# Supplementary material for: A Student's Guide to Randomization Statistics for Multichannel Event-Related Potentials Using Ragu
Source: Front Neurosci. 2018 Jun 19;12:355. doi: 10.3389/fnins.2018.00355 (PMC6020783; doi:10.3389/fnins.2018.00355)
Supplement: Supplementary file 1 [file Data_Sheet_1.ZIP › RawData/s15_c2.asc]

  -2.0320621e+00  -1.5088935e+00  -9.9315019e-01  -1.6376875e+00   9.7568197e-02  -1.2742741e+00   4.7086574e-01  -2.0125662e-01   6.8008415e-01   2.6191568e+00   1.0411309e+00  -7.5304287e-02   1.9745166e+00   4.8583818e-02   3.2953189e-01   5.7914046e-01  -1.9322596e+00  -1.0831655e+00   1.8881542e-02  -2.0430168e+00   1.5718683e+00  -1.4691091e+00  -2.1400040e+00  -1.2098075e+00  -1.9357799e+00  -4.0069975e-01  -1.2524064e+00  -1.4016094e-01  -6.8076046e-01   3.3358637e-01  -2.3304134e-01  -1.7515510e+00  -1.7686417e+00  -2.0179005e-01  -1.3650326e+00   2.5292383e-01  -7.8853329e-01   3.6551605e-01   9.8346666e-01  -1.0090307e-01  -1.1769868e+00   1.4322255e-01  -4.1500195e-01   9.2498855e-01  -4.4185897e-01   8.7037317e-01  -2.5368788e-01   4.1682051e-01   2.8735797e-01  -1.8357684e+00  -1.6110279e-01   1.2388772e+00   7.0990501e-01   8.6087070e-01  -1.5228601e-01   4.0634496e-02   1.4840409e+00   1.2843676e+00   1.8794848e+00   1.8843640e+00   1.5556078e+00   1.6904561e+00   7.6497702e-01   4.8925168e-01   7.8832261e-01   7.8168003e-01   1.3554331e+00   1.2349352e+00   1.9512135e+00  -2.0507365e+00  -1.5267013e+00  -5.3267225e-01   8.1874077e-01   1.9433474e+00
  -2.0066230e+00  -1.4340363e+00  -9.6765409e-01  -1.6106500e+00   1.3194939e-02  -1.2084985e+00   4.5848443e-01  -8.3209673e-02   6.9453790e-01   2.6631044e+00   9.4666280e-01  -5.2806178e-02   1.8622032e+00   2.6561490e-02   2.3765178e-01   6.0822000e-01  -1.9193837e+00  -1.0923380e+00   9.6484533e-02  -2.0047907e+00   1.6067839e+00  -1.4878101e+00  -2.1161146e+00  -1.2743215e+00  -1.9368407e+00  -4.4202868e-01  -1.2411012e+00  -1.4995508e-01  -6.1606131e-01   3.6059858e-01  -1.3698940e-01  -1.7345490e+00  -1.7378073e+00  -3.0796383e-01  -1.3752907e+00   2.0170053e-01  -7.0151041e-01   3.9923521e-01   1.0910112e+00  -1.7685775e-01  -1.1786270e+00   6.1050411e-03  -4.2239569e-01   8.1336166e-01  -3.8117884e-01   8.0322822e-01  -1.8150076e-01   3.6954381e-01   3.7580540e-01  -1.8274735e+00  -1.3631092e-01   1.0712039e+00   7.3918601e-01   7.1603503e-01  -1.1921738e-01   1.3752183e-02   1.5417538e+00   1.1531647e+00   1.8671668e+00   1.7742112e+00   1.5319714e+00   1.5536377e+00   8.5547604e-01   4.3968864e-01   8.9685227e-01   8.0470409e-01   1.4288097e+00   1.2523920e+00   1.9770825e+00  -2.0157408e+00  -1.5449170e+00  -4.8302541e-01   9.0446236e-01   1.9495509e+00
  -1.9667608e+00  -1.3488007e+00  -9.3517731e-01  -1.5745279e+00  -8.3344684e-02  -1.1447215e+00   4.3250804e-01   3.5550072e-02   7.1852519e-01   2.7232801e+00   8.4558852e-01  -3.5237835e-02   1.7231380e+00   1.3225521e-03   1.2986578e-01   6.3930513e-01  -1.8917691e+00  -1.0967635e+00   1.7482175e-01  -1.9513259e+00   1.6463411e+00  -1.4947742e+00  -2.0777766e+00  -1.3332378e+00  -1.9272775e+00  -4.8432032e-01  -1.2290076e+00  -1.6573207e-01  -5.5354426e-01   3.8205861e-01  -3.8453580e-02  -1.7015771e+00  -1.6925918e+00  -4.1694902e-01  -1.3826413e+00   1.3224091e-01  -6.1663638e-01   4.3260177e-01   1.2129617e+00  -2.5408767e-01  -1.1804081e+00  -1.4215161e-01  -4.3376927e-01   6.7930414e-01  -3.2442747e-01   7.0960988e-01  -1.1094914e-01   3.1084778e-01   4.7027459e-01  -1.8086424e+00  -1.1188774e-01   8.8620045e-01   7.5984271e-01   5.4613896e-01  -8.5749493e-02  -9.0126847e-03   1.6309427e+00   1.0132847e+00   1.8476349e+00   1.6473797e+00   1.5072651e+00   1.3981205e+00   9.4672813e-01   3.7471189e-01   1.0097927e+00   8.3160629e-01   1.5115431e+00   1.2788054e+00   2.0097390e+00  -1.9633619e+00  -1.5519809e+00  -4.3161355e-01   9.9384512e-01   1.9572626e+00
  -1.9136368e+00  -1.2558760e+00  -8.9622563e-01  -1.5295571e+00  -1.9129247e-01  -1.0845640e+00   3.9246431e-01   1.5263670e-01   7.5448972e-01   2.8003360e+00   7.3860043e-01  -2.4025503e-02   1.5582953e+00  -2.7470026e-02   8.7392299e-03   6.7315429e-01  -1.8490874e+00  -1.0960835e+00   2.5197017e-01  -1.8840473e+00   1.6906324e+00  -1.4892463e+00  -2.0249621e+00  -1.3849613e+00  -1.9063794e+00  -5.2691257e-01  -1.2163278e+00  -1.8797851e-01  -4.9498159e-01   3.9691731e-01   6.0716059e-02  -1.6526822e+00  -1.6334328e+00  -5.2663487e-01  -1.3866320e+00   4.4200953e-02  -5.3593248e-01   4.6600318e-01   1.3486674e+00  -3.3133042e-01  -1.1829778e+00  -2.9931486e-01  -4.4952297e-01   5.2363807e-01  -2.7359492e-01   5.8890211e-01  -4.3510709e-02   2.4232375e-01   5.7002192e-01  -1.7801662e+00  -8.9721743e-02   6.8634307e-01   7.6994121e-01   3.5317826e-01  -5.2889172e-02  -2.3251656e-02   1.7552308e+00   8.6648637e-01   1.8195359e+00   1.5047897e+00   1.4800340e+00   1.2258787e+00   1.0359489e+00   2.9518008e-01   1.1250511e+00   8.6428433e-01   1.6036013e+00   1.3159175e+00   2.0497151e+00  -1.8940128e+00  -1.5468558e+00  -3.7973148e-01   1.0852567e+00   1.9667293e+00
  -1.8493426e+00  -1.1586984e+00  -8.5167215e-01  -1.4763868e+00  -3.0947301e-01  -1.0294729e+00   3.3853844e-01   2.6576784e-01   8.0490437e-01   2.8941765e+00   6.2637815e-01  -2.0463140e-02   1.3698087e+00  -6.0186358e-02  -1.2210560e-01   7.1070352e-01  -1.7917211e+00  -1.0902042e+00   3.2597863e-01  -1.8053483e+00   1.7396206e+00  -1.4711006e+00  -1.9583315e+00  -1.4282565e+00  -1.8738983e+00  -5.6918672e-01  -1.2032781e+00  -2.1698025e-01  -4.4202134e-01   4.0437841e-01   1.5865522e-01  -1.5887556e+00  -1.5615002e+00  -6.3487491e-01  -1.3869187e+00  -6.2014909e-02  -4.6123049e-01   5.0013682e-01   1.4970149e+00  -4.0740803e-01  -1.1870961e+00  -4.6276945e-01  -4.6993801e-01   3.4808033e-01  -2.3052177e-01   4.4160175e-01   1.9522725e-02   1.6636896e-01   6.7423609e-01  -1.7436651e+00  -7.1933778e-02   4.7470858e-01   7.6780852e-01   1.4029577e-01  -2.1721096e-02  -2.3919256e-02   1.9173224e+00   7.1466639e-01   1.7815711e+00   1.3479125e+00   1.4484000e+00   1.0396638e+00   1.1202042e+00   2.0284801e-01   1.2404196e+00   9.0500417e-01   1.7047341e+00   1.3653973e+00   2.0973082e+00  -1.8090045e+00  -1.5290425e+00  -3.2877943e-01   1.1769460e+00   1.9781380e+00
  -1.7768595e+00  -1.0613308e+00  -8.0274053e-01  -1.4160728e+00  -4.3629808e-01  -9.8061974e-01   2.7163892e-01   3.7287377e-01   8.7212549e-01   3.0037961e+00   5.0955884e-01  -2.5619759e-02   1.1609831e+00  -9.7220226e-02  -2.5803424e-01   7.5300901e-01  -1.7207990e+00  -1.0793266e+00   3.9495395e-01  -1.7185413e+00   1.7930852e+00  -1.4408958e+00  -1.8792502e+00  -1.4623387e+00  -1.8300929e+00  -6.1060215e-01  -1.1900728e+00  -2.5278212e-01  -3.9609201e-01   4.0395986e-01   2.5356277e-01  -1.5115558e+00  -1.4786841e+00  -7.3957462e-01  -1.3832792e+00  -1.8518074e-01  -3.9406819e-01   5.3600143e-01   1.6563860e+00  -4.8128493e-01  -1.1935873e+00  -6.2959201e-01  -4.9514134e-01   1.5526231e-01  -1.9679267e-01   2.6943575e-01   7.7119546e-02   8.6164670e-02   7.8203325e-01  -1.7014483e+00  -6.0777797e-02   2.5488626e-01   7.5214468e-01  -8.8232963e-02   6.6252219e-03  -5.5062307e-03   2.1186759e+00   5.5978541e-01   1.7325726e+00   1.1787558e+00   1.4101131e+00   8.4296082e-01   1.1965333e+00   1.0040108e-01   1.3536570e+00   9.5633237e-01   1.8144171e+00   1.4287292e+00   2.1524925e+00  -1.7105491e+00  -1.4986491e+00  -2.8020616e-01   1.2670964e+00   1.9915695e+00
  -1.6999392e+00  -9.6827518e-01  -7.5095903e-01  -1.3500393e+00  -5.6978511e-01  -9.3881153e-01   1.9342322e-01   4.7218341e-01   9.5821453e-01   3.1271235e+00   3.8872729e-01  -4.0242547e-02   9.3624152e-01  -1.3897016e-01  -3.9351465e-01   8.0115152e-01  -1.6381790e+00  -1.0639602e+00   4.5714314e-01  -1.6277278e+00   1.8505569e+00  -1.3998810e+00  -1.7897547e+00  -1.4869350e+00  -1.7757403e+00  -6.5072279e-01  -1.1769082e+00  -2.9515546e-01  -3.5831701e-01   3.9553688e-01   3.4376586e-01  -1.4236659e+00  -1.3875232e+00  -8.3876800e-01  -1.3756142e+00  -3.2321166e-01  -3.3560478e-01   5.7485331e-01   1.8246121e+00  -5.5210601e-01  -1.2032696e+00  -7.9663479e-01  -5.2506947e-01  -5.1293635e-02  -1.7363929e-01   7.5424022e-02   1.2855990e-01   5.5976275e-03   8.9242757e-01  -1.6564071e+00  -5.8507317e-02   3.0865675e-02   7.2212482e-01  -3.2707446e-01   3.1008846e-02   3.7714368e-02   2.3591670e+00   4.0380008e-01   1.6715905e+00   9.9982298e-01   1.3626503e+00   6.3990427e-01   1.2620798e+00  -8.5641083e-03   1.4625634e+00   1.0210196e+00   1.9317778e+00   1.5070770e+00   2.2148186e+00  -1.6016969e+00  -1.4564249e+00  -2.3544597e-01   1.3538711e+00   2.0069402e+00
  -1.6229004e+00  -8.8422058e-01  -6.9808147e-01  -1.2800018e+00  -7.0758877e-01  -9.0442238e-01   1.0627698e-01   5.6227680e-01   1.0647293e+00   3.2608879e+00   2.6443185e-01  -6.4658384e-02   7.0100274e-01  -1.8580852e-01  -5.2230654e-01   8.5610284e-01  -1.5463695e+00  -1.0449094e+00   5.1100536e-01  -1.5375839e+00   1.9112402e+00  -1.3499436e+00  -1.6924580e+00  -1.5023038e+00  -1.7121055e+00  -6.8923024e-01  -1.1639430e+00  -3.4357504e-01  -3.2944797e-01   3.7936129e-01   4.2776575e-01  -1.3283775e+00  -1.2910704e+00  -9.3067596e-01  -1.3639315e+00  -4.7316919e-01  -2.8656695e-01   6.1812301e-01   1.9989261e+00  -6.1920742e-01  -1.2168624e+00  -9.6061252e-01  -5.5943165e-01  -2.6724432e-01  -1.6185848e-01  -1.3612358e-01   1.7345699e-01  -7.0879902e-02   1.0042735e+00  -1.6118389e+00  -6.7208986e-02  -1.9309318e-01   6.7748495e-01  -5.6997536e-01   5.0309082e-02   1.1136933e-01   2.6367636e+00   2.4860873e-01   1.5979936e+00   8.1405141e-01   1.3033678e+00   4.3515890e-01   1.3142243e+00  -1.1962013e-01   1.5650411e+00   1.1018321e+00   2.0555091e+00   1.6011298e+00   2.2833102e+00  -1.4861969e+00  -1.4037432e+00  -1.9585321e-01   1.4354503e+00   2.0239368e+00
  -1.5503517e+00  -8.1373556e-01  -6.4597776e-01  -1.2078563e+00  -8.4704407e-01  -8.7735101e-01   1.3242826e-02   6.4209716e-01   1.1924950e+00   3.4005169e+00   1.3722807e-01  -9.8677173e-02   4.6149413e-01  -2.3803735e-01  -6.3772364e-01   9.1855721e-01  -1.4483898e+00  -1.0232368e+00   5.5526868e-01  -1.4530692e+00   1.9739316e+00  -1.2934938e+00  -1.5903995e+00  -1.5092057e+00  -1.6408680e+00  -7.2592177e-01  -1.1512795e+00  -3.9720788e-01  -3.0982252e-01   3.5605429e-01   5.0425879e-01  -1.2295029e+00  -1.1926992e+00  -1.0137411e+00  -1.3483140e+00  -6.3131317e-01  -2.4723061e-01   6.6729383e-01   2.1759140e+00  -6.8209543e-01  -1.2348717e+00  -1.1181886e+00  -5.9767278e-01  -4.8754253e-01  -1.6175105e-01  -3.5968347e-01   2.1174471e-01  -1.3844997e-01   1.1161815e+00  -1.5712108e+00  -8.8608638e-02  -4.1260006e-01   6.1858670e-01  -8.0996253e-01   6.3451931e-02   2.2060458e-01   2.9472357e+00   9.6014365e-02   1.5115781e+00   6.2473003e-01   1.2297025e+00   2.3376731e-01   1.3507089e+00  -2.2765439e-01   1.6591357e+00   1.2013319e+00   2.1837732e+00   1.7109336e+00   2.3563661e+00  -1.3682875e+00  -1.3425337e+00  -1.6263779e-01   1.5100540e+00   2.0419473e+00
  -1.4868559e+00  -7.6092458e-01  -5.9649819e-01  -1.1355337e+00  -9.8522079e-01  -8.5700846e-01  -8.2100242e-02   7.1092069e-01   1.3413681e+00   3.5400816e+00   7.7476276e-03  -1.4150047e-01   2.2450698e-01  -2.9583084e-01  -7.3296100e-01   9.8873735e-01  -1.3475746e+00  -1.0001980e+00   5.8896756e-01  -1.3790767e+00   2.0369424e+00  -1.2332958e+00  -1.4868429e+00  -1.5088283e+00  -1.5640084e+00  -7.6069087e-01  -1.1389431e+00  -4.5491606e-01  -2.9934919e-01   3.2657182e-01   5.7213199e-01  -1.1311226e+00  -1.0958618e+00  -1.0866374e+00  -1.3288696e+00  -7.9320276e-01  -2.1744096e-01   7.2374731e-01   2.3514746e+00  -7.4039358e-01  -1.2574621e+00  -1.2660574e+00  -6.3893580e-01  -7.0659798e-01  -1.7308330e-01  -5.8867192e-01   2.4363208e-01  -1.9218238e-01   1.2264153e+00  -1.5378799e+00  -1.2385964e-01  -6.2327748e-01   5.4645908e-01  -1.0395998e+00   6.9430351e-02   3.6965883e-01   3.2839288e+00  -5.2295267e-02   1.4126837e+00   4.3539918e-01   1.1394122e+00   4.0969037e-02   1.3697480e+00  -3.2707831e-01   1.7430552e+00   1.3216147e+00   2.3141106e+00   1.8357182e+00   2.4316784e+00  -1.2524248e+00  -1.2751628e+00  -1.3680422e-01   1.5759537e+00   2.0599946e+00
  -1.4365641e+00  -7.2907245e-01  -5.5132037e-01  -1.0648336e+00  -1.1189881e+00  -8.4233713e-01  -1.7580303e-01   7.6828814e-01   1.5100101e+00   3.6723069e+00  -1.2321396e-01  -1.9164121e-01  -2.8911833e-03  -3.5916716e-01  -8.0147314e-01   1.0661919e+00  -1.2473349e+00  -9.7715318e-01   6.1145997e-01  -1.3200512e+00   2.0980330e+00  -1.1722526e+00  -1.3850390e+00  -1.5026666e+00  -1.4836601e+00  -7.9349118e-01  -1.1268644e+00  -5.1527482e-01  -2.9752195e-01   2.9214338e-01   6.3043428e-01  -1.0372891e+00  -1.0038188e+00  -1.1482567e+00  -1.3056693e+00  -9.5384395e-01  -1.9666683e-01   7.8858513e-01   2.5207978e+00  -7.9376322e-01  -1.2843234e+00  -1.4010216e+00  -6.8202615e-01  -9.1847723e-01  -1.9507241e-01  -8.1567359e-01   2.6953000e-01  -2.2733003e-01   1.3327783e+00  -1.5147934e+00  -1.7332804e-01  -8.2090008e-01   4.6281570e-01  -1.2512917e+00   6.7318439e-02   5.6141520e-01   3.6376334e+00  -1.9475224e-01   1.3023053e+00   2.4973905e-01   1.0308359e+00  -1.3800153e-01   1.3701149e+00  -4.1209408e-01   1.8151666e+00   1.4640183e+00   2.4433652e+00   1.9737326e+00   2.5061806e+00  -1.1429714e+00  -1.2042715e+00  -1.1909830e-01   1.6314698e+00   2.0766788e+00
  -1.4028483e+00  -7.2030565e-01  -5.1178923e-01  -9.9724409e-01  -1.2450883e+00  -8.3185789e-01  -2.6374954e-01   8.1390766e-01   1.6956936e+00   3.7886602e+00  -2.5460046e-01  -2.4686095e-01  -2.1367010e-01  -4.2775225e-01  -8.3738157e-01   1.1496029e+00  -1.1508945e+00  -9.5546087e-01   6.2242368e-01  -1.2796039e+00   2.1543712e+00  -1.1131609e+00  -1.2879672e+00  -1.4923678e+00  -1.4019383e+00  -8.2428613e-01  -1.1148606e+00  -5.7660642e-01  -3.0346080e-01   2.5418857e-01   6.7832897e-01  -9.5170471e-01  -9.1935846e-01  -1.1976770e+00  -1.2786755e+00  -1.1078804e+00  -1.8408283e-01   8.6244026e-01   2.6783680e+00  -8.4180674e-01  -1.3145426e+00  -1.5200637e+00  -7.2537979e-01  -1.1171337e+00  -2.2639390e-01  -1.0327378e+00   2.8996012e-01  -2.3964934e-01   1.4325134e+00  -1.5041935e+00  -2.3639199e-01  -1.0015234e+00   3.7004945e-01  -1.4376201e+00   5.6280642e-02   7.9696277e-01   3.9965824e+00  -3.2990142e-01   1.1821949e+00   7.1450144e-02   9.0315471e-01  -2.9813149e-01   1.3512017e+00  -4.7700685e-01   1.8739733e+00   1.6288255e+00   2.5676383e+00   2.1221057e+00   2.5760376e+00  -1.0438642e+00  -1.1325768e+00  -1.0996314e-01   1.6749627e+00   2.0901367e+00
  -1.3879648e+00  -7.3530056e-01  -4.7876390e-01  -9.3376794e-01  -1.3602194e+00  -8.2374158e-01  -3.4188687e-01   8.4754250e-01   1.8941593e+00   3.8795266e+00  -3.8500064e-01  -3.0413272e-01  -4.0115681e-01  -5.0094202e-01  -8.3588698e-01   1.2366277e+00  -1.0610208e+00  -9.3635824e-01   6.2183461e-01  -1.2601601e+00   2.2025211e+00  -1.0584605e+00  -1.1980805e+00  -1.4795540e+00  -1.3207579e+00  -8.5298904e-01  -1.1026199e+00  -6.3702890e-01  -3.1597402e-01   2.1421645e-01   7.1503607e-01  -8.7740495e-01  -8.4453251e-01  -1.2341199e+00  -1.2476691e+00  -1.2498188e+00  -1.7866948e-01   9.4529275e-01   2.8180144e+00  -8.8396575e-01  -1.3464978e+00  -1.6204125e+00  -7.6703908e-01  -1.2966552e+00  -2.6521029e-01  -1.2317301e+00   3.0545805e-01  -2.2572582e-01   1.5222289e+00  -1.5073566e+00  -3.1127568e-01  -1.1615962e+00   2.7120415e-01  -1.5916974e+00   3.5579062e-02   1.0752034e+00   4.3466041e+00  -4.5638659e-01   1.0549402e+00  -9.5868372e-02   7.5662277e-01  -4.3485203e-01   1.3130464e+00  -5.1656690e-01   1.9180770e+00   1.8149825e+00   2.6822889e+00   2.2767470e+00   2.6366830e+00  -9.5829298e-01  -1.0626567e+00  -1.0950711e-01   1.7048165e+00   2.0980222e+00
  -1.3927788e+00  -7.7306763e-01  -4.5248542e-01  -8.7476699e-01  -1.4611228e+00  -8.1589751e-01  -4.0646870e-01   8.6889990e-01   2.0995455e+00   3.9344824e+00  -5.1256863e-01  -3.5963873e-01  -5.5934088e-01  -5.7766775e-01  -7.9365687e-01   1.3237986e+00  -9.7977416e-01  -9.2083899e-01   6.0992958e-01  -1.2626680e+00   2.2384696e+00  -1.0099926e+00  -1.1170733e+00  -1.4656360e+00  -1.2416575e+00  -8.7939833e-01  -1.0896857e+00  -6.9451998e-01  -3.3363573e-01   1.7371352e-01   7.3977359e-01  -8.1647186e-01  -7.8042964e-01  -1.2569043e+00  -1.2121826e+00  -1.3742795e+00  -1.7931835e-01   1.0363061e+00   2.9330106e+00  -9.1942773e-01  -1.3777849e+00  -1.6996051e+00  -8.0464176e-01  -1.4515185e+00  -3.0921797e-01  -1.4047209e+00   3.1648429e-01  -1.8328249e-01   1.5978763e+00  -1.5243872e+00  -3.9493857e-01  -1.2980534e+00   1.6992464e-01  -1.7075152e+00   4.5824788e-03   1.3925401e+00   4.6714478e+00  -5.7293437e-01   9.2400886e-01  -2.4883751e-01   5.9274884e-01  -5.4425875e-01   1.2563284e+00  -5.2632252e-01   1.9461308e+00   2.0198651e+00   2.7819829e+00   2.4323027e+00   2.6829136e+00  -8.8841383e-01  -9.9673156e-01  -1.1748580e-01   1.7194245e+00   2.0975132e+00
  -1.4165762e+00  -8.3083587e-01  -4.3247907e-01  -8.1984537e-01  -1.5446777e+00  -8.0607169e-01  -4.5429720e-01   8.7753732e-01   2.3044071e+00   3.9426596e+00  -6.3497024e-01  -4.0881162e-01  -6.8314629e-01  -6.5637391e-01  -7.0916085e-01   1.4065049e+00  -9.0829890e-01  -9.0953713e-01   5.8715756e-01  -1.2863993e+00   2.2576966e+00  -9.6879517e-01  -1.0456949e+00  -1.4516361e+00  -1.1656428e+00  -9.0313588e-01  -1.0754462e+00  -7.4699282e-01  -3.5487168e-01   1.3402818e-01   7.5170816e-01  -7.6980524e-01  -7.2701018e-01  -1.2654050e+00  -1.1714477e+00  -1.4762590e+00  -1.8493133e-01   1.1337010e+00   3.0162386e+00  -9.4705461e-01  -1.4051941e+00  -1.7555440e+00  -8.3542900e-01  -1.5768309e+00  -3.5570984e-01  -1.5443899e+00   3.2335575e-01  -1.1144832e-01   1.6547923e+00  -1.5540897e+00  -4.8303859e-01  -1.4083841e+00   7.0382449e-02  -1.7802722e+00  -3.7218501e-02   1.7426832e+00   4.9532952e+00  -6.7833876e-01   7.9374505e-01  -3.8440828e-01   4.1440315e-01  -6.2332105e-01   1.1823316e+00  -5.0296192e-01   1.9567928e+00   2.2391119e+00   2.8608036e+00   2.5821845e+00   2.7090365e+00  -8.3512573e-01  -9.3646293e-01  -1.3329916e-01   1.7171757e+00   2.0853443e+00
  -1.4569806e+00  -9.0405516e-01  -4.1750316e-01  -7.6778381e-01  -1.6079967e+00  -7.9194860e-01  -4.8294874e-01   8.7280197e-01   2.4998377e+00   3.8931967e+00  -7.4936526e-01  -4.4642608e-01  -7.6865427e-01  -7.3497348e-01  -5.8292650e-01   1.4790714e+00  -8.4667425e-01  -9.0262668e-01   5.5412496e-01  -1.3288615e+00   2.2552804e+00  -9.3495260e-01  -9.8362725e-01  -1.4380347e+00  -1.0930668e+00  -9.2359387e-01  -1.0591284e+00  -7.9238115e-01  -3.7804525e-01   9.6259189e-02   7.4992467e-01  -7.3697321e-01  -6.8301754e-01  -1.2590252e+00  -1.1243664e+00  -1.5513920e+00  -1.9450252e-01   1.2346801e+00   3.0604142e+00  -9.6534430e-01  -1.4247447e+00  -1.7865503e+00  -8.5627906e-01  -1.6685520e+00  -4.0165250e-01  -1.6444242e+00   3.2620765e-01  -1.0964500e-02   1.6878196e+00  -1.5939279e+00  -5.6998502e-01  -1.4906775e+00  -2.2823739e-02  -1.8066584e+00  -9.0186882e-02   2.1166042e+00   5.1734513e+00  -7.7144890e-01   6.6930802e-01  -4.9995844e-01   2.2583718e-01  -6.7007016e-01   1.0928812e+00  -4.4462140e-01   1.9486867e+00   2.4665559e+00   2.9124216e+00   2.7186748e+00   2.7090665e+00  -7.9792933e-01  -8.8278620e-01  -1.5600471e-01   1.6964501e+00   2.0578672e+00
  -1.5099896e+00  -9.8652617e-01  -4.0555332e-01  -7.1653787e-01  -1.6485238e+00  -7.7124873e-01  -4.9096781e-01   8.5381409e-01   2.6756980e+00   3.7757582e+00  -8.5243187e-01  -4.6674720e-01  -8.1326655e-01  -8.1083122e-01  -4.1769177e-01   1.5349444e+00  -7.9384247e-01  -8.9974741e-01   5.1153859e-01  -1.3858346e+00   2.2260458e+00  -9.0751264e-01  -9.2944017e-01  -1.4246557e+00  -1.0235561e+00  -9.3989918e-01  -1.0397978e+00  -8.2873008e-01  -4.0153781e-01   6.1155587e-02   7.3342189e-01  -7.1615723e-01  -6.4597950e-01  -1.2371872e+00  -1.0695130e+00  -1.5961939e+00  -2.0717600e-01   1.3354160e+00   3.0583770e+00  -9.7243283e-01  -1.4317883e+00  -1.7914102e+00  -8.6377278e-01  -1.7236760e+00  -4.4377569e-01  -1.6998834e+00   3.2499232e-01   1.1569100e-01   1.6915120e+00  -1.6400802e+00  -6.4908991e-01  -1.5436431e+00  -1.0479676e-01  -1.7850807e+00  -1.5450243e-01   2.5026609e+00   5.3131964e+00  -8.5116092e-01   5.5654665e-01  -5.9337011e-01   3.2607712e-02  -6.8375579e-01   9.9025794e-01  -3.5113669e-01   1.9203798e+00   2.6942646e+00   2.9303243e+00   2.8331200e+00   2.6769661e+00  -7.7488390e-01  -8.3579186e-01  -1.8434683e-01   1.6556250e+00   2.0111396e+00
  -1.5701288e+00  -1.0706579e+00  -3.9392739e-01  -6.6330682e-01  -1.6641281e+00  -7.4181937e-01  -4.7801467e-01   8.1950057e-01   2.8209573e+00   3.5810970e+00  -9.4043731e-01  -4.6373569e-01  -8.1580388e-01  -8.8078182e-01  -2.1843772e-01   1.5669892e+00  -7.4762272e-01  -8.9996444e-01   4.6015168e-01  -1.4515345e+00   2.1647440e+00  -8.8448387e-01  -8.8063287e-01  -1.4106041e+00  -9.5599436e-01  -9.5089989e-01  -1.0163683e+00  -8.5428839e-01  -4.2381739e-01   2.9035992e-02   7.0113845e-01  -7.0420062e-01  -6.1230390e-01  -1.1993441e+00  -1.0051700e+00  -1.6082732e+00  -2.2227418e-01   1.4311137e+00   3.0034305e+00  -9.6614151e-01  -1.4211790e+00  -1.7694148e+00  -8.5429548e-01  -1.7403697e+00  -4.7867357e-01  -1.7075093e+00   3.1951548e-01   2.6427639e-01   1.6604157e+00  -1.6875892e+00  -7.1282034e-01  -1.5666114e+00  -1.7050037e-01  -1.7158121e+00  -2.3011219e-01   2.8869043e+00   5.3547560e+00  -9.1641562e-01   4.6180625e-01  -6.6308390e-01  -1.5859338e-01  -6.6495924e-01   8.7709940e-01  -2.2421675e-01   1.8703874e+00   2.9127108e+00   2.9080978e+00   2.9162122e+00   2.6069196e+00  -7.6266991e-01  -7.9466867e-01  -2.1680199e-01   1.5930950e+00   1.9410392e+00
  -1.6307225e+00  -1.1478423e+00  -3.7935025e-01  -6.0467429e-01  -1.6531955e+00  -7.0171458e-01  -4.4495461e-01   7.6867836e-01   2.9241348e+00   3.3016312e+00  -1.0093546e+00  -4.3130881e-01  -7.7653844e-01  -9.4118840e-01   7.7092523e-03   1.5678820e+00  -7.0481271e-01  -9.0176816e-01   4.0071603e-01  -1.5188972e+00   2.0662594e+00  -8.6291612e-01  -8.3376236e-01  -1.3942635e+00  -8.8856716e-01  -9.5517887e-01  -9.8762364e-01  -8.6759747e-01  -4.4349355e-01  -2.6608761e-04   6.5201001e-01  -6.9675941e-01  -5.7746739e-01  -1.1450169e+00  -9.2940325e-01  -1.5864980e+00  -2.3929782e-01   1.5161469e+00   2.8897176e+00  -9.4406856e-01  -1.3875139e+00  -1.7203911e+00  -8.2417721e-01  -1.7180586e+00  -5.0291736e-01  -1.6659611e+00   3.0950611e-01   4.2886715e-01   1.5894156e+00  -1.7305988e+00  -7.5314535e-01  -1.5595181e+00  -2.1495017e-01  -1.6010566e+00  -3.1667084e-01   3.2535691e+00   5.2823439e+00  -9.6620054e-01   3.9167135e-01  -7.0812757e-01  -3.4019608e-01  -6.1565263e-01   7.5629168e-01  -6.7520795e-02   1.7972067e+00   3.1110721e+00   2.8397498e+00   2.9583514e+00   2.4936249e+00  -7.5675518e-01  -7.5771458e-01  -2.5163836e-01   1.5073077e+00   1.8434036e+00
  -1.6842609e+00  -1.2089271e+00  -3.5815273e-01  -5.3681426e-01  -1.6147096e+00  -6.4926426e-01  -3.9387913e-01   7.0018245e-01   2.9738264e+00   2.9319970e+00  -1.0550204e+00  -3.6364858e-01  -6.9716589e-01  -9.8804824e-01   2.5170775e-01   1.5305789e+00  -6.6137438e-01  -9.0311794e-01   3.3394424e-01  -1.5799672e+00   1.9258410e+00  -8.3905970e-01  -7.8465276e-01  -1.3733562e+00  -8.1886546e-01  -9.5109724e-01  -9.5225363e-01  -8.6757241e-01  -4.5935683e-01  -2.7425571e-02   5.8505447e-01  -6.8854682e-01  -5.3628723e-01  -1.0738514e+00  -8.4017222e-01  -1.5311044e+00  -2.5790100e-01   1.5842721e+00   2.7126102e+00  -9.0372025e-01  -1.3254293e+00  -1.6447201e+00  -7.6986949e-01  -1.6574567e+00  -5.1317863e-01  -1.5759551e+00   2.9471154e-01   6.0204895e-01   1.4741237e+00  -1.7626640e+00  -7.6196168e-01  -1.5228745e+00  -2.3343256e-01  -1.4449198e+00  -4.1347532e-01   3.5857305e+00   5.0832104e+00  -9.9955826e-01   3.5265259e-01  -7.2811811e-01  -5.0408141e-01  -5.3919409e-01   6.3086076e-01   1.1337347e-01   1.6993849e+00   3.2776589e+00   2.7200603e+00   2.9500856e+00   2.3325946e+00  -7.5165551e-01  -7.2241716e-01  -2.8698795e-01   1.3968158e+00   1.7141964e+00
  -1.7228445e+00  -1.2447571e+00  -3.2649291e-01  -4.5575190e-01  -1.5483213e+00  -5.8313179e-01  -3.2805291e-01   6.1302632e-01   2.9592980e+00   2.4695426e+00  -1.0733278e+00  -2.5554443e-01  -5.8072114e-01  -1.0171447e+00   5.0295639e-01   1.4488256e+00  -6.1269033e-01  -9.0152920e-01   2.6048332e-01  -1.6263642e+00   1.7393423e+00  -8.0859346e-01  -7.2867167e-01  -1.3450660e+00  -7.4404359e-01  -9.3686754e-01  -9.0890396e-01  -8.5356981e-01  -4.7040296e-01  -5.3613367e-02   4.9947887e-01  -6.7365432e-01  -4.8325992e-01  -9.8569024e-01  -7.3547078e-01  -1.4437386e+00  -2.7784765e-01   1.6289109e+00   2.4690865e+00  -8.4267420e-01  -1.2299401e+00  -1.5433409e+00  -6.8815220e-01  -1.5605408e+00  -5.0636149e-01  -1.4403002e+00   2.7500492e-01   7.7521866e-01   1.3112794e+00  -1.7771173e+00  -7.3157663e-01  -1.4577314e+00  -2.2174479e-01  -1.2532859e+00  -5.1940167e-01   3.8661021e+00   4.7486237e+00  -1.0156006e+00   3.5083288e-01  -7.2323966e-01  -6.4196492e-01  -4.4025320e-01   5.0386619e-01   3.1111651e-01   1.5756191e+00   3.4004501e+00   2.5449365e+00   2.8826047e+00   2.1204444e+00  -7.4127245e-01  -6.8559921e-01  -3.2092798e-01   1.2603479e+00   1.5496954e+00
  -1.7386732e+00  -1.2467489e+00  -2.8060405e-01  -3.5765902e-01  -1.4544018e+00  -5.0236140e-01  -2.5178636e-01   5.0657900e-01   2.8711088e+00   1.9147258e+00  -1.0604407e+00  -1.0275195e-01  -4.3144689e-01  -1.0242431e+00   7.4975719e-01   1.3176695e+00  -5.5387209e-01  -8.9420174e-01   1.8090131e-01  -1.6497978e+00   1.5034708e+00  -7.6690535e-01  -6.6105328e-01  -1.3062134e+00  -6.6101943e-01  -9.1065327e-01  -8.5624121e-01  -8.2543818e-01  -4.7584496e-01  -8.0446883e-02   3.9479842e-01  -6.4592735e-01  -4.1294460e-01  -8.8065217e-01  -6.1348877e-01  -1.3274269e+00  -2.9895638e-01   1.6434893e+00   2.1580684e+00  -7.5876288e-01  -1.0968010e+00  -1.4177364e+00  -5.7635925e-01  -1.4304697e+00  -4.7974108e-01  -1.2638224e+00   2.5049051e-01   9.3898018e-01   1.0991280e+00  -1.7674678e+00  -6.5521662e-01  -1.3656364e+00  -1.7644330e-01  -1.0336034e+00  -6.3285587e-01   4.0779231e+00   4.2747062e+00  -1.0135282e+00   3.9149253e-01  -6.9420193e-01  -7.4581305e-01  -3.2466457e-01   3.7829830e-01   5.1684471e-01   1.4248791e+00   3.4677184e+00   2.3117526e+00   2.7482653e+00   1.8551574e+00  -7.1928380e-01  -6.4361928e-01  -3.5156844e-01   1.0968931e+00   1.3466991e+00
  -1.7245477e+00  -1.2074608e+00  -2.1704915e-01  -2.3916116e-01  -1.3340730e+00  -4.0641412e-01  -1.7023676e-01   3.8074133e-01   2.7017276e+00   1.2713799e+00  -1.0130202e+00   9.7656278e-02  -2.5462034e-01  -1.0053235e+00   9.7986213e-01   1.1339277e+00  -4.8009738e-01  -8.7817988e-01   9.5687596e-02  -1.6425924e+00   1.2160302e+00  -7.0940283e-01  -5.7724365e-01  -1.2534709e+00  -5.6670067e-01  -8.7068835e-01  -7.9302797e-01  -7.8354671e-01  -4.7511372e-01  -1.0990366e-01   2.7095816e-01  -5.9936717e-01  -3.2036331e-01  -7.5920734e-01  -4.7278008e-01  -1.1864713e+00  -3.2104453e-01   1.6218152e+00   1.7806893e+00  -6.5026292e-01  -9.2286309e-01  -1.2698987e+00  -4.3260565e-01  -1.2714520e+00  -4.3110224e-01  -1.0531761e+00   2.2159282e-01   1.0836155e+00   8.3774200e-01  -1.7278091e+00  -5.2752754e-01  -1.2485888e+00  -9.5082985e-02  -7.9458842e-01  -7.5175014e-01   4.2058889e+00   3.6630494e+00  -9.9265572e-01   4.7873858e-01  -6.4218518e-01  -8.0827162e-01  -1.9921392e-01   2.5697890e-01   7.2053686e-01   1.2465407e+00   3.4686958e+00   2.0196406e+00   2.5411124e+00   1.5363030e+00  -6.7955884e-01  -5.9261176e-01  -3.7714121e-01   9.0580121e-01   1.1027438e+00
  -1.6743452e+00  -1.1211148e+00  -1.3296257e-01  -9.7631080e-02  -1.1892086e+00  -2.9519330e-01  -8.9147283e-02   2.3610253e-01   2.4461055e+00   5.4682280e-01  -9.2844544e-01   3.4697409e-01  -5.6346281e-02  -9.5683490e-01   1.1810711e+00   8.9656295e-01  -3.8694953e-01  -8.5053371e-01   5.2665046e-03  -1.5981897e+00   8.7614615e-01  -6.3183062e-01  -4.7324030e-01  -1.1836026e+00  -4.5821951e-01  -8.1540780e-01  -7.1820472e-01  -7.2878806e-01  -4.6785091e-01  -1.4420156e-01   1.2844433e-01  -5.2853029e-01  -2.0138942e-01  -6.2223779e-01  -3.1242262e-01  -1.0262735e+00  -3.4387683e-01   1.5584721e+00   1.3404719e+00  -5.1607619e-01  -7.0639704e-01  -1.1022731e+00  -2.5599818e-01  -1.0885677e+00  -3.5887204e-01  -8.1655155e-01   1.8911619e-01   1.1996031e+00   5.2925159e-01  -1.6532069e+00  -3.4502916e-01  -1.1089895e+00   2.3572104e-02  -5.4586057e-01  -8.7351762e-01   4.2370558e+00   2.9210501e+00  -9.5244204e-01   6.1516435e-01  -5.6877731e-01  -8.2308321e-01  -7.1366338e-02   1.4246298e-01   9.1144742e-01   1.0405140e+00   3.3942399e+00   1.6697073e+00   2.2573600e+00   1.1651948e+00  -6.1656760e-01  -5.2874838e-01  -3.9608501e-01   6.8689276e-01   8.1631578e-01
  -1.5834359e+00  -9.8403406e-01  -2.6258703e-02   6.8558578e-02  -1.0224039e+00  -1.6905736e-01  -1.4536824e-02   7.4060861e-02   2.1021517e+00  -2.4820649e-01  -8.0501627e-01   6.4460725e-01   1.5667868e-01  -8.7595939e-01   1.3418456e+00   6.0693336e-01  -2.7073323e-01  -8.0854976e-01  -8.9976635e-02  -1.5115893e+00   4.8446191e-01  -5.3057098e-01  -3.4589970e-01  -1.0937049e+00  -3.3315610e-01  -7.4357873e-01  -6.3096964e-01  -6.6255265e-01  -4.5389485e-01  -1.8565070e-01  -3.1623300e-02  -4.2889732e-01  -5.3094085e-02  -4.7107350e-01  -1.3215410e-01  -8.5309255e-01  -3.6712562e-01   1.4492038e+00   8.4339142e-01  -3.5588604e-01  -4.4735538e-01  -9.1767954e-01  -4.6807285e-02  -8.8754874e-01  -2.6223564e-01  -5.6329023e-01   1.5426547e-01   1.2781523e+00   1.7795694e-01  -1.5400420e+00  -1.0648721e-01  -9.4958335e-01   1.7938662e-01  -2.9752600e-01  -9.9517643e-01   4.1616553e+00   2.0619200e+00  -8.9252275e-01   8.0156732e-01  -4.7590935e-01  -7.8547257e-01   5.1048268e-02   3.6937658e-02   1.0785895e+00   8.0734671e-01   3.2374476e+00   1.2651513e+00   1.8957890e+00   7.4496830e-01  -5.2575468e-01  -4.4850122e-01  -4.0712177e-01   4.4057319e-01   4.8704750e-01
  -1.4490089e+00  -7.9496267e-01   1.0420697e-01   2.5984476e-01  -8.3690789e-01  -2.8817678e-02   4.7642326e-02  -1.0310601e-01   1.6710851e+00  -1.0997918e+00  -6.4212247e-01   9.8790578e-01   3.7742410e-01  -7.6086488e-01   1.4519008e+00   2.6887927e-01  -1.2874385e-01  -7.4991634e-01  -1.8965804e-01  -1.3797005e+00   4.3289257e-02  -4.0290495e-01  -1.9318845e-01  -9.8143449e-01  -1.8973329e-01  -6.5441962e-01  -5.3085186e-01  -5.8667322e-01  -4.3326177e-01  -2.3648509e-01  -2.0742866e-01  -2.9718580e-01   1.2597498e-01  -3.0749693e-01   6.7529892e-02  -6.7374685e-01  -3.9034583e-01   1.2912630e+00   2.9781506e-01  -1.7027488e-01  -1.4754798e-01  -7.1921637e-01   1.9341622e-01  -6.7452594e-01  -1.4122739e-01  -3.0342688e-01   1.1862222e-01   1.3117189e+00  -2.0969620e-01  -1.3862815e+00   1.8682820e-01  -7.7339717e-01   3.7075666e-01  -5.9730089e-02  -1.1134490e+00   3.9737613e+00   1.1043456e+00  -8.1274488e-01   1.0367482e+00  -3.6579253e-01  -6.9247886e-01   1.6017393e-01  -5.7884420e-02   1.2112355e+00   5.4828570e-01   2.9941633e+00   8.1125782e-01   1.4580238e+00   2.8056929e-01  -4.0385254e-01  -3.4888806e-01  -4.0931811e-01   1.6794626e-01   1.1587695e-01
  -1.2702875e+00  -5.5524380e-01   2.5853588e-01   4.7536247e-01  -6.3652022e-01   1.2427860e-01   9.1860404e-02  -2.9222868e-01   1.1576183e+00  -1.9912564e+00  -4.4036625e-01   1.3721028e+00   5.9880011e-01  -6.1093033e-01   1.5027398e+00  -1.1136348e-01   4.0527394e-02  -6.7288859e-01  -2.9334853e-01  -1.2015827e+00  -4.4329668e-01  -2.4721826e-01  -1.4360318e-02  -8.4520311e-01  -2.6968966e-02  -5.4769791e-01  -4.1776867e-01  -5.0333942e-01  -4.0612204e-01  -2.9868306e-01  -3.9643122e-01  -1.3158737e-01   3.3560421e-01  -1.3371212e-01   2.8532516e-01  -4.9527342e-01  -4.1296549e-01   1.0837001e+00  -2.8568644e-01   3.9209505e-02   1.8928604e-01  -5.1015038e-01   4.6179532e-01  -4.5575548e-01   3.2122633e-03  -4.7181556e-02   8.4077021e-02   1.2944708e+00  -6.2528319e-01  -1.1916612e+00   5.3102260e-01  -5.8366437e-01   5.9458791e-01   1.5779944e-01  -1.2249367e+00   3.6717582e+00   7.1806958e-02  -7.1320016e-01   1.3174108e+00  -2.4085815e-01  -5.4321582e-01   2.4847200e-01  -1.4087618e-01   1.2994046e+00   2.6528292e-01   2.6633459e+00   3.1526070e-01   9.4865911e-01  -2.2135479e-01  -2.4911309e-01  -2.2768338e-01  -4.0212734e-01  -1.2908120e-01  -2.9484321e-01
  -1.0486190e+00  -2.6884342e-01   4.3574741e-01   7.1292042e-01  -4.2545164e-01   2.8858160e-01   1.1335855e-01  -4.8929627e-01   5.6996416e-01  -2.9037319e+00  -2.0162865e-01   1.7903701e+00   8.1393980e-01  -4.2692462e-01   1.4881022e+00  -5.2542628e-01   2.3726370e-01  -5.7642401e-01  -4.0051953e-01  -9.7855807e-01  -9.6943022e-01  -6.3140634e-02   1.8995132e-01  -6.8432654e-01   1.5522384e-01  -4.2379660e-01  -2.9206324e-01  -4.1498620e-01  -3.7277294e-01  -3.7378699e-01  -5.9537674e-01   6.8083700e-02   5.7382762e-01   4.7719296e-02   5.1912033e-01  -3.2456291e-01  -4.3429197e-01   8.2757210e-01  -8.9464951e-01   2.7004649e-01   5.5752056e-01  -2.9380200e-01   7.5415843e-01  -2.3733366e-01   1.6922044e-01   1.9557034e-01   5.2722063e-02   1.2226740e+00  -1.0587053e+00  -9.5776177e-01   9.1960918e-01  -3.8374246e-01   8.4635197e-01   3.4619641e-01  -1.3263415e+00   3.2585787e+00  -1.0084091e+00  -5.9425516e-01   1.6381725e+00  -1.0369969e-01  -3.3904315e-01   3.0904948e-01  -2.1160913e-01   1.3343108e+00  -3.9060239e-02   2.2472557e+00  -2.1392215e-01   3.7521841e-01  -7.5265683e-01  -6.1447266e-02  -8.3583955e-02  -3.8540817e-01  -4.4771204e-01  -7.4130035e-01
  -7.8744142e-01   5.7780461e-02   6.3380153e-01   9.6906312e-01  -2.0815794e-01   4.6208747e-01   1.0846923e-01  -6.8956684e-01  -8.0351068e-02  -3.8168479e+00   7.0927383e-02   2.2339932e+00   1.0164794e+00  -2.1112429e-01   1.4042993e+00  -9.6322660e-01   4.6027173e-01  -4.6027879e-01  -5.1048522e-01  -7.1419673e-01  -1.5275021e+00   1.4838631e-01   4.1772790e-01  -4.9912171e-01   3.5599233e-01  -2.8374492e-01  -1.5452032e-01  -3.2416175e-01  -3.3360867e-01  -4.6273439e-01  -8.0034708e-01   3.0033596e-01   8.3694829e-01   2.3397018e-01   7.6604970e-01  -1.6798882e-01  -4.5353083e-01   5.2605350e-01  -1.5151350e+00   5.1879682e-01   9.4979872e-01  -7.3433040e-02   1.0651495e+00  -2.4918153e-02   3.5404052e-01   4.1581939e-01   2.6714401e-02   1.0949735e+00  -1.4986122e+00  -6.8798082e-01   1.3436943e+00  -1.7702320e-01   1.1202180e+00   4.9786420e-01  -1.4147202e+00   2.7416918e+00  -2.1064399e+00  -4.5657717e-01   1.9916893e+00   4.2984085e-02  -8.3637281e-02   3.3595563e-01  -2.7045862e-01   1.3087482e+00  -3.6160664e-01   1.7514563e+00  -7.6606898e-01  -2.5205822e-01  -1.3039756e+00   1.5753271e-01   8.3679394e-02  -3.5941832e-01  -7.8419672e-01  -1.2182466e+00
  -4.9213192e-01   4.1595325e-01   8.4967693e-01   1.2392126e+00   1.0844553e-02   6.4249989e-01   7.4888194e-02  -8.8773135e-01  -7.7885470e-01  -4.7095022e+00   3.7291833e-01   2.6926560e+00   1.2008238e+00   3.2644058e-02   1.2504227e+00  -1.4135090e+00   7.0700696e-01  -3.2506094e-01  -6.2234554e-01  -4.1417823e-01  -2.1082835e+00   3.8511100e-01   6.6564175e-01  -2.9094777e-01   5.7355311e-01  -1.2921170e-01  -6.3578842e-03  -2.3338345e-01  -2.8908834e-01  -5.6571111e-01  -1.0068474e+00   5.6203881e-01   1.1196640e+00   4.2205801e-01   1.0225912e+00  -3.1054473e-02  -4.6981404e-01   1.8444185e-01  -2.1322281e+00   7.8121480e-01   1.3572935e+00   1.4785151e-01   1.3884094e+00   1.7652908e-01   5.5409589e-01   6.0590365e-01   8.1227662e-03   9.1255530e-01  -1.9329135e+00  -3.8740221e-01   1.7923050e+00   3.3159876e-02   1.4092496e+00   6.0682681e-01  -1.4877464e+00   2.1328497e+00  -3.1912389e+00  -3.0115489e-01   2.3688865e+00   1.9644764e-01   2.1704611e-01   3.2443317e-01  -3.1868920e-01   1.2173988e+00  -6.9884333e-01   1.1846258e+00  -1.3301170e+00  -9.2058441e-01  -1.8650860e+00   4.0456405e-01   2.7328488e-01  -3.2478401e-01  -1.1338051e+00  -1.7190946e+00
  -1.6975836e-01   7.9518189e-01   1.0794936e+00   1.5178740e+00   2.2716840e-01   8.2730307e-01   1.1879823e-02  -1.0781190e+00  -1.5086577e+00  -5.5606667e+00   6.9886323e-01   3.1548188e+00   1.3623801e+00   2.9904561e-01   1.0284148e+00  -1.8644623e+00   9.7366657e-01  -1.7223839e-01  -7.3493342e-01  -8.6042323e-02  -2.7011244e+00   6.4353766e-01   9.2920281e-01  -6.2193909e-02   8.0525054e-01   3.7536463e-02   1.5080233e-01  -1.4499293e-01  -2.3970405e-01  -6.8203906e-01  -1.2099255e+00   8.4854462e-01   1.4152863e+00   6.0896249e-01   1.2847009e+00   8.1919572e-02  -4.8223368e-01  -1.8994766e-01  -2.7305936e+00   1.0524092e+00   1.7700563e+00   3.6718221e-01   1.7168183e+00   3.6295931e-01   7.6510723e-01   7.5991901e-01  -1.2262247e-03   6.7917528e-01  -2.3493406e+00  -6.2578538e-02   2.2528384e+00   2.4362006e-01   1.7056535e+00   6.6900368e-01  -1.5439526e+00   1.4476066e+00  -4.2320334e+00  -1.2931429e-01   2.7592853e+00   3.5395868e-01   5.5492063e-01   2.7111580e-01  -3.5850320e-01   1.0570540e+00  -1.0470661e+00   5.5819734e-01  -1.8946709e+00  -1.6159303e+00  -2.4252855e+00   6.7486759e-01   4.8331713e-01  -2.8244643e-01  -1.4908402e+00  -2.2360784e+00
   1.7124619e-01   1.1836485e+00   1.3186692e+00   1.7988877e+00   4.3673470e-01   1.0138419e+00  -7.9600340e-02  -1.2549294e+00  -2.2511161e+00  -6.3501795e+00   1.0423598e+00   3.6081663e+00   1.4977447e+00   5.8136918e-01   7.4300124e-01  -2.3043581e+00   1.2553390e+00  -4.1047094e-03  -8.4677503e-01   2.6114931e-01  -3.2942237e+00   9.1904726e-01   1.2029609e+00   1.8378123e-01   1.0476549e+00   2.1370669e-01   3.1498232e-01  -6.1021721e-02  -1.8594990e-01  -8.1010852e-01  -1.4043181e+00   1.1538825e+00   1.7160364e+00   7.9173811e-01   1.5479717e+00   1.6804483e-01  -4.8987828e-01  -5.8799527e-01  -3.2950529e+00   1.3270387e+00   2.1774312e+00   5.8197733e-01   2.0427801e+00   5.3139844e-01   9.8224678e-01   8.7403061e-01   1.1333251e-04   4.0105589e-01  -2.7360190e+00   2.7875318e-01   2.7115995e+00   4.5139505e-01   2.0010668e+00   6.8239208e-01  -1.5829247e+00   7.0464983e-01  -5.1997441e+00   5.7269359e-02   3.1513997e+00   5.1285758e-01   9.2002596e-01   1.7416598e-01  -3.9303524e-01   8.2674887e-01  -1.4025623e+00  -1.1413882e-01  -2.4485139e+00  -2.3224209e+00  -2.9737941e+00   9.6235116e-01   7.1081384e-01  -2.3359142e-01  -1.8487004e+00  -2.7604700e+00
   5.2145931e-01   1.5687655e+00   1.5620960e+00   2.0757102e+00   6.3592932e-01   1.1994078e+00  -1.9687801e-01  -1.4124766e+00  -2.9865852e+00  -7.0594850e+00   1.3963018e+00   4.0401015e+00   1.6048238e+00   8.7174925e-01   4.0149114e-01  -2.7221566e+00   1.5461968e+00   1.7629454e-01  -9.5606604e-01   6.1721847e-01  -3.8749614e+00   1.2060625e+00   1.4807465e+00   4.4275174e-01   1.2966926e+00   3.9607379e-01   4.8391113e-01   1.6920124e-02  -1.2829414e-01  -9.4736376e-01  -1.5846172e+00   1.4710067e+00   2.0133957e+00   9.6761152e-01   1.8078057e+00   2.2603092e-01  -4.9186590e-01  -9.9909076e-01  -3.8111520e+00   1.5995223e+00   2.5685088e+00   7.8996668e-01   2.3585345e+00   6.8003854e-01   1.2003234e+00   9.4666192e-01   1.3098244e-02   8.6651717e-02  -3.0820070e+00   6.2799886e-01   3.1543936e+00   6.5380642e-01   2.2868654e+00   6.4714501e-01  -1.6054166e+00  -7.5016941e-02  -6.0682788e+00   2.5656089e-01   3.5331897e+00   6.7061040e-01   1.3008856e+00   3.3350830e-02  -4.2627698e-01   5.2780840e-01  -1.7617646e+00  -8.1703731e-01  -2.9810758e+00  -3.0237916e+00  -3.5001350e+00   1.2598661e+00   9.5185623e-01  -1.7956725e-01  -2.1999975e+00  -3.2828408e+00
   8.7087142e-01   1.9377588e+00   1.8043276e+00   2.3417027e+00   8.2172352e-01   1.3813276e+00  -3.3563486e-01  -1.5454248e+00  -3.6952278e+00  -7.6722844e+00   1.7531214e+00   4.4382541e+00   1.6828766e+00   1.1614727e+00   1.3456395e-02  -3.1080260e+00   1.8397199e+00   3.6526954e-01  -1.0606725e+00   9.7131711e-01  -4.4302847e+00   1.4982469e+00   1.7559339e+00   7.0975959e-01   1.5477994e+00   5.8108860e-01   6.5510010e-01   8.7723186e-02  -6.7154119e-02  -1.0903494e+00  -1.7454487e+00   1.7920828e+00   2.2984898e+00   1.1340556e+00   2.0595892e+00   2.5625318e-01  -4.8737091e-01  -1.4115356e+00  -4.2656934e+00   1.8642509e+00   2.9325950e+00   9.8918741e-01   2.6564758e+00   8.0825006e-01   1.4139888e+00   9.7854584e-01   3.8130453e-02  -2.5370476e-01  -3.3777640e+00   9.7605425e-01   3.5671363e+00   8.4849518e-01   2.5544825e+00   5.6553804e-01  -1.6133659e+00  -8.6898977e-01  -6.8156140e+00   4.6615505e-01   3.8925374e+00   8.2484894e-01   1.6849543e+00  -1.4994398e-01  -4.6292025e-01   1.6381305e-01  -2.1213517e+00  -1.5341581e+00  -3.4828260e+00  -3.7038543e+00  -3.9944775e+00   1.5595009e+00   1.2016974e+00  -1.2179679e-01  -2.5367346e+00  -3.7933519e+00
   1.2092905e+00   2.2782443e+00   2.0397678e+00   2.5904122e+00   9.9174963e-01   1.5570561e+00  -4.9008696e-01  -1.6490040e+00  -4.3578328e+00  -8.1750678e+00   2.1050406e+00   4.7909809e+00   1.7324732e+00   1.4413597e+00  -4.0969206e-01  -3.4537412e+00   2.1289397e+00   5.5862223e-01  -1.1581601e+00   1.3123897e+00  -4.9471368e+00   1.7887283e+00   2.0217129e+00   9.7927700e-01   1.7960895e+00   7.6499413e-01   8.2592838e-01   1.5081637e-01  -2.8754575e-03  -1.2348203e+00  -1.8816567e+00   2.1087948e+00   2.5624853e+00   1.2888375e+00   2.2988616e+00   2.6071237e-01  -4.7564114e-01  -1.8130171e+00  -4.6472058e+00   2.1157761e+00   3.2596699e+00   1.1779559e+00   2.9294654e+00   9.1651271e-01   1.6179572e+00   9.7263245e-01   7.5042535e-02  -6.0826070e-01  -3.6155204e+00   1.3136504e+00   3.9364458e+00   1.0334291e+00   2.7957218e+00   4.4182427e-01  -1.6097969e+00  -1.6544273e+00  -7.4246072e+00   6.8326520e-01   4.2177277e+00   9.7338925e-01   2.0591374e+00  -3.7276228e-01  -5.0811501e-01  -2.5951160e-01  -2.4782812e+00  -2.2488445e+00  -3.9455594e+00  -4.3471402e+00  -4.4479250e+00   1.8528972e+00   1.4549238e+00  -6.1692010e-02  -2.8505429e+00  -4.2820658e+00
   1.5267317e+00   2.5787674e+00   2.2628521e+00   2.8158349e+00   1.1443289e+00   1.7242676e+00  -6.5326172e-01  -1.7191895e+00  -4.9566022e+00  -8.5575167e+00   2.4443149e+00   5.0878323e+00   1.7553660e+00   1.7022010e+00  -8.5520953e-01  -3.7529286e+00   2.4066919e+00   7.5180608e-01  -1.2458569e+00   1.6296297e+00  -5.4129187e+00   2.0703386e+00   2.2713567e+00   1.2453890e+00   2.0365342e+00   9.4394290e-01   9.9373716e-01   2.0616102e-01   6.4285332e-02  -1.3759144e+00  -1.9884860e+00   2.4126581e+00   2.7969779e+00   1.4300376e+00   2.5214766e+00   2.4288559e-01  -4.5600182e-01  -2.1911341e+00  -4.9463340e+00   2.3489725e+00   3.5408105e+00   1.3548222e+00   3.1711224e+00   1.0062672e+00   1.8072289e+00   9.3385470e-01   1.2313828e-01  -9.6438158e-01  -3.7895237e+00   1.6316801e+00   4.2501892e+00   1.2068817e+00   3.0030607e+00   2.8198314e-01  -1.5986081e+00  -2.4090105e+00  -7.8835097e+00   9.0471071e-01   4.4979109e+00   1.1142224e+00   2.4103626e+00  -6.3068599e-01  -5.6714726e-01  -7.3447424e-01  -2.8297480e+00  -2.9447790e+00  -4.3625718e+00  -4.9394842e+00  -4.8527399e+00   2.1315726e+00   1.7056438e+00  -5.7560779e-04  -3.1329790e+00  -4.7392689e+00
   1.8137764e+00   2.8292800e+00   2.4682186e+00   3.0126470e+00   1.2784501e+00   1.8809509e+00  -8.1736193e-01  -1.7528372e+00  -5.4758756e+00  -8.8127663e+00   2.7634531e+00   5.3199700e+00   1.7542830e+00   1.9352294e+00  -1.3095784e+00  -4.0011508e+00   2.6658757e+00   9.4010200e-01  -1.3209487e+00   1.9129085e+00  -5.8159692e+00   2.3358617e+00   2.4984763e+00   1.5019909e+00   2.2641462e+00   1.1141112e+00   1.1559294e+00   2.5419964e-01   1.3417413e-01  -1.5083839e+00  -2.0617577e+00   2.6953245e+00   2.9943565e+00   1.5560469e+00   2.7237433e+00   2.0747473e-01  -4.2784546e-01  -2.5339510e+00  -5.1561372e+00   2.5591584e+00   3.7685664e+00   1.5185114e+00   3.3760846e+00   1.0796991e+00   1.9773119e+00   8.6876782e-01   1.8128671e-01  -1.3091447e+00  -3.8961584e+00   1.9214949e+00   4.4979618e+00   1.3673831e+00   3.1699303e+00   9.3375377e-02  -1.5842549e+00  -3.1118523e+00  -8.1861536e+00   1.1269049e+00   4.7235311e+00   1.2454737e+00   2.7261747e+00  -9.1800306e-01  -6.4505360e-01  -1.2516593e+00  -3.1730782e+00  -3.6065819e+00  -4.7287189e+00  -5.4685242e+00  -5.2025082e+00   2.3872429e+00   1.9476996e+00   6.0382865e-02  -3.3758704e+00  -5.1557943e+00
   2.0618888e+00   3.0215334e+00   2.6508657e+00   3.1764013e+00   1.3937042e+00   2.0254995e+00  -9.7419775e-01  -1.7477711e+00  -5.9027551e+00  -8.9375266e+00   3.0554062e+00   5.4805185e+00   1.7326549e+00   2.1325985e+00  -1.7590957e+00  -4.1958369e+00   2.8997048e+00   1.1188036e+00  -1.3806090e+00   2.1531593e+00  -6.1460446e+00   2.5782846e+00   2.6972567e+00   1.7429954e+00   2.4741641e+00   1.2718079e+00   1.3100729e+00   2.9576366e-01   2.0674764e-01  -1.6268746e+00  -2.0980304e+00   2.9488724e+00   3.1481282e+00   1.6655439e+00   2.9025551e+00   1.6006797e-01  -3.9061034e-01  -2.8305527e+00  -5.2722896e+00   2.7421819e+00   3.9372619e+00   1.6678633e+00   3.5402256e+00   1.1394707e+00   2.1244303e+00   7.8508335e-01   2.4806254e-01  -1.6299571e+00  -3.9339346e+00   2.1751646e+00   4.6714813e+00   1.5136489e+00   3.2909685e+00  -1.1567645e-01  -1.5713522e+00  -3.7443141e+00  -8.3318423e+00   1.3458486e+00   4.8867012e+00   1.3653342e+00   2.9953228e+00  -1.2279305e+00  -7.4619765e-01  -1.8002236e+00  -3.5055736e+00  -4.2203301e+00  -5.0403737e+00  -5.9241027e+00  -5.4922427e+00   2.6121308e+00   2.1748959e+00   1.2021285e-01  -3.5717009e+00  -5.5233411e+00
   2.2636871e+00   3.1493763e+00   2.8062953e+00   3.3036823e+00   1.4901847e+00   2.1567966e+00  -1.1156617e+00  -1.7028200e+00  -6.2276068e+00  -8.9320827e+00   3.3137218e+00   5.5648407e+00   1.6943001e+00   2.2878401e+00  -2.1904576e+00  -4.3360739e+00   3.1019556e+00   1.2834058e+00  -1.4221558e+00   2.3427081e+00  -6.3947831e+00   2.7910475e+00   2.8626689e+00   1.9625450e+00   2.6622335e+00   1.4135742e+00   1.4540038e+00   3.3194686e-01   2.8207572e-01  -1.7262383e+00  -2.0947428e+00   3.1660754e+00   3.2531938e+00   1.7574648e+00   3.0554962e+00   1.0673656e-01  -3.4375100e-01  -3.0715721e+00  -5.2931810e+00   2.8944737e+00   4.0432219e+00   1.8017759e+00   3.6608290e+00   1.1884233e+00   2.2457127e+00   6.9113089e-01   3.2191969e-01  -1.9151633e+00  -3.9033638e+00   2.3857009e+00   4.7648897e+00   1.6444947e+00   3.3622407e+00  -3.3635755e-01  -1.5642287e+00  -4.2906895e+00  -8.3249670e+00   1.5571364e+00   4.9815158e+00   1.4719750e+00   3.2083101e+00  -1.5528875e+00  -8.7384389e-01  -2.3682395e+00  -3.8243352e+00  -4.7739735e+00  -5.2953048e+00  -6.2985559e+00  -5.7184425e+00   2.7992575e+00   2.3812398e+00   1.7816646e-01  -3.7140129e+00  -5.8347793e+00
   2.4131634e+00   3.2089467e+00   2.9306390e+00   3.3922186e+00   1.5683620e+00   2.2742872e+00  -1.2342175e+00  -1.6178108e+00  -6.4444168e+00  -8.8001625e+00   3.5326641e+00   5.5707262e+00   1.6430879e+00   2.3962646e+00  -2.5913103e+00  -4.4223006e+00   3.2671974e+00   1.4297849e+00  -1.4432286e+00   2.4755373e+00  -6.5561278e+00   2.9682825e+00   2.9906547e+00   2.1552231e+00   2.8245771e+00   1.5362743e+00   1.5859203e+00   3.6395465e-01   3.6033444e-01  -1.8018608e+00  -2.0503337e+00   3.3406427e+00   3.3060625e+00   1.8309697e+00   3.1809275e+00   5.3595176e-02  -2.8670735e-01  -3.2496607e+00  -5.2199166e+00   3.0130808e+00   4.0849063e+00   1.9191595e+00   3.7367032e+00   1.2292726e+00   2.3393486e+00   5.9528260e-01   4.0138082e-01  -2.1546121e+00  -3.8067381e+00   2.5472434e+00   4.7749550e+00   1.7587453e+00   3.3814163e+00  -5.5985088e-01  -1.5664778e+00  -4.7387330e+00  -8.1743987e+00   1.7559851e+00   5.0042880e+00   1.5634584e+00   3.3578622e+00  -1.8848072e+00  -1.0297673e+00  -2.9430754e+00  -4.1260974e+00  -5.2576420e+00  -5.4925063e+00  -6.5868905e+00  -5.8791077e+00   2.9427061e+00   2.5611818e+00   2.3371868e-01  -3.7978072e+00  -6.0844300e+00
   2.5058514e+00   3.1987576e+00   3.0207688e+00   3.4409510e+00   1.6289460e+00   2.3780259e+00  -1.3233697e+00  -1.4935249e+00  -6.5509837e+00  -8.5487164e+00   3.7073111e+00   5.4984891e+00   1.5826105e+00   2.4552790e+00  -2.9507378e+00  -4.4559348e+00   3.3910045e+00   1.5543635e+00  -1.4419754e+00   2.5474827e+00  -6.6266878e+00   3.1050393e+00   3.0782763e+00   2.3162567e+00   2.9581486e+00   1.6371748e+00   1.7044658e+00   3.9294146e-01   4.4178777e-01  -1.8499809e+00  -1.9643323e+00   3.4674324e+00   3.3050014e+00   1.8854156e+00   3.2780449e+00   6.3577231e-03  -2.1888263e-01  -3.3598729e+00  -5.0562275e+00   3.0956909e+00   4.0629584e+00   2.0189080e+00   3.7682382e+00   1.2643227e+00   2.4047004e+00   5.0538283e-01   4.8522120e-01  -2.3401442e+00  -3.6478441e+00   2.6552130e+00   4.7011687e+00   1.8551529e+00   3.3478967e+00  -7.7781577e-01  -1.5805466e+00  -5.0800026e+00  -7.8927110e+00   1.9372972e+00   4.9537026e+00   1.6376664e+00   3.4392883e+00  -2.2154759e+00  -1.2139389e+00  -3.5118016e+00  -4.4071043e+00  -5.6638358e+00  -5.6319941e+00  -6.7868450e+00  -5.9737309e+00   3.0378525e+00   2.7098500e+00   2.8654342e-01  -3.8199106e+00  -6.2683104e+00
   2.5389434e+00   3.1196798e+00   3.0743938e+00   3.4500562e+00   1.6727508e+00   2.4686967e+00  -1.3780803e+00  -1.3316268e+00  -6.5489458e+00  -8.1875919e+00   3.8336349e+00   5.3509689e+00   1.5158907e+00   2.4645894e+00  -3.2596597e+00  -4.4389876e+00   3.4701386e+00   1.6542499e+00  -1.4172350e+00   2.5563539e+00  -6.6060037e+00   3.1974867e+00   3.1238309e+00   2.4417006e+00   3.0607625e+00   1.7140106e+00   1.8087865e+00   4.1985009e-01   5.2675514e-01  -1.8679802e+00  -1.8374182e+00   3.5426312e+00   3.2501102e+00   1.9203407e+00   3.3469087e+00  -3.0077771e-02  -1.3963767e-01  -3.3999380e+00  -4.8082928e+00   3.1406589e+00   3.9801501e+00   2.0998906e+00   3.7573939e+00   1.2952246e+00   2.4423629e+00   4.2822326e-01   5.7262556e-01  -2.4659752e+00  -3.4316365e+00   2.7064310e+00   4.5457397e+00   1.9323344e+00   3.2628833e+00  -9.8282202e-01  -1.6074111e+00  -5.3100118e+00  -7.4953050e+00   2.0957643e+00   4.8308793e+00   1.6922651e+00   3.4507037e+00  -2.5368780e+00  -1.4243256e+00  -4.0616030e+00  -4.6630520e+00  -5.9875044e+00  -5.7146105e+00  -6.8988499e+00  -6.0032553e+00   3.0815545e+00   2.8232640e+00   3.3646796e-01  -3.7792832e+00  -6.3843359e+00
   2.5113558e+00   2.9748279e+00   3.0901388e+00   3.4209248e+00   1.7005731e+00   2.5475930e+00  -1.3951006e+00  -1.1345771e+00  -6.4436294e+00  -7.7291518e+00   3.9085750e+00   5.1334285e+00   1.4451508e+00   2.4262685e+00  -3.5111204e+00  -4.3737050e+00   3.5026962e+00   1.7273432e+00  -1.3686995e+00   2.5019867e+00  -6.4967018e+00   3.2430827e+00   3.1269244e+00   2.5285992e+00   3.1311905e+00   1.7650386e+00   1.8985637e+00   4.4526728e-01   6.1556419e-01  -1.8546155e+00  -1.6714468e+00   3.5638985e+00   3.1433148e+00   1.9354631e+00   3.3884396e+00  -5.1982376e-02  -4.8310134e-02  -3.3703967e+00  -4.4844886e+00   3.1470415e+00   3.8412460e+00   2.1609689e+00   3.7076186e+00   1.3228013e+00   2.4541511e+00   3.6910203e-01   6.6329744e-01  -2.5289453e+00  -3.1639083e+00   2.6992101e+00   4.3134808e+00   1.9887419e+00   3.1293756e+00  -1.1687091e+00  -1.6463710e+00  -5.4281832e+00  -6.9994913e+00   2.2260222e+00   4.6393351e+00   1.7247249e+00   3.3931007e+00  -2.8415318e+00  -1.6568281e+00  -4.5801836e+00  -4.8891240e+00  -6.2260166e+00  -5.7418471e+00  -6.9258786e+00  -5.9700194e+00   3.0722930e+00   2.8985168e+00   3.8341042e-01  -3.6772381e+00  -6.4324456e+00
   2.4237430e+00   2.7693586e+00   3.0676014e+00   3.3560953e+00   1.7130949e+00   2.6165538e+00  -1.3731913e+00  -9.0553658e-01  -6.2437327e+00  -7.1878207e+00   3.9301049e+00   4.8533518e+00   1.3716666e+00   2.3446734e+00  -3.7004478e+00  -4.2622764e+00   3.4882097e+00   1.7724008e+00  -1.2970420e+00   2.3862173e+00  -6.3045070e+00   3.2407028e+00   3.0884979e+00   2.5751111e+00   3.1692188e+00   1.7890755e+00   1.9740114e+00   4.6930905e-01   7.0848973e-01  -1.8101757e+00  -1.4694342e+00   3.5304668e+00   2.9882843e+00   1.9306930e+00   3.4043753e+00  -5.7061055e-02   5.5737278e-02  -3.2745877e+00  -4.0950659e+00   3.1146374e+00   3.6527786e+00   2.2010357e+00   3.6236908e+00   1.3469519e+00   2.4430203e+00   3.3149974e-01   7.5750424e-01  -2.5286181e+00  -2.8509770e+00   2.6334059e+00   4.0115921e+00   2.0226729e+00   2.9520912e+00  -1.3308453e+00  -1.6949911e+00  -5.4376137e+00  -6.4235924e+00   2.3228476e+00   4.3848464e+00   1.7324002e+00   3.2702563e+00  -3.1227854e+00  -1.9053756e+00  -5.0561397e+00  -5.0801094e+00  -6.3790334e+00  -5.7156952e+00  -6.8732145e+00  -5.8776739e+00   3.0102544e+00   2.9339163e+00   4.2730601e-01  -3.5175467e+00  -6.4146650e+00
   2.2784602e+00   2.5101937e+00   3.0073906e+00   3.2591423e+00   1.7108196e+00   2.6778513e+00  -1.3132108e+00  -6.4827049e-01  -5.9608553e+00  -6.5795930e+00   3.8972925e+00   4.5201436e+00   1.2957183e+00   2.2262098e+00  -3.8252863e+00  -4.1066407e+00   3.4276954e+00   1.7890589e+00  -1.2039954e+00   2.2127868e+00  -6.0381020e+00   3.1907183e+00   3.0107995e+00   2.5805923e+00   3.1756581e+00   1.7855195e+00   2.0358373e+00   4.9154699e-01   8.0568147e-01  -1.7365445e+00  -1.2355029e+00   3.4431945e+00   2.7902619e+00   1.9061555e+00   3.3971907e+00  -4.4606688e-02   1.7303800e-01  -3.1184784e+00  -3.6517790e+00   3.0440272e+00   3.4227497e+00   2.2190727e+00   3.5114972e+00   1.3666474e+00   2.4129034e+00   3.1689536e-01   8.5604846e-01  -2.4672209e+00  -2.4994150e+00   2.5104355e+00   3.6493443e+00   2.0323230e+00   2.7373015e+00  -1.4662682e+00  -1.7492025e+00  -5.3446692e+00  -5.7861141e+00   2.3813969e+00   4.0752126e+00   1.7126693e+00   3.0884863e+00  -3.3750652e+00  -2.1621774e+00  -5.4792851e+00  -5.2306222e+00  -6.4482916e+00  -5.6385444e+00  -6.7481264e+00  -5.7310737e+00   2.8973476e+00   2.9290706e+00   4.6803021e-01  -3.3064130e+00  -6.3350605e+00
   2.0794754e+00   2.2056832e+00   2.9111342e+00   3.1345234e+00   1.6940441e+00   2.7340376e+00  -1.2180627e+00  -3.6705817e-01  -5.6088910e+00  -5.9215088e+00   3.8103439e+00   4.1447429e+00   1.2166428e+00   2.0789508e+00  -3.8854919e+00  -3.9084068e+00   3.3236389e+00   1.7778117e+00  -1.0923695e+00   1.9871753e+00  -5.7088232e+00   3.0950141e+00   2.8973045e+00   2.5456280e+00   3.1523029e+00   1.7543563e+00   2.0851688e+00   5.1098441e-01   9.0708660e-01  -1.6371591e+00  -9.7478486e-01   3.3045601e+00   2.5558242e+00   1.8622181e+00   3.3699731e+00  -1.5531426e-02   3.0391609e-01  -2.9103434e+00  -3.1674705e+00   2.9365999e+00   3.1602730e+00   2.2142219e+00   3.3777389e+00   1.3800144e+00   2.3684778e+00   3.2473432e-01   9.6016299e-01  -2.3494282e+00  -2.1158367e+00   2.3332443e+00   3.2376787e+00   2.0158815e+00   2.4925844e+00  -1.5737009e+00  -1.8035548e+00  -5.1584354e+00  -5.1050282e+00   2.3974590e+00   3.7199249e+00   1.6631229e+00   2.8562617e+00  -3.5940462e+00  -2.4181176e+00  -5.8409086e+00  -5.3353877e+00  -6.4373193e+00  -5.5131131e+00  -6.5594864e+00  -5.5361414e+00   2.7371490e+00   2.8849148e+00   5.0532757e-01  -3.0523029e+00  -6.1996069e+00
   1.8322320e+00   1.8652263e+00   2.7814535e+00   2.9873875e+00   1.6628672e+00   2.7877513e+00  -1.0925008e+00  -6.6608333e-02  -5.2033154e+00  -5.2311031e+00   3.6706244e+00   3.7391666e+00   1.1329824e+00   1.9121350e+00  -3.8829137e+00  -3.6688887e+00   3.1799158e+00   1.7399473e+00  -9.6599749e-01   1.7163719e+00  -5.3301965e+00   2.9569422e+00   2.7525805e+00   2.4720115e+00   3.1018394e+00   1.6961485e+00   2.1234478e+00   5.2608576e-01   1.0123727e+00  -1.5168611e+00  -6.9328145e-01   3.1185976e+00   2.2925781e+00   1.7995163e+00   3.3262657e+00   2.7725777e-02   4.4836172e-01  -2.6603044e+00  -2.6556257e+00   2.7945546e+00   2.8751739e+00   2.1858610e+00   3.2295955e+00   1.3845023e+00   2.3148679e+00   3.5254826e-01   1.0713363e+00  -2.1820008e+00  -1.7067472e+00   2.1062311e+00   2.7887372e+00   1.9716575e+00   2.2265009e+00  -1.6534427e+00  -1.8516043e+00  -4.8900601e+00  -4.3971902e+00   2.3677148e+00   3.3297614e+00   1.5817791e+00   2.5837153e+00  -3.7767450e+00  -2.6632663e+00  -6.1339527e+00  -5.3895766e+00  -6.3510939e+00  -5.3424178e+00  -6.3173186e+00  -5.2996908e+00   2.5347744e+00   2.8036717e+00   5.3875395e-01  -2.7656280e+00  -6.0159374e+00
   1.5434646e+00   1.4988667e+00   2.6219012e+00   2.8233509e+00   1.6172318e+00   2.8415019e+00  -9.4280795e-01   2.4801966e-01  -4.7604054e+00  -4.5258596e+00   3.4806430e+00   3.3160030e+00   1.0427107e+00   1.7355735e+00  -3.8210724e+00  -3.3892494e+00   3.0016443e+00   1.6774461e+00  -8.2961253e-01   1.4085901e+00  -4.9173320e+00   2.7812056e+00   2.5820977e+00   2.3626649e+00   3.0277032e+00   1.6120068e+00   2.1522979e+00   5.3485986e-01   1.1208605e+00  -1.3816461e+00  -3.9768503e-01   2.8907661e+00   2.0088045e+00   1.7189686e+00   3.2698767e+00   8.1408407e-02   6.0590049e-01  -2.3797603e+00  -2.1299167e+00   2.6208634e+00   2.5775654e+00   2.1336729e+00   3.0743486e+00   1.3771135e+00   2.2573020e+00   3.9621457e-01   1.1910827e+00  -1.9733067e+00  -1.2784597e+00   1.8351192e+00   2.3153498e+00   1.8982311e+00   1.9482036e+00  -1.7071509e+00  -1.8864022e+00  -4.5520313e+00  -3.6779101e+00   2.2899668e+00   2.9163176e+00   1.4672982e+00   2.2820737e+00  -3.9215210e+00  -2.8874682e+00  -6.3531092e+00  -5.3891604e+00  -6.1956690e+00  -5.1297653e+00  -6.0323260e+00  -5.0292256e+00   2.2966787e+00   2.6887457e+00   5.6764075e-01  -2.4582961e+00  -5.7930091e+00
   1.2209755e+00   1.1168865e+00   2.4368607e+00   2.6482504e+00   1.5569923e+00   2.8974451e+00  -7.7636749e-01   5.7149029e-01  -4.2964300e+00  -3.8226694e+00   3.2440001e+00   2.8878862e+00   9.4351440e-01   1.5590137e+00  -3.7047700e+00  -3.0707289e+00   2.7949747e+00   1.5928522e+00  -6.8865329e-01   1.0729405e+00  -4.4862040e+00   2.5736760e+00   2.3919955e+00   2.2215108e+00   2.9338966e+00   1.5035490e+00   2.1733819e+00   5.3499049e-01   1.2314727e+00  -1.2383266e+00  -9.5165505e-02   2.6277586e+00   1.7130841e+00   1.6217781e+00   3.2046724e+00   1.4074957e-01   7.7546865e-01  -2.0807392e+00  -1.6037495e+00   2.4191950e+00   2.2774264e+00   2.0577024e+00   2.9189993e+00   1.3546787e+00   2.2007464e+00   4.5033178e-01   1.3206789e+00  -1.7327558e+00  -8.3706564e-01   1.5267804e+00   1.8305074e+00   1.7946091e+00   1.6670022e+00  -1.7375330e+00  -1.9010409e+00  -4.1574372e+00  -2.9606823e+00   2.1633297e+00   2.4915091e+00   1.3191718e+00   1.9630513e+00  -4.0279940e+00  -3.0809633e+00  -6.4948305e+00  -5.3312539e+00  -5.9777869e+00  -4.8787674e+00  -5.7153891e+00  -4.7326983e+00   2.0303904e+00   2.5445596e+00   5.9108525e-01  -2.1431459e+00  -5.5406712e+00
   8.7337577e-01   7.2941285e-01   2.2314050e+00   2.4678864e+00   1.4819991e+00   2.9571656e+00  -6.0116178e-01   8.9826649e-01  -3.8268657e+00  -3.1373261e+00   2.9652917e+00   2.4669770e+00   8.3309990e-01   1.3915046e+00  -3.5396543e+00  -2.7149254e+00   2.5668229e+00   1.4891238e+00  -5.4900986e-01   7.1907234e-01  -4.0528603e+00   2.3411507e+00   2.1888136e+00   2.0532910e+00   2.8247713e+00   1.3728434e+00   2.1882505e+00   5.2400690e-01   1.3427063e+00  -1.0941295e+00   2.0686965e-01   2.3372545e+00   1.4139128e+00   1.5094156e+00   3.1343588e+00   2.0035434e-01   9.5531100e-01  -1.7752169e+00  -1.0898351e+00   2.1937963e+00   1.9841973e+00   1.9583931e+00   2.7698926e+00   1.3141529e+00   2.1495458e+00   5.0868088e-01   1.4608924e+00  -1.4701899e+00  -3.8845426e-01   1.1890127e+00   1.3468489e+00   1.6603750e+00   1.3919052e+00  -1.7479803e+00  -1.8892153e+00  -3.7192584e+00  -2.2570663e+00   1.9883535e+00   2.0670594e+00   1.1378631e+00   1.6382434e+00  -4.0968910e+00  -3.2349957e+00  -6.5572692e+00  -5.2144128e+00  -5.7045079e+00  -4.5933634e+00  -5.3770900e+00  -4.4182549e+00   1.7441926e+00   2.3763329e+00   6.0797197e-01  -1.8333027e+00  -5.2691875e+00
   5.0980314e-01   3.4606310e-01   2.0111244e+00   2.2877681e+00   1.3921955e+00   3.0214937e+00  -4.2523319e-01   1.2226870e+00  -3.3656771e+00  -2.4840710e+00   2.6499779e+00   2.0644779e+00   7.0949819e-01   1.2408148e+00  -3.3317835e+00  -2.3240943e+00   2.3245652e+00   1.3694756e+00  -4.1672391e-01   3.5680725e-01  -3.6326096e+00   2.0910606e+00   1.9792005e+00   1.8633524e+00   2.7047951e+00   1.2223453e+00   2.1982033e+00   4.9948096e-01   1.4526338e+00  -9.5625589e-01   5.0103154e-01   2.0276258e+00   1.1193422e+00   1.3835866e+00   3.0622733e+00   2.5462600e-01   1.1429144e+00  -1.4744483e+00  -5.9980068e-01   1.9493418e+00   1.7064226e+00   1.8366045e+00   2.6323869e+00   1.2529058e+00   2.1070981e+00   5.6473561e-01   1.6117294e+00  -1.1952691e+00   6.1638618e-02   8.3028474e-01   8.7619188e-01   1.4958205e+00   1.1311693e+00  -1.7421721e+00  -1.8457472e+00  -3.2497346e+00  -1.5767055e+00   1.7670773e+00   1.6540135e+00   9.2488434e-01   1.3185576e+00  -4.1298320e+00  -3.3423598e+00  -6.5401590e+00  -5.0388668e+00  -5.3828728e+00  -4.2778480e+00  -5.0272629e+00  -4.0939686e+00   1.4467697e+00   2.1898260e+00   6.1702361e-01  -1.5414884e+00  -4.9887230e+00
   1.3962418e-01  -2.4364407e-02   1.7819268e+00   2.1128809e+00   1.2877146e+00   3.0903629e+00  -2.5614789e-01   1.5390509e+00  -2.9247130e+00  -1.8752187e+00   2.3042189e+00   1.6902044e+00   5.7134355e-01   1.1129483e+00  -3.0872119e+00  -1.9014321e+00   2.0757050e+00   1.2372252e+00  -2.9766121e-01  -4.2256663e-03  -3.2392481e+00   1.8311462e+00   1.7696212e+00   1.6574067e+00   2.5783168e+00   1.0548265e+00   2.2041716e+00   4.5923770e-01   1.5589378e+00  -8.3143329e-01   7.8021062e-01   1.7076131e+00   8.3665860e-01   1.2461851e+00   2.9911973e+00   2.9820633e-01   1.3349904e+00  -1.1883565e+00  -1.4386165e-01   1.6907653e+00   1.4514484e+00   1.6936089e+00   2.5105776e+00   1.1689920e+00   2.0755927e+00   6.1218453e-01   1.7722314e+00  -9.1690313e-01   5.0756777e-01   4.5945314e-01   4.2913130e-01   1.3020449e+00   8.9188356e-01  -1.7236863e+00  -1.7670362e+00  -2.7598489e+00  -9.2746150e-01   1.5030039e+00   1.2622912e+00   6.8280280e-01   1.0137109e+00  -4.1290830e+00  -3.3978492e+00  -6.4446562e+00  -4.8066681e+00  -5.0196284e+00  -3.9369002e+00  -4.6746243e+00  -3.7675856e+00   1.1468338e+00   1.9910573e+00   6.1688102e-01  -1.2793392e+00  -4.7088478e+00
  -2.2786723e-01  -3.7413667e-01   1.5498235e+00   1.9474871e+00   1.1689743e+00   3.1627350e+00  -1.0050113e-01   1.8417109e+00  -2.5132609e+00  -1.3208764e+00   1.9346878e+00   1.3522377e+00   4.1810532e-01   1.0117947e+00  -2.8116398e+00  -1.4513067e+00   1.8275386e+00   1.0956511e+00  -1.9717969e-01  -3.5493032e-01  -2.8843756e+00   1.5691187e+00   1.5660761e+00   1.4412822e+00   2.4493458e+00   8.7330456e-01   2.2066331e+00   4.0156408e-01   1.6589761e+00  -7.2549300e-01   1.0378281e+00   1.3859830e+00   5.7212104e-01   1.0992415e+00   2.9232087e+00   3.2639767e-01   1.5275136e+00  -9.2502378e-01   2.6943119e-01   1.4230859e+00   1.2251932e+00   1.5310747e+00   2.4071064e+00   1.0613751e+00   2.0558364e+00   6.4542808e-01   1.9403409e+00  -6.4276253e-01   9.4371791e-01   8.5466168e-02   1.4721475e-02   1.0810181e+00   6.7961802e-01  -1.6956467e+00  -1.6513959e+00  -2.2589560e+00  -3.1564002e-01   1.2009994e+00   9.0030797e-01   4.1517992e-01   7.3181941e-01  -4.0972991e+00  -3.3985758e+00  -6.2731638e+00  -4.5217433e+00  -4.6210261e+00  -3.5756059e+00  -4.3264852e+00  -3.4462941e+00   8.5275771e-01   1.7860169e+00   6.0620500e-01  -1.0567725e+00  -4.4380813e+00
  -5.8374545e-01  -6.9676575e-01   1.3207131e+00   1.7949760e+00   1.0367629e+00   3.2365935e+00   3.6501193e-02   2.1251791e+00  -2.1377747e+00  -8.2877252e-01   1.5483680e+00   1.0566706e+00   2.5025788e-01   9.3893936e-01  -2.5101425e+00  -9.7941080e-01   1.5868386e+00   9.4787553e-01  -1.1981440e-01  -6.8704793e-01  -2.5768544e+00   1.3123291e+00   1.3738552e+00   1.2206840e+00   2.3213671e+00   6.8097898e-01   2.2055681e+00   3.2540211e-01   1.7498812e+00  -6.4300129e-01   1.2680660e+00   1.0711905e+00   3.3076924e-01   9.4487175e-01   2.8595875e+00   3.3553889e-01   1.7158220e+00  -6.9031832e-01   6.3335791e-01   1.1512454e+00   1.0319984e+00   1.3510414e+00   2.3230641e+00   9.3010208e-01   2.0471833e+00   6.6001782e-01   2.1128571e+00  -3.7890414e-01   1.3644627e+00  -2.8293321e-01  -3.5974476e-01   8.3560148e-01   4.9816295e-01  -1.6604335e+00  -1.4992538e+00  -1.7545762e+00   2.5372484e-01   8.6712625e-01   5.7468220e-01   1.2645379e-01   4.7910187e-01  -4.0372803e+00  -3.3441407e+00  -6.0291569e+00  -4.1898443e+00  -4.1927077e+00  -3.1994729e+00  -3.9885790e+00  -3.1365406e+00   5.7223251e-01   1.5803960e+00   5.8379403e-01  -8.8145003e-01  -4.1835267e+00
  -9.1973311e-01  -9.8711961e-01   1.1001738e+00   1.6577747e+00   8.9231312e-01   3.3090182e+00   1.5135583e-01   2.3842412e+00  -1.8018074e+00  -4.0420574e-01   1.1523413e+00   8.0745572e-01   6.9379390e-02   8.9364630e-01  -2.1869973e+00  -4.9281591e-01   1.3595737e+00   7.9677659e-01  -6.9002926e-02  -9.9341279e-01  -2.3224553e+00   1.0674655e+00   1.1973383e+00   1.0009776e+00   2.1972004e+00   4.8117292e-01   2.2004639e+00   2.3051256e-01   1.8286856e+00  -5.8697110e-01   1.4660644e+00   7.7105898e-01   1.1630622e-01   7.8523457e-01   2.8007794e+00   3.2330996e-01   1.8947769e+00  -4.8768133e-01   9.4310325e-01   8.7996459e-01   8.7455976e-01   1.1558907e+00   2.2579957e+00   7.7640981e-01   2.0475763e+00   6.5300858e-01   2.2854892e+00  -1.2953505e-01   1.7641533e+00  -6.3749319e-01  -6.8885922e-01   5.6952405e-01   3.4937543e-01  -1.6194791e+00  -1.3131995e+00  -1.2523577e+00   7.7655941e-01   5.0841850e-01   2.9003859e-01  -1.7822224e-01   2.5970504e-01  -3.9517640e+00  -3.2366501e+00  -5.7170261e+00  -3.8184070e+00  -3.7396873e+00  -2.8144285e+00  -3.6650006e+00  -2.8438958e+00   3.1196818e-01   1.3793479e+00   5.4870766e-01  -7.5837547e-01  -3.9506082e+00
  -1.2284560e+00  -1.2414654e+00   8.9327741e-01   1.5373213e+00   7.3735786e-01   3.3763321e+00   2.4244960e-01   2.6140836e+00  -1.5061377e+00  -5.0108610e-02   7.5357396e-01   6.0636282e-01  -1.2182581e-01   8.7301022e-01  -1.8456220e+00   8.4103845e-05   1.1506847e+00   6.4493519e-01  -4.6870081e-02  -1.2681492e+00  -2.1237037e+00   8.4029466e-01   1.0398570e+00   7.8700996e-01   2.0789197e+00   2.7728707e-01   2.1903649e+00   1.1759776e-01   1.8924683e+00  -5.5867427e-01   1.6280755e+00   4.9249530e-01  -6.8942247e-02   6.2250167e-01   2.7464250e+00   2.8894538e-01   2.0589753e+00  -3.1808704e-01   1.1957395e+00   6.1362583e-01   7.5393844e-01   9.4831807e-01   2.2100039e+00   6.0276497e-01   2.0536996e+00   6.2320274e-01   2.4530118e+00   1.0307375e-01   2.1371494e+00  -9.7071534e-01  -9.6912575e-01   2.8731245e-01   2.3314607e-01  -1.5731625e+00  -1.0978770e+00  -7.5619882e-01   1.2494448e+00   1.3261491e-01   4.8917296e-02  -4.9316793e-01   7.5658279e-02  -3.8432690e+00  -3.0805795e+00  -5.3419477e+00  -3.4163157e+00  -3.2664101e+00  -2.4267983e+00  -3.3582713e+00  -2.5729811e+00   7.7455880e-02   1.1872988e+00   5.0038684e-01  -6.8965477e-01  -3.7429368e+00
  -1.5036645e+00  -1.4574508e+00   7.0443276e-01   1.4341030e+00   5.7416478e-01   3.4343183e+00   3.1010965e-01   2.8104263e+00  -1.2490762e+00   2.3278216e-01   3.5870731e-01   4.5304185e-01  -3.1958398e-01   8.7226406e-01  -1.4886138e+00   4.8974410e-01   9.6392832e-01   4.9461672e-01  -5.4088532e-02  -1.5068046e+00  -1.9799469e+00   6.3546655e-01   9.0362302e-01   5.8297769e-01   1.9678316e+00   7.2762997e-02   2.1739719e+00  -1.1626570e-02   1.9385145e+00  -5.5756768e-01   1.7515691e+00   2.4125550e-01  -2.2399643e-01   4.5884288e-01   2.6954525e+00   2.3334203e-01   2.2030068e+00  -1.8017496e-01   1.3901271e+00   3.5618478e-01   6.6964588e-01   7.3130504e-01   2.1759482e+00   4.1283056e-01   2.0612326e+00   5.7126984e-01   2.6095114e+00   3.1852272e-01   2.4778946e+00  -1.2760831e+00  -1.1989007e+00  -5.8232830e-03   1.4748904e-01  -1.5208075e+00  -8.5973200e-01  -2.6850709e-01   1.6693483e+00  -2.5213566e-01  -1.4821039e-01  -8.1237569e-01  -7.3049596e-02  -3.7140026e+00  -2.8824999e+00  -4.9097872e+00  -2.9935958e+00  -2.7768898e+00  -2.0432510e+00  -3.0695052e+00  -2.3274510e+00  -1.2719884e-01   1.0078193e+00   4.3875876e-01  -6.7443630e-01  -3.5623071e+00
  -1.7404134e+00  -1.6340311e+00   5.3726501e-01   1.3477499e+00   4.0554256e-01   3.4784925e+00   3.5651452e-01   2.9696562e+00  -1.0269281e+00   4.4567061e-01  -2.6139850e-02   3.4518648e-01  -5.1918548e-01   8.8521433e-01  -1.1178866e+00   9.6574629e-01   8.0179573e-01   3.4778452e-01  -8.9825085e-02  -1.7064160e+00  -1.8876236e+00   4.5638705e-01   7.8972716e-01   3.9234591e-01   1.8645182e+00  -1.2894660e-01   2.1497748e+00  -1.5441828e-01   1.9644785e+00  -5.8133864e-01   1.8352856e+00   2.1770337e-02  -3.4912633e-01   2.9642368e-01   2.6462247e+00   1.5905339e-01   2.3217354e+00  -7.0539883e-02   1.5267478e+00   1.1110720e-01   6.1979264e-01   5.0808746e-01   2.1517198e+00   2.1136013e-01   2.0651843e+00   4.9973462e-01   2.7487104e+00   5.1807821e-01   2.7810392e+00  -1.5482453e+00  -1.3782580e+00  -3.0414593e-01   8.8748188e-02  -1.4607833e+00  -6.0663294e-01   2.0943320e-01   2.0334222e+00  -6.3758134e-01  -3.0282402e-01  -1.1297097e+00  -1.8828216e-01  -3.5658286e+00  -2.6506922e+00  -4.4270337e+00  -2.5610402e+00  -2.2748974e+00  -1.6707069e+00  -2.7986663e+00  -2.1100257e+00  -2.9936391e-01   8.4355915e-01   3.6431861e-01  -7.0903289e-01  -3.4088180e+00
  -1.9351926e+00  -1.7713504e+00   3.9453445e-01   1.2771728e+00   2.3481332e-01   3.5044097e+00   3.8547351e-01   3.0889615e+00  -8.3456452e-01   5.9138744e-01  -3.9554761e-01   2.7878563e-01  -7.1518971e-01   9.0476649e-01  -7.3488362e-01   1.4171751e+00   6.6550724e-01   2.0613824e-01  -1.5177815e-01  -1.8655111e+00  -1.8407097e+00   3.0516566e-01   6.9820087e-01   2.1781848e-01   1.7689292e+00  -3.2440592e-01   2.1162166e+00  -3.0706014e-01   1.9685397e+00  -6.2606712e-01   1.8792382e+00  -1.6296096e-01  -4.4570084e-01   1.3741075e-01   2.5967311e+00   7.0167943e-02   2.4105939e+00   1.5844806e-02   1.6074897e+00  -1.1867097e-01   6.0129039e-01   2.8211783e-01   2.1325731e+00   4.0225822e-03   2.0602869e+00   4.1283326e-01   2.8643503e+00   7.0434563e-01   3.0416047e+00  -1.7831487e+00  -1.5087951e+00  -6.0158403e-01   5.1905266e-02  -1.3906967e+00  -3.4739359e-01   6.7702632e-01   2.3388900e+00  -1.0156711e+00  -4.1814403e-01  -1.4390958e+00  -2.7347596e-01  -3.4002986e+00  -2.3946729e+00  -3.9007569e+00  -2.1297961e+00  -1.7641748e+00  -1.3162005e+00  -2.5448852e+00  -1.9225566e+00  -4.3788846e-01   6.9624822e-01   2.7817778e-01  -7.8721626e-01  -3.2810991e+00
  -2.0860021e+00  -1.8705887e+00   2.7809545e-01   1.2207325e+00   6.5745713e-02   3.5079883e+00   4.0209019e-01   3.1664548e+00  -6.6605902e-01   6.7404681e-01  -7.4494034e-01   2.4844634e-01  -9.0169043e-01   9.2349797e-01  -3.4084574e-01   1.8330676e+00   5.5507809e-01   7.1167650e-02  -2.3630384e-01  -1.9840456e+00  -1.8313046e+00   1.8263520e-01   6.2813615e-01   6.1353745e-02   1.6805178e+00  -5.1022840e-01   2.0718692e+00  -4.6497691e-01   1.9495411e+00  -6.8649489e-01   1.8846641e+00  -3.1140519e-01  -5.1599330e-01  -1.6021786e-02   2.5448032e+00  -2.7922211e-02   2.4658657e+00   8.5105898e-02   1.6354055e+00  -3.3076406e-01   6.1009401e-01   5.7014325e-02   2.1134952e+00  -2.0283580e-01   2.0414143e+00   3.1624508e-01   2.9505983e+00   8.8085031e-01   3.2551830e+00  -1.9781118e+00  -1.5933942e+00  -8.9195264e-01   3.0968295e-02  -1.3076609e+00  -9.1232358e-02   1.1339059e+00   2.5830336e+00  -1.3788411e+00  -4.9884498e-01  -1.7346960e+00  -3.3329344e-01  -3.2187333e+00  -2.1246686e+00  -3.3385782e+00  -1.7109221e+00  -1.2486541e+00  -9.8669643e-01  -2.3068084e+00  -1.7661147e+00  -5.4303390e-01   5.6675380e-01   1.8207282e-01  -9.0066141e-01  -3.1766171e+00
  -2.1923662e+00  -1.9337836e+00   1.8889266e-01   1.1764226e+00  -9.7555580e-02   3.4858257e+00   4.1233441e-01   3.2012793e+00  -5.1533240e-01   6.9870656e-01  -1.0706922e+00   2.4776643e-01  -1.0726275e+00   9.3423348e-01   6.2896190e-02   2.2029149e+00   4.6944535e-01  -5.5788937e-02  -3.3862421e-01  -2.0632857e+00  -1.8503005e+00   8.8436422e-02   5.7784807e-01  -7.5784030e-02   1.5984010e+00  -6.8312156e-01   2.0156089e+00  -6.2291742e-01   1.9071013e+00  -7.5638384e-01   1.8539346e+00  -4.2345947e-01  -5.6295765e-01  -1.6169447e-01   2.4883381e+00  -1.2885195e-01   2.4849419e+00   1.4389112e-01   1.6144686e+00  -5.2334178e-01   6.4146954e-01  -1.6350785e-01   2.0895778e+00  -4.0248311e-01   2.0040008e+00   2.1671533e-01   3.0024563e+00   1.0515594e+00   3.4181594e+00  -2.1318387e+00  -1.6359554e+00  -1.1691916e+00   1.9411457e-02  -1.2086168e+00   1.5279346e-01   1.5794940e+00   2.7632867e+00  -1.7202697e+00  -5.5071187e-01  -2.0110665e+00  -3.7323588e-01  -3.0223335e+00  -1.8510682e+00  -2.7486378e+00  -1.3149417e+00  -7.3264891e-01  -6.8885690e-01  -2.0829423e+00  -1.6410795e+00  -6.1633665e-01   4.5518398e-01   7.8330753e-02  -1.0395080e+00  -3.0920278e+00
  -2.2552872e+00  -1.9636402e+00   1.2699103e-01   1.1420487e+00  -2.5080475e-01   3.4354847e+00   4.2255154e-01   3.1936920e+00  -3.7675640e-01   6.7105964e-01  -1.3701841e+00   2.6973322e-01  -1.2221262e+00   9.3057802e-01   4.7463026e-01   2.5171874e+00   4.0664145e-01  -1.7349348e-01  -4.5310360e-01  -2.1056440e+00  -1.8880856e+00   2.1156755e-02   5.4506513e-01  -1.9294915e-01   1.5215257e+00  -8.3994904e-01   1.9467750e+00  -7.7519551e-01   1.8416891e+00  -8.2894048e-01   1.7904264e+00  -5.0035051e-01  -5.8998892e-01  -2.9744014e-01   2.4255099e+00  -2.2569415e-01   2.4665301e+00   1.9877687e-01   1.5493444e+00  -6.9512132e-01   6.9027307e-01  -3.7572587e-01   2.0563767e+00  -5.8813337e-01   1.9444214e+00   1.2159148e-01   3.0161388e+00   1.2203827e+00   3.5279422e+00  -2.2443721e+00  -1.6411199e+00  -1.4276072e+00   1.0635611e-02  -1.0906843e+00   3.7634042e-01   2.0126202e+00   2.8774316e+00  -2.0340931e+00  -5.8026228e-01  -2.2633026e+00  -3.9924267e-01  -2.8123171e+00  -1.5838876e+00  -2.1395488e+00  -9.5140675e-01  -2.2099588e-01  -4.2877171e-01  -1.8719637e+00  -1.5472193e+00  -6.6041467e-01   3.6102077e-01  -3.0210349e-02  -1.1929977e+00  -3.0235412e+00
  -2.2771369e+00  -1.9633399e+00   9.1633483e-02   1.1153930e+00  -3.8973145e-01   3.3557275e+00   4.3894382e-01   3.1451191e+00  -2.4566690e-01   5.9718092e-01  -1.6418103e+00   3.0712279e-01  -1.3448428e+00   9.0737076e-01   8.9200516e-01   2.7678531e+00   3.6399885e-01  -2.8077380e-01  -5.7357625e-01  -2.1144811e+00  -1.9352205e+00  -2.1491662e-02   5.2713253e-01  -2.9002802e-01   1.4488277e+00  -9.7781466e-01   1.8652967e+00  -9.1597996e-01   1.7546576e+00  -8.9727895e-01   1.6983664e+00  -5.4447804e-01  -6.0068284e-01  -4.2114405e-01   2.3549498e+00  -3.1142752e-01   2.4108051e+00   2.5570675e-01   1.4451938e+00  -8.4534900e-01   7.5122573e-01  -5.7601945e-01   2.0102240e+00  -7.5330148e-01   1.8603103e+00   3.8301601e-02   2.9893902e+00   1.3906907e+00   3.5831844e+00  -2.3169958e+00  -1.6139964e+00  -1.6621039e+00  -1.5837551e-03  -9.5151440e-01   5.7228239e-01   2.4312347e+00   2.9238804e+00  -2.3155743e+00  -5.9435783e-01  -2.4871651e+00  -4.1730238e-01  -2.5900532e+00  -1.3322737e+00  -1.5203232e+00  -6.2849275e-01   2.8087588e-01  -2.1165768e-01  -1.6729679e+00  -1.4837464e+00  -6.7873387e-01   2.8326710e-01  -1.4032344e-01  -1.3501458e+00  -2.9672636e+00
  -2.2614948e+00  -1.9363605e+00   8.1319240e-02   1.0943506e+00  -5.1031103e-01   3.2466789e+00   4.6705974e-01   3.0581692e+00  -1.1874737e-01   4.8334179e-01  -1.8849335e+00   3.5287569e-01  -1.4362933e+00   8.6103080e-01   1.3118306e+00   2.9488605e+00   3.3836726e-01  -3.7651350e-01  -6.9370379e-01  -2.0938860e+00  -1.9830403e+00  -4.2470741e-02   5.2121065e-01  -3.6735394e-01   1.3793626e+00  -1.0941686e+00   1.7717777e+00  -1.0396184e+00   1.6482301e+00  -9.5489170e-01   1.5826546e+00  -5.5921682e-01  -5.9861018e-01  -5.3080966e-01   2.2758802e+00  -3.7943139e-01   2.3194858e+00   3.1950221e-01   1.3075197e+00  -9.7377439e-01   8.1917004e-01  -7.6099875e-01   1.9484808e+00  -8.9216169e-01   1.7507914e+00  -2.6190954e-02   2.9217180e+00   1.5648891e+00   3.5839792e+00  -2.3520843e+00  -1.5599066e+00  -1.8683925e+00  -2.2692459e-02  -7.8961637e-01   7.3513398e-01   2.8322447e+00   2.9020170e+00  -2.5612203e+00  -5.9982832e-01  -2.6791998e+00  -4.3309700e-01  -2.3571850e+00  -1.1040721e+00  -9.0026107e-01  -3.5263934e-01   7.6696227e-01  -4.1547673e-02  -1.4856284e+00  -1.4493443e+00  -6.7535140e-01   2.2059111e-01  -2.4855127e-01  -1.5003990e+00  -2.9194869e+00
  -2.2129403e+00  -1.8863169e+00   9.3895504e-02   1.0770318e+00  -6.0901690e-01   3.1099070e+00   5.1132780e-01   2.9366106e+00   5.7454942e-03   3.3590186e-01  -2.0997950e+00   4.0042746e-01  -1.4931420e+00   7.8977501e-01   1.7299592e+00   3.0565575e+00   3.2632756e-01  -4.5967102e-01  -8.0734122e-01  -2.0484506e+00  -2.0241395e+00  -4.5208997e-02   5.2445555e-01  -4.2563355e-01   1.3124018e+00  -1.1869322e+00   1.6675271e+00  -1.1409778e+00   1.5254379e+00  -9.9609685e-01   1.4486751e+00  -5.4869247e-01  -5.8712012e-01  -6.2465012e-01   2.1881927e+00  -4.2397583e-01   2.1958331e+00   3.9348084e-01   1.1420574e+00  -1.0806197e+00   8.8929456e-01  -9.2764473e-01   1.8697086e+00  -9.9988848e-01   1.6166054e+00  -6.5919644e-02   2.8145293e+00   1.7440809e+00   3.5320121e+00  -2.3529307e+00  -1.4841615e+00  -2.0431618e+00  -5.7024947e-02  -6.0463196e-01   8.6137092e-01   3.2114919e+00   2.8125676e+00  -2.7688500e+00  -6.0312939e-01  -2.8368381e+00  -4.5169643e-01  -2.1157209e+00  -9.0547460e-01  -2.8879413e-01  -1.2825322e-01   1.2307970e+00   7.9012745e-02  -1.3102577e+00  -1.4421624e+00  -6.5465617e-01   1.7145371e-01  -3.5139370e-01  -1.6342374e+00  -2.8769041e+00
  -2.1368195e+00  -1.8168341e+00   1.2665554e-01   1.0618266e+00  -6.8307687e-01   2.9484099e+00   5.7466983e-01   2.7852973e+00   1.2792769e-01   1.6126643e-01  -2.2873923e+00   4.4397645e-01  -1.5134319e+00   6.9370257e-01   2.1412676e+00   3.0900191e+00   3.2438635e-01  -5.2932728e-01  -9.0888632e-01  -1.9830530e+00  -2.0527111e+00  -3.3402990e-02   5.3416811e-01  -4.6589245e-01   1.2474842e+00  -1.2546357e+00   1.5545331e+00  -1.2157773e+00   1.3900093e+00  -1.0164309e+00   1.3021012e+00  -5.1754863e-01  -5.6918586e-01  -7.0120073e-01   2.0924653e+00  -4.4067074e-01   2.0445660e+00   4.7920864e-01   9.5470713e-01  -1.1665472e+00   9.5731567e-01  -1.0734512e+00   1.7737508e+00  -1.0729572e+00   1.4601221e+00  -7.6395045e-02   2.6711501e+00   1.9278465e+00   3.4306537e+00  -2.3235489e+00  -1.3918790e+00  -2.1842066e+00  -1.0756385e-01  -3.9753540e-01   9.4963013e-01   3.5638722e+00   2.6579622e+00  -2.9376127e+00  -6.1005051e-01  -2.9584838e+00  -4.7731562e-01  -1.8680885e+00  -7.4076332e-01   3.0471497e-01   4.2513003e-02   1.6656594e+00   1.4923655e-01  -1.1477641e+00  -1.4597861e+00  -6.2112452e-01   1.3420914e-01  -4.4551123e-01  -1.7436842e+00  -2.8367382e+00
  -2.0389980e+00  -1.7314564e+00   1.7643748e-01   1.0474306e+00  -7.3071339e-01   2.7665108e+00   6.5822301e-01   2.6100491e+00   2.4640448e-01  -3.4097574e-02  -2.4493343e+00   4.7867877e-01  -1.4967353e+00   5.7474778e-01   2.5397462e+00   3.0512627e+00   3.2914005e-01  -5.8475795e-01  -9.9359169e-01  -1.9026644e+00  -2.0647284e+00  -1.0840646e-02   5.4790411e-01  -4.8944189e-01   1.1844227e+00  -1.2965545e+00   1.4353818e+00  -1.2608932e+00   1.2462165e+00  -1.0129588e+00   1.1487008e+00  -4.7072144e-01  -5.4730280e-01  -7.5944497e-01   1.9899182e+00  -4.2684080e-01   1.8716926e+00   5.7640461e-01   7.5149749e-01  -1.2326263e+00   1.0196091e+00  -1.1965605e+00   1.6617224e+00  -1.1093835e+00   1.2852406e+00  -5.4995975e-02   2.4967316e+00   2.1141602e+00   3.2849766e+00  -2.2684842e+00  -1.2878474e+00  -2.2905065e+00  -1.7580492e-01  -1.7073887e-01   1.0007821e+00   3.8835982e+00   2.4426426e+00  -3.0679571e+00  -6.2548556e-01  -3.0435768e+00  -5.1314165e-01  -1.6171354e+00  -6.1215552e-01   8.7121759e-01   1.5989301e-01   2.0648655e+00   1.7030869e-01  -9.9951049e-01  -1.4991905e+00  -5.7910826e-01   1.0717324e-01  -5.2793159e-01  -1.8226919e+00  -2.7967814e+00
  -1.9256235e+00  -1.6335963e+00   2.3971974e-01   1.0328379e+00  -7.5134509e-01   2.5696620e+00   7.6119460e-01   2.4174842e+00   3.5854075e-01  -2.4361627e-01  -2.5876905e+00   5.0076480e-01  -1.4442167e+00   4.3651304e-01   2.9186972e+00   2.9453281e+00   3.3739994e-01  -6.2552255e-01  -1.0578189e+00  -1.8121922e+00  -2.0579630e+00   1.8744094e-02   5.6353999e-01  -4.9786656e-01   1.1232679e+00  -1.3128327e+00   1.3131225e+00  -1.2746080e+00   1.0986861e+00  -9.8447984e-01   9.9414862e-01  -4.1323572e-01  -5.2344470e-01  -7.9894226e-01   1.8823171e+00  -3.8179462e-01   1.6842698e+00   6.8300099e-01   5.3856701e-01  -1.2803010e+00   1.0732865e+00  -1.2958791e+00   1.5359118e+00  -1.1088826e+00   1.0971839e+00  -1.2395261e-03   2.2980460e+00   2.2994512e+00   3.1016899e+00  -2.1926347e+00  -1.1764411e+00  -2.3622476e+00  -2.6173150e-01   7.1907518e-02   1.0178736e+00   4.1645812e+00   2.1732768e+00  -3.1615569e+00  -6.5327304e-01  -3.0926253e+00  -5.6123488e-01  -1.3660805e+00  -5.1975524e-01   1.4022592e+00   2.2653825e-01   2.4221257e+00   1.4551837e-01  -8.6709302e-01  -1.5566950e+00  -5.3266828e-01   8.8658286e-02  -5.9624319e-01  -1.8673860e+00  -2.7553553e+00
  -1.8029102e+00  -1.5265205e+00   3.1271195e-01   1.0173052e+00  -7.4572769e-01   2.3641735e+00   8.8086232e-01   2.2148045e+00   4.6085551e-01  -4.6055570e-01  -2.7048437e+00   5.0757941e-01  -1.3585993e+00   2.8400093e-01   3.2710332e+00   2.7802132e+00   3.4627533e-01  -6.5155795e-01  -1.0992193e+00  -1.7163613e+00  -2.0318653e+00   5.1781028e-02   5.7929423e-01  -4.9302700e-01   1.0642384e+00  -1.3045787e+00   1.1910938e+00  -1.2567850e+00   9.5218500e-01  -9.3161169e-01   8.4384897e-01  -3.5003188e-01  -4.9907765e-01  -8.1994274e-01   1.7718314e+00  -3.0696252e-01   1.4900933e+00   7.9535356e-01   3.2214710e-01  -1.3113581e+00   1.1162193e+00  -1.3711630e+00   1.3996037e+00  -1.0729343e+00   9.0220234e-01   8.3095639e-02   2.0831793e+00   2.4788099e+00   2.8889819e+00  -2.1010972e+00  -1.0615806e+00  -2.4007975e+00  -3.6389437e-01   3.2522619e-01   1.0059479e+00   4.4009031e+00   1.8588456e+00  -3.2211973e+00  -6.9610843e-01  -3.1071986e+00  -6.2250272e-01  -1.1184101e+00  -4.6161047e-01   1.8902814e+00   2.4743959e-01   2.7319397e+00   8.0284208e-02  -7.5206593e-01  -1.6279367e+00  -4.8546198e-01   7.6979666e-02  -6.4876071e-01  -1.8761557e+00  -2.7112087e+00
  -1.6769568e+00  -1.4133669e+00   3.9144134e-01   1.0002965e+00  -7.1601644e-01   2.1568833e+00   1.0127232e+00   2.0095466e+00   5.4949859e-01  -6.7799130e-01  -2.8033568e+00   4.9755388e-01  -1.2440386e+00   1.2326735e-01   3.5896586e+00   2.5666546e+00   3.5321581e-01  -6.6326538e-01  -1.1168294e+00  -1.6196394e+00  -1.9873240e+00   8.4937182e-02   5.9370938e-01  -4.7706965e-01   1.0076287e+00  -1.2739152e+00   1.0727206e+00  -1.2089490e+00   8.1139323e-01  -8.5674730e-01   7.0277384e-01  -2.8582910e-01  -4.7522602e-01  -8.2347563e-01   1.6608654e+00  -2.0588806e-01   1.2973401e+00   9.0858188e-01   1.0852823e-01  -1.3278934e+00   1.1470116e+00  -1.4230621e+00   1.2568418e+00  -1.0047451e+00   7.0720932e-01   1.9400641e-01   1.8611431e+00   2.6463219e+00   2.6562730e+00  -1.9990399e+00  -9.4673512e-01  -2.4086229e+00  -4.7958592e-01   5.8292827e-01   9.7175202e-01   4.5873393e+00   1.5105709e+00  -3.2506172e+00  -7.5552640e-01  -3.0898768e+00  -6.9674334e-01  -8.7772826e-01  -4.3387294e-01   2.3289281e+00   2.2973284e-01   2.9899977e+00  -1.7942820e-02  -6.5564522e-01  -1.7078822e+00  -4.4068554e-01   7.0441749e-02  -6.8464855e-01  -1.8495964e+00  -2.6633803e+00
  -1.5536016e+00  -1.2971791e+00   4.7183804e-01   9.8141573e-01  -6.6573539e-01   1.9547888e+00   1.1507823e+00   1.8092956e+00   6.2076245e-01  -8.8882317e-01  -2.8858565e+00   4.7012065e-01  -1.1059119e+00  -3.8979105e-02   3.8679012e+00   2.3177518e+00   3.5601930e-01  -6.6157522e-01  -1.1110770e+00  -1.5261979e+00  -1.9263466e+00   1.1515904e-01   6.0560367e-01  -4.5243277e-01   9.5370744e-01  -1.2239732e+00   9.6130202e-01  -1.1342610e+00   6.8067847e-01  -7.6388540e-01   5.7531986e-01  -2.2502281e-01  -4.5257720e-01  -8.1139650e-01   1.5518752e+00  -8.4067128e-02   1.1141763e+00   1.0170104e+00  -9.6002004e-02  -1.3322705e+00   1.1649358e+00  -1.4531183e+00   1.1121462e+00  -9.0910824e-01   5.1937173e-01   3.2546548e-01   1.6414242e+00   2.7955066e+00   2.4138814e+00  -1.8915997e+00  -8.3495434e-01  -2.3891660e+00  -6.0509088e-01   8.3792327e-01   9.2334805e-01   4.7198862e+00   1.1416706e+00  -3.2543255e+00  -8.3194723e-01  -3.0441481e+00  -7.8275164e-01  -6.4757117e-01  -4.3105214e-01   2.7133359e+00   1.8238876e-01   3.1935524e+00  -1.3991132e-01  -5.7842531e-01  -1.7908955e+00  -4.0106656e-01   6.7314663e-02  -7.0399048e-01  -1.7903131e+00  -2.6110517e+00
  -1.4383091e+00  -1.1809471e+00   5.4982176e-01   9.6033957e-01  -5.9964904e-01   1.7646665e+00   1.2879619e+00   1.6213875e+00   6.7157856e-01  -1.0858551e+00  -2.9549343e+00   4.2558646e-01  -9.5053682e-01  -1.9580594e-01   4.0999659e+00   2.0484460e+00   3.5281393e-01  -6.4797959e-01  -1.0836983e+00  -1.4398990e+00  -1.8516954e+00   1.3968997e-01   6.1400309e-01  -4.2183969e-01   9.0262064e-01  -1.1588196e+00   8.5980269e-01  -1.0373868e+00   5.6388554e-01  -6.5834674e-01   4.6518722e-01  -1.7161307e-01  -4.3160877e-01  -7.8638312e-01   1.4471903e+00   5.1357416e-02   9.4835266e-01   1.1146735e+00  -2.8526124e-01  -1.3270739e+00   1.1698383e+00  -1.4637117e+00   9.7021153e-01  -7.9216364e-01   3.4568444e-01   4.6977433e-01   1.4334968e+00   2.9198269e+00   2.1726166e+00  -1.7837882e+00  -7.2891954e-01  -2.3466770e+00  -7.3599401e-01   1.0827012e+00   8.6964980e-01   4.7962440e+00   7.6694098e-01  -3.2373816e+00  -9.2477968e-01  -2.9742624e+00  -8.7847945e-01  -4.3120024e-01  -4.4635332e-01   3.0403844e+00   1.1579373e-01   3.3417247e+00  -2.7493605e-01  -5.2014241e-01  -1.8708761e+00  -3.6889628e-01   6.5812675e-02  -7.0779738e-01  -1.7026107e+00  -2.5534204e+00
  -1.3360794e+00  -1.0676389e+00   6.2139281e-01   9.3675550e-01  -5.2353863e-01   1.5927026e+00   1.4165996e+00   1.4526010e+00   6.9995220e-01  -1.2619467e+00  -3.0130627e+00   3.6497762e-01  -7.8484182e-01  -3.4048904e-01   4.2813730e+00   1.7748731e+00   3.4202473e-01  -6.2452404e-01  -1.0375738e+00  -1.3642940e+00  -1.7665230e+00   1.5607208e-01   6.1806770e-01  -3.8826982e-01   8.5431119e-01  -1.0833166e+00   7.7066674e-01  -9.2425797e-01   4.6415361e-01  -5.4639630e-01   3.7528344e-01  -1.2915511e-01  -4.1271953e-01  -7.5187234e-01   1.3488511e+00   1.9202824e-01   8.0680998e-01   1.1958415e+00  -4.5331709e-01  -1.3150459e+00   1.1620303e+00  -1.4579555e+00   8.3560057e-01  -6.6107688e-01   1.9255330e-01   6.1804600e-01   1.2463286e+00   3.0132274e+00   1.9433162e+00  -1.6804036e+00  -6.3099955e-01  -2.2860132e+00  -8.6752133e-01   1.3097621e+00   8.1990786e-01   4.8162155e+00   4.0218015e-01  -3.2051635e+00  -1.0325700e+00  -2.8850403e+00  -9.8123835e-01  -2.3139061e-01  -4.7208397e-01   3.3088879e+00   4.1236244e-02   3.4357209e+00  -4.1138748e-01  -4.7951246e-01  -1.9414683e+00  -3.4608708e-01   6.4084373e-02  -6.9795112e-01  -1.5920958e+00  -2.4896133e+00
  -1.2513718e+00  -9.6021313e-01   6.8272941e-01   9.1031270e-01  -4.4389338e-01   1.4441556e+00   1.5290019e+00   1.3088630e+00   7.0529633e-01  -1.4102358e+00  -3.0625257e+00   2.8987127e-01  -6.1600770e-01  -4.6692486e-01   4.4093428e+00   1.5136137e+00   3.2233568e-01  -5.9375377e-01  -9.7649557e-01  -1.3026228e+00  -1.6740358e+00   1.6214160e-01   6.1702358e-01  -3.5490293e-01   8.0846362e-01  -1.0029156e+00   6.9566559e-01  -8.0174507e-01   3.8377236e-01  -4.3479676e-01   3.0765503e-01  -1.0072441e-01  -3.9634694e-01  -7.1193642e-01   1.2584760e+00   3.2890468e-01   6.9531481e-01   1.2555283e+00  -5.9467037e-01  -1.2990126e+00   1.1421736e+00  -1.4395445e+00   7.1245580e-01  -5.2365167e-01   6.5413699e-02   7.6078557e-01   1.0879025e+00   3.0706621e+00   1.7363506e+00  -1.5859340e+00  -5.4330195e-01  -2.2124156e+00  -9.9489243e-01   1.5120629e+00   7.8317194e-01   4.7819787e+00   6.3482807e-02  -3.1631207e+00  -1.1531863e+00  -2.7816524e+00  -1.0879319e+00  -5.0233795e-02  -5.0010891e-01   3.5197080e+00  -2.9675438e-02   3.4789291e+00  -5.3727836e-01  -4.5416165e-01  -1.9963390e+00  -3.3424045e-01   6.0222016e-02  -6.7708583e-01  -1.4652243e+00  -2.4186558e+00
  -1.1880328e+00  -8.6160540e-01   7.3028935e-01   8.8058961e-01  -3.6753582e-01   1.3230738e+00   1.6180118e+00   1.1949800e+00   6.8863762e-01  -1.5244181e+00  -3.1053553e+00   2.0222224e-01  -4.5110338e-01  -5.7000249e-01   4.4831011e+00   1.2808874e+00   2.9265491e-01  -5.5861639e-01  -9.0488099e-01  -1.2578024e+00  -1.5772165e+00   1.5602405e-01   6.1010952e-01  -3.2503377e-01   7.6447881e-01  -9.2339425e-01   6.3578929e-01  -6.7725604e-01   3.2408453e-01  -3.3032613e-01   2.6344828e-01  -8.8889466e-02  -3.8305860e-01  -6.7110311e-01   1.1771634e+00   4.5285673e-01   6.1814834e-01   1.2899405e+00  -7.0446776e-01  -1.2817949e+00   1.1111713e+00  -1.4125636e+00   6.0424239e-01  -3.8790112e-01  -3.1595515e-02   8.8852871e-01   9.6478582e-01   3.0885693e+00   1.5611243e+00  -1.5044488e+00  -4.6771299e-01  -2.1312655e+00  -1.1136626e+00   1.6834536e+00   7.6775874e-01   4.6982104e+00  -2.3354803e-01  -3.1165288e+00  -1.2840266e+00  -2.6693776e+00  -1.1953037e+00   1.1102818e-01  -5.2233087e-01   3.6757750e+00  -8.5632669e-02   3.4768926e+00  -6.4091073e-01  -4.4065805e-01  -2.0295065e+00  -3.3471142e-01   5.2292539e-02  -6.4841484e-01  -1.3288286e+00  -2.3395010e+00
  -1.1492254e+00  -7.7468835e-01   7.6091309e-01   8.4707750e-01  -3.0120491e-01   1.2320782e+00   1.6775512e+00   1.1144126e+00   6.5268065e-01  -1.5990635e+00  -3.1432814e+00   1.0419394e-01  -2.9673474e-01  -6.4591633e-01   4.5040768e+00   1.0917336e+00   2.5208981e-01  -5.2232598e-01  -8.2745611e-01  -1.2324003e+00  -1.4786193e+00   1.3613550e-01   5.9654398e-01  -3.0195998e-01   7.2147990e-01  -8.5055332e-01   5.9118671e-01  -5.5829077e-01   2.8543974e-01  -2.3929130e-01   2.4290132e-01  -9.5688599e-02  -3.7361025e-01  -6.3412808e-01   1.1054317e+00   5.5528225e-01   5.7786645e-01   1.2968376e+00  -7.7872746e-01  -1.2661080e+00   1.0700682e+00  -1.3812681e+00   5.1353515e-01  -2.6160150e-01  -9.5884013e-02   9.9249358e-01   8.8176848e-01   3.0652604e+00   1.4256029e+00  -1.4394828e+00  -4.0592270e-01  -2.0478401e+00  -1.2200342e+00   1.8190741e+00   7.8075768e-01   4.5720485e+00  -4.7461866e-01  -3.0702607e+00  -1.4222396e+00  -2.5533633e+00  -1.3001854e+00   2.5212352e-01  -5.3116928e-01   3.7820134e+00  -1.1624264e-01   3.4371517e+00  -7.1153568e-01  -4.3464168e-01  -2.0356953e+00  -3.4865950e-01   3.8389754e-02  -6.1551379e-01  -1.1896536e+00  -2.2511127e+00
  -1.1373618e+00  -7.0220992e-01   7.7192399e-01   8.0917898e-01  -2.5112518e-01   1.1722236e+00   1.7031001e+00   1.0691065e+00   6.0172835e-01  -1.6299411e+00  -3.1776901e+00  -2.0026267e-03  -1.5872350e-01  -6.9240436e-01   4.4759783e+00   9.5922926e-01   1.9993407e-01  -4.8819944e-01  -7.4892720e-01  -1.2285945e+00  -1.3802477e+00   1.0119124e-01   5.7551351e-01  -2.8884885e-01   6.7834547e-01  -7.8989067e-01   5.6115595e-01  -4.5197847e-01   2.6720002e-01  -1.6707113e-01   2.4536729e-01  -1.2261018e-01  -3.6896977e-01  -6.0573384e-01   1.0431975e+00   6.2870416e-01   5.7514623e-01   1.2757783e+00  -8.1455973e-01  -1.2544564e+00   1.0199620e+00  -1.3498475e+00   4.4185823e-01  -1.5185547e-01  -1.2657603e-01   1.0652027e+00   8.4159234e-01   3.0011934e+00   1.3358990e+00  -1.3939183e+00  -3.5943725e-01  -1.9670704e+00  -1.3111203e+00   1.9156869e+00   8.2760325e-01   4.4128913e+00  -6.4753303e-01  -3.0285760e+00  -1.5649446e+00  -2.4383899e+00  -1.3997307e+00   3.7381458e-01  -5.2000919e-01   3.8451702e+00  -1.1260089e-01   3.3689650e+00  -7.3997769e-01  -4.3104121e-01  -2.0106870e+00  -3.7708071e-01   1.6703337e-02  -5.8207759e-01  -1.0539335e+00  -2.1525918e+00
  -1.1540441e+00  -6.4671629e-01   7.6121885e-01   7.6621944e-01  -2.2259229e-01   1.1429425e+00   1.6920802e+00   1.0593908e+00   5.4147059e-01  -1.6143217e+00  -3.2095956e+00  -1.1425590e-01  -4.1829165e-02  -7.0889842e-01   4.4047404e+00   8.9379925e-01   1.3566804e-01  -4.5947784e-01  -6.7366439e-01  -1.2481246e+00  -1.2835111e+00   5.0223176e-02   5.4618174e-01  -2.8859085e-01   6.3376636e-01  -7.4627649e-01   5.4418212e-01  -3.6463022e-01   2.6779503e-01  -1.1771947e-01   2.6936782e-01  -1.7057728e-01  -3.7031012e-01  -5.9033280e-01   9.8978901e-01   6.6730839e-01   6.0873014e-01   1.2282405e+00  -8.1036246e-01  -1.2490281e+00   9.6193010e-01  -1.3221890e+00   3.8958496e-01  -6.4688440e-02  -1.2458205e-01   1.1010314e+00   8.4478766e-01   2.8991097e+00   1.2959424e+00  -1.3698794e+00  -3.2958066e-01  -1.8933156e+00  -1.3851433e+00   1.9719259e+00   9.1174323e-01   4.2320467e+00  -7.4289554e-01  -2.9949492e+00  -1.7094391e+00  -2.3286678e+00  -1.4916218e+00   4.7789914e-01  -4.8359245e-01   3.8735522e+00  -6.7779001e-02   3.2829243e+00  -7.1917361e-01  -4.2435798e-01  -1.9516343e+00  -4.2081791e-01  -1.4401730e-02  -5.5166834e-01  -9.2703026e-01  -2.0433246e+00
  -1.2000237e+00  -6.1046876e-01   7.2734444e-01   7.1746825e-01  -2.1960355e-01   1.1420724e+00   1.6441158e+00   1.0839507e+00   4.7866075e-01  -1.5512321e+00  -3.2396274e+00  -2.3068227e-01   5.0474509e-02  -6.9657745e-01   4.2983415e+00   9.0266357e-01   5.8970793e-02  -4.3914618e-01  -6.0541762e-01  -1.2922384e+00  -1.1892540e+00  -1.7395125e-02   5.0771545e-01  -3.0364932e-01   5.8631848e-01  -7.2365184e-01   5.3801821e-01  -3.0133636e-01   2.8482149e-01  -9.3655602e-02   3.1267439e-01  -2.3993929e-01  -3.7897654e-01  -5.9175254e-01   9.4399033e-01   6.6738318e-01   6.7547189e-01   1.1576072e+00  -7.6597317e-01  -1.2515960e+00   8.9696734e-01  -1.3016531e+00   3.5590140e-01  -4.7021667e-03  -9.2573658e-02   1.0966447e+00   8.8962673e-01   2.7640266e+00   1.3072588e+00  -1.3686524e+00  -3.1748988e-01  -1.8301630e+00  -1.4415597e+00   1.9884444e+00   1.0344226e+00   4.0422532e+00  -7.5467612e-01  -2.9719408e+00  -1.8533837e+00  -2.2276669e+00  -1.5742363e+00   5.6714640e-01  -4.1832532e-01   3.8766844e+00   2.2805079e-02   3.1904838e+00  -6.4458658e-01  -4.0899478e-01  -1.8573108e+00  -4.8055078e-01  -5.6302682e-02  -5.2747323e-01  -8.1315543e-01  -1.9231351e+00
  -1.2751823e+00  -5.9536109e-01   6.6955581e-01   6.6216912e-01  -2.4456081e-01   1.1659646e+00   1.5611551e+00   1.1398791e+00   4.2070612e-01  -1.4416350e+00  -3.2680324e+00  -3.4972999e-01   1.1615982e-01  -6.5831915e-01   4.1665005e+00   9.8945835e-01  -3.0257620e-02  -4.2976627e-01  -5.4708395e-01  -1.3616423e+00  -1.0978427e+00  -1.0191736e-01   4.5932418e-01  -3.3591757e-01   5.3454723e-01  -7.2477320e-01   5.3980174e-01  -2.6563755e-01   3.1517907e-01  -9.5463015e-02   3.7241372e-01  -3.3047221e-01  -3.9643333e-01  -6.1298308e-01   9.0411379e-01   6.2762936e-01   7.7048292e-01   1.0690248e+00  -6.8276284e-01  -1.2634312e+00   8.2594028e-01  -1.2908767e+00   3.3883538e-01   2.5194786e-02  -3.4863629e-02   1.0512936e+00   9.7219732e-01   2.6030819e+00   1.3688723e+00  -1.3906397e+00  -3.2410518e-01  -1.7802642e+00  -1.4810981e+00   1.9679520e+00   1.1945979e+00   3.8571018e+00  -6.8059549e-01  -2.9611140e+00  -1.9949503e+00  -2.1379918e+00  -1.6467629e+00   6.4517024e-01  -3.2248369e-01   3.8649053e+00   1.6115847e-01   3.1034307e+00  -5.1446733e-01  -3.7960485e-01  -1.7282686e+00  -5.5676720e-01  -1.1004052e-01  -5.1209149e-01  -7.1518407e-01  -1.7924221e+00
  -1.3785415e+00  -6.0284085e-01   5.8785431e-01   5.9957861e-01  -2.9806812e-01   1.2096660e+00   1.4474403e+00   1.2228015e+00   3.7520449e-01  -1.2885179e+00  -3.2946913e+00  -4.7025163e-01   1.5473645e-01  -5.9855105e-01   4.0202646e+00   1.1540557e+00  -1.3186569e-01  -4.3333442e-01  -5.0054188e-01  -1.4564582e+00  -1.0092965e+00  -2.0318909e-01   4.0031089e-01  -3.8659222e-01   4.7705667e-01  -7.5102152e-01   5.4620032e-01  -2.5929250e-01   3.5523407e-01  -1.2181087e-01   4.4519214e-01  -4.4138826e-01  -4.2419316e-01  -6.5596433e-01   8.6809425e-01   5.4931752e-01   8.8737278e-01   9.6914058e-01  -5.6366093e-01  -1.2852342e+00   7.4955760e-01  -1.2916168e+00   3.3535074e-01   2.3962633e-02   4.2801605e-02   9.6694474e-01   1.0865923e+00   2.4252348e+00   1.4773388e+00  -1.4353564e+00  -3.5015519e-01  -1.7452156e+00  -1.5057133e+00   1.9151352e+00   1.3889864e+00   3.6903896e+00  -5.2230926e-01  -2.9630103e+00  -2.1329269e+00  -2.0613067e+00  -1.7092604e+00   7.1624391e-01  -1.9630249e-01   3.8489132e+00   3.4663825e-01   3.0333224e+00  -3.2994743e-01  -3.3143784e-01  -1.5668961e+00  -6.4971931e-01  -1.7625077e-01  -5.0736625e-01  -6.3457055e-01  -1.6522665e+00
  -1.5082972e+00  -6.3383630e-01   4.8300519e-01   5.2901408e-01  -3.7884000e-01   1.2671683e+00   1.3093267e+00   1.3270721e+00   3.4945723e-01  -1.0968800e+00  -3.3191471e+00  -5.9153870e-01   1.6726836e-01  -5.2300850e-01   3.8715098e+00   1.3925923e+00  -2.4541340e-01  -4.5117274e-01  -4.6656180e-01  -1.5761878e+00  -9.2344365e-01  -3.2060978e-01   3.3013156e-01  -4.5607224e-01   4.1260090e-01  -8.0229172e-01   5.5357834e-01  -2.8215871e-01   4.0100124e-01  -1.6950503e-01   5.2723375e-01  -5.7135317e-01  -4.6373025e-01  -7.2142831e-01   8.3360275e-01   4.3627795e-01   1.0185702e+00   8.6573866e-01  -4.1310600e-01  -1.3170903e+00   6.6835984e-01  -1.3046422e+00   3.4150269e-01  -7.4999367e-03   1.3352552e-01   8.4823492e-01   1.2252050e+00   2.2408452e+00   1.6269104e+00  -1.5014647e+00  -3.9613536e-01  -1.7254919e+00  -1.5184549e+00   1.8364604e+00   1.6122472e+00   3.5554435e+00  -2.8537539e-01  -2.9771703e+00  -2.2667716e+00  -1.9983089e+00  -1.7626548e+00   7.8506669e-01  -4.1945312e-02   3.8392861e+00   5.7602903e-01   2.9909189e+00  -9.4965730e-02  -2.6066059e-01  -1.3773653e+00  -7.5936607e-01  -2.5510827e-01  -5.1427236e-01  -5.7136384e-01  -1.5044943e+00
  -1.6618787e+00  -6.8868852e-01   3.5653508e-01   4.4991165e-01  -4.8372984e-01   1.3317071e+00   1.1549596e+00   1.4460296e+00   3.4999174e-01  -8.7361443e-01  -3.3406414e+00  -7.1331430e-01   1.5631532e-01  -4.3841359e-01   3.7323759e+00   1.6976988e+00  -3.7013084e-01  -4.8386085e-01  -4.4479862e-01  -1.7196851e+00  -8.4008664e-01  -4.5309526e-01   2.4846211e-01  -5.4389095e-01   3.4017348e-01  -8.7697107e-01   5.5817699e-01  -3.3219689e-01   4.4833475e-01  -2.3366678e-01   6.1452639e-01  -7.1850908e-01  -5.1637817e-01  -8.0880821e-01   7.9817587e-01   2.9472017e-01   1.1557076e+00   7.6729703e-01  -2.3692107e-01  -1.3584477e+00   5.8273125e-01  -1.3296850e+00   3.5264778e-01  -6.6398592e-02   2.2960555e-01   7.0224774e-01   1.3791110e+00   2.0611456e+00   1.8098162e+00  -1.5868473e+00  -4.6227676e-01  -1.7204388e+00  -1.5232647e+00   1.7398686e+00   1.8572763e+00   3.4644469e+00   2.0988344e-02  -3.0022098e+00  -2.3966114e+00  -1.9487530e+00  -1.8086745e+00   8.5649144e-01   1.3664073e-01   3.8459924e+00   8.4376180e-01   2.9856418e+00   1.8395936e-01  -1.6463439e-01  -1.1654774e+00  -8.8530624e-01  -3.4628809e-01  -5.3286898e-01  -5.2431643e-01  -1.3516938e+00
  -1.8360207e+00  -7.6708850e-01   2.1071063e-01   3.6189446e-01  -6.0787854e-01   1.3961041e+00   9.9382606e-01   1.5723011e+00   3.8212320e-01  -6.2728807e-01  -3.3581564e+00  -8.3568320e-01   1.2579945e-01  -3.5209513e-01   3.6146703e+00   2.0589152e+00  -5.0487480e-01  -5.3120956e-01  -4.3386376e-01  -1.8851348e+00  -7.5916025e-01  -5.9904310e-01   1.5527147e-01  -6.4868555e-01   2.5909278e-01  -9.7200969e-01   5.5630127e-01  -4.0559831e-01   4.9312052e-01  -3.0802837e-01   7.0297041e-01  -8.8050017e-01  -5.8321211e-01  -9.1622135e-01   7.5935551e-01   1.3289121e-01   1.2900501e+00   6.8249085e-01  -4.2117572e-02  -1.4081261e+00   4.9293479e-01  -1.3654509e+00   3.6369821e-01  -1.4819861e-01   3.2291904e-01   5.3812233e-01   1.5385167e+00   1.8976429e+00   2.0166471e+00  -1.6887039e+00  -5.4850295e-01  -1.7283259e+00  -1.5247141e+00   1.6343725e+00   2.1155970e+00   3.4278107e+00   3.8433793e-01  -3.0359392e+00  -2.5231862e+00  -1.9115202e+00  -1.8497295e+00   9.3523028e-01   3.3397272e-01   3.8779192e+00   1.1422513e+00   3.0250831e+00   4.9808910e-01  -4.2131810e-02  -9.3841526e-01  -1.0267042e+00  -4.4894382e-01  -5.6231687e-01  -4.9107513e-01  -1.1971783e+00
  -2.0268453e+00  -8.6801932e-01   4.8500053e-02   2.6484837e-01  -7.4497662e-01   1.4531288e+00   8.3620920e-01   1.6981380e+00   4.4958188e-01  -3.6782871e-01  -3.3704611e+00  -9.5904384e-01   8.0799244e-02  -2.7157376e-01   3.5292636e+00   2.4632546e+00  -6.4808677e-01  -5.9227631e-01  -4.3147011e-01  -2.0700358e+00  -6.8086807e-01  -7.5630526e-01   5.0898246e-02  -7.6820848e-01   1.6907944e-01  -1.0830804e+00   5.4450550e-01  -4.9702827e-01   5.3146132e-01  -3.8532678e-01   7.8852506e-01  -1.0544989e+00  -6.6491888e-01  -1.0405282e+00   7.1483513e-01  -3.9407828e-02   1.4129431e+00   6.1967274e-01   1.6336407e-01  -1.4643498e+00   3.9916875e-01  -1.4096932e+00   3.6940779e-01  -2.4688605e-01   4.0533017e-01   3.6651870e-01   1.6932466e+00   1.7614795e+00   2.2368173e+00  -1.8036670e+00  -6.5437512e-01  -1.7464626e+00  -1.5277051e+00   1.5295785e+00   2.3778135e+00   3.4536163e+00   7.8960051e-01  -3.0755189e+00  -2.6477459e+00  -1.8847304e+00  -1.8887447e+00   1.0255536e+00   5.4336145e-01   3.9424364e+00   1.4623257e+00   3.1145936e+00   8.3692469e-01   1.0651964e-01  -7.0442007e-01  -1.1822132e+00  -5.6170426e-01  -6.0095725e-01  -4.6843723e-01  -1.0449017e+00
  -2.2299449e+00  -9.8970675e-01  -1.2648281e-01   1.5900198e-01  -8.8762343e-01   1.4958680e+00   6.9257885e-01   1.8157719e+00   5.5422896e-01  -1.0613179e-01  -3.3761594e+00  -1.0839692e+00   2.7278780e-02  -2.0413971e-01   3.4855196e+00   2.8958852e+00  -7.9775691e-01  -6.6541886e-01  -4.3463734e-01  -2.2711918e+00  -6.0578543e-01  -9.2217261e-01  -6.3873291e-02  -8.9938176e-01   7.0322513e-02  -1.2048163e+00   5.1977098e-01  -5.9996825e-01   5.5984879e-01  -4.5777011e-01   8.6734760e-01  -1.2372320e+00  -7.6165962e-01  -1.1774650e+00   6.6260421e-01  -2.1141577e-01   1.5162588e+00   5.8636057e-01   3.7096632e-01  -1.5248096e+00   3.0164111e-01  -1.4593414e+00   3.6467326e-01  -3.5532111e-01   4.6909633e-01   1.9897115e-01   1.8332437e+00   1.6627975e+00   2.4590778e+00  -1.9279221e+00  -7.7902776e-01  -1.7713673e+00  -1.5371525e+00   1.4351590e+00   2.6340990e+00   3.5471652e+00   1.2197959e+00  -3.1176474e+00  -2.7719057e+00  -1.8658882e+00  -1.9289601e+00   1.1310029e+00   7.5729847e-01   4.0450256e+00   1.7937162e+00   3.2569778e+00   1.1887381e+00   2.7937755e-01  -4.7241378e-01  -1.3499022e+00  -6.8268824e-01  -6.4644468e-01  -4.5265135e-01  -8.9932311e-01
  -2.4404630e+00  -1.1295834e+00  -3.1005151e-01   4.5002630e-02  -1.0277620e+00   1.5180787e+00   5.7295566e-01   1.9177680e+00   6.9587754e-01   1.4639317e-01  -3.3737406e+00  -1.2110701e+00  -2.8238545e-02  -1.5645070e-01   3.4907888e+00   3.3408769e+00  -9.5139957e-01  -7.4838365e-01  -4.3994055e-01  -2.4847104e+00  -5.3492022e-01  -1.0933770e+00  -1.8774445e-01  -1.0383939e+00  -3.6471853e-02  -1.3311142e+00   4.7966599e-01  -7.0713408e-01   5.7531541e-01  -5.1754535e-01   9.3592154e-01  -1.4250077e+00  -8.7293530e-01  -1.3218433e+00   6.0108363e-01  -3.7207652e-01   1.5928119e+00   5.8876347e-01   5.7186364e-01  -1.5867454e+00   2.0065354e-01  -1.5106811e+00   3.4483351e-01  -4.6566350e-01   5.0725137e-01   4.7172298e-02   1.9490537e+00   1.6101411e+00   2.6720515e+00  -2.0573255e+00  -9.2110092e-01  -1.7989860e+00  -1.5576736e+00   1.3603067e+00   2.8746849e+00   3.7106584e+00   1.6568426e+00  -3.1587597e+00  -2.8974706e+00  -1.8520594e+00  -1.9737164e+00   1.2541381e+00   9.6787321e-01   4.1889924e+00   2.1255752e+00   3.4523076e+00   1.5411390e+00   4.7291433e-01  -2.5158716e-01  -1.5271942e+00  -8.0954004e-01  -6.9592060e-01  -4.3974204e-01  -7.6523269e-01
  -2.6531725e+00  -1.2842733e+00  -4.9753750e-01  -7.6019472e-02  -1.1571600e+00   1.5145104e+00   4.8629241e-01   1.9973620e+00   8.7222969e-01   3.7831824e-01  -3.3616314e+00  -1.3408524e+00  -7.9037911e-02  -1.3417582e-01   3.5499978e+00   3.7819743e+00  -1.1060478e+00  -8.3842177e-01  -4.4378386e-01  -2.7060171e+00  -4.6972645e-01  -1.2661169e+00  -3.1884844e-01  -1.1808367e+00  -1.5005417e-01  -1.4554806e+00   4.2248063e-01  -8.1094087e-01   5.7556044e-01  -5.5733342e-01   9.9116921e-01  -1.6137463e+00  -9.9746639e-01  -1.4678038e+00   5.2924221e-01  -5.1073045e-01   1.6367251e+00   6.3137459e-01   7.5733142e-01  -1.6470487e+00   9.6687370e-02  -1.5595704e+00   3.0594846e-01  -5.6984366e-01   5.1394539e-01  -7.7763683e-02   2.0322694e+00   1.6099412e+00   2.8647601e+00  -2.1875134e+00  -1.0786772e+00  -1.8249425e+00  -1.5933023e+00   1.3132056e+00   3.0903232e+00   3.9430251e+00   2.0823960e+00  -3.1952391e+00  -3.0262471e+00  -1.8400650e+00  -2.0262411e+00   1.3963377e+00   1.1671927e+00   4.3752875e+00   2.4469931e+00   3.6978798e+00   1.8816461e+00   6.8213861e-01  -5.0975627e-02  -1.7108238e+00  -9.3948490e-01  -7.4621470e-01  -4.2583508e-01  -6.4754111e-01
  -2.8625545e+00  -1.4496055e+00  -6.8389873e-01  -2.0240824e-01  -1.2679070e+00   1.4811737e+00   4.3991373e-01   2.0487629e+00   1.0789335e+00   5.7870747e-01  -3.3382515e+00  -1.4735826e+00  -1.1860262e-01  -1.4170544e-01   3.6653600e+00   4.2033482e+00  -1.2582722e+00  -9.3242644e-01  -4.4267787e-01  -2.9298930e+00  -4.1206922e-01  -1.4361109e+00  -4.5472084e-01  -1.3218779e+00  -2.6863383e-01  -1.5714025e+00   3.4732677e-01  -9.0398126e-01   5.5904419e-01  -5.7079576e-01   1.0305459e+00  -1.7990202e+00  -1.1331013e+00  -1.6091117e+00   4.4668509e-01  -6.1778270e-01   1.6437218e+00   7.1665568e-01   9.1911567e-01  -1.7023792e+00  -9.5195633e-03  -1.6016812e+00   2.4504022e-01  -6.6004943e-01   4.8472352e-01  -1.6600727e-01   2.0759097e+00   1.6661103e+00   3.0271156e+00  -2.3140005e+00  -1.2492327e+00  -1.8448067e+00  -1.6472470e+00   1.3005533e+00   3.2726963e+00   4.2399083e+00   2.4786778e+00  -3.2236127e+00  -3.1598529e+00  -1.8266866e+00  -2.0894498e+00   1.5576704e+00   1.3477793e+00   4.6024442e+00   2.7474869e+00   3.9883128e+00   2.1982351e+00   9.0080465e-01   1.2095667e-01  -1.8968255e+00  -1.0694064e+00  -7.9405855e-01  -4.0746247e-01  -5.5104529e-01
  -3.0628824e+00  -1.6206638e+00  -8.6384658e-01  -3.3196906e-01  -1.3528934e+00   1.4155408e+00   4.3905079e-01   2.0674053e+00   1.3097547e+00   7.3761781e-01  -3.3020679e+00  -1.6091705e+00  -1.4100371e-01  -1.8194250e-01   3.8362299e+00   4.5902844e+00  -1.4042320e+00  -1.0270869e+00  -4.3350238e-01  -3.1505389e+00  -3.6414511e-01  -1.5986852e+00  -5.9230355e-01  -1.4564630e+00  -3.8991538e-01  -1.6727163e+00   2.5419661e-01  -9.7948573e-01   5.2504494e-01  -5.5300061e-01   1.0521107e+00  -1.9761080e+00  -1.2767683e+00  -1.7394754e+00   3.5370614e-01  -6.8530337e-01   1.6113275e+00   8.4483209e-01   1.0497834e+00  -1.7492883e+00  -1.1691347e-01  -1.6327477e+00   1.6028114e-01  -7.2919653e-01   4.1672870e-01  -2.0964012e-01   2.0747190e+00   1.7797802e+00   3.1503509e+00  -2.4322695e+00  -1.4296128e+00  -1.8543606e+00  -1.7217026e+00   1.3271684e+00   3.4147609e+00   4.5938130e+00   2.8292523e+00  -3.2407364e+00  -3.2995357e+00  -1.8088649e+00  -2.1657719e+00   1.7368493e+00   1.5029267e+00   4.8666435e+00   3.0174387e+00   4.3157859e+00   2.4798389e+00   1.1216989e+00   2.5670251e-01  -2.0805599e+00  -1.1959476e+00  -8.3629743e-01  -3.8182870e-01  -4.8018119e-01
  -3.2483173e+00  -1.7918764e+00  -1.0319901e+00  -4.6199233e-01  -1.4062397e+00   1.3166666e+00   4.8650401e-01   2.0501386e+00   1.5568545e+00   8.4656280e-01  -3.2516509e+00  -1.7470779e+00  -1.4126343e-01  -2.5618059e-01   4.0591084e+00   4.9297778e+00  -1.5397600e+00  -1.1190506e+00  -4.1373626e-01  -3.3616775e+00  -3.2836456e-01  -1.7488938e+00  -7.2798902e-01  -1.5795372e+00  -5.1117022e-01  -1.7539535e+00   1.4397293e-01  -1.0317329e+00   4.7367542e-01  -5.0075991e-01   1.0545736e+00  -2.1400691e+00  -1.4244817e+00  -1.8528698e+00   2.5129771e-01  -7.0751614e-01   1.5389708e+00   1.0138112e+00   1.1430331e+00  -1.7843495e+00  -2.2408957e-01  -1.6488081e+00   5.1118071e-02  -7.7135027e-01   3.0882054e-01  -2.0315690e-01   2.0253741e+00   1.9491948e+00   3.2273688e+00  -2.5378521e+00  -1.6160386e+00  -1.8498444e+00  -1.8177236e+00   1.3957094e+00   3.5110101e+00   4.9944035e+00   3.1197082e+00  -3.2439416e+00  -3.4460138e+00  -1.7838838e+00  -2.2570084e+00   1.9312743e+00   1.6269962e+00   5.1619050e+00   3.2484669e+00   4.6704032e+00   2.7167770e+00   1.3369888e+00   3.5005038e-01  -2.2567867e+00  -1.3156319e+00  -8.7008662e-01  -3.4702266e-01  -4.3877802e-01
  -3.4130223e+00  -1.9571504e+00  -1.1829964e+00  -5.8931625e-01  -1.4236485e+00   1.1852224e+00   5.8245469e-01   1.9953429e+00   1.8111527e+00   8.9891100e-01  -3.1857278e+00  -1.8862570e+00  -1.1566662e-01  -3.6406895e-01   4.3277986e+00   5.2110040e+00  -1.6604867e+00  -1.2050876e+00  -3.8164052e-01  -3.5566947e+00  -3.0720693e-01  -1.8816762e+00  -8.5771000e-01  -1.6862788e+00  -6.2934422e-01  -1.8106427e+00   1.8389232e-02  -1.0563843e+00   4.0585614e-01  -4.1285526e-01   1.0373130e+00  -2.2858436e+00  -1.5714146e+00  -1.9438481e+00   1.4111555e-01  -6.8114435e-01   1.4279740e+00   1.2192288e+00   1.1939487e+00  -1.8042884e+00  -3.2928586e-01  -1.6464253e+00  -8.1674509e-02  -7.8207045e-01   1.6160679e-01  -1.4380830e-01   1.9265868e+00   2.1697672e+00   3.2529955e+00  -2.6264126e+00  -1.8041494e+00  -1.8281669e+00  -1.9351595e+00   1.5065239e+00   3.5576539e+00   5.4289353e+00   3.3382142e+00  -3.2311485e+00  -3.5993449e+00  -1.7495210e+00  -2.3642189e+00   2.1371610e+00   1.7156458e+00   5.4803894e+00   3.4337158e+00   5.0406630e+00   2.9010985e+00   1.5386113e+00   3.9635945e-01  -2.4197895e+00  -1.4250059e+00  -8.9306175e-01  -3.0216410e-01  -4.2983016e-01
  -3.5512968e+00  -2.1100465e+00  -1.3117629e+00  -7.1042804e-01  -1.4026561e+00   1.0234399e+00   7.2443731e-01   1.9029653e+00   2.0627555e+00   8.9019783e-01  -3.1032335e+00  -2.0251185e+00  -6.1994597e-02  -5.0365590e-01   4.6337041e+00   5.4256543e+00  -1.7619983e+00  -1.2822500e+00  -3.3638384e-01  -3.7288209e+00  -3.0305980e-01  -1.9920434e+00  -9.7707395e-01  -1.7723304e+00  -7.4119727e-01  -1.8395489e+00  -1.2005918e-01  -1.0507222e+00   3.2324667e-01  -2.9013990e-01   1.0003668e+00  -2.4083818e+00  -1.7120366e+00  -2.0078231e+00   2.5400296e-02  -6.0559075e-01   1.2814401e+00   1.4546201e+00   1.1991825e+00  -1.8061086e+00  -4.3040733e-01  -1.6228752e+00  -2.3601316e-01  -7.5865601e-01  -2.2610232e-02  -3.1762764e-02   1.7791133e+00   2.4342939e+00   3.2241303e+00  -2.6938373e+00  -1.9890844e+00  -1.7870645e+00  -2.0726498e+00   1.6576381e+00   3.5527183e+00   5.8827957e+00   3.4759287e+00  -3.2009350e+00  -3.7588283e+00  -1.7041570e+00  -2.4876405e+00   2.3497461e+00   1.7659842e+00   5.8127941e+00   3.5680605e+00   5.4140023e+00   3.0268334e+00   1.7186772e+00   3.9275701e-01  -2.5635520e+00  -1.5207936e+00  -9.0347342e-01  -2.4747782e-01  -4.5530130e-01
  -3.6577350e+00  -2.2439903e+00  -1.4135991e+00  -8.2159956e-01  -1.3427701e+00   8.3497314e-01   9.0747111e-01   1.7744799e+00   2.3014220e+00   8.1833093e-01  -3.0033549e+00  -2.1615292e+00   2.0337150e-02  -6.7150040e-01   4.9662460e+00   5.5681227e+00  -1.8400239e+00  -1.3480178e+00  -2.7810501e-01  -3.8713533e+00  -3.1805550e-01  -2.0752896e+00  -1.0815389e+00  -1.8340172e+00  -8.4346695e-01  -1.8388387e+00  -2.6824863e-01  -1.0137809e+00   2.2813778e-01  -1.3551201e-01   9.4439559e-01  -2.5028011e+00  -1.8403182e+00  -2.0413037e+00  -9.3139782e-02  -4.8294480e-01   1.1040422e+00   1.7117057e+00   1.1570597e+00  -1.7872130e+00  -5.2507909e-01  -1.5762930e+00  -4.0859349e-01  -7.0027514e-01  -2.3996444e-01   1.2992005e-01   1.5856653e+00   2.7333118e+00   3.1397883e+00  -2.7363282e+00  -2.1655978e+00  -1.7252022e+00  -2.2276696e+00   1.8448855e+00   3.4960657e+00   6.3401240e+00   3.5272468e+00  -3.1525599e+00  -3.9229408e+00  -1.6468346e+00  -2.6266319e+00   2.5635527e+00   1.7766501e+00   6.1488165e+00   3.6482192e+00   5.7773789e+00   3.0901398e+00   1.8698660e+00   3.3825009e-01  -2.6819819e+00  -1.6000570e+00  -9.0028103e-01  -1.8429339e-01  -5.1597567e-01
  -3.7274022e+00  -2.3525107e+00  -1.4844097e+00  -9.1904840e-01  -1.2454850e+00   6.2468829e-01   1.1243393e+00   1.6127698e+00   2.5170421e+00   6.8367937e-01  -2.8855732e+00  -2.2928419e+00   1.3025000e-01  -8.6283693e-01   5.3133764e+00   5.6355548e+00  -1.8906424e+00  -1.4004231e+00  -2.0791036e-01  -3.9779039e+00  -3.5391593e-01  -2.1272164e+00  -1.1666212e+00  -1.8685379e+00  -9.3304512e-01  -1.8081615e+00  -4.2259595e-01  -9.4636348e-01   1.2331178e-01   4.6235527e-02   8.7062117e-01  -2.5645695e+00  -1.9499873e+00  -2.0420761e+00  -2.1147618e-01  -3.1782064e-01   9.0173211e-01   1.9807739e+00   1.0675996e+00  -1.7455151e+00  -6.1072562e-01  -1.5057745e+00  -5.9503958e-01  -6.0797558e-01  -4.8522220e-01   3.3549752e-01   1.3507411e+00   3.0555703e+00   3.0010455e+00  -2.7505150e+00  -2.3282046e+00  -1.6422125e+00  -2.3966215e+00   2.0621619e+00   3.3893492e+00   6.7844786e+00   3.4898858e+00  -3.0859456e+00  -4.0893135e+00  -1.5772660e+00  -2.7796445e+00   2.7726950e+00   1.7478192e+00   6.4776535e+00   3.6727841e+00   6.1178641e+00   3.0893583e+00   1.9857876e+00   2.3374822e-01  -2.7691732e+00  -1.6603515e+00  -8.8320169e-01  -1.1497172e-01  -6.1136720e-01
  -3.7560314e+00  -2.4294955e+00  -1.5208757e+00  -9.9911466e-01  -1.1141811e+00   3.9839551e-01   1.3659944e+00   1.4219484e+00   2.7001019e+00   4.8904166e-01  -2.7497024e+00  -2.4159478e+00   2.6508424e-01  -1.0717802e+00   5.6621495e+00   5.6277624e+00  -1.9104973e+00  -1.4381467e+00  -1.2780806e-01  -4.0426721e+00  -4.1181546e-01  -2.1443597e+00  -1.2281232e+00  -1.8741187e+00  -1.0071560e+00  -1.7486457e+00  -5.7925072e-01  -8.5095092e-01   1.1880850e-02   2.4867726e-01   7.8074596e-01  -2.5897099e+00  -2.0348276e+00  -2.0093204e+00  -3.2642653e-01  -1.1704364e-01   6.8139133e-01   2.2511390e+00   9.3245957e-01  -1.6795448e+00  -6.8467107e-01  -1.4114318e+00  -7.9010406e-01  -4.8457857e-01  -7.5202909e-01   5.7691298e-01   1.0803874e+00   3.3885883e+00   2.8108929e+00  -2.7335748e+00  -2.4713501e+00  -1.5386776e+00  -2.5749635e+00   2.3017836e+00   3.2359031e+00   7.1995145e+00   3.3648125e+00  -3.0016312e+00  -4.2547459e+00  -1.4957959e+00  -2.9442166e+00   2.9711977e+00   1.6811436e+00   6.7885023e+00   3.6421688e+00   6.4232045e+00   3.0249740e+00   2.0612870e+00   8.2000827e-02  -2.8196944e+00  -1.6998662e+00  -8.5271373e-01  -4.2763675e-02  -7.3969200e-01
  -3.7402242e+00  -2.4694527e+00  -1.5206230e+00  -1.0584425e+00  -9.5391530e-01   1.6254443e-01   1.6220587e+00   1.2071304e+00   2.8421099e+00   2.3950022e-01  -2.5959292e+00  -2.5273612e+00   4.2078489e-01  -1.2915575e+00   5.9993188e+00   5.5470297e+00  -1.8970035e+00  -1.4605792e+00  -4.0584920e-02  -4.0607198e+00  -4.9226791e-01  -2.1242047e+00  -1.2623658e+00  -1.8501194e+00  -1.0635217e+00  -1.6628111e+00  -7.3429686e-01  -7.3151219e-01  -1.0288531e-01   4.6410966e-01   6.7686057e-01  -2.5750142e+00  -2.0889972e+00  -1.9436596e+00  -4.3482775e-01   1.1078804e-01   4.5045060e-01   2.5116486e+00   7.5481087e-01  -1.5885401e+00  -7.4425584e-01  -1.2944029e+00  -9.8790676e-01  -3.3447034e-01  -1.0331909e+00   8.4429294e-01   7.8191131e-01   3.7192585e+00   2.5740208e+00  -2.6833661e+00  -2.5895923e+00  -1.4160610e+00  -2.7573646e+00   2.5549266e+00   3.0405864e+00   7.5696389e+00   3.1560418e+00  -2.9007009e+00  -4.4152620e+00  -1.4033272e+00  -3.1169961e+00   3.1533062e+00   1.5796329e+00   7.0710380e+00   3.5584950e+00   6.6823289e+00   2.8995039e+00   2.0926809e+00  -1.1254365e-01  -2.8288866e+00  -1.7175353e+00  -8.1001407e-01   2.8391184e-02  -8.9790607e-01
  -3.6776521e+00  -2.4677639e+00  -1.4823722e+00  -1.0941559e+00  -7.7112267e-01  -7.6098411e-02   1.8813867e+00   9.7417155e-01   2.9359687e+00  -5.7824819e-02  -2.4248576e+00  -2.6233236e+00   5.9217396e-01  -1.5147579e+00   6.3119276e+00   5.3978322e+00  -1.8485338e+00  -1.4678401e+00   5.0365837e-02  -4.0282385e+00  -5.9504202e-01  -2.0653734e+00  -1.2664108e+00  -1.7970862e+00  -1.1005027e+00  -1.5544061e+00  -8.8394925e-01  -5.9323231e-01  -2.1772895e-01   6.8397417e-01   5.6134644e-01  -2.5182559e+00  -2.1073453e+00  -1.8471398e+00  -5.3370473e-01   3.5583129e-01   2.1650329e-01   2.7512136e+00   5.3916254e-01  -1.4725298e+00  -7.8696391e-01  -1.1568208e+00  -1.1821982e+00  -1.6331163e-01  -1.3209735e+00   1.1265340e+00   4.6355888e-01   4.0344642e+00   2.2965508e+00  -2.5985653e+00  -2.6777925e+00  -1.2766025e+00  -2.9378845e+00   2.8121040e+00   2.8095832e+00   7.8806198e+00   2.8703254e+00  -2.7847034e+00  -4.5662105e+00  -1.3012250e+00  -3.2937910e+00   3.3137653e+00   1.4474874e+00   7.3158372e+00   3.4254227e+00   6.8857763e+00   2.7173226e+00   2.0779133e+00  -3.4394226e-01  -2.7931497e+00  -1.7131142e+00  -7.5693533e-01   9.4114782e-02  -1.0818040e+00
  -3.5672446e+00  -2.4209193e+00  -1.4060617e+00  -1.1040181e+00  -5.7325089e-01  -3.1076944e-01   2.1326529e+00   7.2939682e-01   2.9762796e+00  -3.9409983e-01  -2.2375594e+00  -2.6999403e+00   7.7328563e-01  -1.7335912e+00   6.5878605e+00   5.1864976e+00  -1.7645730e+00  -1.4607571e+00   1.4125541e-01  -3.9427920e+00  -7.1910513e-01  -1.9677754e+00  -1.2382598e+00  -1.7167464e+00  -1.1172050e+00  -1.4281813e+00  -1.0247322e+00  -4.4217891e-01  -3.2955992e-01   8.9932233e-01   4.3678304e-01  -2.4183899e+00  -2.0857154e+00  -1.7231453e+00  -6.2042320e-01   6.0757720e-01  -1.3060335e-02   2.9593338e+00   2.9114842e-01  -1.3324033e+00  -8.1055606e-01  -1.0017473e+00  -1.3666352e+00   2.2308942e-02  -1.6074049e+00   1.4119343e+00   1.3417843e-01   4.3216728e+00   1.9857384e+00  -2.4788061e+00  -2.7313066e+00  -1.1231905e+00  -3.1101707e+00   3.0636643e+00   2.5501720e+00   8.1201204e+00   2.5167603e+00  -2.6555735e+00  -4.7024027e+00  -1.1912149e+00  -3.4696585e+00   3.4480499e+00   1.2898947e+00   7.5147299e+00   3.2479478e+00   7.0260276e+00   2.4844460e+00   2.0166294e+00  -6.0500813e-01  -2.7102033e+00  -1.6872128e+00  -6.9582570e-01   1.4987719e-01  -1.2861687e+00
  -3.4093529e+00  -2.3267246e+00  -1.2929359e+00  -1.0865688e+00  -3.6835533e-01  -5.3500789e-01   2.3649291e+00   4.7933305e-01   2.9595684e+00  -7.5915676e-01  -2.0356327e+00  -2.7533341e+00   9.5773549e-01  -1.9401506e+00   6.8163284e+00   4.9208349e+00  -1.6458267e+00  -1.4408017e+00   2.2813635e-01  -3.8035222e+00  -8.6259334e-01  -1.8327085e+00  -1.1770159e+00  -1.6119481e+00  -1.1135450e+00  -1.2896143e+00  -1.1536296e+00  -2.8493177e-01  -4.3558615e-01   1.1012954e+00   3.0586595e-01  -2.2757231e+00  -2.0212060e+00  -1.5762561e+00  -6.9281953e-01   8.5544140e-01  -2.3137694e-01   3.1265935e+00   1.7299839e-02  -1.1699625e+00  -8.1320196e-01  -8.3307534e-01  -1.5350558e+00   2.1525043e-01  -1.8845691e+00   1.6888271e+00  -1.9711686e-01   4.5694765e+00   1.6496648e+00  -2.3248082e+00  -2.7461728e+00  -9.5922410e-01  -3.2676719e+00   3.3002585e+00   2.2704693e+00   8.2781357e+00   2.1063546e+00  -2.5155600e+00  -4.8182980e+00  -1.0752855e+00  -3.6390258e+00   3.5525388e+00   1.1128048e+00   7.6610669e+00   3.0321790e+00   7.0977363e+00   2.2082862e+00   1.9101678e+00  -8.8758974e-01  -2.5793019e+00  -1.6412824e+00  -6.2939995e-01   1.9130556e-01  -1.5049598e+00
  -3.2058751e+00  -2.1844675e+00  -1.1455911e+00  -1.0412327e+00  -1.6467927e-01  -7.4292145e-01   2.5682192e+00   2.3046317e-01   2.8844295e+00  -1.1418970e+00  -1.8212610e+00  -2.7798228e+00   1.1390917e+00  -2.1266756e+00   6.9882717e+00   4.6097603e+00  -1.4942801e+00  -1.4099882e+00   3.0715208e-01  -3.6113019e+00  -1.0228048e+00  -1.6629023e+00  -1.0829998e+00  -1.4865453e+00  -1.0902707e+00  -1.1446047e+00  -1.2681971e+00  -1.2819819e-01  -5.3341327e-01   1.2815919e+00   1.7134191e-01  -2.0920446e+00  -1.9123870e+00  -1.4120541e+00  -7.4930082e-01   1.0893273e+00  -4.3237684e-01   3.2451053e+00  -2.7518211e-01  -9.8795418e-01  -7.9360793e-01  -6.5540598e-01  -1.6817430e+00   4.0819584e-01  -2.1448803e+00   1.9461744e+00  -5.2127294e-01   4.7680550e+00   1.2969341e+00  -2.1384826e+00  -2.7192912e+00  -7.8847693e-01  -3.4038629e+00   3.5132718e+00   1.9791591e+00   8.3473334e+00   1.6515775e+00  -2.3671687e+00  -4.9082222e+00  -9.5560769e-01  -3.7958527e+00   3.6246190e+00   9.2269363e-01   7.7498994e+00   2.7851088e+00   7.0978556e+00   1.8973951e+00   1.7614843e+00  -1.1828594e+00  -2.4013917e+00  -1.5775583e+00  -5.6057141e-01   2.1449946e-01  -1.7315255e+00
  -2.9603356e+00  -1.9950382e+00  -9.6797436e-01  -9.6839576e-01   2.9752860e-02  -9.2940860e-01   2.7339226e+00  -1.0987481e-02   2.7515927e+00  -1.5306929e+00  -1.5972720e+00  -2.7761105e+00   1.3112198e+00  -2.2858132e+00   7.0966669e+00   4.2629362e+00  -1.3132020e+00  -1.3707422e+00   3.7478418e-01  -3.3688310e+00  -1.1962124e+00  -1.4625024e+00  -9.5781510e-01  -1.3452400e+00  -1.0489396e+00  -9.9915766e-01  -1.3666355e+00   2.1560083e-02  -6.2110930e-01   1.4328962e+00   3.5962890e-02  -1.8707036e+00  -1.7594557e+00  -1.2368916e+00  -7.8891366e-01   1.3001296e+00  -6.1098426e-01   3.3088821e+00  -5.7863908e-01  -7.9007720e-01  -7.5113147e-01  -4.7390350e-01  -1.8016665e+00   5.9400500e-01  -2.3813294e+00   2.1740872e+00  -8.2959681e-01   4.9095446e+00   9.3639404e-01  -1.9230113e+00  -2.6485938e+00  -6.1497085e-01  -3.5124809e+00   3.6951762e+00   1.6852099e+00   8.3232781e+00   1.1659156e+00  -2.2131161e+00  -4.9666208e+00  -8.3447277e-01  -3.9338306e+00   3.6627351e+00   7.2632785e-01   7.7780739e+00   2.5143889e+00   7.0256673e+00   1.5612045e+00   1.5750139e+00  -1.4815958e+00  -2.1791991e+00  -1.4989632e+00  -4.9227505e-01   2.1633599e-01  -1.9588235e+00
  -2.6779071e+00  -1.7609950e+00  -7.6532709e-01  -8.6944675e-01   2.0750792e-01  -1.0903299e+00   2.8552078e+00  -2.3922577e-01   2.5639135e+00  -1.9137663e+00  -1.3671763e+00  -2.7394847e+00   1.4685739e+00  -2.4108719e+00   7.1367308e+00   3.8904453e+00  -1.1070938e+00  -1.3257488e+00   4.2808346e-01  -3.0806617e+00  -1.3784928e+00  -1.2369911e+00  -8.0435668e-01  -1.1933853e+00  -9.9185561e-01  -8.5907548e-01  -1.4478241e+00   1.5846766e-01  -6.9723510e-01   1.5492493e+00  -9.7540863e-02  -1.6166241e+00  -1.5643255e+00  -1.0576317e+00  -8.1137942e-01   1.4801496e+00  -7.6324832e-01   3.3141235e+00  -8.8514434e-01  -5.8095395e-01  -6.8587886e-01  -2.9413282e-01  -1.8906953e+00   7.6602388e-01  -2.5877041e+00   2.3642446e+00  -1.1140286e+00   4.9883023e+00   5.7688344e-01  -1.6828816e+00  -2.5331956e+00  -4.4286268e-01  -3.5877642e+00   3.8398081e+00   1.3975912e+00   8.2045427e+00   6.6345800e-01  -2.0562948e+00  -4.9883303e+00  -7.1424722e-01  -4.0466179e+00   3.6663743e+00   5.3054119e-01   7.7442485e+00   2.2281192e+00   6.8827268e+00   1.2097727e+00   1.3564891e+00  -1.7744472e+00  -1.9172417e+00  -1.4089772e+00  -4.2729317e-01   1.9474713e-01  -2.1796340e+00
  -2.3653646e+00  -1.4865704e+00  -5.4407443e-01  -7.4678106e-01   3.6206215e-01  -1.2226278e+00   2.9272790e+00  -4.4902409e-01   2.3262884e+00  -2.2795222e+00  -1.1351804e+00  -2.6680153e+00   1.6064188e+00  -2.4960673e+00   7.1060254e+00   3.5025022e+00  -8.8158376e-01  -1.2777901e+00   4.6487008e-01  -2.7531531e+00  -1.5645714e+00  -9.9304844e-01  -6.2676413e-01  -1.0367632e+00  -9.2197068e-01  -7.2967375e-01  -1.5113151e+00   2.7752333e-01  -7.6084382e-01   1.6263399e+00  -2.2647197e-01  -1.3362499e+00  -1.3306463e+00  -8.8137133e-01  -8.1709797e-01   1.6234054e+00  -8.8640768e-01   3.2594030e+00  -1.1866648e+00  -3.6606399e-01  -5.9877784e-01  -1.2188141e-01  -1.9457721e+00   9.1833638e-01  -2.7587688e+00   2.5101978e+00  -1.3673791e+00   5.0010621e+00   2.2701399e-01  -1.4238679e+00  -2.3735249e+00  -2.7634461e-01  -3.6246920e+00   3.9425523e+00   1.1249938e+00   7.9927180e+00   1.5851514e-01  -1.8997401e+00  -4.9688599e+00  -5.9733910e-01  -4.1280992e+00   3.6360151e+00   3.4202652e-01   7.6488459e+00   1.9346502e+00   6.6727340e+00   8.5353844e-01   1.1127265e+00  -2.0521698e+00  -1.6217611e+00  -1.3114834e+00  -3.6809606e-01   1.4895137e-01  -2.3867567e+00
  -2.0309701e+00  -1.1776125e+00  -3.1165599e-01  -6.0376554e-01   4.8805226e-01  -1.3243941e+00   2.9475276e+00  -6.3581364e-01   2.0455074e+00  -2.6168359e+00  -9.0615909e-01  -2.5607350e+00   1.7209704e+00  -2.5367534e+00   7.0044644e+00   3.1092069e+00  -6.4327257e-01  -1.2295852e+00   4.8389007e-01  -2.3943484e+00  -1.7486856e+00  -7.3835813e-01  -4.3031912e-01  -8.8134890e-01  -8.4275835e-01  -6.1553942e-01  -1.5572977e+00   3.7482197e-01  -8.1145506e-01   1.6617040e+00  -3.4816699e-01  -1.0374168e+00  -1.0637530e+00  -7.1516090e-01  -8.0712216e-01   1.7258222e+00  -9.7889643e-01   3.1457498e+00  -1.4751987e+00  -1.5163149e-01  -4.9162035e-01   3.7030119e-02  -1.9650461e+00   1.0459504e+00  -2.8904164e+00   2.6075461e+00  -1.5835312e+00   4.9469835e+00  -1.0501580e-01  -1.1529537e+00  -2.1714216e+00  -1.1955518e-01  -3.6192155e+00   4.0004365e+00   8.7556071e-01   7.6923144e+00  -3.3472185e-01  -1.7465982e+00  -4.9046672e+00  -4.8616617e-01  -4.1726678e+00   3.5730335e+00   1.6714806e-01   7.4939534e+00   1.6423979e+00   6.4013445e+00   5.0307960e-01   8.5139526e-01  -2.3058367e+00  -1.3005762e+00  -1.2106014e+00  -3.1670695e-01   7.9622846e-02  -2.5731845e+00
  -1.6842814e+00  -8.4145718e-01  -7.6302783e-02  -4.4466346e-01   5.8145053e-01  -1.3948866e+00   2.9155702e+00  -7.9574280e-01   1.7300459e+00  -2.9152844e+00  -6.8557512e-01  -2.4177969e+00   1.8094582e+00  -2.5296314e+00   6.8342344e+00   2.7203414e+00  -3.9953344e-01  -1.1836410e+00   4.8491723e-01  -2.0137766e+00  -1.9244702e+00  -4.8136412e-01  -2.2129022e-01  -7.3306840e-01  -7.5806670e-01  -5.2034151e-01  -1.5865343e+00   4.4769926e-01  -8.4901004e-01   1.6548247e+00  -4.5999449e-01  -7.2915118e-01  -7.7053755e-01  -5.6573050e-01  -7.8310518e-01   1.7853055e+00  -1.0402997e+00   2.9766221e+00  -1.7428946e+00   5.5534838e-02  -3.6707061e-01   1.7694471e-01  -1.9479569e+00   1.1449175e+00  -2.9797790e+00   2.6539941e+00  -1.7576001e+00   4.8276002e+00  -4.1157584e-01  -8.7818628e-01  -1.9301889e+00   2.3503526e-02  -3.5684703e+00   4.0121400e+00   6.5663929e-01   7.3105709e+00  -8.0248862e-01  -1.6000820e+00  -4.7934077e+00  -3.8311761e-01  -4.1755092e+00   3.4795911e+00   1.1775626e-02   7.2831866e+00   1.3596708e+00   6.0759384e+00   1.6887588e-01   5.8077754e-01  -2.5270214e+00  -9.6286028e-01  -1.1105144e+00  -2.7460139e-01  -1.1017816e-02  -2.7322498e+00
  -1.3358846e+00  -4.8673391e-01   1.5323454e-01  -2.7451837e-01   6.3966054e-01  -1.4344999e+00   2.8331742e+00  -9.2570674e-01   1.3897987e+00  -3.1653374e+00  -4.7934374e-01  -2.2405918e+00   1.8701183e+00  -2.4729255e+00   6.5996382e+00   2.3451960e+00  -1.5827543e-01  -1.1421264e+00   4.6879259e-01  -1.6221794e+00  -2.0850718e+00  -2.3098701e-01  -6.7302590e-03  -5.9756488e-01  -6.7195767e-01  -4.4670332e-01  -1.6002772e+00   4.9479502e-01  -8.7381464e-01   1.6071255e+00  -5.5935788e-01  -4.2139751e-01  -4.5924836e-01  -4.3923444e-01  -7.4722570e-01   1.8016965e+00  -1.0712681e+00   2.7577703e+00  -1.9821635e+00   2.4824819e-01  -2.2863299e-01   2.9256725e-01  -1.8952681e+00   1.2123881e+00  -3.0253036e+00   2.6492936e+00  -1.8860531e+00   4.6466787e+00  -6.8573707e-01  -6.0846120e-01  -1.6545930e+00   1.4904675e-01  -3.4709599e+00   3.9779288e+00   4.7455925e-01   6.8571832e+00  -1.2317279e+00  -1.4634173e+00  -4.6341470e+00  -2.9050320e-01  -4.1328786e+00   3.3585088e+00  -1.1885941e-01   7.0215237e+00   1.0944981e+00   5.7053554e+00  -1.3893229e-01   3.0952948e-01  -2.7079604e+00  -6.1884898e-01  -1.0153035e+00  -2.4264652e-01  -1.1920258e-01  -2.8577464e+00
  -9.9705614e-01  -1.2310464e-01   3.6799692e-01  -9.9000164e-02   6.6153525e-01  -1.4446917e+00   2.7040828e+00  -1.0233551e+00   1.0357677e+00  -3.3585080e+00  -2.9364068e-01  -2.0318116e+00   1.9021298e+00  -2.3665139e+00   6.3068725e+00   1.9924211e+00   7.2323434e-02  -1.1067745e+00   4.3739628e-01  -1.2311673e+00  -2.2232994e+00   3.6896389e-03   2.0576702e-01  -4.7998108e-01  -5.8854164e-01  -3.9614124e-01  -1.6001726e+00   5.1603590e-01  -8.8647569e-01   1.5218619e+00  -6.4371027e-01  -1.2468619e-01  -1.3921885e-01  -3.4102393e-01  -7.0209397e-01   1.7766260e+00  -1.0734006e+00   2.4969984e+00  -2.1857923e+00   4.1919081e-01  -8.0580242e-02   3.7915700e-01  -1.8090470e+00   1.2466107e+00  -3.0267853e+00   2.5950872e+00  -1.9667842e+00   4.4099971e+00  -9.2138518e-01  -3.5323716e-01  -1.3507952e+00   2.5358974e-01  -3.3266984e+00   3.8995267e+00   3.3444618e-01   6.3439604e+00  -1.6103519e+00  -1.3397724e+00  -4.4275149e+00  -2.1048893e-01  -4.0423507e+00   3.2131354e+00  -2.2028692e-01   6.7151252e+00   8.5445844e-01   5.2996055e+00  -4.1078986e-01   4.6446956e-02  -2.8417002e+00  -2.7949000e-01  -9.2879273e-01  -2.2108341e-01  -2.3971255e-01  -2.9440335e+00
  -6.7935941e-01   2.3905568e-01   5.5915442e-01   7.5783996e-02   6.4732155e-01  -1.4278697e+00   2.5337544e+00  -1.0870843e+00   6.7970535e-01  -3.4874890e+00  -1.3466102e-01  -1.7954544e+00   1.9055147e+00  -2.2120016e+00   5.9637547e+00   1.6698970e+00   2.8410324e-01  -1.0788207e+00   3.9355332e-01  -8.5281930e-01  -2.3318124e+00   2.1375078e-01   4.0834248e-01  -3.8476774e-01  -5.1181397e-01  -3.6906985e-01  -1.5881572e+00   5.1254323e-01  -8.8783643e-01   1.4039177e+00  -7.1058622e-01   1.5025034e-01   1.7946905e-01  -2.7545807e-01  -6.5064320e-01   1.7132813e+00  -1.0491025e+00   2.2038322e+00  -2.3470702e+00   5.6119183e-01   7.2159915e-02   4.3270630e-01  -1.6925913e+00   1.2468836e+00  -2.9853563e+00   2.4946747e+00  -1.9991410e+00   4.1250601e+00  -1.1133206e+00  -1.2218675e-01  -1.0262144e+00   3.3403382e-01  -3.1372976e+00   3.7799382e+00   2.4007860e-01   5.7844205e+00  -1.9274933e+00  -1.2321708e+00  -4.1757941e+00  -1.4502022e-01  -3.9030247e+00   3.0472188e+00  -2.8889904e-01   6.3711424e+00   6.4650681e-01   4.8695703e+00  -6.3797805e-01  -1.9976005e-01  -2.9222369e+00   4.3955057e-02  -8.5441384e-01  -2.0955321e-01  -3.6607251e-01  -2.9861252e+00
  -3.9419206e-01   5.8902643e-01   7.1835426e-01   2.4350620e-01   5.9854070e-01  -1.3872444e+00   2.3290326e+00  -1.1160203e+00   3.3372495e-01  -3.5462731e+00  -8.3423815e-03  -1.5367605e+00   1.8810183e+00  -2.0127204e+00   5.5794109e+00   1.3846138e+00   4.6921871e-01  -1.0589779e+00   3.4087632e-01  -4.9923583e-01  -2.4033543e+00   3.9078615e-01   5.9316681e-01  -3.1552704e-01  -4.4550224e-01  -3.6487021e-01  -1.5663522e+00   4.8647551e-01  -8.7891396e-01   1.2595183e+00  -7.5765433e-01   3.9289460e-01   4.8637251e-01  -2.4576052e-01  -5.9601172e-01   1.6161082e+00  -1.0014265e+00   1.8891071e+00  -2.4599315e+00   6.6752128e-01   2.2415582e-01   4.5009578e-01  -1.5503030e+00   1.2134694e+00  -2.9034296e+00   2.3527216e+00  -1.9839015e+00   3.8007611e+00  -1.2573484e+00   7.5204532e-02  -6.8931808e-01   3.8775388e-01  -2.9059893e+00   3.6232409e+00   1.9379345e-01   5.1933412e+00  -2.1737472e+00  -1.1433931e+00  -3.8829289e+00  -9.5740874e-02  -3.7156735e+00   2.8647837e+00  -3.2202872e-01   5.9975208e+00   4.7680036e-01   4.4266933e+00  -8.1286677e-01  -4.2068403e-01  -2.9446500e+00   3.4033854e-01  -7.9509660e-01  -2.0716330e-01  -4.9083813e-01  -2.9797762e+00
  -1.5230225e-01   9.1614165e-01   8.3806296e-01   3.9785330e-01   5.1781519e-01  -1.3266531e+00   2.0977676e+00  -1.1099954e+00   9.8868467e-03  -3.5302772e+00   7.9929770e-02  -1.2620784e+00   1.8299833e+00  -1.7736488e+00   5.1639340e+00   1.1425583e+00   6.2043371e-01  -1.0474505e+00   2.8355535e-01  -1.8206487e-01  -2.4310224e+00   5.2721741e-01   7.5274350e-01  -2.7489708e-01  -3.9292894e-01  -3.8201420e-01  -1.5369634e+00   4.4081982e-01  -8.6084078e-01   1.0958796e+00  -7.8278969e-01   5.9337659e-01   7.7111168e-01  -2.5392817e-01  -5.4141961e-01   1.4904706e+00  -9.3390082e-01   1.5644974e+00  -2.5191171e+00   7.3218586e-01   3.6965527e-01   4.2921816e-01  -1.3875134e+00   1.1474836e+00  -2.7845885e+00   2.1749328e+00  -1.9231991e+00   3.4470113e+00  -1.3503584e+00   2.3007368e-01  -3.4934763e-01   4.1268499e-01  -2.6375696e+00   3.4343536e+00   1.9644644e-01   4.5862763e+00  -2.3414032e+00  -1.0758671e+00  -3.5544517e+00  -6.3914879e-02  -3.4828150e+00   2.6700209e+00  -3.1800346e-01   5.6027978e+00   3.5052850e-01   3.9826701e+00  -9.2915867e-01  -6.0842757e-01  -2.9052312e+00   5.9906675e-01  -7.5318585e-01  -2.1258710e-01  -6.0596202e-01  -2.9215664e+00
   3.6701007e-02   1.2102049e+00   9.1188328e-01   5.3277086e-01   4.0865509e-01  -1.2503603e+00   1.8484102e+00  -1.0695221e+00  -2.8022708e-01  -3.4364647e+00   1.2561461e-01  -9.7866072e-01   1.7542303e+00  -1.5012445e+00   4.7280270e+00   9.4860791e-01   7.3140137e-01  -1.0439822e+00   2.2610796e-01   8.7976796e-02  -2.4085726e+00   6.1660145e-01   8.8020550e-01  -2.6448239e-01  -3.5689641e-01  -4.1823394e-01  -1.5021869e+00   3.7914799e-01  -8.3481349e-01   9.2081122e-01  -7.8416426e-01   7.4290089e-01   1.0238078e+00  -3.0069412e-01  -4.9004461e-01   1.3422910e+00  -8.5035147e-01   1.2420046e+00  -2.5203549e+00   7.5020824e-01   5.0279491e-01   3.6906354e-01  -1.2102648e+00   1.0507662e+00  -2.6334290e+00   1.9677145e+00  -1.8203963e+00   3.0743428e+00  -1.3903944e+00   3.3462535e-01  -1.5988486e-02   4.0740208e-01  -2.3382618e+00   3.2188021e+00   2.4742876e-01   3.9790536e+00  -2.4246606e+00  -1.0315554e+00  -3.1973251e+00  -5.0359981e-02  -3.2087063e+00   2.4671899e+00  -2.7617229e-01   5.1958977e+00   2.7175747e-01   3.5491358e+00  -9.8211135e-01  -7.5580288e-01  -2.8016042e+00   8.1053232e-01  -7.3038925e-01  -2.2418930e-01  -7.0321895e-01  -2.8089904e+00
   1.6481530e-01   1.4618983e+00   9.3483251e-01   6.4270412e-01   2.7521991e-01  -1.1628470e+00   1.5895987e+00  -9.9576456e-01  -5.2593703e-01  -3.2634662e+00   1.2528462e-01  -6.9439883e-01   1.6559507e+00  -1.2031928e+00   4.2826394e+00   8.0643540e-01   7.9691803e-01  -1.0479361e+00   1.7310522e-01   3.0156362e-01  -2.3307377e+00   6.5389674e-01   9.6959096e-01  -2.8483230e-01  -3.3959777e-01  -4.7072363e-01  -1.4641274e+00   3.0535453e-01  -8.0204827e-01   7.4230122e-01  -7.6034952e-01   8.3414739e-01   1.2355126e+00  -3.8554460e-01  -4.4490165e-01   1.1776952e+00  -7.5472624e-01   9.3343168e-01  -2.4605423e+00   7.1787661e-01   6.1782670e-01   2.6976254e-01  -1.0250550e+00   9.2574608e-01  -2.4553524e+00   1.7378390e+00  -1.6799093e+00   2.6935068e+00  -1.3767067e+00   3.8255846e-01   3.0099773e-01   3.7118738e-01  -2.0154914e+00   2.9824866e+00   3.4473913e-01   3.3872651e+00  -2.4198145e+00  -1.0118459e+00  -2.8197027e+00  -5.5399607e-02  -2.8992444e+00   2.2605342e+00  -1.9690353e-01   4.7859219e+00   2.4329656e-01   3.1373566e+00  -9.6872360e-01  -8.5652489e-01  -2.6328295e+00   9.6651798e-01  -7.2775513e-01  -2.4016721e-01  -7.7466637e-01  -2.6405507e+00
   2.2606222e-01   1.6631664e+00   9.0356760e-01   7.2282587e-01   1.2207077e-01  -1.0685965e+00   1.3297600e+00  -8.9050968e-01  -7.1787174e-01  -3.0116930e+00   7.6852220e-02  -4.1750254e-01   1.5376132e+00  -8.8808204e-01   3.8386076e+00   7.1842585e-01   8.1313990e-01  -1.0583956e+00   1.2889184e-01   4.5117818e-01  -2.1935532e+00   6.3568078e-01   1.0160876e+00  -3.3546604e-01  -3.4255494e-01  -5.3635772e-01  -1.4247303e+00   2.2339426e-01  -7.6374437e-01   5.6810079e-01  -7.1042450e-01   8.6162524e-01   1.3986047e+00  -5.0678505e-01  -4.0872981e-01   1.0026819e+00  -6.5092613e-01   6.4986347e-01  -2.3379292e+00   6.3295106e-01   7.0935337e-01   1.3258700e-01  -8.3855595e-01   7.7530621e-01  -2.2563164e+00   1.4921353e+00  -1.5069942e+00   2.3150740e+00  -1.3097882e+00   3.6944537e-01   5.9216104e-01   3.0408053e-01  -1.6775841e+00   2.7314613e+00   4.8510741e-01   2.8257601e+00  -2.3254032e+00  -1.0174548e+00  -2.4306190e+00  -7.8836692e-02  -2.5617802e+00   2.0542116e+00  -8.1552756e-02   4.3819306e+00   2.6659737e-01   2.7579224e+00  -8.8787200e-01  -9.0539755e-01  -2.3994894e+00   1.0605538e+00  -7.4567856e-01  -2.5869633e-01  -8.1311061e-01  -2.4158556e+00
   2.1682942e-01   1.8075536e+00   8.1654901e-01   7.6924074e-01  -4.6070153e-02  -9.7188765e-01   1.0767422e+00  -7.5613612e-01  -8.4834236e-01  -2.6834294e+00  -2.0260034e-02  -1.5614241e-01   1.4018849e+00  -5.6502121e-01   3.4063054e+00   6.8561501e-01   7.7775413e-01  -1.0742792e+00   9.7318238e-02   5.3146398e-01  -1.9946650e+00   5.6031072e-01   1.0162329e+00  -4.1493886e-01  -3.6658531e-01  -6.1190939e-01  -1.3857312e+00   1.3703627e-01  -7.2105711e-01   4.0533662e-01  -6.3408112e-01   8.2196325e-01   1.5071300e+00  -6.6164714e-01  -3.8389009e-01   8.2283265e-01  -5.4265612e-01   4.0118140e-01  -2.1522812e+00   4.9481878e-01   7.7256215e-01  -4.0088708e-02  -6.5731925e-01   6.0265726e-01  -2.0425596e+00   1.2372142e+00  -1.3075051e+00   1.9490522e+00  -1.1913858e+00   2.9303670e-01   8.4875065e-01   2.0690748e-01  -1.3333984e+00   2.4717274e+00   6.6416079e-01   2.3081647e+00  -2.1423029e+00  -1.0483479e+00  -2.0396222e+00  -1.1994880e-01  -2.2048525e+00   1.8522324e+00   6.7598289e-02   3.9927159e+00   3.4169323e-01   2.4204426e+00  -7.4038452e-01  -8.9849215e-01  -2.1037387e+00   1.0882104e+00  -7.8393107e-01  -2.7807039e-01  -8.1255132e-01  -2.1357154e+00
   1.3611603e-01   1.8904830e+00   6.7413879e-01   7.7915740e-01  -2.2453821e-01  -8.7661099e-01   8.3749634e-01  -5.9558242e-01  -9.1166746e-01  -2.2828938e+00  -1.6501444e-01   8.1926292e-02   1.2515656e+00  -2.4322523e-01   2.9953164e+00   7.0765162e-01   6.9009739e-01  -1.0944578e+00   8.1501251e-02   5.3949541e-01  -1.7335944e+00   4.2802119e-01   9.6806592e-01  -5.2094245e-01  -4.1179502e-01  -6.9425374e-01  -1.3486206e+00   4.9649661e-02  -6.7508280e-01   2.6016837e-01  -5.3171927e-01   7.1412271e-01   1.5570710e+00  -8.4642637e-01  -3.7227726e-01   6.4308000e-01  -4.3330109e-01   1.9563216e-01  -1.9050124e+00   3.0459201e-01   8.0344635e-01  -2.4485955e-01  -4.8748433e-01   4.1122493e-01  -1.8203154e+00   9.7924101e-01  -1.0876382e+00   1.6045350e+00  -1.0244857e+00   1.5347156e-01   1.0630797e+00   8.1287032e-02  -9.9191022e-01   2.2090539e+00   8.7662137e-01   1.8464274e+00  -1.8737601e+00  -1.1036853e+00  -1.6563664e+00  -1.7750215e-01  -1.8378465e+00   1.6584059e+00   2.4742842e-01   3.6265665e+00   4.6718109e-01   2.1332553e+00  -5.2904546e-01  -8.3331406e-01  -1.7493214e+00   1.0473172e+00  -8.4170937e-01  -2.9682612e-01  -7.6857483e-01  -1.8022312e+00
  -1.4330676e-02   1.9094612e+00   4.7863258e-01   7.5102151e-01  -4.0890818e-01  -7.8611701e-01   6.1781759e-01  -4.1231363e-01  -9.0443354e-01  -1.8162573e+00  -3.5472082e-01   2.8973509e-01   1.0895318e+00   6.8404535e-02   2.6141345e+00   7.8278811e-01   5.5121947e-01  -1.1178616e+00   8.3628544e-02   4.7495205e-01  -1.4119509e+00   2.4095751e-01   8.7122257e-01  -6.5042751e-01  -4.7759550e-01  -7.8053950e-01  -1.3146270e+00  -3.5966030e-02  -6.2685471e-01   1.3751120e-01  -4.0452324e-01   5.3952272e-01   1.5465266e+00  -1.0566369e+00  -3.7524991e-01   4.6753932e-01  -3.2583862e-01   3.9473133e-02  -1.5992747e+00   6.5147767e-02   7.9900421e-01  -4.7738667e-01  -3.3450597e-01   2.0455874e-01  -1.5955348e+00   7.2376091e-01  -8.5368114e-01   1.2893912e+00  -8.1327276e-01  -4.6618929e-02   1.2288493e+00  -7.0384389e-02  -6.6178541e-01   1.9488154e+00   1.1165222e+00   1.4504185e+00  -1.5253576e+00  -1.1817952e+00  -1.2901956e+00  -2.4977987e-01  -1.4706050e+00   1.4762860e+00   4.5408542e-01   3.2910258e+00   6.4024849e-01   1.9031468e+00  -2.5853019e-01  -7.0895027e-01  -1.3415457e+00   9.3809421e-01  -9.1769450e-01  -3.1384449e-01  -6.7867153e-01  -1.4188689e+00
  -2.2999503e-01   1.8642021e+00   2.3422561e-01   6.8460254e-01  -5.9513017e-01  -7.0310839e-01   4.2215971e-01  -2.1028494e-01  -8.2567581e-01  -1.2916114e+00  -5.8506527e-01   4.6144269e-01   9.1869072e-01   3.6167611e-01   2.2699051e+00   9.0790192e-01   3.6388815e-01  -1.1435716e+00   1.0481776e-01   3.4018950e-01  -1.0335612e+00   3.1442435e-03   7.2697345e-01  -7.9973920e-01  -5.6274172e-01  -8.6831762e-01  -1.2847166e+00  -1.1769583e-01  -5.7735225e-01   4.0835777e-02  -2.5451367e-01   3.0207283e-01   1.4757979e+00  -1.2871725e+00  -3.9358183e-01   2.9941372e-01  -2.2279282e-01  -6.3288322e-02  -1.2399917e+00  -2.1889230e-01   7.5740079e-01  -7.3251196e-01  -2.0292040e-01  -1.3737282e-02  -1.3736392e+00   4.7558145e-01  -6.1178502e-01   1.0100084e+00  -5.6306048e-01  -3.0212071e-01   1.3414116e+00  -2.4496787e-01  -3.5096600e-01   1.6958613e+00   1.3774274e+00   1.1275939e+00  -1.1049096e+00  -1.2801782e+00  -9.4973572e-01  -3.3461972e-01  -1.1130039e+00   1.3091135e+00   6.8310920e-01   2.9926508e+00   8.5674099e-01   1.7351014e+00   6.4726392e-02  -5.2618917e-01  -8.8721450e-01   7.6319537e-01  -1.0101170e+00  -3.2842227e-01  -5.4245695e-01  -9.9050619e-01
  -5.0368926e-01   1.7566648e+00  -5.3082913e-02   5.8102813e-01  -7.7961239e-01  -6.2958381e-01   2.5352833e-01   6.0985691e-03  -6.7696688e-01  -7.1887192e-01  -8.5019997e-01   5.9261921e-01   7.4194243e-01   6.2945166e-01   1.9682115e+00   1.0785494e+00   1.3253724e-01  -1.1708820e+00   1.4503930e-01   1.4020303e-01  -6.0450605e-01  -2.7960834e-01   5.3820327e-01  -9.6475431e-01  -6.6538856e-01  -9.5561829e-01  -1.2596074e+00  -1.9416300e-01  -5.2752230e-01  -2.7944415e-02  -8.4567934e-02   8.1098087e-03   1.3473758e+00  -1.5324639e+00  -4.2743918e-01   1.4097091e-01  -1.2623295e-01  -1.1104632e-01  -8.3382973e-01  -5.4124043e-01   6.7808190e-01  -1.0043834e+00  -9.6167415e-02  -2.4004790e-01  -1.1593263e+00   2.3871204e-01  -3.6777249e-01   7.7110144e-01  -2.8019425e-01  -6.0555527e-01   1.3979585e+00  -4.3863437e-01  -6.6306486e-02   1.4544105e+00   1.6526417e+00   8.8273945e-01  -6.2228593e-01  -1.3955405e+00  -6.4253047e-01  -4.2945835e-01  -7.7452645e-01   1.1597516e+00   9.2956474e-01   2.7367811e+00   1.1112687e+00   1.6320923e+00   4.3272200e-01  -2.8760013e-01  -3.9451143e-01   5.2765938e-01  -1.1168221e+00  -3.4030995e-01  -3.6177918e-01  -5.2344373e-01
  -8.2576272e-01   1.5910028e+00  -3.7564668e-01   4.4276216e-01  -9.5924947e-01  -5.6683788e-01   1.1345669e-01   2.3202935e-01  -4.6240095e-01  -1.0961673e-01  -1.1428882e+00   6.8045130e-01   5.6215074e-01   8.6591843e-01   1.7129251e+00   1.2890514e+00  -1.3684413e-01  -1.1993337e+00   2.0310750e-01  -1.1751506e-01  -1.3304708e-01  -5.9985832e-01   3.0932963e-01  -1.1410132e+00  -7.8316257e-01  -1.0409730e+00  -1.2397967e+00  -2.6471976e-01  -4.7831044e-01  -6.8493637e-02   1.0159607e-01  -3.3376202e-01   1.1658321e+00  -1.7866247e+00  -4.7638545e-01  -6.4097371e-03  -3.7814113e-02  -1.0462910e-01  -3.8909588e-01  -8.9408037e-01   5.6182709e-01  -1.2865880e+00  -1.6482207e-02  -4.7076664e-01  -9.5644006e-01   1.6357986e-02  -1.2699607e-01   5.7559868e-01   2.8073100e-02  -9.4730112e-01   1.3976239e+00  -6.4693222e-01   1.8671030e-01   1.2279780e+00   1.9354024e+00   7.1781555e-01  -8.9167806e-02  -1.5238575e+00  -3.7473995e-01  -5.3137979e-01  -4.6385503e-01   1.0306122e+00   1.1881784e+00   2.5273313e+00   1.3973458e+00   1.5949274e+00   8.3612945e-01   2.4396304e-03   1.2716034e-01   2.3876878e-01  -1.2353316e+00  -3.4971330e-01  -1.4070434e-01  -2.5367382e-02
  -1.1844176e+00   1.3734250e+00  -7.2438689e-01   2.7352250e-01  -1.1314013e+00  -5.1551434e-01   2.0637576e-03   4.6235631e-01  -1.8846806e-01   5.2314988e-01  -1.4546988e+00   7.2385100e-01   3.8212196e-01   1.0667692e+00   1.5061197e+00   1.5326118e+00  -4.3687864e-01  -1.2287144e+00   2.7674112e-01  -4.2322084e-01   3.7056253e-01  -9.4874349e-01   4.6164966e-02  -1.3238412e+00  -9.1324898e-01  -1.1233829e+00  -1.2255970e+00  -3.2937708e-01  -4.3069681e-01  -8.1982755e-02   2.9947776e-01  -7.1292444e-01   9.3762211e-01  -2.0435847e+00  -5.3941711e-01  -1.4212843e-01   4.1146196e-02  -4.7208436e-02   8.4437645e-02  -1.2682637e+00   4.1073392e-01  -1.5722899e+00   3.5133339e-02  -7.0229556e-01  -7.6791688e-01  -1.8903794e-01   1.0574994e-01   4.2460880e-01   3.5373298e-01  -1.3159081e+00   1.3414946e+00  -8.6486872e-01   4.0415511e-01   1.0193325e+00   2.2190441e+00   6.3191239e-01   4.8125950e-01  -1.6604651e+00  -1.5092585e-01  -6.3716980e-01  -1.8851114e-01   9.2357794e-01   1.4534737e+00   2.3666228e+00   1.7075607e+00   1.6221697e+00   1.2645808e+00   3.3778465e-01   6.6738454e-01  -9.4179832e-02  -1.3629035e+00  -3.5725912e-01   1.1462406e-01   4.9474887e-01
  -1.5661200e+00   1.1119713e+00  -1.0890639e+00   7.8139075e-02  -1.2938309e+00  -4.7570806e-01  -8.1811211e-02   6.9165970e-01   1.3618467e-01   1.1653088e+00  -1.7762466e+00   7.2346038e-01   2.0459134e-01   1.2292842e+00   1.3480607e+00   1.8014691e+00  -7.5902336e-01  -1.2590302e+00   3.6269081e-01  -7.6525980e-01   8.9438594e-01  -1.3162471e+00  -2.4427807e-01  -1.5084606e+00  -1.0524915e+00  -1.2022430e+00  -1.2171789e+00  -3.8868164e-01  -3.8573092e-01  -7.0932857e-02   5.0389618e-01  -1.1170893e+00   6.7080516e-01  -2.2972130e+00  -6.1502879e-01  -2.6620656e-01   1.0956807e-01   5.5911892e-02   5.7578701e-01  -1.6535643e+00   2.2812886e-01  -1.8543772e+00   5.8857837e-02  -9.3103265e-01  -5.9580618e-01  -3.7571436e-01   3.2626278e-01   3.1747485e-01   6.8820030e-01  -1.6984925e+00   1.2325258e+00  -1.0870075e+00   5.8371938e-01   8.3048517e-01   2.4971336e+00   6.2132627e-01   1.0746742e+00  -1.8001795e+00   2.6065980e-02  -7.4337750e-01   4.5436607e-02   8.3991999e-01   1.7199017e+00   2.2552694e+00   2.0337740e+00   1.7101450e+00   1.7069837e+00   7.1063674e-01   1.2149841e+00  -4.6019023e-01  -1.4965898e+00  -3.6392766e-01   3.9624784e-01   1.0268087e+00
  -1.9560973e+00   8.1620908e-01  -1.4586027e+00  -1.3764494e-01  -1.4446162e+00  -4.4710266e-01  -1.4040794e-01   9.1434622e-01   5.0109912e-01   1.8020108e+00  -2.0974748e+00   6.8155170e-01   3.2214048e-02   1.3523117e+00   1.2372706e+00   2.0870791e+00  -1.0938440e+00  -1.2904522e+00   4.5692662e-01  -1.1304933e+00   1.4252222e+00  -1.6915147e+00  -5.5403160e-01  -1.6900930e+00  -1.1975033e+00  -1.2772307e+00  -1.2146137e+00  -4.4355147e-01  -3.4455883e-01  -3.8983998e-02   7.0913804e-01  -1.5327246e+00   3.7470028e-01  -2.5414340e+00  -7.0130491e-01  -3.7909412e-01   1.6649962e-01   1.9761819e-01   1.0730840e+00  -2.0389895e+00   1.8407348e-02  -2.1256180e+00   5.5921826e-02  -1.1533553e+00  -4.4135856e-01  -5.4248273e-01   5.3091717e-01   2.5191165e-01   1.0225201e+00  -2.0812020e+00   1.0753702e+00  -1.3075826e+00   7.2466803e-01   6.6270882e-01   2.7635768e+00   6.7975903e-01   1.6760364e+00  -1.9374422e+00   1.5512013e-01  -8.4638774e-01   2.3357747e-01   7.8022344e-01   1.9819639e+00   2.1921323e+00   2.3673413e+00   1.8530466e+00   2.1518612e+00   1.1117432e+00   1.7583170e+00  -8.4695720e-01  -1.6332972e+00  -3.7095642e-01   6.9476700e-01   1.5598328e+00
  -2.3389018e+00   4.9686196e-01  -1.8214664e+00  -3.6742011e-01  -1.5820503e+00  -4.2912904e-01  -1.7679358e-01   1.1247684e+00   8.9444646e-01   2.4181286e+00  -2.4079748e+00   6.0183420e-01  -1.3244245e-01   1.4361595e+00   1.1706696e+00   2.3803324e+00  -1.4313346e+00  -1.3232442e+00   5.5487456e-01  -1.5047967e+00   1.9491220e+00  -2.0632125e+00  -8.7446085e-01  -1.8640569e+00  -1.3447846e+00  -1.3481770e+00  -1.2179111e+00  -4.9508700e-01  -3.0843464e-01   9.3938914e-03   9.0914842e-01  -1.9455515e+00   5.9489733e-02  -2.7703417e+00  -7.9603151e-01  -4.8146216e-01   2.1101424e-01   3.6940160e-01   1.5639677e+00  -2.4131413e+00  -2.1318785e-01  -2.3788303e+00   2.8417548e-02  -1.3656104e+00  -3.0516616e-01  -6.8860475e-01   7.1661564e-01   2.2421899e-01   1.3475992e+00  -2.4497305e+00   8.7612900e-01  -1.5206314e+00   8.2768979e-01   5.1658454e-01   3.0127026e+00   7.9863390e-01   2.2700471e+00  -2.0664903e+00   2.3676753e-01  -9.4250772e-01   3.7326517e-01   7.4432495e-01   2.2343263e+00   2.1743514e+00   2.6993586e+00   2.0431399e+00   2.5877113e+00   1.5306763e+00   2.2856127e+00  -1.2413215e+00  -1.7698515e+00  -3.7972215e-01   9.9980339e-01   2.0822705e+00
  -2.6990233e+00   1.6538223e-01  -2.1660686e+00  -6.0439283e-01  -1.7045478e+00  -4.2112571e-01  -1.9457981e-01   1.3173682e+00   1.3035400e+00   2.9987594e+00  -2.6973387e+00   4.8918581e-01  -2.8690935e-01   1.4824069e+00   1.1437816e+00   2.6718053e+00  -1.7612716e+00  -1.3576821e+00   6.5168780e-01  -1.8736086e+00   2.4519748e+00  -2.4199227e+00  -1.1965832e+00  -2.0258656e+00  -1.4908439e+00  -1.4149347e+00  -1.2270502e+00  -5.4437542e-01  -2.7871210e-01   6.9227452e-02   1.0977589e+00  -2.3410943e+00  -2.6420868e-01  -2.9783204e+00  -8.9681954e-01  -5.7399995e-01   2.4213129e-01   5.6184011e-01   2.0360269e+00  -2.7646182e+00  -4.6083290e-01  -2.6070667e+00  -2.0933215e-02  -1.5641213e+00  -1.8733520e-01  -8.1367034e-01   8.8071829e-01   2.2955620e-01   1.6544623e+00  -2.7898732e+00   6.4204126e-01  -1.7201491e+00   8.9466887e-01   3.9206960e-01   3.2393319e+00   9.6751374e-01   2.8416342e+00  -2.1815499e+00   2.7301538e-01  -1.0280691e+00   4.6362265e-01   7.3127353e-01   2.4719228e+00   2.1974575e+00   3.0209276e+00   2.2710609e+00   3.0033702e+00   1.9561862e+00   2.7853362e+00  -1.6297725e+00  -1.9030703e+00  -3.9160926e-01   1.3005275e+00   2.5823759e+00
  -3.0215250e+00  -1.6651159e-01  -2.4812113e+00  -8.4168535e-01  -1.8105731e+00  -4.2248350e-01  -1.9763037e-01   1.4868421e+00   1.7153927e+00   3.5297600e+00  -2.9555338e+00   3.4933585e-01  -4.2883366e-01   1.4936626e+00   1.1509949e+00   2.9520363e+00  -2.0735904e+00  -1.3939725e+00   7.4253387e-01  -2.2225099e+00   2.9201330e+00  -2.7505561e+00  -1.5114050e+00  -2.1713265e+00  -1.6323145e+00  -1.4772604e+00  -1.2419947e+00  -5.9230720e-01  -2.5681215e-01   1.3537998e-01   1.2689412e+00  -2.7052625e+00  -5.8578062e-01  -3.1601730e+00  -1.0012277e+00  -6.5723603e-01   2.5877172e-01   7.6511640e-01   2.4772710e+00  -3.0824428e+00  -7.1841388e-01  -2.8038121e+00  -8.9028296e-02  -1.7452210e+00  -8.7667642e-02  -9.1748923e-01   1.0209689e+00   2.6225967e-01   1.9345233e+00  -3.0880957e+00   3.8113288e-01  -1.9002632e+00   9.2840696e-01   2.8858123e-01   3.4388348e+00   1.1745975e+00   3.3764476e+00  -2.2770458e+00   2.6711017e-01  -1.0995457e+00   5.0544918e-01   7.3932142e-01   2.6900486e+00   2.2555591e+00   3.3234312e+00   2.5261907e+00   3.3883719e+00   2.3766104e+00   3.2465698e+00  -1.9989773e+00  -2.0298401e+00  -4.0787595e-01   1.5862165e+00   3.0486309e+00
  -3.2926727e+00  -4.8731146e-01  -2.7565251e+00  -1.0726339e+00  -1.8986003e+00  -4.3275753e-01  -1.8978173e-01   1.6283224e+00   2.1172837e+00   3.9982826e+00  -3.1732860e+00   1.8852570e-01  -5.5600611e-01   1.4732916e+00   1.1858622e+00   3.2118291e+00  -2.3587645e+00  -1.4321757e+00   8.2287886e-01  -2.5378052e+00   3.3410324e+00  -3.0447687e+00  -1.8102567e+00  -2.2966412e+00  -1.7660590e+00  -1.5347212e+00  -1.2626921e+00  -6.3942311e-01  -2.4416617e-01   2.0288053e-01   1.4170722e+00  -3.0249349e+00  -8.9504376e-01  -3.3112555e+00  -1.1068742e+00  -7.3140029e-01   2.5975725e-01   9.6953716e-01   2.8766035e+00  -3.3564936e+00  -9.7981623e-01  -2.9631904e+00  -1.7262587e-01  -1.9053141e+00  -5.8290749e-03  -1.0000084e+00   1.1354334e+00   3.1618121e-01   2.1798650e+00  -3.3320962e+00   1.0184672e-01  -2.0554233e+00   9.3232783e-01   2.0508946e-01   3.6071884e+00   1.4072670e+00   3.8613404e+00  -2.3478237e+00   2.2325757e-01  -1.1536855e+00   5.0104203e-01   7.6595118e-01   2.8844451e+00   2.3415968e+00   3.5988118e+00   2.7970909e+00   3.7332911e+00   2.7803182e+00   3.6593930e+00  -2.3363107e+00  -2.1471973e+00  -4.2952744e-01   1.8468052e+00   3.4701952e+00
  -3.5005269e+00  -7.8618597e-01  -2.9828997e+00  -1.2910644e+00  -1.9671131e+00  -4.5173346e-01  -1.7459753e-01   1.7375647e+00   2.4972997e+00   4.3932824e+00  -3.3424535e+00   1.3175432e-02  -6.6640084e-01   1.4251347e+00   1.2414203e+00   3.4425678e+00  -2.6081683e+00  -1.4721403e+00   8.8874782e-01  -2.8070745e+00   3.7037697e+00  -3.2933581e+00  -2.0851102e+00  -2.3985069e+00  -1.8892550e+00  -1.5866361e+00  -1.2890529e+00  -6.8580561e-01  -2.4213921e-01   2.6721898e-01   1.5371932e+00  -3.2885189e+00  -1.1826446e+00  -3.4276190e+00  -1.2115267e+00  -7.9633927e-01   2.4385560e-01   1.1660203e+00   3.2242685e+00  -3.5779192e+00  -1.2391901e+00  -3.0801742e+00  -2.6855343e-01  -2.0409720e+00   5.8516745e-02  -1.0612634e+00   1.2224627e+00   3.8502467e-01   2.3835151e+00  -3.5113339e+00  -1.8732303e-01  -2.1806037e+00   9.1019518e-01   1.4021257e-01   3.7410381e+00   1.6526512e+00   4.2848139e+00  -2.3893704e+00   1.4632464e-01  -1.1876496e+00   4.5395193e-01   8.0794359e-01   3.0513787e+00   2.4476481e+00   3.8398373e+00   3.0719705e+00   4.0300470e+00   3.1561628e+00   4.0152383e+00  -2.6303599e+00  -2.2524063e+00  -4.5720827e-01   2.0733953e+00   3.8373516e+00
  -3.6354641e+00  -1.0534118e+00  -3.1528653e+00  -1.4915279e+00  -2.0146459e+00  -4.7944216e-01  -1.5517296e-01   1.8111293e+00   2.8448168e+00   4.7059609e+00  -3.4563729e+00  -1.7042009e-01  -7.5822781e-01   1.3532459e+00   1.3105130e+00   3.6365296e+00  -2.8144039e+00  -1.5134536e+00   9.3694385e-01  -3.0196747e+00   3.9995924e+00  -3.4886209e+00  -2.3288621e+00  -2.4742111e+00  -1.9994572e+00  -1.6320568e+00  -1.3209142e+00  -7.3102401e-01  -2.5193731e-01   3.2458754e-01   1.6252453e+00  -3.4864522e+00  -1.4404043e+00  -3.5061477e+00  -1.3131635e+00  -8.5149138e-01   2.0986875e-01   1.3465190e+00   3.5122415e+00  -3.7395119e+00  -1.4911717e+00  -3.1507858e+00  -3.7386690e-01  -2.1490568e+00   1.0562100e-01  -1.1013681e+00   1.2806898e+00   4.6265920e-01   2.5397032e+00  -3.6174949e+00  -4.7817050e-01  -2.2715036e+00   8.6586662e-01   9.2309191e-02   3.8377627e+00   1.8981771e+00   4.6374007e+00  -2.3980244e+00   4.1548356e-02  -1.1991526e+00   3.6869510e-01   8.6148603e-01   3.1877123e+00   2.5652672e+00   4.0403429e+00   3.3391539e+00   4.2721535e+00   3.4939142e+00   4.3072001e+00  -2.8713762e+00  -2.3430294e+00  -4.9112098e-01   2.2586862e+00   4.1419188e+00
  -3.6906003e+00  -1.2807485e+00  -3.2609195e+00  -1.6694821e+00  -2.0398616e+00  -5.1612134e-01  -1.3400070e-01   1.8465452e+00   3.1508933e+00   4.9301220e+00  -3.5101560e+00  -3.5634799e-01  -8.2999714e-01   1.2616639e+00   1.3861001e+00   3.7871839e+00  -2.9715728e+00  -1.5554105e+00   9.6521227e-01  -3.1671551e+00   4.2222725e+00  -3.6246494e+00  -2.5355638e+00  -2.5217150e+00  -2.0946306e+00  -1.6697871e+00  -1.3579866e+00  -7.7413823e-01  -2.7450831e-01   3.7205492e-01   1.6782651e+00  -3.6116167e+00  -1.6615976e+00  -3.5446862e+00  -1.4100027e+00  -8.9592285e-01   1.5675549e-01   1.5043582e+00   3.7345411e+00  -3.8360153e+00  -1.7310480e+00  -3.1722804e+00  -4.8595042e-01  -2.2268668e+00   1.3561706e-01  -1.1205407e+00   1.3090620e+00   5.4339139e-01   2.6440872e+00  -3.6448683e+00  -7.6307489e-01  -2.3247412e+00   8.0309956e-01   5.9562978e-02   3.8955411e+00   2.1320783e+00   4.9119683e+00  -2.3711594e+00  -8.5729572e-02  -1.1865943e+00   2.5044678e-01   9.2231946e-01   3.2909709e+00   2.6858410e+00   4.1954304e+00   3.5875336e+00   4.4549023e+00   3.7846497e+00   4.5302798e+00  -3.0516492e+00  -2.4169813e+00  -5.3097923e-01   2.3973042e+00   4.3776013e+00
  -3.6620863e+00  -1.4617350e+00  -3.3037651e+00  -1.8214100e+00  -2.0416553e+00  -5.6213056e-01  -1.1290171e-01   1.8424440e+00   3.4085605e+00   5.0624044e+00  -3.5009210e+00  -5.3927659e-01  -8.8059288e-01   1.1542316e+00   1.4615379e+00   3.8894536e+00  -3.0754771e+00  -1.5970018e+00   9.7233976e-01  -3.2435773e+00   4.3683345e+00  -3.6975496e+00  -2.7005961e+00  -2.5397177e+00  -2.1731580e+00  -1.6984339e+00  -1.3997936e+00  -8.1375735e-01  -3.1044411e-01   4.0766657e-01   1.6945268e+00  -3.6596413e+00  -1.8411521e+00  -3.5421455e+00  -1.5005011e+00  -9.2841756e-01   8.3775768e-02   1.6344694e+00   3.8874380e+00  -3.8643511e+00  -1.9548569e+00  -3.1432986e+00  -6.0255479e-01  -2.2722929e+00   1.4854152e-01  -1.1191619e+00   1.3069054e+00   6.2218357e-01   2.6939325e+00  -3.5906060e+00  -1.0352409e+00  -2.3380258e+00   7.2541452e-01   4.0056983e-02   3.9134178e+00   2.3438380e+00   5.1039250e+00  -2.3073316e+00  -2.3028692e-01  -1.1491728e+00   1.0474116e-01   9.8591811e-01   3.3594000e+00   2.8009453e+00   4.3016212e+00   3.8069813e+00   4.5754683e+00   4.0210778e+00   4.6815450e+00  -3.1657841e+00  -2.4725678e+00  -5.7599675e-01   2.4860103e+00   4.5402591e+00
  -3.5492636e+00  -1.5918976e+00  -3.2804505e+00  -1.9448773e+00  -2.0192801e+00  -6.1783148e-01  -9.3019173e-02   1.7986531e+00   3.6129878e+00   5.1023863e+00  -3.4279434e+00  -7.1459366e-01  -9.0935267e-01   1.0344659e+00   1.5308220e+00   3.9399236e+00  -3.1237435e+00  -1.6369225e+00   9.5818745e-01  -3.2457110e+00   4.4371312e+00  -3.7055709e+00  -2.8207771e+00  -2.5276956e+00  -2.2338244e+00  -1.7164871e+00  -1.4456107e+00  -8.4814651e-01  -3.5989286e-01   4.3047111e-01   1.6736220e+00  -3.6290754e+00  -1.9757617e+00  -3.4985792e+00  -1.5833295e+00  -9.4761027e-01  -9.3579451e-03   1.7335159e+00   3.9695538e+00  -3.8237473e+00  -2.1594314e+00  -3.0639788e+00  -7.2178103e-01  -2.2839734e+00   1.4440112e-01  -1.0978538e+00   1.2740135e+00   6.9481092e-01   2.6882330e+00  -3.4548513e+00  -1.2888755e+00  -2.3102967e+00   6.3601391e-01   3.1836293e-02   3.8913542e+00   2.5245455e+00   5.2113155e+00  -2.2063786e+00  -3.8719611e-01  -1.0869693e+00  -6.2801675e-02   1.0476927e+00   3.3920105e+00   2.9026831e+00   4.3569430e+00   3.9886988e+00   4.6329273e+00   4.1977852e+00   4.7601994e+00  -3.2108692e+00  -2.5085031e+00  -6.2491251e-01   2.5237778e+00   4.6280621e+00
  -3.3546633e+00  -1.6688559e+00  -3.1924047e+00  -2.0385305e+00  -1.9724658e+00  -6.8344747e-01  -7.4867391e-02   1.7162414e+00   3.7615381e+00   5.0525523e+00  -3.2927169e+00  -8.7848662e-01  -9.1614693e-01   9.0548087e-01   1.5887820e+00   3.9369784e+00  -3.1158611e+00  -1.6735973e+00   9.2365933e-01  -3.1731085e+00   4.4307657e+00  -3.6491377e+00  -2.8944044e+00  -2.4859130e+00  -2.2757856e+00  -1.7224130e+00  -1.4944088e+00  -8.7536805e-01  -4.2248892e-01   4.4047893e-01   1.6164747e+00  -3.5214223e+00  -2.0639114e+00  -3.4152193e+00  -1.6573335e+00  -9.5214628e-01  -1.2233757e-01   1.7999121e+00   3.9818445e+00  -3.7157640e+00  -2.3423876e+00  -2.9360170e+00  -8.4202217e-01  -2.2614317e+00   1.2327213e-01  -1.0575682e+00   1.2107475e+00   7.5795479e-01   2.6277635e+00  -3.2407226e+00  -1.5192988e+00  -2.2418229e+00   5.3774727e-01   3.2958768e-02   3.8302596e+00   2.6671620e+00   5.2348104e+00  -2.0694635e+00  -5.5194800e-01  -1.0009935e+00  -2.4670566e-01   1.1032052e+00   3.3886090e+00   2.9839933e+00   4.3609505e+00   4.1255017e+00   4.6281934e+00   4.3113928e+00   4.7675486e+00  -3.1865253e+00  -2.5239076e+00  -6.7604791e-01   2.5117464e+00   4.6415453e+00
  -3.0838523e+00  -1.6923280e+00  -3.0433614e+00  -2.1020467e+00  -1.9015311e+00  -7.5892011e-01  -5.8424308e-02   1.5975126e+00   3.8537071e+00   4.9181254e+00  -3.0989227e+00  -1.0279704e+00  -9.0145002e-01   7.6996060e-01   1.6312269e+00   3.8808568e+00  -3.0531397e+00  -1.7052238e+00   8.7061437e-01  -3.0280497e+00   4.3538706e+00  -3.5307856e+00  -2.9212372e+00  -2.4154012e+00  -2.2985270e+00  -1.7147562e+00  -1.5448155e+00  -8.9344261e-01  -4.9730555e-01   4.3856438e-01   1.5252917e+00  -3.3410318e+00  -2.1058176e+00  -3.2944639e+00  -1.7214886e+00  -9.4085125e-01  -2.5413946e-01   1.8337436e+00   3.9274766e+00  -3.5442114e+00  -2.5020761e+00  -2.7626657e+00  -9.6187905e-01  -2.2051823e+00   8.5416512e-02  -9.9966780e-01   1.1181334e+00   8.0923631e-01   2.5150609e+00  -2.9541547e+00  -1.7229941e+00  -2.1342499e+00   4.3311306e-01   4.1534224e-02   3.7319927e+00   2.7666800e+00   5.1775835e+00  -1.8990581e+00  -7.2052685e-01  -8.9318524e-01  -4.4181485e-01   1.1483796e+00   3.3498042e+00   3.0389140e+00   4.3146784e+00   4.2120249e+00   4.5638773e+00   4.3606226e+00   4.7068808e+00  -3.0948405e+00  -2.5182922e+00  -7.2738938e-01   2.4530597e+00   4.5835316e+00
  -2.7451343e+00  -1.6640371e+00  -2.8391763e+00  -2.1360442e+00  -1.8074627e+00  -8.4377740e-01  -4.3253667e-02   1.4459463e+00   3.8909634e+00   4.7067779e+00  -2.8523046e+00  -1.1608732e+00  -8.6639343e-01   6.3017430e-01   1.6550357e+00   3.7736171e+00  -2.9385926e+00  -1.7298292e+00   8.0173220e-01  -2.8153659e+00   4.2132662e+00  -3.3550078e+00  -2.9024226e+00  -2.3179060e+00  -2.3018216e+00  -1.6922368e+00  -1.5950958e+00  -9.0051369e-01  -5.8283386e-01   4.2632454e-01   1.4034552e+00  -3.0948600e+00  -2.1032893e+00  -3.1398164e+00  -1.7748616e+00  -9.1289280e-01  -4.0293823e-01   1.8366048e+00   3.8116029e+00  -3.3149685e+00  -2.6375042e+00  -2.5486661e+00  -1.0800665e+00  -2.1167921e+00   3.1398618e-02  -9.2598949e-01   9.9794366e-01   8.4719451e-01   2.3543287e+00  -2.6036097e+00  -1.8975994e+00  -1.9905864e+00   3.2428547e-01   5.5753076e-02   3.5993296e+00   2.8201822e+00   5.0450896e+00  -1.6988704e+00  -8.8944189e-01  -7.6636545e-01  -6.4341150e-01   1.1796950e+00   3.2769903e+00   3.0627898e+00   4.2205308e+00   4.2448472e+00   4.4440807e+00   4.3462680e+00   4.5832552e+00  -2.9401974e+00  -2.4915308e+00  -7.7668784e-01   2.3526064e+00   4.4589571e+00
  -2.3491229e+00  -1.5875282e+00  -2.5875530e+00  -2.1419663e+00  -1.6919575e+00  -9.3702680e-01  -2.8643459e-02   1.2660888e+00   3.8765102e+00   4.4282404e+00  -2.5604579e+00  -1.2757874e+00  -8.1279218e-01   4.8802915e-01   1.6581942e+00   3.6190129e+00  -2.7767546e+00  -1.7453374e+00   7.2034604e-01  -2.5421509e+00   4.0175248e+00  -3.1280228e+00  -2.8403754e+00  -2.1958079e+00  -2.2856933e+00  -1.6538379e+00  -1.6431577e+00  -8.9500022e-01  -6.7698842e-01   4.0590912e-01   1.2553667e+00  -2.7921128e+00  -2.0595278e+00  -2.9557714e+00  -1.8165825e+00  -8.6791867e-01  -5.6606382e-01   1.8113690e+00   3.6410599e+00  -3.0357112e+00  -2.7482437e+00  -2.3001096e+00  -1.1953242e+00  -1.9988865e+00  -3.7811875e-02  -8.3887654e-01   8.5275024e-01   8.7121821e-01   2.1512726e+00  -2.1996741e+00  -2.0418548e+00  -1.8151316e+00   2.1315711e-01   7.3904954e-02   3.4358953e+00   2.8268004e+00   4.8447581e+00  -1.4737141e+00  -1.0557227e+00  -6.2414008e-01  -8.4727692e-01   1.1943437e+00   3.1723028e+00   3.0524128e+00   4.0821109e+00   4.2225285e+00   4.2741390e+00   4.2710825e+00   4.4032179e+00  -2.7290043e+00  -2.4438283e+00  -8.2156712e-01   2.2166863e+00   4.2745844e+00
  -1.9082169e+00  -1.4679117e+00  -2.2976873e+00  -2.1219494e+00  -1.5574194e+00  -1.0370823e+00  -1.3748487e-02   1.0633991e+00   3.8149789e+00   4.0938328e+00  -2.2325418e+00  -1.3719977e+00  -7.4313615e-01   3.4515194e-01   1.6397768e+00   3.4222839e+00  -2.5734496e+00  -1.7496462e+00   6.3025434e-01  -2.2173874e+00   3.7764690e+00  -2.8574786e+00  -2.7386224e+00  -2.0520200e+00  -2.2503888e+00  -1.5988788e+00  -1.6865861e+00  -8.7572579e-01  -7.7713989e-01   3.7983520e-01   1.0862522e+00  -2.4437964e+00  -1.9788774e+00  -2.7476556e+00  -1.8458348e+00  -8.0616008e-01  -7.4000500e-01   1.7619075e+00   3.4240058e+00  -2.7155692e+00  -2.8343341e+00  -2.0242316e+00  -1.3063438e+00  -1.8550975e+00  -1.2076073e-01  -7.4117373e-01   6.8594099e-01   8.8143928e-01   1.9128738e+00  -1.7545656e+00  -2.1555133e+00  -1.6133377e+00   1.0139134e-01   9.4387556e-02   3.2460594e+00   2.7875769e+00   4.5856211e+00  -1.2293314e+00  -1.2168867e+00  -4.7076009e-01  -1.0497013e+00   1.1903403e+00   3.0385473e+00   3.0060859e+00   3.9040098e+00   4.1455653e+00   4.0603330e+00   4.1395815e+00   4.1744621e+00  -2.4693534e+00  -2.3756897e+00  -8.5963355e-01   2.0526235e+00   4.0386417e+00
  -1.4360061e+00  -1.3115522e+00  -1.9798559e+00  -2.0786796e+00  -1.4069089e+00  -1.1417316e+00   2.2726135e-03   8.4406111e-01   3.7120795e+00   3.7159541e+00  -1.8789257e+00  -1.4493910e+00  -6.6054216e-01   2.0299197e-01   1.5998779e+00   3.1898823e+00  -2.3355217e+00  -1.7407084e+00   5.3552351e-01  -1.8514983e+00   3.5006447e+00  -2.5521104e+00  -2.6016150e+00  -1.8898719e+00  -2.1963580e+00  -1.5270703e+00  -1.7227008e+00  -8.4201487e-01  -8.8017132e-01   3.5079849e-01   9.0194402e-01  -2.0622006e+00  -1.8665432e+00  -2.5214296e+00  -1.8618602e+00  -7.2849336e-01  -9.2045977e-01   1.6927796e+00   3.1695247e+00  -2.3647294e+00  -2.8961849e+00  -1.7291463e+00  -1.4117154e+00  -1.6899519e+00  -2.1546104e-01  -6.3618352e-01   5.0169465e-01   8.7859694e-01   1.6471143e+00  -1.2815883e+00  -2.2392249e+00  -1.3916154e+00  -9.5214619e-03   1.1570563e-01   3.0348055e+00   2.7052488e+00   4.2778993e+00  -9.7217449e-01  -1.3708874e+00  -3.1094899e-01  -1.2474525e+00   1.1665721e+00   2.8791067e+00   2.9236078e+00   3.6915705e+00   4.0162616e+00   3.8095918e+00   3.9577720e+00   3.9054653e+00  -2.1706228e+00  -2.2878938e+00  -8.8858059e-01   1.8683550e+00   3.7604019e+00
  -9.4664781e-01  -1.1257217e+00  -1.6449663e+00  -2.0152455e+00  -1.2440500e+00  -1.2481446e+00   2.0134766e-02   6.1476983e-01   3.5742309e+00   3.3075509e+00  -1.5107874e+00  -1.5083565e+00  -5.6866531e-01   6.2936295e-02   1.5394958e+00   2.9291498e+00  -2.0705441e+00  -1.7166174e+00   4.4029369e-01  -1.4558641e+00   3.2007920e+00  -2.2213738e+00  -2.4345248e+00  -1.7129844e+00  -2.1242431e+00  -1.4385512e+00  -1.7486370e+00  -7.9375182e-01  -9.8255639e-01   3.2149260e-01   7.0865150e-01  -1.6603485e+00  -1.7283019e+00  -2.2834600e+00  -1.8639767e+00  -6.3645629e-01  -1.1024292e+00   1.6089091e+00   2.8872201e+00  -1.9940124e+00  -2.9344867e+00  -1.4235311e+00  -1.5098998e+00  -1.5087083e+00  -3.1937758e-01  -5.2758436e-01   3.0491389e-01   8.6388280e-01   1.3626694e+00  -7.9455833e-01  -2.2944058e+00  -1.1570895e+00  -1.1820564e-01   1.3646108e-01   2.8075766e+00   2.5839617e+00   3.9325664e+00  -7.0915972e-01  -1.5160482e+00  -1.4970879e-01  -1.4377163e+00   1.1227865e+00   2.6978311e+00   2.8061776e+00   3.4506373e+00   3.8385274e+00   3.5292003e+00   3.7328345e+00   3.6051044e+00  -1.8430486e+00  -2.1814728e+00  -9.0628259e-01   1.6720159e+00   3.4497275e+00
  -4.5425119e-01  -9.1824283e-01  -1.3040945e+00  -1.9349914e+00  -1.0729011e+00  -1.3529211e+00   4.0323208e-02   3.8250516e-01   3.4081860e+00   2.8816025e+00  -1.1396803e+00  -1.5496803e+00  -4.7157188e-01  -7.3573668e-02   1.4603785e+00   2.6479726e+00  -1.7865214e+00  -1.6756937e+00   3.4859566e-01  -1.0423262e+00   2.8873501e+00  -1.8750687e+00  -2.2430286e+00  -1.5251481e+00  -2.0348747e+00  -1.3339114e+00  -1.7614448e+00  -7.3140188e-01  -1.0804553e+00   2.9444415e-01   5.1273219e-01  -1.2514405e+00  -1.5702183e+00  -2.0402794e+00  -1.8516065e+00  -5.3222205e-01  -1.2803497e+00   1.5152667e+00   2.5868225e+00  -1.6144440e+00  -2.9501319e+00  -1.1162846e+00  -1.5992209e+00  -1.3171530e+00  -4.2944326e-01  -4.1931715e-01   1.0111842e-01   8.3877603e-01   1.0685871e+00  -3.0723896e-01  -2.3230979e+00  -9.1731944e-01  -2.2334314e-01   1.5533521e-01   2.5701101e+00   2.4289327e+00   3.5609264e+00  -4.4740321e-01  -1.6509926e+00   7.8804302e-03  -1.6180220e+00   1.0595143e+00   2.4989176e+00   2.6562243e+00   3.1873162e+00   3.6176124e+00   3.2265387e+00   3.4727562e+00   3.2822950e+00  -1.4972892e+00  -2.0577028e+00  -9.1087701e-01   1.4715453e+00   3.1166163e+00
   2.7696065e-02  -6.9713975e-01  -9.6803559e-01  -1.8413749e+00  -8.9780332e-01  -1.4521801e+00   6.3014976e-02   1.5430351e-01   3.2206819e+00   2.4506473e+00  -7.7708955e-01  -1.5744421e+00  -3.7358160e-01  -2.0493553e-01   1.3648389e+00   2.3544380e+00  -1.4915996e+00  -1.6165717e+00   2.6418688e-01  -6.2270523e-01   2.5700228e+00  -1.5229762e+00  -2.0330899e+00  -1.3302098e+00  -1.9292708e+00  -1.2142005e+00  -1.7582026e+00  -6.5599663e-01  -1.1698282e+00   2.7187168e-01   3.2047557e-01  -8.4832479e-01  -1.3983851e+00  -1.7983482e+00  -1.8243088e+00  -4.1853381e-01  -1.4482570e+00   1.4165770e+00   2.2778322e+00  -1.2368446e+00  -2.9441507e+00  -8.1617356e-01  -1.6778812e+00  -1.1213696e+00  -5.4210557e-01  -3.1544782e-01  -1.0369715e-01   8.0487983e-01   7.7396940e-01   1.6718741e-01  -2.3278292e+00  -6.8000037e-01  -3.2362075e-01   1.7106554e-01   2.3282685e+00   2.2460940e+00   3.1742174e+00  -1.9395323e-01  -1.7745747e+00   1.5685688e-01  -1.7861675e+00   9.7793793e-01   2.2867877e+00   2.4771743e+00   2.9077553e+00   3.3597901e+00   2.9088547e+00   3.1859510e+00   2.9456620e+00  -1.1440049e+00  -1.9181016e+00  -9.0083207e-01   1.2743348e+00   2.7707712e+00
   4.8682797e-01  -4.7031662e-01  -6.4688590e-01  -1.7378328e+00  -7.2321543e-01  -1.5416809e+00   8.8028703e-02  -6.2962230e-02   3.0181279e+00   2.0263760e+00  -4.3399772e-01  -1.5839156e+00  -2.7908644e-01  -3.2930073e-01   1.2555554e+00   2.0565152e+00  -1.1937923e+00  -1.5382828e+00   1.9041263e-01  -2.0835945e-01   2.2574301e+00  -1.1745238e+00  -1.8107496e+00  -1.1319735e+00  -1.8086376e+00  -1.0809252e+00  -1.7361405e+00  -5.6908753e-01  -1.2465624e+00   2.5557408e-01   1.3790693e-01  -4.6301678e-01  -1.2186982e+00  -1.5638306e+00  -1.7818125e+00  -2.9860732e-01  -1.5999751e+00   1.3170673e+00   1.9692136e+00  -8.7145474e-01  -2.9176616e+00  -5.3149280e-01  -1.7439946e+00  -9.2749622e-01  -6.5339944e-01  -2.2001472e-01  -3.0323431e-01   7.6376936e-01   4.8767570e-01   6.1658713e-01  -2.3114741e+00  -4.5266184e-01  -4.1768524e-01   1.8242166e-01   2.0878725e+00   2.0417281e+00   2.7832685e+00   4.4470940e-02  -1.8858168e+00   2.9255799e-01  -1.9401544e+00   8.7971667e-01   2.0659674e+00   2.2731736e+00   2.6179607e+00   3.0720148e+00   2.5830865e+00   2.8808835e+00   2.6032660e+00  -7.9347023e-01  -1.7644338e+00  -8.7500140e-01   1.0869351e+00   2.4212237e+00
   9.1230623e-01  -2.4527551e-01  -3.4967972e-01  -1.6276602e+00  -5.5355008e-01  -1.6169818e+00   1.1480494e-01  -2.6278798e-01   2.8063606e+00   1.6193086e+00  -1.2047998e-01  -1.5794814e+00  -1.9235797e-01  -4.4452359e-01   1.1353693e+00   1.7617776e+00  -9.0073712e-01  -1.4403371e+00   1.3009533e-01   1.9019936e-01   1.9568575e+00  -8.3849217e-01  -1.5819307e+00  -9.3412300e-01  -1.6743721e+00  -9.3603815e-01  -1.6927728e+00  -4.7267546e-01  -1.3066141e+00   2.4685268e-01  -2.9383464e-02  -1.0629110e-01  -1.0366760e+00  -1.3423990e+00  -1.7240503e+00  -1.7600794e-01  -1.7293264e+00   1.2202712e+00   1.6691556e+00  -5.2761193e-01  -2.8718444e+00  -2.6975762e-01  -1.7956386e+00  -7.4148871e-01  -7.5904544e-01  -1.3687004e-01  -4.9108441e-01   7.1686207e-01   2.1805696e-01   1.0302636e+00  -2.2771238e+00  -2.4238177e-01  -5.0411303e-01   1.8818448e-01   1.8545462e+00   1.8221309e+00   2.3982185e+00   2.6171999e-01  -1.9838627e+00   4.1077904e-01  -2.0781409e+00   7.6678704e-01   1.8409747e+00   2.0487846e+00   2.3236495e+00   2.7615689e+00   2.2557324e+00   2.5657199e+00   2.2623917e+00  -4.5523639e-01  -1.5987221e+00  -8.3266612e-01   9.1483728e-01   2.0760280e+00
   1.2951197e+00  -2.8882942e-02  -8.4094010e-02  -1.5139090e+00  -3.9301961e-01  -1.6736248e+00   1.4241967e-01  -4.3922293e-01   2.5904666e+00   1.2385629e+00   1.5465282e-01  -1.5625535e+00  -1.1735403e-01  -5.4815357e-01   1.0070954e+00   1.4771773e+00  -6.1948615e-01  -1.3227953e+00   8.5455009e-02   5.6362099e-01   1.6741149e+00  -5.2277165e-01  -1.3522640e+00  -7.4016386e-01  -1.5280663e+00  -7.8191673e-01  -1.6260337e+00  -3.6912035e-01  -1.3461618e+00   2.4647031e-01  -1.7638322e-01   2.1264284e-01  -8.5732191e-01  -1.1390759e+00  -1.6511918e+00  -5.4508737e-02  -1.8303558e+00   1.1289012e+00   1.3848986e+00  -2.1348825e-01  -2.8079309e+00  -3.7445194e-02  -1.8309231e+00  -5.6889784e-01  -8.5457104e-01  -6.9522194e-02  -6.6093808e-01   6.6532022e-01  -2.7270488e-02   1.3992560e+00  -2.2279643e+00  -5.5529094e-02  -5.8139884e-01   1.8713517e-01   1.6335714e+00   1.5933151e+00   2.0283018e+00   4.5242698e-01  -2.0679464e+00   5.0790626e-01  -2.1984157e+00   6.4115972e-01   1.6162193e+00   1.8086826e+00   2.0301440e+00   2.4357219e+00   1.9327660e+00   2.2480295e+00   1.9294096e+00  -1.3785046e-01  -1.4232594e+00  -7.7356547e-01   7.6233537e-01   1.7420486e+00
   1.6282731e+00   1.7281207e-01   1.4376740e-01  -1.3993100e+00  -2.4549890e-01  -1.7073491e+00   1.6963058e-01  -5.8703196e-01   2.3746961e+00   8.9172184e-01   3.8414851e-01  -1.5345228e+00  -5.7537318e-02  -6.3747877e-01   8.7335908e-01   1.2088792e+00  -3.5633749e-01  -1.1863333e+00   5.8060735e-02   9.0395653e-01   1.4135106e+00  -2.3417741e-01  -1.1269434e+00  -5.5338502e-01  -1.3715142e+00  -6.2133044e-01  -1.5344156e+00  -2.6103777e-01  -1.3617710e+00   2.5464791e-01  -2.9877335e-01   4.8637265e-01  -6.8503148e-01  -9.5811415e-01  -1.5636764e+00   6.2063336e-02  -1.8975657e+00   1.0447953e+00   1.1226349e+00   6.4105271e-02  -2.7272145e+00   1.6020390e-01  -1.8480763e+00  -4.1467494e-01  -9.3545568e-01  -2.0987512e-02  -8.0680478e-01   6.0999131e-01  -2.4160838e-01   1.7165433e+00  -2.1671647e+00   1.0245436e-01  -6.4797014e-01   1.7805771e-01   1.4297601e+00   1.3607737e+00   1.6817044e+00   6.1218130e-01  -2.1373807e+00   5.8102047e-01  -2.2993943e+00   5.0473296e-01   1.3959142e+00   1.5573772e+00   1.7423042e+00   2.1014260e+00   1.6195878e+00   1.9345506e+00   1.6097096e+00   1.5136030e-01  -1.2406203e+00  -6.9791758e-01   6.3247454e-01   1.4248422e+00
   1.9068708e+00   3.5470833e-01   3.2950442e-01  -1.2862229e+00  -1.1440940e-01  -1.7143235e+00   1.9495489e-01  -7.0183570e-01   2.1624534e+00   5.8478873e-01   5.6253420e-01  -1.4967203e+00  -1.5717334e-02  -7.0962168e-01   7.3646824e-01   9.6214752e-01  -1.1670918e-01  -1.0322903e+00   4.8812919e-02   1.2048226e+00   1.1779274e+00   2.1678322e-02  -9.1061253e-01  -3.7683756e-01  -1.2067216e+00  -4.5739509e-01  -1.4171057e+00  -1.5118791e-01  -1.3505657e+00   2.7109795e-01  -3.9301844e-01   7.0942133e-01  -5.2353687e-01  -8.0292160e-01  -1.4622497e+00   1.6998713e-01  -1.9261571e+00   9.6893816e-01   8.8746934e-01   2.9984720e-01  -2.6310776e+00   3.1931787e-01  -1.8455488e+00  -2.8300960e-01  -9.9729748e-01   6.3434172e-03  -9.2323543e-01   5.5139147e-01  -4.1931922e-01   1.9771559e+00  -2.0977789e+00   2.2722631e-01  -7.0222951e-01   1.5975950e-01   1.2473368e+00   1.1293119e+00   1.3654773e+00   7.3765867e-01  -2.1915677e+00   6.2797372e-01  -2.3796347e+00   3.5914295e-01   1.1839988e+00   1.2989754e+00   1.4644920e+00   1.7650607e+00   1.3210065e+00   1.6310343e+00   1.3076972e+00   4.0643974e-01  -1.0536652e+00  -6.0642965e-01   5.2708261e-01   1.1286380e+00
   2.1281047e+00   5.1273547e-01   4.7046671e-01  -1.1766165e+00  -2.6257262e-03  -1.6913894e+00   2.1677471e-01  -7.8022756e-01   1.9563657e+00   3.2222579e-01   6.8625770e-01  -1.4503969e+00   6.0748830e-03  -7.6168414e-01   5.9832964e-01   7.4128256e-01   9.4945051e-02  -8.6269786e-01   5.7954289e-02   1.4614935e+00   9.6899078e-01   2.4045802e-01  -7.0728602e-01  -2.1332290e-01  -1.0359187e+00  -2.9351028e-01  -1.2741139e+00  -4.2360506e-02  -1.3104002e+00   2.9509140e-01  -4.5643439e-01   8.7829677e-01  -3.7588258e-01  -6.7602326e-01  -1.3479999e+00   2.6580767e-01  -1.9122682e+00   9.0155236e-01   6.8343459e-01   4.8997016e-01  -2.5210276e+00   4.3745960e-01  -1.8221284e+00  -1.7720385e-01  -1.0359989e+00   1.0818698e-02  -1.0055418e+00   4.8973070e-01  -5.5593123e-01   2.1782017e+00  -2.0226591e+00   3.1566827e-01  -7.4262430e-01   1.3111104e-01   1.0898378e+00   9.0294884e-01   1.0854993e+00   8.2670305e-01  -2.2300224e+00   6.4743803e-01  -2.4378653e+00   2.0566570e-01   9.8407422e-01   1.0370075e+00   1.2005577e+00   1.4322354e+00   1.0412359e+00   1.3421674e+00   1.0268474e+00   6.2289176e-01  -8.6553468e-01  -5.0029745e-01   4.4687630e-01   8.5640595e-01
   2.2911623e+00   6.4389517e-01   5.6571998e-01  -1.0720784e+00   8.7595904e-02  -1.6363018e+00   2.3346300e-01  -8.1987164e-01   1.7584109e+00   1.0705402e-01   7.5374731e-01  -1.3967186e+00   6.6701414e-03  -7.9093090e-01   4.6040966e-01   5.4959502e-01   2.7518066e-01  -6.8028305e-01   8.5106784e-02   1.6709290e+00   7.8730377e-01   4.1911995e-01  -5.2030347e-01  -6.5386272e-02  -8.6157141e-01  -1.3327817e-01  -1.1063825e+00   6.2739515e-02  -1.2400228e+00   3.2555269e-01  -4.8723725e-01   9.9146118e-01  -2.4442366e-01  -5.7905564e-01  -1.2223943e+00   3.4648993e-01  -1.8532030e+00   8.4224667e-01   5.1354446e-01   6.3226607e-01  -2.3987364e+00   5.1363071e-01  -1.7770646e+00  -9.9584347e-02  -1.0479678e+00  -8.3874820e-03  -1.0500056e+00   4.2497607e-01  -6.4821265e-01   2.3188177e+00  -1.9443821e+00   3.6596116e-01  -7.6773987e-01   9.1104010e-02   9.6002200e-01   6.8488588e-01   8.4647300e-01   8.7835994e-01  -2.2524115e+00   6.3892844e-01  -2.4730298e+00   4.5179950e-02   7.9934611e-01   7.7432384e-01   9.5384076e-01   1.1076599e+00   7.8389981e-01   1.0715715e+00   7.6979878e-01   7.9771265e-01  -6.7962501e-01  -3.8119314e-01   3.9162790e-01   6.0999968e-01
   2.3970704e+00   7.4626668e-01   6.1594231e-01  -9.7384898e-01   1.5466876e-01  -1.5479539e+00   2.4352121e-01  -8.1957893e-01   1.5700859e+00  -5.9002805e-02   7.6539345e-01  -1.3367735e+00  -1.4201689e-02  -7.9499744e-01   3.2373925e-01   3.8940759e-01   4.2157201e-01  -4.8843984e-01   1.2933029e-01   1.8317430e+00   6.3272460e-01   5.5589636e-01  -3.5231434e-01   6.4692747e-02  -6.8638627e-01   1.9598496e-02  -9.1587035e-01   1.6160233e-01  -1.1392209e+00   3.6117472e-01  -4.8457544e-01   1.0492332e+00  -1.3083987e-01  -5.1278774e-01  -1.0873109e+00   4.0956016e-01  -1.7476372e+00   7.9020496e-01   3.7987132e-01   7.2604014e-01  -2.2660770e+00   5.4822172e-01  -1.7101904e+00  -5.1451880e-02  -1.0303218e+00  -5.1218379e-02  -1.0540682e+00   3.5694446e-01  -6.9422095e-01   2.4000550e+00  -1.8651907e+00   3.7761356e-01  -7.7640735e-01   3.8924110e-02   8.5979445e-01   4.7752984e-01   6.5194137e-01   8.9286299e-01  -2.2585945e+00   6.0280235e-01  -2.4843335e+00  -1.2180673e-01   6.3257487e-01   5.1306756e-01   7.2717555e-01   7.9507919e-01   5.5203541e-01   8.2186754e-01   5.3847463e-01   9.2937328e-01  -4.9954383e-01  -2.5123899e-01   3.6037479e-01   3.9035113e-01
   2.4484895e+00   8.1898362e-01   6.2326265e-01  -8.8287448e-01   1.9770849e-01  -1.4265657e+00   2.4571732e-01  -7.7936345e-01   1.3925920e+00  -1.7535197e-01   7.2345627e-01  -1.2715862e+00  -5.5922144e-02  -7.7210354e-01   1.8895645e-01   2.6207042e-01   5.3269357e-01  -2.9116415e-01   1.8919874e-01   1.9441272e+00   5.0465537e-01   6.5023798e-01  -2.0528858e-01   1.7491723e-01  -5.1330518e-01   1.6143698e-01  -7.0559632e-01   2.5201500e-01  -1.0089332e+00   4.0054450e-01  -4.4854700e-01   1.0536366e+00  -3.6159330e-02  -4.7716057e-01  -9.4505727e-01   4.5322717e-01  -1.5957884e+00   7.4439574e-01   2.8363074e-01   7.7202196e-01  -2.1251456e+00   5.4291738e-01  -1.6220317e+00  -3.3067786e-02  -9.8108589e-01  -1.1671316e-01  -1.0164917e+00   2.8541309e-01  -6.9333135e-01   2.4247151e+00  -1.7869464e+00   3.5144401e-01  -7.6781558e-01  -2.5967142e-02   7.9014481e-01   2.8256065e-01   5.0430859e-01   8.7157798e-01  -2.2486655e+00   5.4023779e-01  -2.4712998e+00  -2.9507306e-01   4.8603166e-01   2.5471619e-01   5.2289665e-01   4.9726940e-01   3.4809054e-01   5.9478999e-01   3.3421267e-01   1.0177594e+00  -3.2903861e-01  -1.1296605e-01   3.5164956e-01   1.9769520e-01
   2.4494783e+00   8.6218779e-01   5.9105693e-01  -7.9987009e-01   2.1654801e-01  -1.2738189e+00   2.3921156e-01  -7.0047463e-01   1.2270118e+00  -2.4236567e-01   6.3190745e-01  -1.2021370e+00  -1.1704142e-01  -7.2125370e-01   5.6378594e-02   1.6798644e-01   6.0807936e-01  -9.2949817e-02   2.6288821e-01   2.0097310e+00   4.0231376e-01   7.0273368e-01  -8.0544839e-02   2.6360314e-01  -3.4547908e-01   2.8871154e-01  -4.7963364e-01   3.3215039e-01  -8.5131843e-01   4.4226881e-01  -3.8020165e-01   1.0082110e+00   3.9212784e-02  -4.7133894e-01  -7.9837222e-01   4.7647594e-01  -1.3995355e+00   7.0377992e-01   2.2526007e-01   7.7224295e-01  -1.9782687e+00   5.0056725e-01  -1.5138936e+00  -4.3675909e-02  -8.9936883e-01  -2.0302476e-01  -9.3748249e-01   2.1023493e-01  -6.4624877e-01   2.3971397e+00  -1.7110983e+00   2.8951936e-01  -7.4161584e-01  -1.0374947e-01   7.5110381e-01   1.0102730e-01   4.0485685e-01   8.1691079e-01  -2.2229899e+00   4.5319240e-01  -2.4338196e+00  -4.7455211e-01   3.6146014e-01   1.8621072e-04   3.4283845e-01   2.1608584e-01   1.7391198e-01   3.9133405e-01   1.5789073e-01   1.0640782e+00  -1.7189808e-01   3.0744782e-02   3.6370917e-01   3.1800082e-02
   2.4052391e+00   8.7696502e-01   5.2371654e-01  -7.2538164e-01   2.1173480e-01  -1.0929209e+00   2.2365716e-01  -5.8540276e-01   1.0744588e+00  -2.6123264e-01   4.9621418e-01  -1.1293806e+00  -1.9537607e-01  -6.4240590e-01  -7.3906633e-02   1.0663864e-01   6.4816698e-01   1.0135493e-01   3.4827155e-01   2.0315153e+00   3.2496077e-01   7.1501383e-01   2.1209744e-02   3.2942340e-01  -1.8621722e-01   3.9820012e-01  -2.4304345e-01   4.0063861e-01  -6.6976729e-01   4.8508859e-01  -2.8152621e-01   9.1779783e-01   9.5463005e-02  -4.9377099e-01  -6.5040007e-01   4.7912601e-01  -1.1624742e+00   6.6749576e-01   2.0448193e-01   7.2988865e-01  -1.8279856e+00   4.2502993e-01  -1.3879085e+00  -8.1559243e-02  -7.8549996e-01  -3.0747917e-01  -8.1876484e-01   1.3144434e-01  -5.5500129e-01   2.3229696e+00  -1.6386633e+00   1.9505012e-01  -6.9800779e-01  -1.9416898e-01   7.4172160e-01  -6.6542330e-02   3.5375401e-01   7.3218605e-01  -2.1822267e+00   3.4434530e-01  -2.3722034e+00  -6.6016844e-01   2.6004645e-01  -2.5001764e-01   1.8833038e-01  -4.7447118e-02   3.0726877e-02   2.1191561e-01   1.0035721e-02   1.0707378e+00  -3.1825098e-02   1.7673847e-01   3.9474130e-01  -1.0781863e-01
   2.3218576e+00   8.6526737e-01   4.2640373e-01  -6.5983727e-01   1.8450895e-01  -8.8858333e-01   1.9926402e-01  -4.3785205e-01   9.3617866e-01  -2.3384169e-01   3.2307482e-01  -1.0542621e+00  -2.8814074e-01  -5.3659251e-01  -2.0194328e-01   7.6619716e-02   6.5423361e-01   2.8672669e-01   4.4301352e-01   2.0135812e+00   2.7206513e-01   6.8964496e-01   9.9835815e-02   3.7146566e-01  -3.8906602e-02   4.8713306e-01  -1.7450135e-03   4.5661614e-01  -4.6884849e-01   5.2797160e-01  -1.5541082e-01   7.8831360e-01   1.3333646e-01  -5.4225257e-01  -5.0463381e-01   4.6184734e-01  -8.8989404e-01   6.3500110e-01   2.2034487e-01   6.4913365e-01  -1.6770058e+00   3.2099846e-01  -1.2470374e+00  -1.4412969e-01  -6.4111498e-01  -4.2667761e-01  -6.6359678e-01   4.9339028e-02  -4.2291418e-01   2.2088765e+00  -1.5702215e+00   7.2246345e-02  -6.3779768e-01  -2.9648113e-01   7.6007411e-01  -2.2003203e-01   3.5005209e-01   6.2150464e-01  -2.1273401e+00   2.1702323e-01  -2.2872146e+00  -8.5166433e-01   1.8239954e-01  -4.9562609e-01   6.0189935e-02  -2.9301628e-01  -8.0875663e-02   5.6527021e-02  -1.0909095e-01   1.0412074e+00   8.7714167e-02   3.2167778e-01   4.4302970e-01  -2.2171850e-01
   2.2060494e+00   8.2982525e-01   3.0480685e-01  -6.0358099e-01   1.3676038e-01  -6.6690866e-01   1.6681611e-01  -2.6267714e-01   8.1359246e-01  -1.6270307e-01   1.2011782e-01  -9.7772423e-01  -3.9210389e-01  -4.0597949e-01  -3.2781408e-01   7.5665439e-02   6.2832721e-01   4.5817497e-01   5.4466101e-01   1.9609854e+00   2.4339029e-01   6.3001927e-01   1.5572032e-01   3.8929942e-01   9.3098307e-02   5.5333343e-01   2.3768016e-01   4.9974807e-01  -2.5418690e-01   5.7017454e-01  -5.5929473e-03   6.2652030e-01   1.5410144e-01  -6.1399499e-01  -3.6482362e-01   4.2612936e-01  -5.8867124e-01   6.0615858e-01   2.7124234e-01   5.3496631e-01  -1.5281410e+00   1.9381335e-01  -1.0950166e+00  -2.2804842e-01  -4.6917657e-01  -5.5663923e-01  -4.7672052e-01  -3.5472935e-02  -2.5455908e-01   2.0622778e+00  -1.5059223e+00  -7.3861381e-02  -5.6242154e-01  -4.0942002e-01   8.0330344e-01  -3.5964105e-01   3.9167925e-01   4.8958822e-01  -2.0595875e+00   7.5113142e-02  -2.1800928e+00  -1.0484352e+00   1.2854650e-01  -7.3642162e-01  -4.1281139e-02  -5.2088366e-01  -1.6095785e-01  -7.5126899e-02  -1.9943622e-01   9.7986486e-01   1.8365785e-01   4.6214911e-01   5.0706490e-01  -3.1039790e-01
   2.0649220e+00   7.7405195e-01   1.6490743e-01  -5.5688293e-01   7.0963373e-02  -4.3518288e-01   1.2763642e-01  -6.5777386e-02   7.0827280e-01  -5.0910304e-02  -1.0442424e-01  -9.0070625e-01  -5.0375594e-01  -2.5385632e-01  -4.5156406e-01   1.0069601e-01   5.7319687e-01   6.1096762e-01   6.5072314e-01   1.8795480e+00   2.3899926e-01   5.4024373e-01   1.8974037e-01   3.8304608e-01   2.0661341e-01   5.9533863e-01   4.6824352e-01   5.3022091e-01  -3.2272647e-02   6.1126737e-01   1.6342327e-01   4.3979843e-01   1.5951039e-01  -7.0569713e-01  -2.3485143e-01   3.7420063e-01  -2.6707347e-01   5.8125375e-01   3.5491137e-01   3.9300792e-01  -1.3842111e+00   4.9267953e-02  -9.3624909e-01  -3.2937308e-01  -2.7392288e-01  -6.9297965e-01  -2.6424320e-01  -1.2207028e-01  -5.5673430e-02   1.8910427e+00  -1.4455038e+00  -2.3762825e-01  -4.7392871e-01  -5.3120132e-01   8.6769526e-01  -4.8581149e-01   4.7543542e-01   3.4161739e-01  -1.9804887e+00  -7.7037285e-02  -2.0525520e+00  -1.2493940e+00   9.7945203e-02  -9.7206731e-01  -1.1629374e-01  -7.3174627e-01  -2.1023448e-01  -1.8352439e-01  -2.6112719e-01   8.9183442e-01   2.5352298e-01   5.9477727e-01   5.8559172e-01  -3.7421842e-01
   1.9057581e+00   7.0194360e-01   1.2767284e-02  -5.1992432e-01  -9.9113891e-03  -2.0157996e-01   8.3498984e-02   1.4605146e-01   6.2185451e-01   9.7863763e-02  -3.4204939e-01  -8.2412711e-01  -6.1947754e-01  -8.4551335e-02  -5.7314918e-01   1.4786955e-01   4.9222314e-01   7.4086055e-01   7.5873622e-01   1.7756599e+00   2.5918024e-01   4.2502796e-01   2.0323509e-01   3.5344341e-01   2.9878237e-01   6.1249289e-01   6.8285212e-01   5.4870429e-01   1.8979033e-01   6.5111801e-01   3.4647336e-01   2.3592773e-01   1.5175590e-01  -8.1362084e-01  -1.1857555e-01   3.0890163e-01   6.5517752e-02   5.6094363e-01   4.6841999e-01   2.2933270e-01  -1.2479300e+00  -1.0658819e-01  -7.7563754e-01  -4.4372496e-01  -6.0740979e-02  -8.3111576e-01  -3.3448816e-02  -2.0926266e-01   1.6695460e-01   1.7032067e+00  -1.3883209e+00  -4.1301814e-01  -3.7492422e-01  -6.5956244e-01   9.4879350e-01  -5.9918657e-01   5.9699949e-01   1.8307110e-01  -1.8917735e+00  -2.3472825e-01  -1.9067540e+00  -1.4528793e+00   8.9515655e-02  -1.2019652e+00  -1.6555730e-01  -9.2660425e-01  -2.3005620e-01  -2.6926086e-01  -2.9447022e-01   7.8282162e-01   2.9557398e-01   7.1634385e-01   6.7759296e-01  -4.1338352e-01
   1.7358287e+00   6.1797592e-01  -1.4565680e-01  -4.9275926e-01  -1.0250596e-01   2.5205702e-02   3.6492527e-02   3.6530849e-01   5.5588588e-01   2.7934476e-01  -5.8431289e-01  -7.4885419e-01  -7.3569540e-01   9.6725584e-02  -6.9241622e-01   2.1265039e-01   3.8934800e-01   8.4431597e-01   8.6631176e-01   1.6560953e+00   3.0430331e-01   2.8957274e-01   1.9798463e-01   3.0189541e-01   3.6724445e-01   6.0500297e-01   8.7464204e-01   5.5628332e-01   4.0458372e-01   6.8983718e-01   5.3786364e-01   2.2878677e-02   1.3342061e-01  -9.3367198e-01  -1.9653111e-02   2.3351714e-01   3.9895805e-01   5.4613980e-01   6.0815033e-01   5.0291930e-02  -1.1217742e+00  -2.6764295e-01  -6.1837116e-01  -5.6646857e-01   1.6403153e-01  -9.6648625e-01   2.0745387e-01  -2.9568062e-01   4.0563818e-01   1.5067030e+00  -1.3333835e+00  -5.9383074e-01  -2.6847074e-01  -7.9183969e-01   1.0415509e+00  -7.0060411e-01   7.5095555e-01   1.9573361e-02  -1.7953037e+00  -3.9302484e-01  -1.7452569e+00  -1.6566191e+00   1.0168931e-01  -1.4251579e+00  -1.9025472e-01  -1.1066459e+00  -2.2237709e-01  -3.3302477e-01  -2.9997447e-01   6.5894827e-01   3.0897113e-01   8.2390240e-01   7.8221211e-01  -4.2797050e-01
   1.5622387e+00   5.2699796e-01  -3.0466589e-01  -4.7525748e-01  -2.0320138e-01   2.3638097e-01  -1.1153866e-02   5.8401624e-01   5.1163379e-01   4.8862342e-01  -8.2312759e-01  -6.7565700e-01  -8.4901591e-01   2.8410519e-01  -8.0911639e-01   2.8989402e-01   2.6900250e-01   9.1869501e-01   9.7116522e-01   1.5278326e+00   3.7462441e-01   1.3945677e-01   1.7619467e-01   2.3049919e-01   4.1030089e-01   5.7395116e-01   1.0373225e+00   5.5436531e-01   6.0470549e-01   7.2768912e-01   7.3152421e-01  -1.9138279e-01   1.0742063e-01  -1.0614859e+00   5.8649939e-02   1.5157882e-01   7.2274617e-01   5.3783754e-01   7.6978794e-01  -1.3765185e-01  -1.0078440e+00  -4.2790657e-01  -4.6967372e-01  -6.9289347e-01   3.9336906e-01  -1.0947722e+00   4.4963709e-01  -3.7990391e-01   6.5197924e-01   1.3091288e+00  -1.2794027e+00  -7.7391978e-01  -1.5795452e-01  -9.2507973e-01   1.1405058e+00  -7.9112252e-01   9.3085007e-01  -1.4324936e-01  -1.6929779e+00  -5.4688104e-01  -1.5709404e+00  -1.8577560e+00   1.3247166e-01  -1.6402854e+00  -1.9200750e-01  -1.2731601e+00  -1.8970510e-01  -3.7561344e-01  -2.7839550e-01   5.2658961e-01   2.9388658e-01   9.1488305e-01   8.9862756e-01  -4.1800859e-01
   1.3918059e+00   4.3412396e-01  -4.5893675e-01  -4.6703619e-01  -3.0825430e-01   4.2350358e-01  -5.7267641e-02   7.9397982e-01   4.8986068e-01   7.2012597e-01  -1.0510210e+00  -6.0514802e-01  -9.5632696e-01   4.7133264e-01  -9.2295009e-01   3.7394780e-01   1.3603052e-01   9.6241080e-01   1.0711264e+00   1.3978899e+00   4.7005748e-01  -1.9478117e-02   1.4048266e-01   1.4204251e-01   4.2706781e-01   5.2126521e-01   1.1655090e+00   5.4456776e-01   7.8311121e-01   7.6497775e-01   9.2117947e-01  -3.9907587e-01   7.6942350e-02  -1.1925163e+00   1.1364984e-01   6.6653247e-02   1.0264634e+00   5.3690880e-01   9.4832700e-01  -3.2807648e-01  -9.0772337e-01  -5.8168191e-01  -3.3452976e-01  -8.1838846e-01   6.1987054e-01  -1.2121032e+00   6.8399888e-01  -4.6061552e-01   8.9709002e-01   1.1175585e+00  -1.2248404e+00  -9.4738978e-01  -4.6922212e-02  -1.0561776e+00   1.2399762e+00  -8.7207538e-01   1.1292796e+00  -2.9989681e-01  -1.5866215e+00  -6.9127184e-01  -1.3869133e+00  -2.0529322e+00   1.7951208e-01  -1.8455986e+00  -1.7283684e-01  -1.4274769e+00  -1.3504356e-01  -3.9798370e-01  -2.3079509e-01   3.9221826e-01   2.5157654e-01   9.8718190e-01   1.0258926e+00  -3.8359359e-01
   1.2309680e+00   3.4462043e-01  -6.0360387e-01  -4.6738956e-01  -4.1393552e-01   5.7893285e-01  -9.9933385e-02   9.8706606e-01   4.9059590e-01   9.6760156e-01  -1.2613349e+00  -5.3771815e-01  -1.0548669e+00   6.5207401e-01  -1.0336370e+00   4.5876589e-01  -4.3940234e-03   9.7503391e-01   1.1641373e+00   1.2731713e+00   5.8993831e-01  -1.8124417e-01   9.3861074e-02   3.9968641e-02   4.1760352e-01   4.4964739e-01   1.2550240e+00   5.2859857e-01   9.3344667e-01   8.0192110e-01   1.1005304e+00  -5.9276900e-01   4.5372994e-02  -1.3221283e+00   1.4342436e-01  -1.7867892e-02   1.3002243e+00   5.4388103e-01   1.1380991e+00  -5.1473347e-01  -8.2235262e-01  -7.2371504e-01  -2.1740678e-01  -9.3859843e-01   8.3610514e-01  -1.3152348e+00   9.0152994e-01  -5.3676495e-01   1.1318412e+00   9.3840912e-01  -1.1679668e+00  -1.1087622e+00   6.1101691e-02  -1.1820324e+00   1.3342557e+00  -9.4514206e-01   1.3380165e+00  -4.4511044e-01  -1.4778740e+00  -8.2133267e-01  -1.1964128e+00  -2.2384333e+00   2.4017420e-01  -2.0390341e+00  -1.3512525e-01  -1.5709421e+00  -6.1827629e-02  -4.0132860e-01  -1.5861187e-01   2.6225367e-01   1.8440297e-01   1.0392307e+00   1.1627618e+00  -3.2502684e-01
   1.0857140e+00   2.6378676e-01  -7.3430816e-01  -4.7522644e-01  -5.1666096e-01   6.9625386e-01  -1.3767648e-01   1.1554915e+00   5.1292625e-01   1.2241413e+00  -1.4483618e+00  -4.7347430e-01  -1.1422597e+00   8.2023415e-01  -1.1410021e+00   5.3803619e-01  -1.4685878e-01   9.5734319e-01   1.2482403e+00   1.1603269e+00   7.3280456e-01  -3.3982811e-01   3.9712244e-02  -7.1692264e-02   3.8299998e-01   3.6247000e-01   1.3031469e+00   5.0813809e-01   1.0503525e+00   8.3852932e-01   1.2634431e+00  -7.6552716e-01   1.6224110e-02  -1.4456912e+00   1.4696809e-01  -9.8957098e-02   1.5351128e+00   5.5872842e-01   1.3328352e+00  -6.9166085e-01  -7.5192312e-01  -8.4932056e-01  -1.2199197e-01  -1.0495563e+00   1.0349709e+00  -1.4016840e+00   1.0936834e+00  -6.0772172e-01   1.3471297e+00   7.7735677e-01  -1.1069210e+00  -1.2531064e+00   1.6280451e-01  -1.2997101e+00   1.4178013e+00  -1.0124206e+00   1.5481729e+00  -5.7397744e-01  -1.3680818e+00  -9.3250761e-01  -1.0027033e+00  -2.4103762e+00   3.1159970e-01  -2.2183412e+00  -8.1584609e-02  -1.7049220e+00   2.6136362e-02  -3.8716850e-01  -6.3736713e-02   1.4291915e-01   9.5800960e-02   1.0700450e+00   1.3075244e+00  -2.4296560e-01
   9.6152939e-01   1.9682469e-01  -8.4721760e-01  -4.8902647e-01  -6.1310606e-01   7.7064844e-01  -1.6960992e-01   1.2921080e+00   5.5483116e-01   1.4822374e+00  -1.6074161e+00  -4.1218857e-01  -1.2165225e+00   9.7026225e-01  -1.2450642e+00   6.0531826e-01  -2.8581576e-01   9.1132219e-01   1.3215679e+00   1.0656179e+00   8.9621593e-01  -4.8931478e-01  -1.8251822e-02  -1.8842296e-01   3.2542946e-01   2.6364519e-01   1.3087986e+00   4.8473506e-01   1.1297249e+00   8.7450256e-01   1.4041397e+00  -9.1104345e-01  -6.9534039e-03  -1.5586705e+00   1.2431182e-01  -1.7410426e-01   1.7235833e+00   5.8070017e-01   1.5257649e+00  -8.5327642e-01  -6.9580810e-01  -9.5447998e-01  -5.0964520e-02  -1.1477849e+00   1.2100447e+00  -1.4698151e+00   1.2527296e+00  -6.7339925e-01   1.5341590e+00   6.3929840e-01  -1.0397767e+00  -1.3761324e+00   2.5526820e-01  -1.4066005e+00   1.4854012e+00  -1.0764849e+00   1.7503985e+00  -6.8202691e-01  -1.2582102e+00  -1.0207042e+00  -8.0898254e-01  -2.5649330e+00   3.9076157e-01  -2.3812525e+00  -1.5233919e-02  -1.8308312e+00   1.2472661e-01  -3.5744338e-01   5.1414564e-02   4.0103689e-02  -9.8072147e-03   1.0792528e+00   1.4578678e+00  -1.3857014e-01
   8.6334052e-01   1.4869397e-01  -9.3902740e-01  -5.0682399e-01  -7.0029650e-01   7.9919037e-01  -1.9552744e-01   1.3906746e+00   6.1308672e-01   1.7338918e+00  -1.7348492e+00  -3.5326943e-01  -1.2760571e+00   1.0974239e+00  -1.3461143e+00   6.5419343e-01  -4.1569660e-01   8.4010210e-01   1.3823403e+00   9.9478557e-01   1.0766364e+00  -6.2401471e-01  -7.6050139e-02  -3.0534587e-01   2.4813988e-01   1.5748009e-01   1.2726485e+00   4.5972785e-01   1.1689205e+00   9.0916267e-01   1.5173844e+00  -1.0237572e+00  -2.0665205e-02  -1.6567203e+00   7.6596105e-02  -2.4142060e-01   1.8598051e+00   6.0821011e-01   1.7097561e+00  -9.9445418e-01  -6.5254102e-01  -1.0359116e+00  -5.8206087e-03  -1.2303685e+00   1.3559009e+00  -1.5188694e+00   1.3720777e+00  -7.3433325e-01   1.6847213e+00   5.2834263e-01  -9.6461860e-01  -1.4742537e+00   3.3613070e-01  -1.5005592e+00   1.5323158e+00  -1.1404079e+00   1.9351150e+00  -7.6532206e-01  -1.1487868e+00  -1.0824504e+00  -6.1830214e-01  -2.6985706e+00   4.7450509e-01  -2.5256802e+00   6.0613537e-02  -1.9501738e+00   2.2955432e-01  -3.1459067e-01   1.8384018e-01  -4.0773070e-02  -1.2714765e-01   1.0671034e+00   1.6107911e+00  -1.3632870e-02
   7.9544974e-01   1.2395156e-01  -1.0069494e+00  -5.2622789e-01  -7.7567142e-01   7.8104556e-01  -2.1593156e-01   1.4461076e+00   6.8325717e-01   1.9707739e+00  -1.8280222e+00  -2.9576414e-01  -1.3196316e+00   1.1980206e+00  -1.4447681e+00   6.7842681e-01  -5.3104263e-01   7.4785591e-01   1.4288803e+00   9.5291466e-01   1.2693962e+00  -7.3859608e-01  -1.2951952e-01  -4.1737216e-01   1.5539432e-01   4.8525517e-02   1.1971404e+00   4.3419624e-01   1.1668967e+00   9.4143105e-01   1.5986657e+00  -1.0989623e+00  -2.1583344e-02  -1.7357738e+00   6.0901092e-03  -2.9968565e-01   1.9399369e+00   6.3880539e-01   1.8774995e+00  -1.1105917e+00  -6.1984855e-01  -1.0911131e+00   1.3233547e-02  -1.2949927e+00   1.4683809e+00  -1.5489420e+00   1.4465511e+00  -7.9169929e-01   1.7914779e+00   4.4781426e-01  -8.7962627e-01  -1.5446221e+00   4.0371105e-01  -1.5800219e+00   1.5543928e+00  -1.2077344e+00   2.0927801e+00  -8.2055145e-01  -1.0398830e+00  -1.1150490e+00  -4.3350544e-01  -2.8082881e+00   5.5958003e-01  -2.6499171e+00   1.4235801e-01  -2.0645852e+00   3.3600825e-01  -2.6159352e-01   3.2991332e-01  -9.4895835e-02  -2.5027364e-01   1.0344635e+00   1.7625854e+00   1.2932575e-01
   7.6145024e-01   1.2657477e-01  -1.0487021e+00  -5.4448180e-01  -8.3711915e-01   7.1756382e-01  -2.3199179e-01   1.4546983e+00   7.5978805e-01   2.1844272e+00  -1.8852536e+00  -2.3839812e-01  -1.3463689e+00   1.2695424e+00  -1.5419827e+00   6.7214663e-01  -6.2664907e-01   6.3965000e-01   1.4596499e+00   9.4428868e-01   1.4687442e+00  -8.2822071e-01  -1.7443000e-01  -5.1936715e-01   5.2352975e-02  -5.8574309e-02   1.0864306e+00   4.0894831e-01   1.1242825e+00   9.6985818e-01   1.6443664e+00  -1.1329102e+00  -6.6718064e-03  -1.7921346e+00  -8.3849599e-02  -3.4833627e-01   1.9623156e+00   6.6922559e-01   2.0217306e+00  -1.1976760e+00  -5.9474592e-01  -1.1183828e+00   7.3099829e-03  -1.3399614e+00   1.5447910e+00  -1.5609085e+00   1.4726033e+00  -8.4726410e-01   1.8482262e+00   4.0025620e-01  -7.8317343e-01  -1.5851498e+00   4.5708598e-01  -1.6440861e+00   1.5481540e+00  -1.2823898e+00   2.2141792e+00  -8.4512131e-01  -9.3114488e-01  -1.1167186e+00  -2.5718321e-01  -2.8918312e+00   6.4266891e-01  -2.7528198e+00   2.2612483e-01  -2.1758574e+00   4.3930240e-01  -2.0198520e-01   4.8537607e-01  -1.1819028e-01  -3.7278049e-01   9.8279912e-01   1.9088909e+00   2.8700854e-01
   7.6411940e-01   1.5977309e-01  -1.0625082e+00  -5.5856620e-01  -8.8298904e-01   6.1225421e-01  -2.4543591e-01   1.4142932e+00   8.3620376e-01   2.3665219e+00  -1.9057584e+00  -1.7965328e-01  -1.3557472e+00   1.3107489e+00  -1.6390283e+00   6.3004137e-01  -6.9772243e-01   5.2125813e-01   1.4733120e+00   9.7223742e-01   1.6679995e+00  -8.8868349e-01  -2.0662939e-01  -6.0632669e-01  -5.5101627e-02  -1.5922647e-01   9.4624443e-01   3.8454045e-01   1.0433785e+00   9.9270524e-01   1.6519214e+00  -1.1229080e+00   2.6673412e-02  -1.8225688e+00  -1.8888270e-01  -3.8740288e-01   1.9275547e+00   6.9555313e-01   2.1354912e+00  -1.2523540e+00  -5.7369064e-01  -1.1168207e+00  -2.1215910e-02  -1.3641933e+00   1.5840217e+00  -1.5563114e+00   1.4484675e+00  -9.0327000e-01   1.8501505e+00   3.8741742e-01  -6.7393761e-01  -1.5945230e+00   4.9610890e-01  -1.6925517e+00   1.5108670e+00  -1.3685213e+00   2.2907351e+00  -8.3724730e-01  -8.2186895e-01  -1.0867107e+00  -9.1646412e-02  -2.9478642e+00   7.2041966e-01  -2.8339473e+00   3.0779136e-01  -2.2859317e+00   5.3453601e-01  -1.3979792e-01   6.4537586e-01  -1.0746055e-01  -4.8804723e-01   9.1414774e-01   2.0448350e+00   4.5535136e-01
   8.0529207e-01   2.2579807e-01  -1.0471105e+00  -5.6533855e-01  -9.1208548e-01   4.7064334e-01  -2.5838450e-01   1.3244273e+00   9.0540492e-01   2.5091427e+00  -1.8895964e+00  -1.1788440e-01  -1.3476216e+00   1.3216745e+00  -1.7374118e+00   5.4757589e-01  -7.4004764e-01   3.9894521e-01   1.4688142e+00   1.0389805e+00   1.8597937e+00  -9.1655112e-01  -2.2221214e-01  -6.7355937e-01  -1.6059154e-01  -2.4902666e-01   7.8365201e-01   3.6132508e-01   9.2808300e-01   1.0080722e+00   1.6199534e+00  -1.0674139e+00   8.0474498e-02  -1.8244011e+00  -3.0384988e-01  -4.1740269e-01   1.8385444e+00   7.1344727e-01   2.2124100e+00  -1.2720160e+00  -5.5279011e-01  -1.0863196e+00  -6.8842290e-02  -1.3672108e+00   1.5865740e+00  -1.5372201e+00   1.3742333e+00  -9.6225935e-01   1.7940426e+00   4.1022312e-01  -5.5101848e-01  -1.5722186e+00   5.2136743e-01  -1.7259213e+00   1.4406002e+00  -1.4702733e+00   2.3148299e+00  -7.9604322e-01  -7.1112579e-01  -1.0253950e+00   6.1086232e-02  -2.9760890e+00   7.8949076e-01  -2.8936407e+00   3.8304096e-01  -2.3968510e+00   6.1677533e-01  -7.9450106e-02   8.0455357e-01  -6.0523925e-02  -5.8949703e-01   8.3107990e-01   2.1652439e+00   6.2959891e-01
   8.8572683e-01   3.2576450e-01  -1.0018045e+00  -5.6170455e-01  -9.2365340e-01   3.0002161e-01  -2.7314520e-01   1.1864045e+00   9.6004763e-01   2.6050992e+00  -1.8376346e+00  -5.1465245e-02  -1.3222637e+00   1.3035649e+00  -1.8387576e+00   4.2122015e-01  -7.5015811e-01   2.7922675e-01   1.4454881e+00   1.1454781e+00   2.0363963e+00  -9.0929649e-01  -2.1770493e-01  -7.1686903e-01  -2.5751415e-01  -3.2388947e-01   6.0677543e-01   3.3951690e-01   7.8375294e-01   1.0140595e+00   1.5483839e+00  -9.6612350e-01   1.5602128e-01  -1.7956119e+00  -4.2299250e-01  -4.3920520e-01   1.7003529e+00   7.1844288e-01   2.2470000e+00  -1.2548878e+00  -5.2804903e-01  -1.0275471e+00  -1.3115177e-01  -1.3491216e+00   1.5544958e+00  -1.5060746e+00   1.2518478e+00  -1.0268541e+00   1.6784882e+00   4.6872970e-01  -4.1405705e-01  -1.5185275e+00   5.3408131e-01  -1.7453582e+00   1.3362725e+00  -1.5915097e+00   2.2801249e+00  -7.2160039e-01  -5.9791926e-01  -9.3430081e-01   1.9928678e-01  -2.9772890e+00   8.4661492e-01  -2.9330268e+00   4.4745346e-01  -2.5106590e+00   6.8116661e-01  -2.5573077e-02   9.5718595e-01   2.3664919e-02  -6.7086700e-01   7.3664811e-01   2.2649162e+00   8.0444690e-01
   1.0049801e+00   4.5950026e-01  -9.2648843e-01  -5.4480722e-01  -9.1736069e-01   1.0909078e-01  -2.9198652e-01   1.0033166e+00   9.9297980e-01   2.6482440e+00  -1.7515269e+00   2.1045774e-02  -1.2804174e+00   1.2587526e+00  -1.9446527e+00   2.4868176e-01  -7.2549942e-01   1.6861204e-01   1.4031553e+00   1.2913030e+00   2.1901000e+00  -8.6541924e-01  -1.9025597e-01  -7.3273042e-01  -3.3934429e-01  -3.8017031e-01   4.2443762e-01   3.1926766e-01   6.1699692e-01   1.0089499e+00   1.4385063e+00  -8.2004025e-01   2.5373394e-01  -1.7349343e+00  -5.4021671e-01  -4.5388499e-01   1.5200307e+00   7.0628956e-01   2.2349456e+00  -1.2001314e+00  -4.9563899e-01  -9.4192364e-01  -2.0308110e-01  -1.3106024e+00   1.4912322e+00  -1.4655290e+00   1.0850410e+00  -1.0995089e+00   1.5040038e+00   5.6207434e-01  -2.6334265e-01  -1.4345834e+00   5.3594992e-01  -1.7526087e+00   1.1976967e+00  -1.7355036e+00   2.1818679e+00  -6.1505100e-01  -4.8136964e-01  -8.1610956e-01   3.2150436e-01  -2.9533049e+00   8.8868353e-01  -2.9539451e+00   4.9663791e-01  -2.6292574e+00   7.2308168e-01   1.7214715e-02   1.0973793e+00   1.4491183e-01  -7.2647574e-01   6.3432262e-01   2.3389350e+00   9.7424516e-01
   1.1613089e+00   6.2544266e-01  -8.2172241e-01  -5.1221969e-01  -8.9328327e-01  -9.2468522e-02  -3.1691192e-01   7.7999650e-01   9.9770097e-01   2.6337779e+00  -1.6337057e+00   1.0073481e-01  -1.2233583e+00   1.1904856e+00  -2.0564697e+00   2.9125669e-02  -6.6457500e-01   7.3340990e-02   1.3422279e+00   1.4745529e+00   2.3136401e+00  -7.8454347e-01  -1.3781287e-01  -7.1845080e-01  -3.9995136e-01  -4.1477998e-01   2.4577032e-01   3.0073951e-01   4.3541328e-01   9.9138943e-01   1.2930156e+00  -6.3151797e-01   3.7305422e-01  -1.6419446e+00  -6.4938702e-01  -4.6257641e-01   1.3063231e+00   6.7330061e-01   2.1733670e+00  -1.1079421e+00  -4.5216920e-01  -8.3159520e-01  -2.7923097e-01  -1.2528820e+00   1.4014014e+00  -1.4183024e+00   8.7917707e-01  -1.1822606e+00   1.2731130e+00   6.8843309e-01  -9.9895022e-02  -1.3223931e+00   5.2896241e-01  -1.7498914e+00   1.0256159e+00  -1.9046211e+00   2.0171671e+00  -4.7860672e-01  -3.6090501e-01  -6.7459490e-01   4.2653916e-01  -2.9069371e+00   9.1285072e-01  -2.9588025e+00   5.2640245e-01  -2.7542260e+00   7.3829339e-01   4.4569470e-02   1.2193067e+00   3.0171586e-01  -7.5147714e-01   5.2791129e-01   2.3829966e+00   1.1332487e+00
   1.3516206e+00   8.2059741e-01  -6.8878627e-01  -4.6212435e-01  -8.5189450e-01  -2.9448462e-01  -3.4945497e-01   5.2289635e-01   9.6880871e-01   2.5585244e+00  -1.4873757e+00   1.8817264e-01  -1.1529450e+00   1.1027174e+00  -2.1751875e+00  -2.3663819e-01  -5.6706047e-01  -8.7487779e-04   1.2637899e+00   1.6918188e+00   2.4006162e+00  -6.6748113e-01  -5.9272112e-02  -6.7230713e-01  -4.3391168e-01  -4.2528719e-01   7.9799532e-02   2.8416872e-01   2.4727988e-01   9.6055275e-01   1.1159823e+00  -4.0426248e-01   5.1238102e-01  -1.5171382e+00  -7.4463177e-01  -4.6634281e-01   1.0693001e+00   6.1668074e-01   2.0610314e+00  -9.7963137e-01  -3.9493668e-01  -6.9939947e-01  -3.5419244e-01  -1.1777233e+00   1.2905118e+00  -1.3670466e+00   6.4103627e-01  -1.2764963e+00   9.9035084e-01   8.4500241e-01   7.4491947e-02  -1.1848604e+00   5.1518881e-01  -1.7397646e+00   8.2172525e-01  -2.1000306e+00   1.7852112e+00  -3.1556523e-01  -2.3644328e-01  -5.1451099e-01   5.1340526e-01  -2.8417887e+00   9.1665017e-01  -2.9503757e+00   5.3295362e-01  -2.8866276e+00   7.2317183e-01   5.2697329e-02   1.3174725e+00   4.9125123e-01  -7.4208760e-01   4.2146218e-01   2.3937229e+00   1.2758963e+00
   1.5714896e+00   1.0405731e+00  -5.2972331e-01  -3.9346238e-01  -7.9405554e-01  -4.8681005e-01  -3.9051163e-01   2.3989222e-01   9.0239487e-01   2.4211526e+00  -1.3164946e+00   2.8328130e-01  -1.0716445e+00   9.9987737e-01  -2.3012254e+00  -5.4602357e-01  -4.3387386e-01  -4.9094160e-02   1.1696477e+00   1.9382258e+00   2.4458811e+00  -5.1624956e-01   4.5415501e-02  -5.9364995e-01  -4.3679591e-01  -4.1000512e-01  -6.4969261e-02   2.6991401e-01   6.1208289e-02   9.1627685e-01   9.1276608e-01  -1.4327961e-01   6.6906396e-01  -1.3619792e+00  -8.2064112e-01  -4.6606883e-01   8.1991903e-01   5.3480331e-01   1.8985058e+00  -8.1767847e-01  -3.2213494e-01  -5.4881772e-01  -4.2286619e-01  -1.0873964e+00   1.1646435e+00  -1.3142334e+00   3.7853453e-01  -1.3827624e+00   6.6218356e-01   1.0280168e+00   2.5725645e-01  -1.0257883e+00   4.9657092e-01  -1.7249758e+00   5.8867458e-01  -2.3214652e+00   1.4874203e+00  -1.3027778e-01  -1.0854680e-01  -3.4143456e-01   5.8128384e-01  -2.7620609e+00   8.9811472e-01  -2.9315827e+00   5.1310853e-01  -3.0268237e+00   6.7488531e-01   3.8617264e-02   1.3869848e+00   7.0940969e-01  -6.9577357e-01   3.1915120e-01   2.3689358e+00   1.3970953e+00
   1.8152470e+00   1.2796986e+00  -3.4735647e-01  -3.0603985e-01  -7.2100357e-01  -6.5983359e-01  -4.4022328e-01  -5.9986131e-02   7.9635825e-01   2.2223269e+00  -1.1257319e+00   3.8524180e-01  -9.8252127e-01   8.8662871e-01  -2.4343119e+00  -8.9461324e-01  -2.6718924e-01  -6.7356498e-02   1.0623424e+00   2.2075521e+00   2.4458684e+00  -3.3403472e-01   1.7519694e-01  -4.8296288e-01  -4.0541056e-01  -3.6805615e-01  -1.8094472e-01   2.5848701e-01  -1.1422268e-01   8.5914990e-01   6.8986287e-01   1.4523984e-01   8.3946356e-01  -1.1789167e+00  -8.7293712e-01  -4.6238116e-01   5.6953594e-01   4.2741265e-01   1.6882172e+00  -6.2573907e-01  -2.3300425e-01  -3.8390983e-01  -4.8075179e-01  -9.8463688e-01   1.0301113e+00  -1.2620656e+00   1.0039100e-01  -1.5006302e+00   2.9683896e-01   1.2328124e+00   4.4513100e-01  -8.4984956e-01   4.7473290e-01  -1.7083073e+00   3.3004066e-01  -2.5670672e+00   1.1275067e+00   7.1926920e-02   2.1465971e-02  -1.6156951e-01   6.2947133e-01  -2.6723237e+00   8.5588690e-01  -2.9052542e+00   4.6449992e-01  -3.1743236e+00   5.9158822e-01   3.8519359e-04   1.4238131e+00   9.5091143e-01  -6.1138538e-01   2.2515532e-01   2.3078653e+00   1.4924866e+00
   2.0761522e+00   1.5312214e+00  -1.4526508e-01  -2.0058031e-01  -6.3433094e-01  -8.0495877e-01  -4.9791763e-01  -3.6689249e-01   6.5060823e-01   1.9647740e+00  -9.2039175e-01   4.9245375e-01  -8.8917918e-01   7.6762789e-01  -2.5734027e+00  -1.2761992e+00  -7.0387312e-02  -5.2849957e-02   9.4511431e-01   2.4924337e+00   2.3988339e+00  -1.2509332e-01   3.2793468e-01  -3.4187002e-01  -3.3797628e-01  -2.9940689e-01  -2.6179952e-01   2.5056367e-01  -2.7083785e-01   7.9054814e-01   4.5468801e-01   4.5410376e-01   1.0190807e+00  -9.7135288e-01  -8.9809818e-01  -4.5559985e-01   3.2939189e-01   2.9573371e-01   1.4344268e+00  -4.0859801e-01  -1.2791104e-01  -2.0922301e-01  -5.2418715e-01  -8.7258578e-01   8.9313405e-01  -1.2124091e+00  -1.8424229e-01  -1.6286346e+00  -9.5955201e-02   1.4539400e+00   6.3426059e-01  -6.6251165e-01   4.5082801e-01  -1.6924244e+00   5.0265244e-02  -2.8333329e+00   7.1143406e-01   2.8486460e-01   1.5146492e-01   1.8474273e-02   6.5732854e-01  -2.5772785e+00   7.8930991e-01  -2.8739325e+00   3.8575404e-01  -3.3276986e+00   4.7257703e-01  -6.2743597e-02   1.4250101e+00   1.2094869e+00  -4.8922677e-01   1.4351671e-01   2.2112764e+00   1.5586683e+00
   2.3466405e+00   1.7875833e+00   7.2285642e-02  -7.8717480e-02  -5.3595025e-01  -9.1502185e-01  -5.6211192e-01  -6.7055673e-01   4.6714216e-01   1.6532537e+00  -7.0629574e-01   6.0255401e-01  -7.9565556e-01   6.4729541e-01  -2.7166596e+00  -1.6829273e+00   1.5206110e-01  -4.0246943e-03   8.2182097e-01   2.7846438e+00   2.3049902e+00   1.0540602e-01   5.0049233e-01  -1.7308576e-01  -2.3422963e-01  -2.0486940e-01  -3.0275733e-01   2.4697762e-01  -4.0122325e-01   7.1261804e-01   2.1529969e-01   7.7536898e-01   1.2027516e+00  -7.4356193e-01  -8.9392454e-01  -4.4572026e-01   1.1009734e-01   1.4248047e-01   1.1431025e+00  -1.7205841e-01  -8.3491305e-03  -2.9674093e-02  -5.5052359e-01  -7.5470222e-01   7.5952714e-01  -1.1667486e+00  -4.6617121e-01  -1.7642890e+00  -5.0531811e-01   1.6853266e+00   8.2037049e-01  -4.6990908e-01   4.2543553e-01  -1.6797385e+00  -2.4544532e-01  -3.1151720e+00   2.4726813e-01   5.0166183e-01   2.7851760e-01   1.9191342e-01   6.6423892e-01  -2.4815384e+00   6.9848781e-01  -2.8397232e+00   2.7662223e-01  -3.4845706e+00   3.1839817e-01  -1.5023064e-01   1.3888809e+00   1.4781250e+00  -3.3105321e-01   7.8003158e-02   2.0815033e+00   1.5933630e+00
   2.6186366e+00   2.0407545e+00   3.0046557e-01   5.7072125e-02  -4.2804221e-01  -9.8462335e-01  -6.3057689e-01  -9.6071492e-01   2.4999166e-01   1.2944326e+00  -4.8962460e-01   7.1249696e-01  -7.0627157e-01   5.2960797e-01  -2.8615029e+00  -2.1055458e+00   3.9477595e-01   7.9355083e-02   6.9680758e-01   3.0754416e+00   2.1665275e+00   3.5159849e-01   6.8888487e-01   1.9694112e-02  -9.5440783e-02  -8.6064675e-02  -3.0080024e-01   2.4869718e-01  -4.9905221e-01   6.2820288e-01  -1.9925051e-02   1.1006500e+00   1.3848972e+00  -5.0055603e-01  -8.5953287e-01  -4.3242459e-01  -7.8855314e-02  -2.8238707e-02   8.2169922e-01   7.7235057e-02   1.2313779e-01   1.4959708e-01  -5.5822758e-01  -6.3465450e-01   6.3443681e-01  -1.1261646e+00  -7.3655115e-01  -1.9041820e+00  -9.1963343e-01   1.9204786e+00   9.9897202e-01  -2.7866108e-01   3.9851638e-01  -1.6722949e+00  -5.5125765e-01  -3.4060800e+00  -2.5508002e-01   7.1496328e-01   3.9896770e-01   3.5202308e-01   6.4958497e-01  -2.3894389e+00   5.8430942e-01  -2.8042190e+00   1.3805350e-01  -3.6416972e+00   1.3089367e-01  -2.6025779e-01   1.3150828e+00   1.7493760e+00  -1.3999585e-01   3.1970463e-02   1.9223866e+00   1.5955136e+00
   2.8839152e+00   2.2826128e+00   5.3404873e-01   2.0359278e-01  -3.1298703e-01  -1.0103570e+00  -7.0045751e-01  -1.2275541e+00   5.0412380e-03   8.9666444e-01  -2.7672380e-01   8.1869244e-01  -6.2544900e-01   4.1792181e-01  -3.0047321e+00  -2.5337493e+00   6.5170419e-01   1.9622344e-01   5.7473755e-01   3.3559656e+00   1.9875214e+00   6.0718506e-01   8.8848334e-01   2.3195547e-01   7.5653549e-02   5.4650839e-02  -2.5478464e-01   2.5678724e-01  -5.5936307e-01   5.4072046e-01  -2.4264649e-01   1.4214715e+00   1.5598098e+00  -2.4790222e-01  -7.9537553e-01  -4.1512126e-01  -2.2952336e-01  -2.1111156e-01   4.7885865e-01   3.3203435e-01   2.6310760e-01   3.2339805e-01  -5.4690606e-01  -5.1619035e-01   5.2212787e-01  -1.0913328e+00  -9.8725736e-01  -2.0441496e+00  -1.3270197e+00   2.1527169e+00   1.1655887e+00  -9.5638890e-02   3.6943105e-01  -1.6716932e+00  -8.6088163e-01  -3.6984215e+00  -7.8420776e-01   9.1717309e-01   5.0858134e-01   4.9235612e-01   6.1275011e-01  -2.3048944e+00   4.4843262e-01  -2.7685015e+00  -2.7800505e-02  -3.7951412e+00  -8.6818640e-02  -3.8981822e-01   1.2046528e+00   2.0156937e+00   7.9586442e-02   8.2340800e-03   1.7391205e+00   1.5653074e+00
   3.1344904e+00   2.5053391e+00   7.6762225e-01   3.5710080e-01  -1.9328157e-01  -9.9092285e-01  -7.6844291e-01  -1.4621470e+00  -2.6026724e-01   4.6968814e-01  -7.3882801e-02   9.1719552e-01  -5.5750905e-01   3.1483524e-01  -3.1427160e+00  -2.9565965e+00   9.1639753e-01   3.4428753e-01   4.6039163e-01   3.6176514e+00   1.7737410e+00   8.6572482e-01   1.0942596e+00   4.5857437e-01   2.7499666e-01   2.1429177e-01  -1.6546063e-01   2.7235760e-01  -5.7877235e-01   4.5399721e-01  -4.4493042e-01   1.7296434e+00   1.7219584e+00   8.5002950e-03  -7.0318608e-01  -3.9300970e-01  -3.3586363e-01  -3.9989571e-01   1.2404211e-01   5.8477731e-01   4.0743400e-01   4.8667105e-01  -5.1725821e-01  -4.0299610e-01   4.2583473e-01  -1.0625454e+00  -1.2112139e+00  -2.1795133e+00  -1.7158247e+00   2.3754319e+00   1.3159873e+00   7.2305220e-02   3.3701729e-01  -1.6790470e+00  -1.1677659e+00  -3.9838081e+00  -1.3276549e+00   1.1007207e+00   6.0275396e-01   6.0694142e-01   5.5315127e-01  -2.2313033e+00   2.9323025e-01  -2.7332192e+00  -2.1764879e-01  -3.9405213e+00  -3.3043174e-01  -5.3488783e-01   1.0599636e+00   2.2697932e+00   3.2231804e-01   8.9562705e-03   1.5380174e+00   1.5041311e+00
   3.3630034e+00   2.7018069e+00   9.9582210e-01   5.1351252e-01  -7.1448654e-02  -9.2712233e-01  -8.3097443e-01  -1.6568504e+00  -5.3732363e-01   2.4260193e-02   1.1289912e-01   1.0039335e+00  -5.0646988e-01   2.2209900e-01  -3.2716380e+00  -3.3629747e+00   1.1823148e+00   5.2016082e-01   3.5844701e-01   3.8526486e+00   1.5323632e+00   1.1209396e+00   1.3010549e+00   6.9405815e-01   4.9742764e-01   3.8937720e-01  -3.5393328e-02   2.9649976e-01  -5.5561146e-01   3.7207046e-01  -6.1960647e-01   2.0176357e+00   1.8662881e+00   2.6266965e-01  -5.8585486e-01  -3.6516699e-01  -3.9397916e-01  -5.8775750e-01  -2.3287782e-01   8.2791242e-01   5.5156871e-01   6.3468733e-01  -4.7096238e-01  -2.9855326e-01   3.4768104e-01  -1.0397548e+00  -1.4026607e+00  -2.3053683e+00  -2.0751148e+00   2.5823425e+00   1.4463939e+00   2.1863061e-01   2.9972020e-01  -1.6949857e+00  -1.4653089e+00  -4.2535463e+00  -1.8723942e+00   1.2583409e+00   6.7676690e-01   6.9045749e-01   4.7030350e-01  -2.1715098e+00   1.2170097e-01  -2.6987287e+00  -4.2718658e-01  -4.0733276e+00  -5.9459529e-01  -6.9066319e-01   8.8461199e-01   2.5050046e+00   5.8206883e-01   3.5555035e-02   1.3262075e+00   1.4144632e+00
   3.5630859e+00   2.8659419e+00   1.2135796e+00   6.6863461e-01   5.0054568e-02  -8.2173703e-01  -8.8448034e-01  -1.8056409e+00  -8.1680821e-01  -4.2825852e-01   2.7814623e-01   1.0749562e+00  -4.7585754e-01   1.4057933e-01  -3.3877784e+00  -3.7420808e+00   1.4431289e+00   7.1954395e-01   2.7325030e-01   4.0542072e+00   1.2716224e+00   1.3670091e+00   1.5038497e+00   9.3280353e-01   7.3695077e-01   5.7608201e-01   1.3120796e-01   3.3021410e-01  -4.8997865e-01   2.9896932e-01  -7.6059459e-01   2.2789270e+00   1.9884944e+00   5.0880112e-01  -4.4724451e-01  -3.3065258e-01  -4.0224825e-01  -7.6765518e-01  -5.8204494e-01   1.0542378e+00   6.9083210e-01   7.6323618e-01  -4.1050933e-01  -2.0600347e-01   2.8866835e-01  -1.0226369e+00  -1.5573451e+00  -2.4169069e+00  -2.3951312e+00   2.7677506e+00   1.5536834e+00   3.3740218e-01   2.5576146e-01  -1.7196982e+00  -1.7470768e+00  -4.4991308e+00  -2.4053472e+00   1.3833545e+00   7.2607537e-01   7.3837914e-01   3.6391343e-01  -2.1278048e+00  -6.2647742e-02  -2.6652771e+00  -6.5127311e-01  -4.1892677e+00  -8.7311254e-01  -8.5184864e-01   6.8325271e-01   2.7155930e+00   8.5225065e-01   8.8639337e-02   1.1112908e+00   1.2997172e+00
   3.7296750e+00   2.9930250e+00   1.4163606e+00   8.1840220e-01   1.6892257e-01  -6.7930290e-01  -9.2562196e-01  -1.9043680e+00  -1.0891940e+00  -8.7633881e-01   4.1712534e-01   1.1266916e+00  -4.6854446e-01   7.0276144e-02  -3.4878169e+00  -4.0838843e+00   1.6930183e+00   9.3744340e-01   2.0859758e-01   4.2170109e+00   1.0004119e+00   1.5988378e+00   1.6980241e+00   1.1693552e+00   9.8704198e-01   7.7039638e-01   3.2874205e-01   3.7433150e-01  -3.8370213e-01   2.3848700e-01  -8.6317918e-01   2.5083036e+00   2.0852531e+00   7.4152222e-01  -2.9195795e-01  -2.8862366e-01  -3.6132774e-01  -9.3274382e-01  -9.1404101e-01   1.2572342e+00   8.2071116e-01   8.6879864e-01  -3.3899638e-01  -1.2803021e-01   2.4873081e-01  -1.0106686e+00  -1.6726271e+00  -2.5097507e+00  -2.6676823e+00   2.9267730e+00   1.6355311e+00   4.2356500e-01   2.0333198e-01  -1.7530095e+00  -2.0070170e+00  -4.7127548e+00  -2.9139014e+00   1.4699401e+00   7.4660900e-01   7.4709883e-01   2.3399371e-01  -2.1019684e+00  -2.5593665e-01  -2.6332000e+00  -8.8414929e-01  -4.2846242e+00  -1.1591741e+00  -1.0129739e+00   4.6138993e-01   2.8970315e+00   1.1261308e+00   1.6797480e-01   9.0096357e-01   1.1640474e+00
   3.8592572e+00   3.0799260e+00   1.6003803e+00   9.5911094e-01   2.8307602e-01  -5.0579539e-01  -9.5153693e-01  -1.9509095e+00  -1.3452655e+00  -1.3087220e+00   5.2603999e-01   1.1561872e+00  -4.8662284e-01   1.0395760e-02  -3.5691218e+00  -4.3795462e+00   1.9269288e+00   1.1684144e+00   1.6753539e-01   4.3374372e+00   7.2785684e-01   1.8122771e+00   1.8795853e+00   1.3986496e+00   1.2409740e+00   9.6828523e-01   5.5053446e-01   4.2943349e-01  -2.4021688e-01   1.9395718e-01  -9.2421416e-01   2.7020907e+00   2.1543932e+00   9.5612624e-01  -1.2507317e-01  -2.3845378e-01  -2.7403477e-01  -1.0767795e+00  -1.2202800e+00   1.4313696e+00   9.3714455e-01   9.4869503e-01  -2.5989965e-01  -6.6763496e-02   2.2684899e-01  -1.0032165e+00  -1.7474960e+00  -2.5802722e+00  -2.8864541e+00   3.0555453e+00   1.6905189e+00   4.7318122e-01   1.4078951e-01  -1.7944842e+00  -2.2396598e+00  -4.8878031e+00  -3.3863978e+00   1.5133826e+00   7.3506185e-01   7.1402570e-01   8.0986226e-02  -2.0953278e+00  -4.5406464e-01  -2.6031067e+00  -1.1196818e+00  -4.3565936e+00  -1.4456190e+00  -1.1687224e+00   2.2513863e-01   3.0462036e+00   1.3971448e+00   2.7248242e-01   7.0263693e-01   1.0121287e+00
   3.9500303e+00   3.1252530e+00   1.7627782e+00   1.0876281e+00   3.9072198e-01  -3.0824965e-01  -9.6006316e-01  -1.9452206e+00  -1.5766286e+00  -1.7148430e+00   6.0219145e-01   1.1613197e+00  -5.3131753e-01  -4.0528239e-02  -3.6300130e+00  -4.6217742e+00   2.1407867e+00   1.4068149e+00   1.5219465e-01   4.4137259e+00   4.6288162e-01   2.0042896e+00   2.0453553e+00   1.6162307e+00   1.4921420e+00   1.1658387e+00   7.8920400e-01   4.9577752e-01  -6.4361991e-02   1.6804719e-01  -9.4224757e-01   2.8583000e+00   2.1950030e+00   1.1487732e+00   4.8140107e-02  -1.7984432e-01  -1.4511603e-01  -1.1945001e+00  -1.4933571e+00   1.5723572e+00   1.0367745e+00   1.0012001e+00  -1.7683870e-01  -2.3709865e-02   2.2121173e-01  -9.9962539e-01  -1.7825038e+00  -2.6258838e+00  -3.0472226e+00   3.1513915e+00   1.7181976e+00   4.8361552e-01   6.6842831e-02  -1.8435415e+00  -2.4403040e+00  -5.0193000e+00  -3.8125710e+00   1.5102891e+00   6.8914962e-01   6.3766533e-01  -9.4120668e-02  -2.1088276e+00  -6.5286416e-01  -2.5760293e+00  -1.3516238e+00  -4.4035749e+00  -1.7252130e+00  -1.3142537e+00  -1.9034089e-02   3.1615298e+00   1.6591897e+00   4.0027141e-01   5.2306825e-01   8.4892279e-01
   4.0019743e+00   3.1294133e+00   1.9017443e+00   1.2015729e+00   4.9039983e-01  -9.4338252e-02  -9.4992776e-01  -1.8892769e+00  -1.7761866e+00  -2.0852216e+00   6.4410292e-01   1.1409592e+00  -6.0293640e-01  -8.4475411e-02  -3.6699617e+00  -4.8050964e+00   2.3316600e+00   1.6470611e+00   1.6366783e-01   4.4460542e+00   2.1378491e-01   2.1730485e+00   2.1931097e+00   1.8184292e+00   1.7343751e+00   1.3594101e+00   1.0370559e+00   5.7323437e-01   1.3788955e-01   1.6258063e-01  -9.1755993e-01   2.9766884e+00   2.2074709e+00   1.3166480e+00   2.2250574e-01  -1.1291785e-01   1.9076632e-02  -1.2819619e+00  -1.7273362e+00   1.6773560e+00   1.1171515e+00   1.0256211e+00  -9.3349887e-02   2.9297324e-04   2.2941326e-01  -9.9929888e-01  -1.7796232e+00  -2.6452706e+00  -3.1479614e+00   3.2129447e+00   1.7191026e+00   4.5366084e-01  -1.9293798e-02  -1.8995656e+00  -2.6051796e+00  -5.1042836e+00  -4.1839221e+00   1.4587642e+00   6.0781323e-01   5.1768129e-01  -2.8969718e-01  -2.1430867e+00  -8.4825642e-01  -2.5535162e+00  -1.5738783e+00  -4.4253910e+00  -1.9909346e+00  -1.4455017e+00  -2.6457734e-01   3.2430119e+00   1.9068893e+00   5.4870598e-01   3.6802270e-01   6.7943793e-01
   4.0168303e+00   3.0945853e+00   2.0165871e+00   1.2994529e+00   5.8101422e-01   1.2806493e-01  -9.2088598e-01  -1.7869206e+00  -1.9385608e+00  -2.4118137e+00   6.5160322e-01   1.0950728e+00  -7.0085508e-01  -1.2375459e-01  -3.6897203e+00  -4.9260556e+00   2.4978555e+00   1.8838672e+00   2.0193733e-01   4.4365109e+00  -1.2157826e-02   2.3179711e+00   2.3216608e+00   2.0024951e+00   1.9622153e+00   1.5457354e+00   1.2864795e+00   6.6124517e-01   3.5975188e-01   1.7840099e-01  -8.5211688e-01   3.0587252e+00   2.1934591e+00   1.4580694e+00   3.9321309e-01  -3.8281857e-02   2.1098071e-01  -1.3368130e+00  -1.9179726e+00   1.7450979e+00   1.1768754e+00   1.0223366e+00  -1.2681364e-02   5.1001330e-03   2.4867010e-01  -1.0017629e+00  -1.7420494e+00  -2.6385528e+00  -3.1888515e+00   3.2402251e+00   1.6947284e+00   3.8360214e-01  -1.1778937e-01  -1.9620016e+00  -2.7315866e+00  -5.1420829e+00  -4.4940168e+00   1.3585350e+00   4.9135175e-01   3.5494143e-01  -5.0341421e-01  -2.1984460e+00  -1.0364031e+00  -2.5376589e+00  -1.7807651e+00  -4.4234301e+00  -2.2362646e+00  -1.5594368e+00  -5.0512856e-01   3.2921961e+00   2.1358116e+00   7.1450472e-01   2.4198076e-01   5.0849021e-01
   3.9979948e+00   3.0246054e+00   2.1077425e+00   1.3807527e+00   6.6185841e-01   3.5130868e-01  -8.7379673e-01  -1.6436208e+00  -2.0604277e+00  -2.6883097e+00   6.2586853e-01   1.0247629e+00  -8.2352993e-01  -1.6081148e-01  -3.6913601e+00  -4.9833194e+00   2.6389558e+00   2.1124663e+00   2.6586002e-01   4.3889794e+00  -2.0904979e-01   2.4396874e+00   2.4308857e+00   2.1666848e+00   2.1711559e+00   1.7220339e+00   1.5303278e+00   7.5880549e-01   5.9397873e-01   2.1528658e-01  -7.4944147e-01   3.1074752e+00   2.1558198e+00   1.5725481e+00   5.5606076e-01   4.2946667e-02   4.2225966e-01  -1.3584821e+00  -2.0628572e+00   1.7759482e+00   1.2156723e+00   9.9279830e-01   6.2379361e-02  -8.7338088e-03   2.7604172e-01  -1.0067020e+00  -1.6739611e+00  -2.6073592e+00  -3.1721936e+00   3.2346591e+00   1.6474637e+00   2.7522060e-01  -2.2813658e-01  -2.0304170e+00  -2.8180092e+00  -5.1344705e+00  -4.7387076e+00   1.2110245e+00   3.4147290e-01   1.5154466e-01  -7.3223480e-01  -2.2749787e+00  -1.2138502e+00  -2.5310472e+00  -1.9672726e+00  -4.4006830e+00  -2.4554711e+00  -1.6542737e+00  -7.3478094e-01   3.3120629e+00   2.3426375e+00   8.9386866e-01   1.4790645e-01   3.4047470e-01
   3.9503304e+00   2.9247805e+00   2.1767253e+00   1.4459653e+00   7.3262989e-01   5.6835007e-01  -8.1062556e-01  -1.4661707e+00  -2.1407546e+00  -2.9103762e+00   5.6941967e-01   9.3223559e-01  -9.6853406e-01  -1.9804437e-01  -3.6782092e+00  -4.9777182e+00   2.7557899e+00   2.3287960e+00   3.5320988e-01   4.3089353e+00  -3.7266917e-01   2.5399491e+00   2.5216972e+00   2.3102952e+00   2.3578216e+00   1.8860887e+00   1.7622571e+00   8.6448001e-01   8.3322608e-01   2.7192511e-01  -6.1441774e-01   3.1274051e+00   2.0984560e+00   1.6607912e+00   7.0765757e-01   1.2916314e-01   6.4425253e-01  -1.3482705e+00  -2.1614884e+00   1.7718877e+00   1.2343949e+00   9.3949389e-01   1.2963646e-01  -3.9961642e-02   3.0863880e-01  -1.0139639e+00  -1.5802631e+00  -2.5548037e+00  -3.1022471e+00   3.1990472e+00   1.5804891e+00   1.3174357e-01  -3.4914703e-01  -2.1045259e+00  -2.8642000e+00  -5.0856789e+00  -4.9162658e+00   1.0193639e+00   1.6125552e-01  -8.9173203e-02  -9.7246272e-01  -2.3724822e+00  -1.3776621e+00  -2.5366562e+00  -2.1292974e+00  -4.3616780e+00  -2.6438788e+00  -1.7296135e+00  -9.4833947e-01   3.3068496e+00   2.5252684e+00   1.0826335e+00   8.7089265e-02   1.7915487e-01
   3.8799128e+00   2.8016314e+00   2.2260220e+00   1.4965625e+00   7.9344145e-01   7.7307979e-01  -7.3436781e-01  -1.2623406e+00  -2.1809113e+00  -3.0758319e+00   4.8607168e-01   8.2069996e-01  -1.1326115e+00  -2.3764275e-01  -3.6546953e+00  -4.9122121e+00   2.8503439e+00   2.5296433e+00   4.6077738e-01   4.2031667e+00  -5.0068834e-01   2.6214845e+00   2.5959618e+00   2.4336483e+00   2.5200875e+00   2.0363023e+00   1.9770052e+00   9.7645203e-01   1.0704020e+00   3.4595368e-01  -4.5303872e-01   3.1241238e+00   2.0261388e+00   1.7246544e+00   8.4556833e-01   2.1834597e-01   8.6840847e-01  -1.3093338e+00  -2.2152660e+00   1.7364285e+00   1.2349539e+00   8.6587397e-01   1.8756947e-01  -8.6661841e-02   3.4380448e-01  -1.0235303e+00  -1.4663284e+00  -2.4853590e+00  -2.9850011e+00   3.1374628e+00   1.4976427e+00  -4.2252924e-02  -4.7899916e-01  -2.1841676e+00  -2.8712349e+00  -5.0022643e+00  -5.0274389e+00   7.8834561e-01  -4.4973786e-02  -3.6266276e-01  -1.2198485e+00  -2.4904306e+00  -1.5255408e+00  -2.5576737e+00  -2.2638562e+00  -4.3123109e+00  -2.7981176e+00  -1.7865046e+00  -1.1415538e+00   3.2818179e+00   2.6828692e+00   1.2764389e+00   5.9071068e-02   2.7481322e-02
   3.7937200e+00   2.6625857e+00   2.2589373e+00   1.5349072e+00   8.4482502e-01   9.6056878e-01  -6.4889330e-01  -1.0405101e+00  -2.1846352e+00  -3.1847504e+00   3.8083112e-01   6.9420546e-01  -1.3117485e+00  -2.8146053e-01  -3.6260891e+00  -4.7917972e+00   2.9256134e+00   2.7127404e+00   5.8452033e-01   4.0794415e+00  -5.9279895e-01   2.6878092e+00   2.6563653e+00   2.5380239e+00   2.6571221e+00   2.1717298e+00   2.1705961e+00   1.0926035e+00   1.2989840e+00   4.3406504e-01  -2.7211646e-01   3.1040751e+00   1.9442846e+00   1.7670428e+00   9.6839362e-01   3.0817371e-01   1.0866808e+00  -1.2465429e+00  -2.2274106e+00   1.6744599e+00   1.2201826e+00   7.7624374e-01   2.3536556e-01  -1.4626965e-01   3.7925577e-01  -1.0354542e+00  -1.3377544e+00  -2.4046281e+00  -2.8279016e+00   3.0550980e+00   1.4032546e+00  -2.4098358e-01  -6.1533291e-01  -2.2692409e+00  -2.8415308e+00  -4.8928104e+00  -5.0754180e+00   5.2431255e-01  -2.7184284e-01  -6.6321821e-01  -1.4697487e+00  -2.6279092e+00  -1.6559237e+00  -2.5972774e+00  -2.3692568e+00  -4.2595616e+00  -2.9163239e+00  -1.8274081e+00  -1.3113156e+00   3.2429766e+00   2.8158450e+00   1.4709061e+00   6.1665318e-02  -1.1254648e-01
   3.6992767e+00   2.5156265e+00   2.2793952e+00   1.5641041e+00   8.8772652e-01   1.1272237e+00  -5.5871799e-01  -8.0930283e-01  -2.1578464e+00  -3.2394809e+00   2.5973803e-01   5.5742512e-01  -1.5012640e+00  -3.3092969e-01  -3.5981717e+00  -4.6233510e+00   2.9854003e+00   2.8768030e+00   7.1975837e-01   3.9461246e+00  -6.5072628e-01   2.7429963e+00   2.7062297e+00   2.6255429e+00   2.7693544e+00   2.2920826e+00   2.3404513e+00   1.2106228e+00   1.5132834e+00   5.3217742e-01  -7.8970352e-02   3.0741909e+00   1.8587032e+00   1.7917619e+00   1.0757769e+00   3.9618061e-01   1.2918585e+00  -1.1662274e+00  -2.2028148e+00   1.5920318e+00   1.1936435e+00   6.7561922e-01   2.7289972e-01  -2.1562376e-01   4.1317642e-01  -1.0497744e+00  -1.2001490e+00  -2.3190252e+00  -2.6395447e+00   2.9580393e+00   1.3019544e+00  -4.5763045e-01  -7.5538089e-01  -2.3596024e+00  -2.7788176e+00  -4.7674817e+00  -5.0657238e+00   2.3498461e-01  -5.1320013e-01  -9.8407646e-01  -1.7173262e+00  -2.7835283e+00  -1.7680550e+00  -2.6583800e+00  -2.4452199e+00  -4.2111124e+00  -2.9982883e+00  -1.8560601e+00  -1.4558062e+00   3.1967705e+00   2.9257494e+00   1.6618124e+00   9.1073101e-02  -2.3996119e-01
   3.6042748e+00   2.3689158e+00   2.2917063e+00   1.5877986e+00   9.2348633e-01   1.2708445e+00  -4.6871691e-01  -5.7723727e-01  -2.1082976e+00  -3.2445774e+00   1.2964988e-01   4.1539875e-01  -1.6959203e+00  -3.8701632e-01  -3.5768349e+00  -4.4154174e+00   3.0340653e+00   3.0215123e+00   8.6139927e-01   3.8117712e+00  -6.7812171e-01   2.7914198e+00   2.7492931e+00   2.6990059e+00   2.8583663e+00   2.3977039e+00   2.4854090e+00   1.3281305e+00   1.7086430e+00   6.3565949e-01   1.1888870e-01   3.0415239e+00   1.7753208e+00   1.8033248e+00   1.1683352e+00   4.7993670e-01   1.4778223e+00  -1.0758070e+00  -2.1478221e+00   1.4960807e+00   1.1593888e+00   5.6954924e-01   3.0066416e-01  -2.9103454e-01   4.4425613e-01  -1.0664129e+00  -1.0589481e+00  -2.2353773e+00  -2.4293458e+00   2.8529966e+00   1.1984599e+00  -6.8455460e-01  -8.9612534e-01  -2.4549420e+00  -2.6880600e+00  -4.6374328e+00  -5.0060046e+00  -7.0777353e-02  -7.6242717e-01  -1.3175634e+00  -1.9577758e+00  -2.9553296e+00  -1.8620181e+00  -2.7433534e+00  -2.4929285e+00  -4.1748788e+00  -3.0455236e+00  -1.8772243e+00  -1.5745787e+00   3.1497483e+00   3.0151272e+00   1.8452547e+00   1.4209411e-01  -3.5483831e-01
   3.5161785e+00   2.2304043e+00   2.3003134e+00   1.6099305e+00   9.5380018e-01   1.3905849e+00  -3.8379734e-01  -3.5241302e-01  -2.0450813e+00  -3.2066284e+00  -2.0298674e-03   2.7325086e-01  -1.8900622e+00  -4.5021417e-01  -3.5676514e+00  -4.1779324e+00   3.0762392e+00   3.1474332e+00   1.0041845e+00   3.6847037e+00  -6.8032803e-01   2.8374752e+00   2.7894505e+00   2.7616883e+00   2.9267043e+00   2.4895073e+00   2.6056446e+00   1.4428095e+00   1.8815583e+00   7.3959694e-01   3.1406424e-01   3.0128728e+00   1.6998882e+00   1.8067181e+00   1.2475177e+00   5.5723611e-01   1.6397139e+00  -9.8332866e-01  -2.0699493e+00   1.3941020e+00   1.1216875e+00   4.6390510e-01   3.1965265e-01  -3.6837914e-01   4.7167668e-01  -1.0850751e+00  -9.1927286e-01  -2.1604739e+00  -2.2072016e+00   2.7469825e+00   1.0973500e+00  -9.1354033e-01  -1.0344681e+00  -2.5546447e+00  -2.5753189e+00  -4.5141097e+00  -4.9057452e+00  -3.8326439e-01  -1.0127749e+00  -1.6552899e+00  -2.1865555e+00  -3.1406976e+00  -1.9387246e+00  -2.8537542e+00  -2.5149995e+00  -4.1584736e+00  -3.0612417e+00  -1.8963434e+00  -1.6685629e+00   3.1082185e+00   3.0872964e+00   2.0177890e+00   2.0842559e-01  -4.5822620e-01
   3.4418387e+00   2.1074452e+00   2.3095193e+00   1.6344557e+00   9.8065478e-01   1.4868250e+00  -3.0855640e-01  -1.4223915e-01  -1.9780079e+00  -3.1339817e+00  -1.2767269e-01   1.3590128e-01  -2.0777836e+00  -5.2056896e-01  -3.5754299e+00  -3.9218807e+00   3.1165111e+00   3.2558779e+00   1.1429387e+00   3.5725999e+00  -6.6402238e-01   2.8852942e+00   2.8304777e+00   2.8171048e+00   2.9776337e+00   2.5688865e+00   2.7025046e+00   1.5525324e+00   2.0297189e+00   8.3908350e-01   4.9955706e-01   2.9944157e+00   1.6376840e+00   1.8071384e+00   1.3154003e+00   6.2627346e-01   1.7740206e+00  -8.9693730e-01  -1.9775481e+00   1.2937863e+00   1.0847384e+00   3.6464057e-01   3.3120776e-01  -4.4322913e-01   4.9505014e-01  -1.1051618e+00  -7.8581744e-01  -2.1005922e+00  -1.9831380e+00   2.6469626e+00   1.0028376e+00  -1.1360708e+00  -1.1674016e+00  -2.6576643e+00  -2.4475482e+00  -4.4084802e+00  -4.7758913e+00  -6.9226395e-01  -1.2577012e+00  -1.9883964e+00  -2.3996024e+00  -3.3362861e+00  -1.9998508e+00  -2.9900642e+00  -2.5153611e+00  -4.1686316e+00  -3.0502238e+00  -1.9191007e+00  -1.7399822e+00   3.0779102e+00   3.1460829e+00   2.1765387e+00   2.8303436e-01  -5.5199271e-01
   3.3871269e+00   2.0064273e+00   2.3232212e+00   1.6650522e+00   1.0062359e+00   1.5609667e+00  -2.4695117e-01   4.6790200e-02  -1.9168953e+00  -3.0363646e+00  -2.3978257e-01   7.7872443e-03  -2.2531271e+00  -5.9772227e-01  -3.6038041e+00  -3.6588927e+00   3.1591038e+00   3.3487205e+00   1.2728103e+00   3.4821009e+00  -6.3675211e-01   2.9384601e+00   2.8757448e+00   2.8687517e+00   3.0148382e+00   2.6375892e+00   2.7782628e+00   1.6554692e+00   2.1519723e+00   9.2951633e-01   6.6901602e-01   2.9913671e+00   1.5932218e+00   1.8097073e+00   1.3744302e+00   6.8579068e-01   1.8785788e+00  -8.2431344e-01  -1.8794263e+00   1.2026260e+00   1.0523816e+00   2.7752920e-01   3.3684428e-01  -5.1101224e-01   5.1431980e-01  -1.1257106e+00  -6.6276757e-01  -2.0610333e+00  -1.7669621e+00   2.5594916e+00   9.1854932e-01  -1.3436324e+00  -1.2921684e+00  -2.7624207e+00  -2.3123286e+00  -4.3302436e+00  -4.6283884e+00  -9.8744432e-01  -1.4911850e+00  -2.3078432e+00  -2.5935197e+00  -3.5379753e+00  -2.0477209e+00  -3.1514685e+00  -2.4990368e+00  -4.2106447e+00  -3.0185828e+00  -1.9509239e+00  -1.7921806e+00   3.0636480e+00   3.1955185e+00   2.3192649e+00   3.5858254e-01  -6.3859223e-01
   3.3566125e+00   1.9324439e+00   2.3446551e+00   1.7048286e+00   1.0328087e+00   1.6151781e+00  -2.0200790e-01   2.0927121e-01  -1.8708227e+00  -2.9244043e+00  -3.3137311e-01  -1.0738407e-01  -2.4103097e+00  -6.8096660e-01  -3.6548762e+00  -3.4007811e+00   3.2075592e+00   3.4281755e+00   1.3894873e+00   3.4184619e+00  -6.0639058e-01   2.9997438e+00   2.9279376e+00   2.9198438e+00   3.0420907e+00   2.6975673e+00   2.8358246e+00   1.7501671e+00   2.2482222e+00   1.0068737e+00   8.1695082e-01   3.0076750e+00   1.5699793e+00   1.8191788e+00   1.4271413e+00   7.3517754e-01   1.9525078e+00  -7.7212099e-01  -1.7844297e+00   1.1275204e+00   1.0278319e+00   2.0788767e-01   3.3806421e-01  -5.6720684e-01   5.2963789e-01  -1.1453767e+00  -5.5373828e-01  -2.0457057e+00  -1.5679120e+00   2.4903565e+00   8.4732922e-01  -1.5280414e+00  -1.4063982e+00  -2.8667368e+00  -2.1775421e+00  -4.2870840e+00  -4.4756464e+00  -1.2587659e+00  -1.7079969e+00  -2.6047334e+00  -2.7657093e+00  -3.7408680e+00  -2.0851397e+00  -3.3356909e+00  -2.4718389e+00  -4.2878384e+00  -2.9734174e+00  -1.9964655e+00  -1.8293642e+00   3.0690611e+00   3.2395225e+00   2.4443956e+00   4.2788081e-01  -7.2076754e-01
   3.3532949e+00   1.8890161e+00   2.3761698e+00   1.7560534e+00   1.0625727e+00   1.6521015e+00  -1.7559554e-01   3.4101940e-01  -1.8474067e+00  -2.8090669e+00  -3.9634295e-01  -2.0683419e-01  -2.5439696e+00  -7.6930141e-01  -3.7289557e+00  -3.1590287e+00   3.2644480e+00   3.4965542e+00   1.4893791e+00   3.3852621e+00  -5.8054941e-01   3.0708705e+00   2.9888078e+00   2.9730576e+00   3.0629166e+00   2.7508035e+00   2.8783975e+00   1.8355959e+00   2.3192674e+00   1.0679555e+00   9.3890268e-01   3.0457719e+00   1.5701606e+00   1.8396551e+00   1.4758645e+00   7.7451528e-01   1.9960887e+00  -7.4550789e-01  -1.7010096e+00   1.0743953e+00   1.0134465e+00   1.6029758e-01   3.3618052e-01  -6.0756247e-01   5.4123605e-01  -1.1624599e+00  -4.6172409e-01  -2.0567910e+00  -1.3943160e+00   2.4442421e+00   7.9108048e-01  -1.6817862e+00  -1.5082137e+00  -2.9678315e+00  -2.0510003e+00  -4.2840275e+00  -4.3299455e+00  -1.4969019e+00  -1.9039066e+00  -2.8706593e+00  -2.9144520e+00  -3.9393410e+00  -2.1151814e+00  -3.5389039e+00  -2.4399852e+00  -4.4011478e+00  -2.9223763e+00  -2.0591060e+00  -1.8562679e+00   3.0963388e+00   3.2815862e+00   2.5510159e+00   4.8434071e-01  -8.0120902e-01
   3.3784112e+00   1.8778866e+00   2.4190456e+00   1.8199285e+00   1.0975013e+00   1.6745591e+00  -1.6828294e-01   4.3915500e-01  -1.8521602e+00  -2.7010368e+00  -4.2982499e-01  -2.8884743e-01  -2.6494144e+00  -8.6148582e-01  -3.8244146e+00  -2.9442504e+00   3.3311297e+00   3.5560188e+00   1.5697545e+00   3.3841879e+00  -5.6599085e-01   3.1523380e+00   3.0589692e+00   3.0303048e+00   3.0802760e+00   2.7991330e+00   2.9091589e+00   1.9111561e+00   2.3666093e+00   1.1105687e+00   1.0315718e+00   3.1063978e+00   1.5945122e+00   1.8743262e+00   1.5224562e+00   8.0455710e-01   2.0106058e+00  -7.4770198e-01  -1.6367832e+00   1.0478670e+00   1.0105506e+00   1.3834183e-01   3.3216752e-01  -6.2833504e-01   5.4930516e-01  -1.1749775e+00  -3.8905580e-01  -2.0945197e+00  -1.2532648e+00   2.4244422e+00   7.5065889e-01  -1.7983680e+00  -1.5962949e+00  -3.0623696e+00  -1.9400445e+00  -4.3229626e+00  -4.2028049e+00  -1.6936478e+00  -2.0758126e+00  -3.0980521e+00  -3.0389183e+00  -4.1271532e+00  -2.1409493e+00  -3.7557331e+00  -2.4096599e+00  -4.5488318e+00  -2.8731495e+00  -2.1405283e+00  -1.8777674e+00   3.1460504e+00   3.3244824e+00   2.6388163e+00   5.2239623e-01  -8.8220112e-01
   3.4313275e+00   1.8988976e+00   2.4733631e+00   1.8964209e+00   1.1391746e+00   1.6852724e+00  -1.7929233e-01   5.0214823e-01  -1.8879988e+00  -2.6100705e+00  -4.2848472e-01  -3.5282896e-01  -2.7228606e+00  -9.5608238e-01  -3.9376829e+00  -2.7656546e+00   3.4075777e+00   3.6083495e+00   1.6288293e+00   3.4149081e+00  -5.6808792e-01   3.2432958e+00   3.1377532e+00   3.0925428e+00   3.0962867e+00   2.8440644e+00   2.9309422e+00   1.9766468e+00   2.3922340e+00   1.1336430e+00   1.0929006e+00   3.1885044e+00   1.6422061e+00   1.9252488e+00   1.5680677e+00   8.2664802e-01   1.9981652e+00  -7.7973781e-01  -1.5981193e+00   1.0509698e+00   1.0193289e+00   1.4437274e-01   3.2655295e-01  -6.2652097e-01   5.5390002e-01  -1.1807805e+00  -3.3735884e-01  -2.1570848e+00  -1.1503107e+00   2.4326343e+00   7.2583045e-01  -1.8726249e+00  -1.6699016e+00  -3.1465719e+00  -1.8511449e+00  -4.4023741e+00  -4.1043418e+00  -1.8422969e+00  -2.2217892e+00  -3.2805141e+00  -3.1391128e+00  -4.2976215e+00  -2.1653236e+00  -3.9793680e+00  -2.3865536e+00  -4.7263644e+00  -2.8329251e+00  -2.2404078e+00  -1.8984669e+00   3.2170441e+00   3.3700194e+00   2.7080144e+00   5.3786542e-01  -9.6528928e-01
   3.5095273e+00   1.9499665e+00   2.5379444e+00   1.9841733e+00   1.1886198e+00   1.6866233e+00  -2.0655365e-01   5.2982666e-01  -1.9549373e+00  -2.5443701e+00  -3.9074458e-01  -3.9928071e-01  -2.7616355e+00  -1.0514918e+00  -4.0633868e+00  -2.6305358e+00   3.4922882e+00   3.6547457e+00   1.6658021e+00   3.4750501e+00  -5.9037821e-01   3.3415020e+00   3.2231508e+00   3.1596456e+00   3.1120141e+00   2.8866196e+00   2.9459709e+00   2.0322042e+00   2.3983985e+00   1.1372717e+00   1.1221128e+00   3.2892538e+00   1.7108070e+00   1.9931823e+00   1.6129794e+00   8.4258981e-01   1.9615109e+00  -8.4034077e-01  -1.5897633e+00   1.0849725e+00   1.0388003e+00   1.7933102e-01   3.1936218e-01  -6.0007141e-01   5.5487784e-01  -1.1777016e+00  -3.0751373e-01  -2.2406980e+00  -1.0892047e+00   2.4687372e+00   7.1530028e-01  -1.9010133e+00  -1.7288468e+00  -3.2163872e+00  -1.7895188e+00  -4.5173229e+00  -4.0426649e+00  -1.9379580e+00  -2.3410458e+00  -3.4131135e+00  -3.2157621e+00  -4.4438590e+00  -2.1907145e+00  -4.2017826e+00  -2.3754117e+00  -4.9265293e+00  -2.8078469e+00  -2.3562569e+00  -1.9222892e+00   3.3064369e+00   3.4188598e+00   2.7592502e+00   5.2822550e-01  -1.0510034e+00
   3.6087001e+00   2.0271660e+00   2.6103607e+00   2.0805019e+00   1.2461739e+00   1.6804689e+00  -2.4685437e-01   5.2334609e-01  -2.0500139e+00  -2.5100192e+00  -3.1691444e-01  -4.2969665e-01  -2.7643270e+00  -1.1459778e+00  -4.1946296e+00  -2.5438389e+00   3.5822831e+00   3.6956728e+00   1.6808381e+00   3.5602828e+00  -6.3425157e-01   3.4433626e+00   3.3118354e+00   3.2303408e+00   3.1273416e+00   2.9272018e+00   2.9556547e+00   2.0782119e+00   2.3874279e+00   1.1226736e+00   1.1197093e+00   3.4041158e+00   1.7963305e+00   2.0774933e+00   1.6565107e+00   8.5446665e-01   1.9038454e+00  -9.2598131e-01  -1.6145332e+00   1.1492928e+00   1.0668766e+00   2.4263376e-01   3.1012156e-01  -5.4806766e-01   5.5188051e-01  -1.1637222e+00  -2.9962018e-01  -2.3397936e+00  -1.0716910e+00   2.5308643e+00   7.1681300e-01  -1.8818257e+00  -1.7734290e+00  -3.2677044e+00  -1.7588026e+00  -4.6596860e+00  -4.0233339e+00  -1.9777924e+00  -2.4338116e+00  -3.4926192e+00  -3.2701530e+00  -4.5590672e+00  -2.2188439e+00  -4.4140639e+00  -2.3796362e+00  -5.1397194e+00  -2.8025216e+00  -2.4834484e+00  -1.9521087e+00   3.4097040e+00   3.4704164e+00   2.7934683e+00   4.9278283e-01  -1.1386679e+00
   3.7229305e+00   2.1249074e+00   2.6870216e+00   2.1814879e+00   1.3113824e+00   1.6680256e+00  -2.9607307e-01   4.8512421e-01  -2.1674558e+00  -2.5105332e+00  -2.0921586e-01  -4.4638427e-01  -2.7308646e+00  -1.2376853e+00  -4.3233982e+00  -2.5078293e+00   3.6732115e+00   3.7307688e+00   1.6750028e+00   3.6645101e+00  -6.9880190e-01   3.5440563e+00   3.3992852e+00   3.3022209e+00   3.1409348e+00   2.9655043e+00   2.9604653e+00   2.1151961e+00   2.3615454e+00   1.0920796e+00   1.0874172e+00   3.5270632e+00   1.8933966e+00   2.1761392e+00   1.6970172e+00   8.6444560e-01   1.8286679e+00  -1.0310984e+00  -1.6731089e+00   1.2415205e+00   1.1005068e+00   3.3214525e-01   2.9791973e-01  -4.7083958e-01   5.4435883e-01  -1.1371418e+00  -3.1297069e-01  -2.4473661e+00  -1.0973758e+00   2.6153854e+00   7.2731862e-01  -1.8153219e+00  -1.8043258e+00  -3.2965986e+00  -1.7608010e+00  -4.8186418e+00  -4.0489413e+00  -1.9611517e+00  -2.5011526e+00  -3.5176569e+00  -3.3039366e+00  -4.6368696e+00  -2.2505745e+00  -4.6068345e+00  -2.4009746e+00  -5.3544394e+00  -2.8196145e+00  -2.6154271e+00  -1.9894584e+00   3.5208665e+00   3.5228354e+00   2.8117961e+00   4.3272258e-01  -1.2263225e+00
   3.8449831e+00   2.2362259e+00   2.7633388e+00   2.2821641e+00   1.3829487e+00   1.6498295e+00  -3.4947645e-01   4.1873703e-01  -2.2990701e+00  -2.5465660e+00  -7.1694066e-02  -4.5222720e-01  -2.6625192e+00  -1.3246541e+00  -4.4410641e+00  -2.5219023e+00   3.7595506e+00   3.7588208e+00   1.6501554e+00   3.7801697e+00  -7.8085878e-01   3.6377478e+00   3.4799917e+00   3.3718352e+00   3.1503077e+00   3.0004707e+00   2.9599011e+00   2.1437190e+00   2.3227427e+00   1.0485588e+00   1.0280972e+00   3.6508618e+00   1.9954764e+00   2.2857368e+00   1.7319775e+00   8.7457321e-01   1.7396380e+00  -1.1484741e+00  -1.7639346e+00   1.3575487e+00   1.1359012e+00   4.4424111e-01   2.8152171e-01  -3.7001344e-01   5.3163914e-01  -1.0967334e+00  -3.4603968e-01  -2.5554142e+00  -1.1636863e+00   2.7170961e+00   7.4319283e-01  -1.7037552e+00  -1.8224604e+00  -3.2995879e+00  -1.7953316e+00  -4.9813740e+00  -4.1188485e+00  -1.8896025e+00  -2.5447461e+00  -3.4887717e+00  -3.3189227e+00  -4.6716626e+00  -2.2857988e+00  -4.7707431e+00  -2.4393241e+00  -5.5579727e+00  -2.8595781e+00  -2.7440967e+00  -2.0343406e+00   3.6327753e+00   3.5730722e+00   2.8154295e+00   3.5103447e-01  -1.3107676e+00
   3.9666633e+00   2.3531458e+00   2.8339574e+00   2.3767842e+00   1.4587397e+00   1.6257695e+00  -4.0205565e-01   3.2877672e-01  -2.4348391e+00  -2.6158090e+00   8.9977629e-02  -4.5040845e-01  -2.5618280e+00  -1.4048345e+00  -4.5389408e+00  -2.5825537e+00   3.8348931e+00   3.7778134e+00   1.6088049e+00   3.8986184e+00  -8.7519985e-01   3.7178723e+00   3.5477511e+00   3.4348547e+00   3.1519813e+00   3.0303139e+00   2.9525415e+00   2.1642748e+00   2.2726957e+00   9.9579061e-01   9.4560701e-01   3.7674359e+00   2.0952174e+00   2.4017159e+00   1.7581612e+00   8.8658524e-01   1.6404615e+00  -1.2697329e+00  -1.8832534e+00   1.4917976e+00   1.1688162e+00   5.7396627e-01   2.5952381e-01  -2.4848133e-01   5.1302219e-01  -1.0418712e+00  -3.9649614e-01  -2.6554607e+00  -1.2659369e+00   2.8294899e+00   7.6049305e-01  -1.5512893e+00  -1.8288539e+00  -3.2738794e+00  -1.8601873e+00  -5.1339348e+00  -4.2291201e+00  -1.7668363e+00  -2.5666264e+00  -3.4083937e+00  -3.3168729e+00  -4.6589592e+00  -2.3234022e+00  -4.8969921e+00  -2.4926790e+00  -5.7371705e+00  -2.9205399e+00  -2.8603593e+00  -2.0851644e+00   3.7374748e+00   3.6170570e+00   2.8055352e+00   2.5231842e-01  -1.3877345e+00
   4.0792384e+00   2.4671125e+00   2.8930468e+00   2.4591631e+00   1.5358555e+00   1.5951926e+00  -4.4887483e-01   2.2067208e-01  -2.5636611e+00  -2.7131036e+00   2.6878936e-01  -4.4411704e-01  -2.4324468e+00  -1.4761092e+00  -4.6088596e+00  -2.6835247e+00   3.8923084e+00   3.7850496e+00   1.5539429e+00   4.0105843e+00  -9.7492763e-01   3.7774844e+00   3.5960187e+00   3.4863083e+00   3.1417329e+00   3.0525944e+00   2.9361901e+00   2.1772093e+00   2.2127356e+00   9.3780819e-01   8.4462616e-01   3.8682961e+00   2.1848313e+00   2.5185508e+00   1.7718701e+00   9.0174893e-01   1.5348050e+00  -1.3859227e+00  -2.0252781e+00   1.6375238e+00   1.1948831e+00   7.1528128e-01   2.3053524e-01  -1.1029091e-01   4.8790452e-01  -9.7261723e-01  -4.6124568e-01  -2.7391069e+00  -1.3975062e+00   2.9451141e+00   7.7523169e-01  -1.3638032e+00  -1.8244774e+00  -3.2175851e+00  -1.9512148e+00  -5.2622014e+00  -4.3726702e+00  -1.5984661e+00  -2.5689321e+00  -3.2807055e+00  -3.2993198e+00  -4.5956960e+00  -2.3613034e+00  -4.9778624e+00  -2.5572210e+00  -5.8793030e+00  -2.9983681e+00  -2.9547587e+00  -2.1388169e+00   3.8266277e+00   3.6499421e+00   2.7831764e+00   1.4248291e-01  -1.4521690e+00
   4.1738912e+00   2.5694593e+00   2.9346358e+00   2.5230628e+00   1.6107618e+00   1.5570666e+00  -4.8540504e-01   1.0047465e-01  -2.6741823e+00  -2.8307658e+00   4.5676257e-01  -4.3626199e-01  -2.2789472e+00  -1.5363250e+00  -4.6437114e+00  -2.8161186e+00   3.9247543e+00   3.7773403e+00   1.4888636e+00   4.1066619e+00  -1.0719803e+00   3.8096482e+00   3.6183030e+00   3.5208756e+00   3.1149145e+00   3.0643593e+00   2.9080929e+00   2.1826619e+00   2.1438655e+00   8.7872811e-01   7.3044690e-01   3.9449974e+00   2.2565228e+00   2.6300584e+00   1.7692316e+00   9.2074921e-01   1.4262320e+00  -1.4881332e+00  -2.1824959e+00   1.7871844e+00   1.2099524e+00   8.6138143e-01   1.9336801e-01   3.9538616e-02   4.5590838e-01  -8.8976107e-01  -5.3650663e-01  -2.7985796e+00  -1.5501283e+00   3.0559889e+00   7.8364780e-01  -1.1485988e+00  -1.8101188e+00  -3.1298903e+00  -2.0625144e+00  -5.3528508e+00  -4.5396317e+00  -1.3917278e+00  -2.5536727e+00  -3.1114257e+00  -3.2674192e+00  -4.4804758e+00  -2.3965691e+00  -5.0071939e+00  -2.6275569e+00  -5.9729031e+00  -3.0869137e+00  -3.0181771e+00  -2.1908694e+00   3.8919762e+00   3.6664204e+00   2.7492687e+00   2.8357887e-02  -1.4986044e+00
   4.2421760e+00   2.6518826e+00   2.9529633e+00   2.5625963e+00   1.6794767e+00   1.5101857e+00  -5.0781915e-01  -2.5384894e-02  -2.7556444e+00  -2.9591132e+00   6.4536955e-01  -4.2921839e-01  -2.1065818e+00  -1.5833393e+00  -4.6379166e+00  -2.9696687e+00   3.9255137e+00   3.7512481e+00   1.4169802e+00   4.1778187e+00  -1.1577352e+00   3.8078460e+00   3.6085762e+00   3.5332195e+00   3.0668210e+00   3.0623340e+00   2.8652171e+00   2.1805422e+00   2.0668234e+00   8.2248726e-01   6.0873952e-01   3.9896056e+00   2.3029277e+00   2.7297444e+00   1.7465238e+00   9.4362929e-01   1.3181578e+00  -1.5681031e+00  -2.3460949e+00   1.9328393e+00   1.2104264e+00   1.0050664e+00   1.4721667e-01   1.9526160e-01   4.1700556e-01  -7.9480861e-01  -6.1792348e-01  -2.8272277e+00  -1.7142875e+00   3.1540498e+00   7.8245654e-01  -9.1402839e-01  -1.7862803e+00  -3.0111542e+00  -2.1867457e+00  -5.3942743e+00  -4.7179332e+00  -1.1551040e+00  -2.5225325e+00  -2.9075227e+00  -3.2218486e+00  -4.3137270e+00  -2.4255987e+00  -4.9807840e+00  -2.6970781e+00  -6.0085393e+00  -3.1784139e+00  -3.0425232e+00  -2.2359017e+00   3.9258098e+00   3.6610908e+00   2.7045724e+00  -8.2751057e-02  -1.5215916e+00
   4.2764560e+00   2.7068926e+00   2.9428331e+00   2.5726195e+00   1.7378014e+00   1.4533974e+00  -5.1322688e-01  -1.5036182e-01  -2.7986792e+00  -3.0871519e+00   8.2597743e-01  -4.2462505e-01  -1.9210348e+00  -1.6150817e+00  -4.5877880e+00  -3.1321339e+00   3.8886257e+00   3.7033721e+00   1.3416495e+00   4.2158753e+00  -1.2236544e+00   3.7663790e+00   3.5616709e+00   3.5183381e+00   2.9930781e+00   3.0431541e+00   2.8045698e+00   2.1705414e+00   1.9821790e+00   7.7260505e-01   4.8530172e-01   3.9951366e+00   2.3175365e+00   2.8111759e+00   1.7005042e+00   9.6978949e-01   1.2138172e+00  -1.6187711e+00  -2.5064837e+00   2.0665640e+00   1.1935507e+00   1.1391343e+00   9.1809826e-02   3.5069608e-01   3.7162020e-01  -6.8992211e-01  -7.0071603e-01  -2.8199386e+00  -1.8796992e+00   3.2315904e+00   7.6906287e-01  -6.6907097e-01  -1.7531170e+00  -2.8629474e+00  -2.3155240e+00  -5.3773612e+00  -4.8940500e+00  -8.9790166e-01  -2.4767321e+00  -2.6768850e+00  -3.1627616e+00  -4.0977610e+00  -2.4443644e+00  -4.8966731e+00  -2.7584201e+00  -5.9794539e+00  -3.2640265e+00  -3.0213543e+00  -2.2679182e+00   3.9214069e+00   3.6288518e+00   2.6497110e+00  -1.8353493e-01  -1.5161493e+00
   4.2702868e+00   2.7282153e+00   2.8999413e+00   2.5490807e+00   1.7815813e+00   1.3858320e+00  -4.9983595e-01  -2.6807315e-01  -2.7959916e+00  -3.2033762e+00   9.9028950e-01  -4.2325206e-01  -1.7281757e+00  -1.6296279e+00  -4.4917585e+00  -3.2907769e+00   3.8092864e+00   3.6306532e+00   1.2660163e+00   4.2139433e+00  -1.2619218e+00   3.6807366e+00   3.4736341e+00   3.4719136e+00   2.8900259e+00   3.0036254e+00   2.7235265e+00   2.1521783e+00   1.8904516e+00   7.3198681e-01   3.6580412e-01   3.9559491e+00   2.2950747e+00   2.8683541e+00   1.6287165e+00   9.9804287e-01   1.1162413e+00  -1.6347280e+00  -2.6538748e+00   2.1808508e+00   1.1576429e+00   1.2567724e+00   2.7518912e-02   4.9953978e-01   3.2069825e-01  -5.7781453e-01  -7.7986248e-01  -2.7734389e+00  -2.0358512e+00   3.2816709e+00   7.4172460e-01  -4.2288227e-01  -1.7104222e+00  -2.6880056e+00  -2.4398827e+00  -5.2960937e+00  -5.0538818e+00  -6.2980534e-01  -2.4169576e+00  -2.4279670e+00  -3.0897982e+00  -3.8367230e+00  -2.4486894e+00  -4.7552893e+00  -2.8039810e+00  -5.8820145e+00  -3.3344500e+00  -2.9503800e+00  -2.2808258e+00   3.8734279e+00   3.5652924e+00   2.5852235e+00  -2.6714723e-01  -1.4781934e+00
   4.2187433e+00   2.7111192e+00   2.8211546e+00   2.4892990e+00   1.8069753e+00   1.3071084e+00  -4.6702978e-01  -3.7257245e-01  -2.7428732e+00  -3.2966187e+00   1.1307574e+00  -4.2494744e-01  -1.5338311e+00  -1.6252866e+00  -4.3504672e+00  -3.4328847e+00   3.6841881e+00   3.5306740e+00   1.1928813e+00   4.1667867e+00  -1.2660211e+00   3.5479085e+00   3.3420176e+00   3.3906348e+00   2.7550640e+00   2.9409902e+00   2.6201482e+00   2.1248731e+00   1.7922363e+00   7.0277912e-01   2.5554377e-01   3.8680601e+00   2.2318172e+00   2.8960686e+00   1.5297520e+00   1.0267224e+00   1.0282338e+00  -1.6125436e+00  -2.7788887e+00   2.2689805e+00   1.1022378e+00   1.3519173e+00  -4.4587722e-02   6.3569224e-01   2.6573337e-01  -4.6160763e-01  -8.5030913e-01  -2.6864698e+00  -2.1725724e+00   3.2984671e+00   6.9965578e-01  -1.8435004e-01  -1.6576661e+00  -2.4901219e+00  -2.5507744e+00  -5.1479125e+00  -5.1836929e+00  -3.6044001e-01  -2.3433585e+00  -2.1694369e+00  -3.0021567e+00  -3.5364404e+00  -2.4345503e+00  -4.5594468e+00  -2.8264628e+00  -5.7159496e+00  -3.3805874e+00  -2.8278074e+00  -2.2689288e+00   3.7782314e+00   3.4670551e+00   2.5116329e+00  -3.2763189e-01  -1.4049118e+00
   4.1186539e+00   2.6526503e+00   2.7047269e+00   2.3921601e+00   1.8107191e+00   1.2174994e+00  -4.1536149e-01  -4.5860982e-01  -2.6375140e+00  -3.3568836e+00   1.2409432e+00  -4.2866814e-01  -1.3435806e+00  -1.6006929e+00  -4.1666916e+00  -3.5464843e+00   3.5117778e+00   3.4019331e+00   1.1246016e+00   4.0710890e+00  -1.2312136e+00   3.3666205e+00   3.1660806e+00   3.2724692e+00   2.5869354e+00   2.8531815e+00   2.4934556e+00   2.0880439e+00   1.6883212e+00   6.8628455e-01   1.5921817e-01   3.7293722e+00   2.1258139e+00   2.8902027e+00   1.4034423e+00   1.0538298e+00   9.5234680e-01  -1.5509458e+00  -2.8731387e+00   2.3253457e+00   1.0281417e+00   1.4195620e+00  -1.2275004e-01   7.5356531e-01   2.0874346e-01  -3.4466135e-01  -9.0719920e-01  -2.5598243e+00  -2.2805973e+00   3.2775480e+00   6.4306402e-01   3.8319292e-02  -1.5940802e+00  -2.2739700e+00  -2.6395815e+00  -4.9338353e+00  -5.2710503e+00  -9.8962752e-02  -2.2556232e+00  -1.9098399e+00  -2.8987196e+00  -3.2041739e+00  -2.3983773e+00  -4.3141959e+00  -2.8193942e+00  -5.4843491e+00  -3.3941997e+00  -2.6545039e+00  -2.2274106e+00   3.6340937e+00   3.3321406e+00   2.4295294e+00  -3.6028537e-01  -1.2950540e+00
   3.9687605e+00   2.5517652e+00   2.5504358e+00   2.2582052e+00   1.7903605e+00   1.1180403e+00  -3.4646771e-01  -5.2186430e-01  -2.4810965e+00  -3.3760977e+00   1.3158120e+00  -4.3259139e-01  -1.1625774e+00  -1.5549060e+00  -3.9451473e+00  -3.6210129e+00   3.2924185e+00   3.2440689e+00   1.0630237e+00   3.9256208e+00  -1.1548823e+00   3.1374798e+00   2.9468992e+00   3.1168692e+00   2.3859260e+00   2.7390456e+00   2.3436370e+00   2.0412161e+00   1.5797833e+00   6.8293833e-01   8.0730338e-02   3.5397983e+00   1.9770198e+00   2.8479846e+00   1.2509692e+00   1.0772142e+00   8.9084881e-01  -1.4508483e+00  -2.9297526e+00   2.3457112e+00   9.3739133e-01   1.4559962e+00  -2.0458145e-01   8.4836500e-01   1.5219610e-01  -2.3038692e-01  -9.4611056e-01  -2.3962543e+00  -2.3520870e+00   3.2160671e+00   5.7311939e-01   2.3796087e-01  -1.5187829e+00  -2.0448825e+00  -2.6986077e+00  -4.6583259e+00  -5.3056853e+00   1.4629500e-01  -2.1531150e+00  -1.6572930e+00  -2.7782252e+00  -2.8482959e+00  -2.3373375e+00  -4.0265357e+00  -2.7776058e+00  -5.1934373e+00  -3.3685100e+00  -2.4339690e+00  -2.1527624e+00   3.4413235e+00   3.1601353e+00   2.3396475e+00  -3.6193142e-01  -1.1491153e+00
   3.7697769e+00   2.4093581e+00   2.3596354e+00   2.0896249e+00   1.7444549e+00   1.0105688e+00  -2.6291272e-01  -5.5913544e-01  -2.2776756e+00  -3.3487210e+00   1.3519454e+00  -4.3429649e-01  -9.9539495e-01  -1.4875040e+00  -3.6921653e+00  -3.6479010e+00   3.0284450e+00   3.0580135e+00   1.0094523e+00   3.7312956e+00  -1.0367229e+00   2.8630236e+00   2.6873694e+00   2.9248944e+00   2.1539655e+00   2.5985160e+00   2.1721754e+00   1.9841323e+00   1.4680512e+00   6.9234407e-01   2.3035439e-02   3.3012841e+00   1.7873177e+00   2.7681592e+00   1.0748866e+00   1.0947650e+00   8.4568334e-01  -1.3152296e+00  -2.9437966e+00   2.3274043e+00   8.3312750e-01   1.4589667e+00  -2.8718740e-01   9.1633171e-01   9.8886969e-02  -1.2205380e-01  -9.6328908e-01  -2.2002594e+00  -2.3810768e+00   3.1128693e+00   4.9185917e-01   4.0874147e-01  -1.4309313e+00  -1.8085931e+00  -2.7215235e+00  -4.3289370e+00  -5.2802224e+00   3.6812180e-01  -2.0350647e+00  -1.4192187e+00  -2.6394734e+00  -2.4779148e+00  -2.2495794e+00  -3.7050159e+00  -2.6976204e+00  -4.8521423e+00  -3.2987151e+00  -2.1721260e+00  -2.0431289e+00   3.2022674e+00   2.9523402e+00   2.2429378e+00  -3.3109403e-01  -9.6940333e-01
   3.5243649e+00   2.2281856e+00   2.1352258e+00   1.8901533e+00   1.6727034e+00   8.9769221e-01  -1.6797879e-01  -5.6848358e-01  -2.0338581e+00  -3.2721739e+00   1.3476662e+00  -4.3099921e-01  -8.4589797e-01  -1.3986726e+00  -3.4152901e+00  -3.6210449e+00   2.7241120e+00   2.8460624e+00   9.6464807e-01   3.4911186e+00  -8.7877553e-01   2.5476670e+00   2.3921141e+00   2.6992442e+00   1.8946247e+00   2.4327230e+00   1.9818761e+00   1.9168525e+00   1.3549250e+00   7.1336103e-01  -1.1965435e-02   3.0177312e+00   1.5604387e+00   2.6510818e+00   8.7904871e-01   1.1046034e+00   8.1841952e-01  -1.1488846e+00  -2.9125750e+00   2.2694218e+00   7.1939415e-01   1.4277566e+00  -3.6732721e-01   9.5492721e-01   5.1778738e-02  -2.2603925e-02  -9.5586591e-01  -1.9777813e+00  -2.3638225e+00   2.9685161e+00   4.0203623e-01   5.4636682e-01  -1.3298874e+00  -1.5709665e+00  -2.7037413e+00  -3.9557669e+00  -5.1907208e+00   5.6064827e-01  -1.9007941e+00  -1.2021239e+00  -2.4815538e+00  -2.1024683e+00  -2.1344266e+00  -3.3592584e+00  -2.5779429e+00  -4.4715054e+00  -3.1823783e+00  -1.8769589e+00  -1.8985532e+00   2.9212081e+00   2.7117932e+00   2.1406119e+00  -2.6806258e-01  -7.5999098e-01
   3.2370278e+00   2.0127014e+00   1.8815430e+00   1.6648817e+00   1.5760284e+00   7.8268742e-01  -6.5420901e-02  -5.4931158e-01  -1.7583260e+00  -3.1470450e+00   1.3030762e+00  -4.1981763e-01  -7.1713669e-01  -1.2892773e+00  -3.1228181e+00  -3.5371376e+00   2.3854441e+00   2.6118564e+00   9.2885679e-01   3.2100367e+00  -6.8530024e-01   2.1975595e+00   2.0673017e+00   2.4441995e+00   1.6130087e+00   2.2440306e+00   1.7767996e+00   1.8398334e+00   1.2425536e+00   7.4423319e-01  -2.3479095e-02   2.6948306e+00   1.3017907e+00   2.4987301e+00   6.6845887e-01   1.1052581e+00   8.1019514e-01  -9.5807040e-01  -2.8357836e+00   2.1724576e+00   6.0088402e-01   1.3631853e+00  -4.4160480e-01   9.6295940e-01   1.3813073e-02   6.5515334e-02  -9.2204404e-01  -1.7358268e+00  -2.2990237e+00   2.7852410e+00   3.0692583e-01   6.4820057e-01  -1.2153778e+00  -1.3377272e+00  -2.6427008e+00  -3.5507794e+00  -5.0369917e+00   7.1949380e-01  -1.7499479e+00  -1.0114219e+00  -2.3040620e+00  -1.7313139e+00  -1.9925023e+00  -2.9994357e+00  -2.4192334e+00  -4.0639802e+00  -3.0196818e+00  -1.5580272e+00  -1.7210998e+00   2.6041700e+00   2.4431824e+00   2.0341610e+00  -1.7485090e-01  -5.2655614e-01
   2.9139280e+00   1.7688142e+00   1.6041840e+00   1.4200086e+00   1.4565789e+00   6.6933744e-01   4.0793016e-02  -5.0238229e-01  -1.4612376e+00  -2.9770771e+00   1.2200076e+00  -3.9804550e-01  -6.1126967e-01  -1.1609145e+00  -2.8233192e+00  -3.3958540e+00   2.0199983e+00   2.3602674e+00   9.0185659e-01   2.8947014e+00  -4.6251501e-01   1.8203575e+00   1.7203904e+00   2.1654746e+00   1.3155565e+00   2.0359983e+00   1.5620976e+00   1.7539814e+00   1.1333667e+00   7.8274606e-01  -1.1821524e-02   2.3398230e+00   1.0182044e+00   2.3146340e+00   4.4904335e-01   1.0958094e+00   8.2165496e-01  -7.5008215e-01  -2.7155116e+00   2.0388455e+00   4.8265104e-01   1.2675328e+00  -5.0667317e-01   9.4063775e-01  -1.2289718e-02   1.4048724e-01  -8.6124160e-01  -1.4820567e+00  -2.1879139e+00   2.5668375e+00   2.1010701e-01   7.1329246e-01  -1.0876351e+00  -1.1142104e+00  -2.5380462e+00  -3.1270426e+00  -4.8226736e+00   8.4183709e-01  -1.5827142e+00  -8.5130264e-01  -2.1073020e+00  -1.3733359e+00  -1.8257794e+00  -2.6357410e+00  -2.2243503e+00  -3.6426847e+00  -2.8135200e+00  -1.2259049e+00  -1.5148523e+00   2.2586448e+00   2.1526601e+00   1.9253428e+00  -5.5059359e-02  -2.7612843e-01
   2.5626407e+00   1.5035843e+00   1.3097747e+00   1.1625426e+00   1.3176638e+00   5.6172212e-01   1.4673670e-01  -4.2977081e-01  -1.1535664e+00  -2.7689295e+00   1.1018972e+00  -3.6340801e-01  -5.2951787e-01  -1.0159322e+00  -2.5251813e+00  -3.1998763e+00   1.6365557e+00   2.0972030e+00   8.8302346e-01   2.5531604e+00  -2.1821899e-01   1.4249298e+00   1.3598193e+00   1.8699897e+00   1.0097599e+00   1.8132627e+00   1.3437676e+00   1.6606667e+00   1.0299681e+00   8.2639786e-01   2.1632502e-02   1.9611989e+00   7.1761890e-01   2.1037292e+00   2.2737332e-01   1.0759883e+00   8.5289296e-01  -5.3279040e-01  -2.5560999e+00   1.8724258e+00   3.6981233e-01   1.1443988e+00  -5.5943684e-01   8.8955703e-01  -2.4226224e-02   2.0122191e-01  -7.7417962e-01  -1.2243636e+00  -2.0342100e+00   2.3184936e+00   1.1523872e-01   7.4231967e-01  -9.4750515e-01  -9.0514622e-01  -2.3916912e+00  -2.6979547e+00  -4.5550652e+00   9.2641398e-01  -1.4000046e+00  -7.2464947e-01  -1.8924375e+00  -1.0365924e+00  -1.6375507e+00  -2.2778902e+00  -1.9982665e+00  -3.2206607e+00  -2.5694354e+00  -8.9158437e-01  -1.2857816e+00   1.8932588e+00   1.8475655e+00   1.8161299e+00   8.6346323e-02  -1.6757673e-02
   2.1918545e+00   1.2248843e+00   1.0056990e+00   8.9998241e-01   1.1636175e+00   4.6397795e-01   2.4875595e-01  -3.3475445e-01  -8.4642027e-01  -2.5317466e+00   9.5359149e-01  -3.1427918e-01  -4.7215656e-01  -8.5741446e-01  -2.2361939e+00  -2.9547622e+00   1.2447601e+00   1.8293370e+00   8.7140479e-01   2.1944964e+00   3.8668455e-02   1.0210101e+00   9.9466099e-01   1.5655774e+00   7.0382073e-01   1.5813538e+00   1.1283435e+00   1.5617019e+00   9.3500175e-01   8.7257077e-01   7.4546391e-02   1.5683582e+00   4.0872534e-01   1.8721440e+00   1.0349715e-02   1.0462258e+00   9.0340259e-01  -3.1417642e-01  -2.3638651e+00   1.6783433e+00   2.6726010e-01   9.9850597e-01  -5.9723852e-01   8.1260797e-01  -2.0285284e-02   2.4740495e-01  -6.6290478e-01  -9.7047011e-01  -1.8439274e+00   2.0465782e+00   2.5846923e-02   7.3744740e-01  -7.9650829e-01  -7.1448556e-01  -2.2077565e+00  -2.2764985e+00  -4.2447226e+00   9.7344830e-01  -1.2035759e+00  -6.3300309e-01  -1.6615888e+00  -7.2801498e-01  -1.4323187e+00  -1.9346810e+00  -1.7478593e+00  -2.8101942e+00  -2.2953908e+00  -5.6588803e-01  -1.0414918e+00   1.5174021e+00   1.5360778e+00   1.7086330e+00   2.4332111e-01   2.4287351e-01
   1.8110284e+00   9.4103587e-01   6.9979966e-01   6.3998687e-01   9.9960375e-01   3.8004684e-01   3.4366086e-01  -2.2164489e-01  -5.5039233e-01  -2.2765669e+00   7.8109467e-01  -2.4984264e-01  -4.3854845e-01  -6.8912291e-01  -1.9632043e+00  -2.6686661e+00   8.5472465e-01   1.5637876e+00   8.6579680e-01   1.8284310e+00   2.9862034e-01   6.1881429e-01   6.3425696e-01   1.2606369e+00   4.0626776e-01   1.3464479e+00   9.2254478e-01   1.4592810e+00   8.5099685e-01   9.1869146e-01   1.4375988e-01   1.1712435e+00   1.0058659e-01   1.6269289e+00  -1.9512820e-01   1.0076454e+00   9.7204548e-01  -1.0189426e-01  -2.1467156e+00   1.4627906e+00   1.7940116e-01   8.3545804e-01  -6.1801779e-01   7.1381992e-01   5.1241789e-04   2.7949631e-01  -5.3074098e-01  -7.2756928e-01  -1.6250729e+00   1.7583867e+00  -5.4862145e-02   7.0212060e-01  -6.3684928e-01  -5.4527765e-01  -1.9923909e+00  -1.8745862e+00  -3.9048642e+00   9.8452318e-01  -9.9607968e-01  -5.7657421e-01  -1.4178546e+00  -4.5317292e-01  -1.2156096e+00  -1.6136371e+00  -1.4815826e+00  -2.4222349e+00  -2.0013944e+00  -2.5892109e-01  -7.9085839e-01   1.1408370e+00   1.2268232e+00   1.6049975e+00   4.0907237e-01   4.9387229e-01
   1.4300190e+00   6.6044261e-01   4.0006613e-01   3.9005216e-01   8.3136566e-01   3.1343212e-01   4.2886927e-01  -9.5571318e-02  -2.7498213e-01  -2.0156216e+00   5.9127076e-01  -1.7018543e-01  -4.2722050e-01  -5.1539467e-01  -1.7118582e+00  -2.3519236e+00   4.7662075e-01   1.3077603e+00   8.6482276e-01   1.4649108e+00   5.5203225e-01   2.2863818e-01   2.8784837e-01   9.6375563e-01   1.2555399e-01   1.1150763e+00   7.3290785e-01   1.3558846e+00   7.8021093e-01   9.6236982e-01   2.2546022e-01   7.7996125e-01  -1.9774751e-01   1.3757392e+00  -3.8249228e-01   9.6199985e-01   1.0570446e+00   9.7114532e-02  -1.9136881e+00   1.2327085e+00   1.0993804e-01   6.6146388e-01  -6.2043307e-01   5.9814217e-01   3.8321755e-02   2.9867895e-01  -3.8216637e-01  -5.0202123e-01  -1.3872279e+00   1.4618483e+00  -1.2415371e-01   6.4080044e-01  -4.7137199e-01  -3.9959813e-01  -1.7534746e+00  -1.5025136e+00  -3.5506086e+00   9.6240224e-01  -7.8103266e-01  -5.5430518e-01  -1.1652610e+00  -2.1610830e-01  -9.9372164e-01  -1.3207460e+00  -1.2090397e+00  -2.0659422e+00  -1.6989915e+00   2.0404316e-02  -5.4357384e-01   7.7330675e-01   9.2845871e-01   1.5072861e+00   5.7641711e-01   7.2757043e-01
   1.0586909e+00   3.9123548e-01   1.1431711e-01   1.5720696e-01   6.6493971e-01   2.6697952e-01   5.0249661e-01   3.7775349e-02  -2.8119732e-02  -1.7615725e+00   3.9151357e-01  -7.6320637e-02  -4.3598264e-01  -3.4099605e-01  -1.4864265e+00  -2.0165203e+00   1.2026710e-01   1.0681811e+00   8.6700613e-01   1.1136974e+00   7.8973777e-01  -1.3954889e-01  -3.5783280e-02   6.8331535e-01  -1.3034444e-01   8.9380402e-01   5.6542594e-01   1.2541567e+00   7.2448076e-01   1.0015109e+00   3.1537826e-01   4.0440265e-01  -4.7761493e-01   1.1264862e+00  -5.4581647e-01   9.1155745e-01   1.1560086e+00   2.7693526e-01  -1.6744333e+00   9.9546123e-01   6.1700653e-02   4.8303894e-01  -6.0394042e-01   4.7117634e-01   9.2435073e-02   3.0676279e-01  -2.2261899e-01  -2.9911818e-01  -1.1410486e+00   1.1652052e+00  -1.7987608e-01   5.5866308e-01  -3.0346118e-01  -2.7852713e-01  -1.5002232e+00  -1.1685591e+00  -3.1981073e+00   9.1081388e-01  -5.6270843e-01  -5.6397896e-01  -9.0863662e-01  -1.9244466e-02  -7.7342235e-01  -1.0603018e+00  -9.4047963e-01  -1.7483738e+00  -1.4006502e+00   2.6475618e-01  -3.0962973e-01   4.2415623e-01   6.4925415e-01   1.4173591e+00   7.3814614e-01   9.3595035e-01
   7.0652799e-01   1.4094115e-01  -1.5010875e-01  -5.2265014e-02   5.0634507e-01   2.4269871e-01   5.6339160e-01   1.7242438e-01   1.8418495e-01  -1.5267478e+00   1.8939794e-01   2.9859755e-02  -4.6208127e-01  -1.7093729e-01  -1.2897238e+00  -1.6754679e+00  -2.0526548e-01   8.5134403e-01   8.7084059e-01   7.8397349e-01   1.0034808e+00  -4.7650006e-01  -3.2865544e-01   4.2710326e-01  -3.5430654e-01   6.8890087e-01   4.2522005e-01   1.1567621e+00   6.8509511e-01   1.0343963e+00   4.0900008e-01   5.3874705e-02  -7.3109265e-01   8.8697253e-01  -6.8009408e-01   8.5894928e-01   1.2659912e+00   4.3291155e-01  -1.4386863e+00   7.5850181e-01   3.6533389e-02   3.0669797e-01  -5.6882628e-01   3.3887503e-01   1.6130171e-01   3.0605114e-01  -5.8237817e-02  -1.2292106e-01  -8.9770397e-01   8.7667165e-01  -2.2053137e-01   4.6128021e-01  -1.3689712e-01  -1.8217226e-01  -1.2427069e+00  -8.7872573e-01  -2.8636180e+00   8.3420984e-01  -3.4595778e-01  -6.0237153e-01  -6.5342065e-01   1.3663305e-01  -5.6160828e-01  -8.3484693e-01  -6.8623897e-01  -1.4743174e+00  -1.1190753e+00   4.6866570e-01  -9.8762955e-02   1.0198135e-01   3.9670143e-01   1.3367623e+00   8.8737754e-01   1.1120407e+00
   3.8225785e-01  -8.3813812e-02  -3.8664696e-01  -2.3306736e-01   3.6126938e-01   2.4163535e-01   6.1112144e-01   3.0241981e-01   3.5805383e-01  -1.3224198e+00  -7.6724738e-03   1.4569357e-01  -5.0237832e-01  -1.0257240e-02  -1.1231097e+00  -1.3421192e+00  -4.9202141e-01   6.6259101e-01   8.7485197e-01   4.8398179e-01   1.1863181e+00  -7.7406302e-01  -5.8389387e-01   2.0194659e-01  -5.4040453e-01   5.0601843e-01   3.1626204e-01   1.0662373e+00   6.6269967e-01   1.0597333e+00   5.0178477e-01  -2.6324806e-01  -9.5131287e-01   6.6452792e-01  -7.8146848e-01   8.0698684e-01   1.3835870e+00   5.6178787e-01  -1.2157515e+00   5.2904072e-01   3.5239730e-02   1.3864964e-01  -5.1619300e-01   2.0722365e-01   2.4260279e-01   2.9918003e-01   1.0444891e-01   2.3832325e-02  -6.6828391e-01   6.0408619e-01  -2.4530766e-01   3.5430118e-01   2.4326015e-02  -1.0973116e-01  -9.9131337e-01  -6.3663295e-01  -2.5625795e+00   7.3751357e-01  -1.3597195e-01  -6.6544280e-01  -4.0541858e-01   2.5232535e-01  -3.6494964e-01  -6.4520857e-01  -4.5616731e-01  -1.2462598e+00  -8.6648831e-01   6.2870052e-01   8.0099974e-02  -1.8568567e-01   1.7716572e-01   1.2666339e+00   1.0178839e+00   1.2502620e+00
   9.3507657e-02  -2.7755385e-01  -5.8977460e-01  -3.8109093e-01   2.3476745e-01   2.6380367e-01   6.4591325e-01   4.2211307e-01   4.9180944e-01  -1.1581726e+00  -1.9280479e-01   2.6790769e-01  -5.5354028e-01   1.3621060e-01  -9.8656528e-01  -1.0294580e+00  -7.3348456e-01   5.0604720e-01   8.7765557e-01   2.2070981e-01   1.3329339e+00  -1.0255132e+00  -7.9600137e-01   1.3390491e-02  -6.8418424e-01   3.4989894e-01   2.4116630e-01   9.8484148e-01   6.5724201e-01   1.0766754e+00   5.8937926e-01  -5.3984146e-01  -1.1327340e+00   4.6566365e-01  -8.4740715e-01   7.5846637e-01   1.5050595e+00   6.6176344e-01  -1.0140298e+00   3.1373311e-01   5.7581493e-02  -1.5491268e-02  -4.4789915e-01   8.1924910e-02   3.3337624e-01   2.8894205e-01   2.5887049e-01   1.3975073e-01  -4.6320610e-01   3.5457391e-01  -2.5407582e-01   2.4315722e-01   1.7620596e-01  -5.9587224e-02  -7.5618201e-01  -4.4354494e-01  -2.3087392e+00   6.2587018e-01   6.1993977e-02  -7.4855619e-01  -1.7051811e-01   3.3010281e-01  -1.8953889e-01  -4.9061968e-01  -2.5906616e-01  -1.0644783e+00  -6.5391712e-01   7.4352587e-01   2.1936555e-01  -4.3264418e-01  -4.3994689e-03   1.2076382e+00   1.1243797e+00   1.3467016e+00
  -1.5349387e-01  -4.3615251e-01  -7.5524091e-01  -4.9356472e-01   1.3099373e-01   3.0818118e-01   6.6856087e-01   5.2643926e-01   5.8590437e-01  -1.0413945e+00  -3.5992699e-01   3.9281387e-01  -6.1222320e-01   2.6407562e-01  -8.7883197e-01  -7.4939894e-01  -9.2484664e-01   3.8442511e-01   8.7800575e-01  -3.6762785e-04   1.4398495e+00  -1.2258349e+00  -9.6107625e-01  -1.3456308e-01  -7.8287326e-01   2.2412998e-01   2.0106209e-01   9.1442502e-01   6.6796137e-01   1.0848148e+00   6.6782034e-01  -7.7030694e-01  -1.2713570e+00   2.9576517e-01  -8.7681078e-01   7.1597571e-01   1.6264981e+00   7.3246081e-01  -8.4061228e-01   1.1839654e-01   1.0232950e-01  -1.5096020e-01  -3.6645888e-01  -3.1894730e-02   4.3018211e-01   2.7810676e-01   3.9877553e-01   2.2474975e-01  -2.9165470e-01   1.3423635e-01  -2.4735563e-01   1.3280497e-01   3.1494630e-01  -2.9432619e-02  -5.4664241e-01  -2.9852294e-01  -2.1133862e+00   5.0441099e-01   2.4291700e-01  -8.4671645e-01   4.5616581e-02   3.7352587e-01  -4.0563868e-02  -3.6890986e-01  -1.0217880e-01  -9.2724203e-01  -4.9054049e-01   8.1385506e-01   3.1322862e-01  -6.3423943e-01  -1.4466166e-01   1.1599338e+00   1.2027555e+00   1.3993027e+00
  -3.5415519e-01  -5.5697013e-01  -8.8024915e-01  -5.6915058e-01   5.2985179e-02   3.7276744e-01   6.8030678e-01   6.1116289e-01   6.4272355e-01  -9.7691740e-01  -5.0405170e-01   5.1652663e-01  -6.7523749e-01   3.6961665e-01  -7.9760266e-01  -5.1214136e-01  -1.0632064e+00   2.9891144e-01   8.7483965e-01  -1.7547966e-01   1.5055240e+00  -1.3719336e+00  -1.0769685e+00  -2.3963882e-01  -8.3550514e-01   1.3096314e-01   1.9555437e-01   8.5632180e-01   6.9342445e-01   1.0841538e+00   7.3371511e-01  -9.5079161e-01  -1.3648769e+00   1.5884148e-01  -8.7005116e-01   6.8171792e-01   1.7439967e+00   7.7481871e-01  -7.0096160e-01  -5.2228106e-02   1.6735934e-01  -2.6405300e-01  -2.7490492e-01  -1.2993849e-01   5.2929806e-01   2.6924967e-01   5.1858585e-01   2.7995496e-01  -1.6108323e-01  -5.2111758e-02  -2.2625501e-01   2.7524399e-02   4.3716412e-01  -1.6413370e-02  -3.7069250e-01  -1.9868130e-01  -1.9847349e+00   3.7804305e-01   4.0230017e-01  -9.5481319e-01   2.3785438e-01   3.8721176e-01   7.7973174e-02  -2.7675454e-01   9.2339383e-03  -8.3109618e-01  -3.8313235e-01   8.4229635e-01   3.5802733e-01  -7.8751613e-01  -2.4203182e-01   1.1231768e+00   1.2502503e+00   1.4079543e+00
  -5.0569095e-01  -6.3892533e-01  -9.6357812e-01  -6.0797479e-01   2.5099296e-03   4.5470224e-01   6.8271063e-01   6.7308007e-01   6.6627727e-01  -9.6682384e-01  -6.2147852e-01   6.3518898e-01  -7.3968138e-01   4.4998230e-01  -7.3975046e-01  -3.2561602e-01  -1.1476857e+00   2.4914209e-01   8.6731372e-01  -3.0267622e-01   1.5303394e+00  -1.4627677e+00  -1.1433634e+00  -3.0138065e-01  -8.4295132e-01   7.1209647e-02   2.2277401e-01   8.1127642e-01   7.3160575e-01   1.0750584e+00   7.8439234e-01  -1.0793399e+00  -1.4127629e+00   5.7346978e-02  -8.2893469e-01   6.5736614e-01   1.8538415e+00   7.9091958e-01  -5.9869256e-01  -1.9466086e-01   2.4978695e-01  -3.5227679e-01  -1.7662324e-01  -2.0893701e-01   6.2693189e-01   2.6460008e-01   6.1371807e-01   3.0755464e-01  -7.6812289e-02  -2.0114215e-01  -1.9238754e-01  -6.9220773e-02   5.4007653e-01  -1.7291653e-02  -2.3455014e-01  -1.3952782e-01  -1.9274986e+00   2.5127063e-01   5.3644298e-01  -1.0678567e+00   4.0189020e-01   3.7655402e-01   1.6347257e-01  -2.0996662e-01   7.2199800e-02  -7.7121534e-01  -3.3564903e-01   8.3310459e-01   3.5246966e-01  -8.9130535e-01  -2.9669489e-01   1.0965593e+00   1.2655509e+00   1.3744706e+00
  -6.0721160e-01  -6.8249560e-01  -1.0056311e+00  -6.1159206e-01  -2.0006123e-02   5.5043613e-01   6.7751365e-01   7.1016651e-01   6.6181039e-01  -1.0104231e+00  -7.0992214e-01   7.4519318e-01  -8.0303515e-01   5.0335168e-01  -7.0158268e-01  -1.9506253e-01  -1.1794535e+00   2.3326849e-01   8.5483359e-01  -3.8186468e-01   1.5164782e+00  -1.4993862e+00  -1.1617830e+00  -3.2114364e-01  -8.0785561e-01   4.4221636e-02   2.7951502e-01   7.7941137e-01   7.8000706e-01   1.0582001e+00   8.1801670e-01  -1.1559634e+00  -1.4162570e+00  -7.9091820e-03  -7.5659192e-01   6.4396100e-01   1.9526997e+00   7.8376686e-01  -5.3546310e-01  -3.0680139e-01   3.4613632e-01  -4.1443066e-01  -7.5167957e-02  -2.6677782e-01   7.1943944e-01   2.6591771e-01   6.8085050e-01   3.1061076e-01  -4.1749600e-02  -3.1113619e-01  -1.4777232e-01  -1.5485639e-01   6.2165593e-01  -2.8619961e-02  -1.4230979e-01  -1.1536438e-01  -1.9426762e+00   1.2805390e-01   6.4266812e-01  -1.1811932e+00   5.3450089e-01   3.4740808e-01   2.1487372e-01  -1.6381470e-01   8.6196896e-02  -7.4179966e-01  -3.4899248e-01   7.9185211e-01   2.9771029e-01  -9.4623972e-01  -3.1054653e-01   1.0788807e+00   1.2488165e+00   1.3024591e+00
  -6.5972875e-01  -6.8964516e-01  -1.0084047e+00  -5.8287870e-01  -1.5469361e-02   6.5594269e-01   6.6651000e-01   7.2166170e-01   6.3535656e-01  -1.1043925e+00  -7.6855920e-01   8.4338392e-01  -8.6321365e-01   5.2904440e-01  -6.7910527e-01  -1.2277065e-01  -1.1616485e+00   2.4811061e-01   8.3707715e-01  -4.1476308e-01   1.4677023e+00  -1.4848623e+00  -1.1354981e+00  -3.0198287e-01  -7.3447250e-01   4.7961843e-02   3.6144854e-01   7.6023854e-01   8.3580841e-01   1.0344915e+00   8.3365984e-01  -1.1826201e+00  -1.3782898e+00  -3.7759054e-02  -6.5729617e-01   6.4185728e-01   2.0377958e+00   7.5702865e-01  -5.1097726e-01  -3.8797407e-01   4.5253153e-01  -4.5060982e-01   2.5933158e-02  -3.0255966e-01   8.0353410e-01   2.7440463e-01   7.1811439e-01   2.9283722e-01  -5.6254852e-02  -3.8202314e-01  -9.4721544e-02  -2.2770822e-01   6.8074281e-01  -4.6921119e-02  -9.5730531e-02  -1.1972375e-01  -2.0275726e+00   1.1707794e-02   7.1948768e-01  -1.2906886e+00   6.3374401e-01   3.0575691e-01   2.3269893e-01  -1.3335164e-01   5.3154719e-02  -7.3649340e-01  -4.2097496e-01   7.2503675e-01   1.9726826e-01  -9.5469319e-01  -2.8704046e-01   1.0686428e+00   1.2016236e+00   1.1970800e+00
  -6.6607138e-01  -6.6368124e-01  -9.7537228e-01  -5.2585670e-01   1.3975895e-02   7.6695857e-01   6.5143213e-01   7.0808342e-01   5.9327105e-01  -1.2430737e+00  -7.9799059e-01   9.2723397e-01  -9.1858217e-01   5.2756992e-01  -6.6828379e-01  -1.0800764e-01  -1.0991993e+00   2.8938714e-01   8.1400720e-01  -4.0476986e-01   1.3890526e+00  -1.4241224e+00  -1.0693499e+00  -2.4844250e-01  -6.2841579e-01   7.9159296e-02   4.6340075e-01   7.5271312e-01   8.9603922e-01   1.0050206e+00   8.3132396e-01  -1.1630940e+00  -1.3033110e+00  -3.4573459e-02  -5.3622076e-01   6.5072450e-01   2.1070635e+00   7.1476612e-01  -5.2309784e-01  -4.3889472e-01   5.6490502e-01  -4.6213185e-01   1.2337092e-01  -3.1656965e-01   8.7647567e-01   2.9065776e-01   7.2519389e-01   2.5835786e-01  -1.1816105e-01  -4.1533032e-01  -3.5719954e-02  -2.8695720e-01   7.1711168e-01  -6.8866276e-02  -9.4173872e-02  -1.4581546e-01  -2.1760517e+00  -9.5159375e-02   7.6669398e-01  -1.3928712e+00   6.9908175e-01   2.5737614e-01   2.1899882e-01  -1.1373463e-01  -2.2711479e-02  -7.4880311e-01  -5.4649242e-01   6.3965109e-01   5.6785739e-02  -9.2064353e-01  -2.3095449e-01   1.0641660e+00   1.1268367e+00   1.0647130e+00
  -6.3071351e-01  -6.0904340e-01  -9.1128294e-01  -4.4545560e-01   6.5118921e-02   8.7923463e-01   6.3385780e-01   6.7116959e-01   5.4177780e-01  -1.4188978e+00  -8.0012380e-01   9.9498071e-01  -9.6794169e-01   5.0061031e-01  -6.6528474e-01  -1.4714174e-01  -9.9854760e-01   3.5200681e-01   7.8587581e-01  -3.5675292e-01   1.2864888e+00  -1.3236713e+00  -9.6948652e-01  -1.6625707e-01  -4.9633114e-01   1.3354029e-01   5.7967491e-01   7.5532581e-01   9.5775826e-01   9.7098704e-01   8.1191476e-01  -1.1027802e+00  -1.1970416e+00  -2.0679118e-03  -3.9914720e-01   6.6959961e-01   2.1592577e+00   6.6116585e-01  -5.6806044e-01  -4.6155928e-01   6.7921032e-01  -4.5139016e-01   2.1423127e-01  -3.1018733e-01   9.3622519e-01   3.1466384e-01   7.0332499e-01   2.1145822e-01  -2.2295718e-01  -4.1404776e-01   2.6698482e-02  -3.3255155e-01   7.3148419e-01  -9.1442000e-02  -1.3469999e-01  -1.8695347e-01  -2.3790068e+00  -1.9066922e-01   7.8536780e-01  -1.4850282e+00   7.3141731e-01   2.0751999e-01   1.7719926e-01  -1.0051818e-01  -1.3522224e-01  -7.7249114e-01  -7.1789949e-01   5.4274060e-01  -1.1635737e-01  -8.4945910e-01  -1.4808790e-01   1.0637101e+00   1.0284113e+00   9.1254921e-01
  -5.5951800e-01  -5.3103581e-01  -8.2188513e-01  -3.4722450e-01   1.3391916e-01   9.8877988e-01   6.1514244e-01   6.1374799e-01   4.8656378e-01  -1.6229119e+00  -7.7798524e-01   1.0457157e+00  -1.0104948e+00   4.5093251e-01  -6.6668441e-01  -2.3395863e-01  -8.6728504e-01   4.3040017e-01   7.5321463e-01  -2.7676656e-01   1.1664981e+00  -1.1912274e+00  -8.4302392e-01  -6.1983848e-02  -3.4551206e-01   2.0611820e-01   7.0439551e-01   7.6622555e-01   1.0182270e+00   9.3364475e-01   7.7716306e-01  -1.0083774e+00  -1.0661553e+00   5.4971432e-02  -2.5214317e-01   6.9698510e-01   2.1940198e+00   6.0029379e-01  -6.4077439e-01  -4.5906099e-01   7.9162846e-01  -4.2164581e-01   2.9614339e-01  -2.8572526e-01   9.8155317e-01   3.4583617e-01   6.5518991e-01   1.5634624e-01  -3.6412087e-01  -3.8241508e-01   9.0071684e-02  -3.6508893e-01   7.2548757e-01  -1.1209607e-01  -2.1231856e-01  -2.3693785e-01  -2.6250174e+00  -2.7366173e-01   7.7780089e-01  -1.5652555e+00   7.3303792e-01   1.6065071e-01   1.1185852e-01  -8.9901203e-02  -2.7668932e-01  -8.0192205e-01  -9.2555716e-01   4.4098202e-01  -3.1354275e-01  -7.4761584e-01  -4.4908667e-02   1.0655975e+00   9.1114352e-01   7.4814281e-01
  -4.5940543e-01  -4.3551636e-01  -7.1358997e-01  -2.3701203e-01   2.1578914e-01   1.0920804e+00   5.9637975e-01   5.3954011e-01   4.3245181e-01  -1.8453723e+00  -7.3547656e-01   1.0794190e+00  -1.0458040e+00   3.8223204e-01  -6.6963202e-01  -3.6015070e-01  -7.1372629e-01   5.1886785e-01   7.1681237e-01  -1.7170918e-01   1.0356977e+00  -1.0352894e+00  -6.9765330e-01   5.7406838e-02  -1.8348432e-01   2.9152071e-01   8.3184975e-01   7.8336131e-01   1.0750642e+00   8.9425134e-01   7.2949838e-01  -8.8750899e-01  -9.1790951e-01   1.3102162e-01  -1.0123051e-01   7.3098492e-01   2.2118837e+00   5.3588748e-01  -7.3519153e-01  -4.3534750e-01   8.9875525e-01  -3.7677339e-01   3.6738825e-01  -2.4622059e-01   1.0120929e+00   3.8308951e-01   5.8471387e-01   9.6938486e-02  -5.3358257e-01  -3.2564241e-01   1.5212327e-01  -3.8568250e-01   7.0155847e-01  -1.2885152e-01  -3.2037819e-01  -2.9036525e-01  -2.9011477e+00  -3.4365324e-01   7.4733776e-01  -1.6324605e+00   7.0746559e-01   1.2023277e-01   2.8350945e-02  -7.8910385e-02  -4.3846798e-01  -8.3233941e-01  -1.1585130e+00   3.4031278e-01  -5.2548969e-01  -6.2235582e-01   7.1827646e-02   1.0683234e+00   7.8038072e-01   5.7895207e-01
  -3.3796560e-01  -3.2856219e-01  -5.9309559e-01  -1.2063610e-01   3.0590201e-01   1.1862765e+00   5.7838918e-01   4.5290966e-01   3.8317475e-01  -2.0763600e+00  -6.7709409e-01   1.0969351e+00  -1.0737497e+00   2.9891375e-01  -6.7195629e-01  -5.1594292e-01  -5.4644322e-01   6.1191965e-01   6.7767621e-01  -4.8939457e-02   9.0046210e-01  -8.6465793e-01  -5.4121672e-01   1.8495394e-01  -1.7587712e-02   3.8432861e-01   9.5680255e-01   8.0463076e-01   1.1263690e+00   8.5402549e-01   6.7188013e-01  -7.4829017e-01  -7.5974321e-01   2.2019137e-01   4.7933588e-02   7.6946259e-01   2.2142207e+00   4.7119755e-01  -8.4471899e-01  -3.9493578e-01   9.9775685e-01  -3.2098150e-01   4.2695797e-01  -1.9519427e-01   1.0283310e+00   4.2494655e-01   4.9677701e-01   3.6685297e-02  -7.2228657e-01  -2.4958306e-01   2.1086291e-01  -3.9582243e-01   6.6279531e-01  -1.4037975e-01  -4.5106673e-01  -3.4284877e-01  -3.1938246e+00  -4.0076958e-01   6.9814760e-01  -1.6863246e+00   6.5922589e-01   8.8608826e-02  -6.7499628e-02  -6.5506956e-02  -6.1156189e-01  -8.6005717e-01  -1.4052572e+00   2.4563888e-01  -7.4286091e-01  -4.8130333e-01   1.9546355e-01   1.0706484e+00   6.4171422e-01   4.1190869e-01
  -2.0303326e-01  -2.1613174e-01  -4.6700018e-01  -3.5667920e-03   3.9949972e-01   1.2692867e+00   5.6172855e-01   3.5857100e-01   3.4126426e-01  -2.3063813e+00  -6.0763072e-01   1.0998874e+00  -1.0944961e+00   2.0582227e-01  -6.7221057e-01  -6.9080698e-01  -3.7379252e-01   7.0457924e-01   6.3697840e-01   8.4126005e-02   7.6659472e-01  -6.8794840e-01  -3.8128143e-01   3.1410761e-01   1.4541645e-01   4.7940052e-01   1.0747623e+00   8.2802302e-01   1.1708023e+00   8.1411225e-01   6.0759676e-01  -5.9887361e-01  -5.9887128e-01   3.1659699e-01   1.9034059e-01   8.1021059e-01   2.2031240e+00   4.0888584e-01  -9.6264850e-01  -3.4260555e-01   1.0864837e+00  -2.5852909e-01   4.7456295e-01  -1.3639720e-01   1.0315363e+00   4.6966786e-01   3.9686281e-01  -2.1554550e-02  -9.2080819e-01  -1.6037773e-01   2.6466815e-01  -3.9724221e-01   6.1276610e-01  -1.4602568e-01  -5.9598278e-01  -3.9113485e-01  -3.4897304e+00  -4.4565924e-01   6.3494391e-01  -1.7272303e+00   5.9355105e-01   6.6967780e-02  -1.6980772e-01  -4.8608413e-02  -7.8722959e-01  -8.8255262e-01  -1.6544942e+00   1.6064260e-01  -9.5684909e-01  -3.3206134e-01   3.1980259e-01   1.0716630e+00   5.0067092e-01   2.5304747e-01
  -6.2255444e-02  -1.0374743e-01  -3.4143162e-01   1.0935402e-01   4.9217835e-01   1.3398673e+00   5.4672623e-01   2.6127857e-01   3.0805617e-01  -2.5269096e+00  -5.3187955e-01   1.0905391e+00  -1.1084643e+00   1.0793933e-01  -6.6965532e-01  -8.7420452e-01  -2.0347053e-01   7.9263300e-01   5.9598839e-01   2.2040814e-01   6.3906640e-01  -5.1312888e-01  -2.2474265e-01   4.3908161e-01   2.9968262e-01   5.7215840e-01   1.1821798e+00   8.5174322e-01   1.2076211e+00   7.7555406e-01   5.4004574e-01  -4.4700247e-01  -4.4190067e-01   4.1471666e-01   3.2185960e-01   8.5111272e-01   2.1812394e+00   3.5098067e-01  -1.0825724e+00  -2.8309450e-01   1.1635336e+00  -1.9345903e-01   5.1058608e-01  -7.3561730e-02   1.0236283e+00   5.1539481e-01   2.9067129e-01  -7.5583579e-02  -1.1199791e+00  -6.4094545e-02   3.1234217e-01  -3.9179596e-01   5.5528402e-01  -1.4578153e-01  -7.4673247e-01  -4.3311516e-01  -3.7766404e+00  -4.7939223e-01   5.6267375e-01  -1.7561584e+00   5.1603943e-01   5.5406770e-02  -2.7300441e-01  -2.8025361e-02  -9.5754308e-01  -8.9845902e-01  -1.8958661e+00   8.7700961e-02  -1.1596973e+00  -1.8181366e-01   4.3942445e-01   1.0708208e+00   3.6242321e-01   1.0722345e-01
   7.7319462e-02   3.7793702e-03  -2.2172339e-01   2.1413614e-01   5.8013006e-01   1.3976094e+00   5.3352620e-01   1.6551947e-01   2.8380232e-01  -2.7308294e+00  -4.5435814e-01   1.0716083e+00  -1.1163090e+00   1.0070104e-02  -6.6418145e-01  -1.0562991e+00  -4.2127472e-02   8.7280532e-01   5.5599417e-01   3.5352822e-01   5.2183171e-01  -3.4711633e-01  -7.7484470e-02   5.5512913e-01   4.4054051e-01   6.5881320e-01   1.2765674e+00   8.7430950e-01   1.2366647e+00   7.3926624e-01   4.7251045e-01  -2.9960410e-01  -2.9449687e-01   5.0969698e-01   4.3939664e-01   8.9028885e-01   2.1515577e+00   2.9888405e-01  -1.1987588e+00  -2.2081778e-01   1.2282625e+00  -1.2936849e-01   5.3598990e-01  -1.0174673e-02   1.0070006e+00   5.6029471e-01   1.8372734e-01  -1.2388028e-01  -1.3114719e+00   3.3610869e-02   3.5314398e-01  -3.8134996e-01   4.9416538e-01  -1.4021061e-01  -8.9550118e-01  -4.6774242e-01  -4.0441389e+00  -5.0335000e-01   4.8620098e-01  -1.7745626e+00   4.3229731e-01   5.3079385e-02  -3.7217406e-01  -4.3215269e-03  -1.1158526e+00  -9.0746216e-01  -2.1205701e+00   2.7916196e-02  -1.3451135e+00  -3.6960881e-02   5.4992994e-01   1.0679369e+00   2.3153429e-01  -2.2064399e-02
   2.0960179e-01   1.0256225e-01  -1.1216104e-01   3.0779240e-01   6.6032496e-01   1.4428722e+00   5.2213868e-01   7.5234652e-02   2.6786822e-01  -2.9127592e+00  -3.7906852e-01   1.0460524e+00  -1.1188916e+00  -8.3456755e-02  -6.5618643e-01  -1.2285745e+00   1.0493097e-01   9.4285062e-01   5.1821759e-01   4.7811204e-01   4.1772911e-01  -1.9546154e-01   5.5876672e-02   6.5872410e-01   5.6465891e-01   7.3651567e-01   1.3565331e+00   8.9461526e-01   1.2582933e+00   7.0601490e-01   4.0795097e-01  -1.6245398e-01  -1.6112578e-01   5.9758976e-01   5.4097453e-01   9.2620829e-01   2.1171824e+00   2.5342146e-01  -1.3064565e+00  -1.5963188e-01   1.2807404e+00  -6.9231242e-02   5.5218622e-01   5.0713912e-02   9.8430994e-01   6.0269693e-01   8.1016868e-02  -1.6556391e-01  -1.4882949e+00   1.2779164e-01   3.8678846e-01  -3.6768928e-01   4.3298969e-01  -1.3032717e-01  -1.0355516e+00  -4.9486765e-01  -4.2841600e+00  -5.1911125e-01   4.1000843e-01  -1.7842256e+00   3.4759006e-01   5.8413692e-02  -4.6332231e-01   2.1386310e-02  -1.2571205e+00  -9.1011652e-01  -2.3218206e+00  -1.8752068e-02  -1.5085480e+00   9.7183168e-02   6.4809880e-01   1.0631527e+00   1.1175057e-01  -1.3273484e-01
   3.2974281e-01   1.8977808e-01  -1.5819355e-02   3.8840862e-01   7.3062100e-01   1.4766619e+00   5.1248898e-01  -6.4094799e-03   2.5898670e-01  -3.0692255e+00  -3.0930633e-01   1.0168384e+00  -1.1172423e+00  -1.6904948e-01  -6.4641706e-01  -1.3843113e+00   2.3393290e-01   1.0015594e+00   4.8372989e-01   5.9001490e-01   3.2846343e-01  -6.2145545e-02   1.7214664e-01   7.4763741e-01   6.7010434e-01   8.0342384e-01   1.4217302e+00   9.1195269e-01   1.2732894e+00   6.7639711e-01   3.4882542e-01  -3.9934738e-02  -4.4890447e-02   6.7550369e-01   6.2572988e-01   9.5776482e-01   2.0810955e+00   2.1492017e-01  -1.4021116e+00  -1.0265803e-01   1.3216600e+00  -1.5282659e-02   5.6088074e-01   1.0663593e-01   9.5825120e-01   6.4120897e-01  -1.3319566e-02  -2.0031990e-01  -1.6451614e+00   2.1444156e-01   4.1341623e-01  -3.5243968e-01   3.7488182e-01  -1.1744349e-01  -1.1616068e+00  -5.1502554e-01  -4.4913080e+00  -5.2833871e-01   3.3794208e-01  -1.7871069e+00   2.6652925e-01   6.9375881e-02  -5.4355387e-01   4.7664793e-02  -1.3781022e+00  -9.0760336e-01  -2.4951231e+00  -5.3273460e-02  -1.6473169e+00   2.1661102e-01   7.3195102e-01   1.0568694e+00   5.8535201e-03  -2.2407382e-01
   4.3431872e-01   2.6372206e-01   6.5499585e-02   4.5513102e-01   7.8979957e-01   1.5004709e+00   5.0445771e-01  -7.7178616e-02   2.5553444e-01  -3.1986852e+00  -2.4752881e-01   9.8672253e-01  -1.1125052e+00  -2.4404967e-01  -6.3579899e-01  -1.5188814e+00   3.4270927e-01   1.0486819e+00   4.5337555e-01   6.8645144e-01   2.5466383e-01   5.0499913e-02   2.6959705e-01   8.2090926e-01   7.5629431e-01   8.5868758e-01   1.4727329e+00   9.2599964e-01   1.2827313e+00   6.5082240e-01   2.9695690e-01   6.5093246e-02   5.2525696e-02   7.4166262e-01   6.9383228e-01   9.8430848e-01   2.0459428e+00   1.8330267e-01  -1.4834772e+00  -5.2175034e-02   1.3522061e+00   3.1028670e-02   5.6390649e-01   1.5579835e-01   9.3134046e-01   6.7480433e-01  -9.6209887e-02  -2.2829848e-01  -1.7787001e+00   2.9064748e-01   4.3353534e-01  -3.3700374e-01   3.2233489e-01  -1.0299922e-01  -1.2700844e+00  -5.2919763e-01  -4.6629474e+00  -5.3267223e-01   2.7301616e-01  -1.7851874e+00   1.9282025e-01   8.3751072e-02  -6.1114740e-01   7.3008690e-02  -1.4773623e+00  -9.0146023e-01  -2.6383412e+00  -7.7280078e-02  -1.7605695e+00   3.1874088e-01   8.0071068e-01   1.0496613e+00  -8.4422473e-02  -2.9658467e-01
   5.2140292e-01   3.2377865e-01   1.3122583e-01   5.0807639e-01   8.3752646e-01   1.5160908e+00   4.9790924e-01  -1.3584418e-01   2.5579633e-01  -3.3013995e+00  -1.9528858e-01   9.5805534e-01  -1.1058614e+00  -3.0684582e-01  -6.2527154e-01  -1.6298436e+00   4.3064114e-01   1.0847851e+00   4.2771234e-01   7.6602264e-01   1.9600466e-01   1.4174606e-01   3.4789773e-01   8.7872573e-01   8.2385494e-01   9.0235712e-01   1.5108521e+00   9.3677243e-01   1.2878524e+00   6.2949856e-01   2.5345739e-01   1.5130205e-01   1.3080629e-01   7.9537298e-01   7.4633386e-01   1.0056343e+00   2.0138600e+00   1.5818184e-01  -1.5496118e+00  -9.5846101e-03   1.3739008e+00   6.9024074e-02   5.6306281e-01   1.9712100e-01   9.0572472e-01   7.0287432e-01  -1.6577291e-01  -2.5000064e-01  -1.8874953e+00   3.5465305e-01   4.4793942e-01  -3.2251156e-01   2.7709140e-01  -8.8390876e-02  -1.3591697e+00  -5.3858356e-01  -4.7990539e+00  -5.3363285e-01   2.1729278e-01  -1.7803229e+00   1.2909009e-01   9.9410589e-02  -6.6552601e-01   9.6064459e-02  -1.5551338e+00  -8.9331380e-01  -2.7515600e+00  -9.2779313e-02  -1.8491081e+00   4.0242692e-01   8.5468121e-01   1.0421764e+00  -1.5840178e-01  -3.5176034e-01
   5.9052191e-01   3.7031395e-01   1.8188734e-01   5.4817806e-01   8.7424819e-01   1.5254200e+00   4.9270610e-01  -1.8216694e-01   2.5818874e-01  -3.3791761e+00  -1.5323626e-01   9.3263249e-01  -1.0984384e+00  -3.5689147e-01  -6.1564799e-01  -1.7168404e+00   4.9849461e-01   1.1110581e+00   4.0697537e-01   8.2863859e-01   1.5137477e-01   2.1230368e-01   4.0794806e-01   9.2221896e-01   8.7439869e-01   9.3523000e-01   1.5379117e+00   9.4455443e-01   1.2899033e+00   6.1242394e-01   2.1871572e-01   2.1879026e-01   1.9084794e-01   8.3690707e-01   7.8496800e-01   1.0219324e+00   1.9863511e+00   1.3894888e-01  -1.6007698e+00   2.4553391e-02   1.3884370e+00   9.8720225e-02   5.5997304e-01   2.3022042e-01   8.8303838e-01   7.2524075e-01  -2.2133093e-01  -2.6616387e-01  -1.9719590e+00   4.0583185e-01   4.5760847e-01  -3.0978747e-01   2.4009281e-01  -7.4819637e-02  -1.4287238e+00  -5.4440494e-01  -4.9018581e+00  -5.3254392e-01   1.7184396e-01  -1.7741188e+00   7.6810534e-02   1.1453736e-01  -7.0713075e-01   1.1580649e-01  -1.6130445e+00  -8.8464727e-01  -2.8367708e+00  -1.0187909e-01  -1.9150909e+00   4.6786181e-01   8.9504771e-01   1.0350374e+00  -2.1640818e-01  -3.9180531e-01
   6.4250027e-01   4.0450214e-01   2.1889924e-01   5.7698428e-01   9.0103667e-01   1.5302845e+00   4.8871168e-01  -2.1679380e-01   2.6141926e-01  -3.4350084e+00  -1.2119088e-01   9.1160523e-01  -1.0912130e+00  -3.9462621e-01  -6.0751540e-01  -1.7813156e+00   5.4816215e-01   1.1290905e+00   3.9107092e-01   8.7534659e-01   1.1907836e-01   2.6406177e-01   4.5162686e-01   9.5321368e-01   9.1024732e-01   9.5865451e-01   1.5560101e+00   9.4980865e-01   1.2900284e+00   5.9939080e-01   1.9244987e-01   2.6887362e-01   2.3452128e-01   8.6732095e-01   8.1191515e-01   1.0337072e+00   1.9642368e+00   1.2484887e-01  -1.6381995e+00   5.0424057e-02   1.3975192e+00   1.2070836e-01   5.5597424e-01   2.5534313e-01   8.6431908e-01   7.4212830e-01  -2.6331443e-01  -2.7765799e-01  -2.0340506e+00   4.4457497e-01   4.6360188e-01  -2.9933474e-01   2.1150193e-01  -6.3174941e-02  -1.4800451e+00  -5.4776151e-01  -4.9753267e+00  -5.3047378e-01   1.3679651e-01  -1.7678361e+00   3.6322958e-02   1.2778615e-01  -7.3721642e-01   1.3164615e-01  -1.6537448e+00  -8.7662811e-01  -2.8974151e+00  -1.0655516e-01  -1.9616476e+00   5.1638173e-01   9.2363023e-01   1.0287558e+00  -2.5963790e-01  -4.1933764e-01
   6.7920910e-01   4.2810335e-01   2.4430055e-01   5.9643035e-01   9.1939931e-01   1.5322887e+00   4.8578476e-01  -2.4107970e-01   2.6457258e-01  -3.4726509e+00  -9.8272494e-02   8.9546024e-01  -1.0849250e+00  -4.2130695e-01  -6.0118307e-01  -1.8260921e+00   5.8233749e-01   1.1406485e+00   3.7960362e-01   9.0808063e-01   9.7051473e-02   2.9975568e-01   4.8148628e-01   9.7394901e-01   9.3412798e-01   9.7431242e-01   1.5672908e+00   9.5308684e-01   1.2891735e+00   5.9000300e-01   1.7381819e-01   3.0379387e-01   2.6437231e-01   8.8822656e-01   8.2955932e-01   1.0416769e+00   1.9476752e+00   1.1504348e-01  -1.6638699e+00   6.8810882e-02   1.4027231e+00   1.3600194e-01   5.5204873e-01   2.7325534e-01   8.4999221e-01   7.5410043e-01  -2.9307083e-01  -2.8539664e-01  -2.0768808e+00   4.7210499e-01   4.6695333e-01  -2.9134233e-01   1.9079547e-01  -5.3967016e-02  -1.5155188e+00  -5.4954524e-01  -5.0245377e+00  -5.2820499e-01   1.1145469e-01  -1.7623398e+00   6.9637167e-03   1.3836359e-01  -7.5759495e-01   1.4346387e-01  -1.6804835e+00  -8.7001193e-01  -2.9378439e+00  -1.0848159e-01  -1.9924565e+00   5.5019354e-01   9.4261455e-01   1.0236695e+00  -2.8997330e-01  -4.3710122e-01
   7.0324217e-01   4.4321462e-01   2.6046692e-01   6.0860687e-01   9.3107378e-01   1.5327127e+00   4.8377167e-01  -2.5685508e-01   2.6712250e-01  -3.4961723e+00  -8.3085809e-02   8.8407140e-01  -1.0800165e+00  -4.3876974e-01  -5.9668166e-01  -1.8548601e+00   6.0415589e-01   1.1474711e+00   3.7193557e-01   9.2935508e-01   8.3077859e-02   3.2259729e-01   5.0042175e-01   9.8680299e-01   9.4887280e-01   9.8400342e-01   1.5737439e+00   9.5494609e-01   1.2880295e+00   5.8371162e-01   1.6157763e-01   3.2637491e-01   2.8329491e-01   9.0154403e-01   8.4025901e-01   1.0466652e+00   1.9362508e+00   1.0866395e-01  -1.6801598e+00   8.0915082e-02   1.4053911e+00   1.4586859e-01   5.4880237e-01   2.8509819e-01   8.3992480e-01   7.6196497e-01  -3.1259934e-01  -2.9026712e-01  -2.1042427e+00   4.9023392e-01   4.6857970e-01  -2.8571592e-01   1.7691605e-01  -4.7316429e-02  -1.5381944e+00  -5.5041052e-01  -5.0550229e+00  -5.2623183e-01   9.4488535e-02  -1.7580940e+00  -1.2721584e-02   1.4602347e-01  -7.7035774e-01   1.5156571e-01  -1.6966813e+00  -8.6512692e-01  -2.9627544e+00  -1.0893608e-01  -2.0113231e+00   5.7205009e-01   9.5428794e-01   1.0199133e+00  -3.0974979e-01  -4.4771407e-01
   7.1755058e-01   4.5201802e-01   2.6982826e-01   6.1554509e-01   9.3782747e-01   1.5324634e+00   4.8250184e-01  -2.6616561e-01   2.6888216e-01  -3.5095340e+00  -7.3939142e-02   8.7681997e-01  -1.0766170e+00  -4.4914922e-01  -5.9380853e-01  -1.8716377e+00   6.1683428e-01   1.1511067e+00   3.6727318e-01   9.4193339e-01   7.4990141e-02   3.3590314e-01   5.1134968e-01   9.9404746e-01   9.5715046e-01   9.8945218e-01   1.5770600e+00   9.5588195e-01   1.2870196e+00   5.7986766e-01   1.5427119e-01   3.3966011e-01   2.9420787e-01   9.0925872e-01   8.4615254e-01   1.0494978e+00   1.9291227e+00   1.0485897e-01  -1.6895441e+00   8.8157873e-02   1.4065685e+00   1.5166225e-01   5.4649109e-01   2.9222044e-01   8.3354253e-01   7.6666015e-01  -3.2424197e-01  -2.9307821e-01  -2.1201242e+00   5.0108785e-01   4.6921501e-01  -2.8213498e-01   1.6846746e-01  -4.3001418e-02  -1.5513473e+00  -5.5079025e-01  -5.0721547e+00  -5.2478719e-01   8.4170039e-02  -1.7552058e+00  -2.4696340e-02   1.5098345e-01  -7.7760905e-01   1.5657690e-01  -1.7055536e+00  -8.6193061e-01  -2.9766680e+00  -1.0877958e-01  -2.0218104e+00   5.8490604e-01   9.6080738e-01   1.0174252e+00  -3.2149520e-01  -4.5347392e-01
   7.2507392e-01   4.5655065e-01   2.7461969e-01   6.1904018e-01   9.4128089e-01   1.5320834e+00   4.8179119e-01  -2.7101530e-01   2.6991101e-01  -3.5162379e+00  -6.9076790e-02   8.7276964e-01  -1.0745795e+00  -4.5459116e-01  -5.9220649e-01  -1.8802672e+00   6.2334775e-01   1.1528048e+00   3.6477100e-01   9.4850384e-01   7.0842647e-02   3.4275647e-01   5.1692497e-01   9.9765443e-01   9.6125560e-01   9.9215650e-01   1.5785430e+00   9.5628553e-01   1.2863263e+00   5.7779073e-01   1.5042268e-01   3.4656712e-01   2.9977011e-01   9.1320705e-01   8.4901713e-01   1.0509161e+00   1.9252139e+00   1.0284142e-01  -1.6943121e+00   9.1984348e-02   1.4069867e+00   1.5467017e-01   5.4508947e-01   2.9600363e-01   8.2999413e-01   7.6913398e-01  -3.3036659e-01  -2.9452286e-01  -2.1282603e+00   5.0682574e-01   4.6937784e-01  -2.8013338e-01   1.6393157e-01  -4.0555390e-02  -1.5580734e+00  -5.5093981e-01  -5.0806390e+00  -5.2389599e-01   7.8633787e-02  -1.7535109e+00  -3.1115117e-02   1.5378100e-01  -7.8124095e-01   1.5929483e-01  -1.7098216e+00  -8.6012019e-01  -2.9835123e+00  -1.0849995e-01  -2.0269510e+00   5.9158879e-01   9.6402078e-01   1.0159876e+00  -3.2766471e-01  -4.5623342e-01
   7.2840960e-01   4.5852075e-01   2.7669061e-01   6.2052758e-01   9.4277198e-01   1.5318124e+00   4.8145569e-01  -2.7314468e-01   2.7040363e-01  -3.5190765e+00  -6.6898764e-02   8.7087459e-01  -1.0735684e+00  -4.5699479e-01  -5.9146052e-01  -1.8840075e+00   6.2617357e-01   1.1534695e+00   3.6363999e-01   9.5139952e-01   6.9043286e-02   3.4573747e-01   5.1932729e-01   9.9917091e-01   9.6297456e-01   9.9328900e-01   1.5790938e+00   9.5642681e-01   1.2859524e+00   5.7684441e-01   1.4871460e-01   3.4959761e-01   3.0216376e-01   9.1491283e-01   8.5019172e-01   1.0515142e+00   1.9234150e+00   1.0193503e-01  -1.6963541e+00   9.3688733e-02   1.4070905e+00   1.5598890e-01   5.4439194e-01   2.9769785e-01   8.2834167e-01   7.7023221e-01  -3.3308144e-01  -2.9515361e-01  -2.1317750e+00   5.0938297e-01   4.6937732e-01  -2.7919548e-01   1.6188116e-01  -3.9397922e-02  -1.5609715e+00  -5.5099194e-01  -5.0841791e+00  -5.2344738e-01   7.6132372e-02  -1.7526877e+00  -3.4009748e-02   1.5509577e-01  -7.8277372e-01   1.6052997e-01  -1.7115456e+00  -8.5926943e-01  -2.9863471e+00  -1.0830049e-01  -2.0290755e+00   5.9452052e-01   9.6535714e-01   1.0152954e+00  -3.3040034e-01  -4.5734941e-01
   7.2956491e-01   4.5919079e-01   2.7739132e-01   6.2102348e-01   9.4327593e-01   1.5316866e+00   4.8133239e-01  -2.7387521e-01   2.7058387e-01  -3.5200178e+00  -6.6137415e-02   8.7018693e-01  -1.0731833e+00  -4.5782375e-01  -5.9119159e-01  -1.8852743e+00   6.2713319e-01   1.1536722e+00   3.6324132e-01   9.5239705e-01   6.8431365e-02   3.4675232e-01   5.2013785e-01   9.9967051e-01   9.6353853e-01   9.9366051e-01   1.5792514e+00   9.5646370e-01   1.2858023e+00   5.7650805e-01   1.4812270e-01   3.5063741e-01   3.0297017e-01   9.1548961e-01   8.5056895e-01   1.0517117e+00   1.9227716e+00   1.0161607e-01  -1.6970378e+00   9.4281617e-02   1.4071014e+00   1.5644124e-01   5.4412669e-01   2.9829016e-01   8.2774466e-01   7.7061284e-01  -3.3402106e-01  -2.9537010e-01  -2.1329624e+00   5.1027286e-01   4.6935377e-01  -2.7885452e-01   1.6115846e-01  -3.8974353e-02  -1.5619474e+00  -5.5100733e-01  -5.0853344e+00  -5.2327549e-01   7.5251031e-02  -1.7523806e+00  -3.5027028e-02   1.5557326e-01  -7.8327978e-01   1.6096592e-01  -1.7120890e+00  -8.5896128e-01  -2.9872648e+00  -1.0820952e-01  -2.0297626e+00   5.9552628e-01   9.6579248e-01   1.0150381e+00  -3.3134866e-01  -4.5770338e-01
   7.2983753e-01   4.5934637e-01   2.7755331e-01   6.2113666e-01   9.4339233e-01   1.5316504e+00   4.8130172e-01  -2.7404607e-01   2.7062806e-01  -3.5202311e+00  -6.5956317e-02   8.7001818e-01  -1.0730851e+00  -4.5801849e-01  -5.9112609e-01  -1.8855672e+00   6.2735575e-01   1.1537144e+00   3.6314579e-01   9.5263135e-01   6.8289086e-02   3.4698828e-01   5.2032476e-01   9.9978321e-01   9.6366530e-01   9.9374389e-01   1.5792818e+00   9.5646988e-01   1.2857628e+00   5.7642680e-01   1.4798301e-01   3.5088079e-01   3.0315586e-01   9.1562282e-01   8.5065203e-01   1.0517562e+00   1.9226156e+00   1.0153956e-01  -1.6971944e+00   9.4422064e-02   1.4070990e+00   1.5654715e-01   5.4405927e-01   2.9843112e-01   8.2759880e-01   7.7070265e-01  -3.3424256e-01  -2.9542098e-01  -2.1332361e+00   5.1048379e-01   4.6934333e-01  -2.7877069e-01   1.6098530e-01  -3.8869814e-02  -1.5621717e+00  -5.5101074e-01  -5.0855919e+00  -5.2323157e-01   7.5039937e-02  -1.7523037e+00  -3.5269995e-02   1.5569024e-01  -7.8339399e-01   1.6107023e-01  -1.7122060e+00  -8.5888607e-01  -2.9874681e+00  -1.0818388e-01  -2.0299150e+00   5.9576171e-01   9.6588956e-01   1.0149739e+00  -3.3157272e-01  -4.5778043e-01
   7.2986966e-01   4.5936447e-01   2.7757210e-01   6.2114960e-01   9.4340581e-01   1.5316455e+00   4.8129794e-01  -2.7406603e-01   2.7063340e-01  -3.5202555e+00  -6.5934836e-02   8.6999768e-01  -1.0730728e+00  -4.5804134e-01  -5.9111816e-01  -1.8856011e+00   6.2738162e-01   1.1537188e+00   3.6313441e-01   9.5265883e-01   6.8272532e-02   3.4701574e-01   5.2034634e-01   9.9979597e-01   9.6367961e-01   9.9375331e-01   1.5792848e+00   9.5647037e-01   1.2857576e+00   5.7641703e-01   1.4796656e-01   3.5090929e-01   3.0317730e-01   9.1563827e-01   8.5066122e-01   1.0517613e+00   1.9225968e+00   1.0153042e-01  -1.6972122e+00   9.4438673e-02   1.4070982e+00   1.5655956e-01   5.4405087e-01   2.9844785e-01   8.2758111e-01   7.7071327e-01  -3.3426863e-01  -2.9542696e-01  -2.1332678e+00   5.1050872e-01   4.6934164e-01  -2.7876049e-01   1.6096465e-01  -3.8857042e-02  -1.5621976e+00  -5.5101114e-01  -5.0856210e+00  -5.2322608e-01   7.5014771e-02  -1.7522942e+00  -3.5298883e-02   1.5570444e-01  -7.8340691e-01   1.6108266e-01  -1.7122187e+00  -8.5887700e-01  -2.9874908e+00  -1.0818046e-01  -2.0299319e+00   5.9578925e-01   9.6590048e-01   1.0149659e+00  -3.3159915e-01  -4.5778888e-01
