# Supplementary material for: A Student's Guide to Randomization Statistics for Multichannel Event-Related Potentials Using Ragu
Source: Front Neurosci. 2018 Jun 19;12:355. doi: 10.3389/fnins.2018.00355 (PMC6020783; doi:10.3389/fnins.2018.00355)
Supplement: Supplementary file 1 [file Data_Sheet_1.ZIP › RawData/s15_f1.asc]

   1.6946182e+00   1.8903697e+00   1.1348356e+00   5.0949679e-01   6.2085543e-01  -5.7832875e-01  -3.1301966e-01  -5.6539240e-01  -1.5002507e+00   6.2521077e-02   1.5050472e+00   8.0734203e-01   8.9367924e-01  -2.6515498e-01  -2.8198859e+00  -1.0059675e+00   1.3494146e+00   1.1752710e-01  -2.9695251e-01   2.0623752e+00  -2.8073563e-01   1.7722347e+00   1.4079971e+00   9.3956802e-01  -8.5679435e-02   4.4516174e-01  -4.7567406e-01  -1.5283846e-02  -7.6325538e-01  -3.3777084e-01  -1.9313707e-01   1.4402143e+00   1.5573485e+00   1.0340058e+00  -3.6542692e-01   2.4575955e-02  -8.1096026e-01  -1.1883074e+00   2.4495459e-02   6.5907869e-01   7.5881872e-01   7.0085714e-01   7.7223907e-01   4.1774530e-01  -4.1405930e-01   8.5666395e-02  -5.8158340e-01  -1.5310274e+00  -7.4225774e-01   1.6389312e+00   9.8373560e-01   6.8949685e-01  -2.6448538e-01  -2.9428711e-01  -1.2959732e+00  -2.8317415e+00  -4.6214332e-01   1.2584404e+00   1.3813931e+00   1.1123456e+00   8.2220886e-01  -4.1532829e-01  -1.4810342e+00  -2.2734326e+00  -1.4747652e+00  -2.1646148e+00  -1.9763286e+00  -1.5420094e+00  -9.1274973e-01   1.7136662e+00   1.9439278e-01  -4.7921180e-01  -4.4547310e-01  -1.0390097e+00
   1.6394915e+00   1.8445836e+00   1.2160953e+00   5.6110294e-01   7.1597602e-01  -4.8227446e-01  -3.5578076e-01  -5.1909570e-01  -1.6717181e+00   8.1331213e-02   1.4433907e+00   6.8589313e-01   8.8878854e-01  -3.1040333e-01  -3.0435135e+00  -1.0279414e+00   1.4237968e+00   2.5533469e-01  -2.5817732e-01   2.0155457e+00  -3.6866514e-01   1.8552218e+00   1.5253394e+00   1.0724420e+00   3.0988773e-02   5.5650248e-01  -3.5547428e-01   6.8848183e-02  -6.7116497e-01  -3.3751599e-01  -3.4995834e-02   1.4586924e+00   1.5588196e+00   1.1281050e+00  -2.6727740e-01   5.5238147e-02  -7.4216811e-01  -1.3612434e+00   4.6387513e-02   6.3489802e-01   6.7667492e-01   7.4465592e-01   7.9063131e-01   4.6385513e-01  -3.8970427e-01   9.6500476e-02  -5.7527272e-01  -1.6902488e+00  -6.9314210e-01   1.4672149e+00   1.0067483e+00   7.1736892e-01  -4.0899245e-01  -4.9454750e-01  -1.3268217e+00  -3.0685174e+00  -4.0494935e-01   1.2365923e+00   1.3616489e+00   1.1087754e+00   7.7262391e-01  -4.6835260e-01  -1.5546534e+00  -2.3518764e+00  -1.4938647e+00  -2.2330403e+00  -1.8892927e+00  -1.5938762e+00  -8.6231707e-01   1.7222910e+00   3.0036171e-01  -3.9613904e-01  -4.7697024e-01  -1.0487688e+00
   1.5633549e+00   1.7733160e+00   1.2848543e+00   6.0661572e-01   8.0885785e-01  -3.7624497e-01  -3.8851184e-01  -4.5602900e-01  -1.8340950e+00   9.8935774e-02   1.3630465e+00   5.5781119e-01   8.6212640e-01  -3.6154420e-01  -3.2696392e+00  -1.0399913e+00   1.4913462e+00   4.1228371e-01  -2.0057530e-01   1.9462703e+00  -4.5800239e-01   1.9292395e+00   1.6401888e+00   1.2096328e+00   1.5463238e-01   6.7694985e-01  -2.1899409e-01   1.7000412e-01  -5.5507041e-01  -3.2234914e-01   1.4931172e-01   1.4610048e+00   1.5423671e+00   1.2171492e+00  -1.6668767e-01   8.9424631e-02  -6.5759391e-01  -1.5248829e+00   8.2466176e-02   5.9418088e-01   5.8342271e-01   7.7652138e-01   8.0616813e-01   4.9841612e-01  -3.6478291e-01   9.8182550e-02  -5.6648774e-01  -1.8512430e+00  -6.2397427e-01   1.2702888e+00   1.0124721e+00   7.3146444e-01  -5.6228418e-01  -7.0858938e-01  -1.3558485e+00  -3.2977535e+00  -3.2761521e-01   1.2074935e+00   1.3425017e+00   1.0997509e+00   7.2685933e-01  -5.2522559e-01  -1.6235885e+00  -2.4244038e+00  -1.5103704e+00  -2.2953059e+00  -1.7946035e+00  -1.6450354e+00  -8.1160230e-01   1.7157724e+00   4.1243272e-01  -2.8864733e-01  -5.0054998e-01  -1.0589934e+00
   1.4652486e+00   1.6752103e+00   1.3370344e+00   6.4377274e-01   8.9527013e-01  -2.6248667e-01  -4.0911589e-01  -3.7602410e-01  -1.9799664e+00   1.1409261e-01   1.2640500e+00   4.2532184e-01   8.1234314e-01  -4.1710991e-01  -3.4919488e+00  -1.0386212e+00   1.5489750e+00   5.8572426e-01  -1.2410150e-01   1.8529978e+00  -5.4660974e-01   1.9905241e+00   1.7487741e+00   1.3470438e+00   2.8233769e-01   8.0301281e-01  -6.8593604e-02   2.8639867e-01  -4.1578535e-01  -2.9136238e-01   3.5756256e-01   1.4446261e+00   1.5059986e+00   1.2969730e+00  -6.6237432e-02   1.2570664e-01  -5.5785755e-01  -1.6720137e+00   1.3293483e-01   5.3595092e-01   4.7976019e-01   7.9286148e-01   8.1822481e-01   5.1798578e-01  -3.3996863e-01   8.9123445e-02  -5.5489860e-01  -2.0088870e+00  -5.3279088e-01   1.0502563e+00   9.9909403e-01   7.2989037e-01  -7.2056458e-01  -9.3216989e-01  -1.3809817e+00  -3.5096647e+00  -2.2825596e-01   1.1717016e+00   1.3248593e+00   1.0855306e+00   6.8688425e-01  -5.8425663e-01  -1.6843223e+00  -2.4880273e+00  -1.5224993e+00  -2.3481805e+00  -1.6932401e+00  -1.6935566e+00  -7.6174543e-01   1.6920808e+00   5.2764227e-01  -1.5761349e-01  -5.1514862e-01  -1.0691728e+00
   1.3449526e+00   1.5498903e+00   1.3688838e+00   6.7045843e-01   9.7071176e-01  -1.4381875e-01  -4.1589428e-01  -2.7965439e-01  -2.1017809e+00   1.2544583e-01   1.1472072e+00   2.9087459e-01   7.3905992e-01  -4.7523464e-01  -3.7038579e+00  -1.0202694e+00   1.5937491e+00   7.7201926e-01  -2.9646764e-02   1.7349264e+00  -6.3229037e-01   2.0354881e+00   1.8473015e+00   1.4801554e+00   4.1078733e-01   9.3047511e-01   9.2524758e-02   4.1525899e-01  -2.5526840e-01  -2.4437512e-01   5.8635901e-01   1.4075365e+00   1.4483825e+00   1.3633289e+00   3.1329146e-02   1.6227483e-01  -4.4428448e-01  -1.7953806e+00   1.9724249e-01   4.5987009e-01   3.6671232e-01   7.9030346e-01   8.2627462e-01   5.1935433e-01  -3.1601120e-01   6.8005552e-02  -5.4021944e-01  -2.1577170e+00  -4.1814424e-01   8.1016373e-01   9.6560066e-01   7.1135615e-01  -8.7948895e-01  -1.1604568e+00  -1.3999451e+00  -3.6940637e+00  -1.0548306e-01   1.1302362e+00   1.3097298e+00   1.0667913e+00   6.5460121e-01  -6.4342929e-01  -1.7332163e+00  -2.5398584e+00  -1.5282607e+00  -2.3884690e+00  -1.5862718e+00  -1.7373576e+00  -7.1380288e-01   1.6497013e+00   6.4258479e-01  -5.1561092e-03  -5.2015162e-01  -1.0786507e+00
   1.2030847e+00   1.3980929e+00   1.3771998e+00   6.8481611e-01   1.0306009e+00  -2.3568883e-02  -4.0767563e-01  -1.6830493e-01  -2.1922018e+00   1.3157379e-01   1.0141349e+00   1.5706955e-01   6.4298247e-01  -5.3371615e-01  -3.8987949e+00  -9.8148323e-01   1.6230459e+00   9.6659647e-01   8.0892668e-02   1.5921350e+00  -7.1288253e-01   2.0609095e+00   1.9321282e+00   1.6041925e+00   5.3637277e-01   1.0545071e+00   2.6036738e-01   5.5283510e-01  -7.6672926e-02  -1.8203188e-01   8.3115743e-01   1.3483713e+00   1.3689927e+00   1.4120855e+00   1.2321233e-01   1.9698005e-01  -3.1892432e-01  -1.8880421e+00   2.7399753e-01   3.6632227e-01   2.4561356e-01   7.6590847e-01   8.2990502e-01   4.9974905e-01  -2.9372458e-01   3.3884154e-02  -5.2223266e-01  -2.2921514e+00  -2.7925659e-01   5.5393719e-01   9.1192423e-01   6.7531489e-01  -1.0343115e+00  -1.3882048e+00  -1.4103398e+00  -3.8408029e+00   4.1441188e-02   1.0845882e+00   1.2982076e+00   1.0446607e+00   6.3175606e-01  -7.0045407e-01  -1.7666578e+00  -2.5772343e+00  -1.5255015e+00  -2.4131701e+00  -1.4747846e+00  -1.7742622e+00  -6.6866101e-01   1.5877664e+00   7.5351762e-01   1.6531258e-01  -5.1547934e-01  -1.0866144e+00
   1.0411673e+00   1.2217545e+00   1.3595372e+00   6.8535399e-01   1.0704929e+00   9.4522233e-02  -3.8392222e-01  -4.4205909e-02  -2.2444838e+00   1.3104593e-01   8.6725807e-01   2.6585336e-02   5.2595520e-01  -5.9010935e-01  -4.0704957e+00  -9.1912556e-01   1.6347067e+00   1.1640527e+00   2.0460152e-01   1.4256862e+00  -7.8635192e-01   2.0641155e+00   1.9999380e+00   1.7143146e+00   6.5532911e-01   1.1698243e+00   4.3024707e-01   6.9447010e-01   1.1566446e-01  -1.0585654e-01   1.0863616e+00   1.2665460e+00   1.2682237e+00   1.4394400e+00   2.0667267e-01   2.2740322e-01  -1.8453214e-01  -1.9437457e+00   3.6091971e-01   2.5646376e-01   1.1808133e-01   7.1739185e-01   8.2882303e-01   4.5704236e-01  -2.7397499e-01  -1.3719206e-02  -5.0081659e-01  -2.4067412e+00  -1.1617184e-01   2.8627205e-01   8.3904409e-01   6.2207269e-01  -1.1800650e+00  -1.6099607e+00  -1.4097462e+00  -3.9402605e+00   2.1244478e-01   1.0366989e+00   1.2914586e+00   1.0207291e+00   6.1985814e-01  -7.5283849e-01  -1.7812183e+00  -2.5978365e+00  -1.5119665e+00  -2.4196380e+00  -1.3598056e+00  -1.8020627e+00  -6.2695170e-01   1.5061657e+00   8.5649085e-01   3.4910571e-01  -5.0164259e-01  -1.0920889e+00
   8.6165561e-01   1.0240437e+00   1.3143880e+00   6.7103852e-01   1.0863153e+00   2.0642842e-01  -3.4480213e-01   8.9575306e-02  -2.2528541e+00   1.2248589e-01   7.0976140e-01  -9.7886071e-02   3.9094664e-01  -6.4184754e-01  -4.2132862e+00  -8.3060668e-01   1.6271710e+00   1.3583114e+00   3.3759572e-01   1.2376928e+00  -8.5087775e-01   2.0431466e+00   2.0479061e+00   1.8058238e+00   7.6388504e-01   1.2708882e+00   5.9692671e-01   8.3473511e-01   3.1630428e-01  -1.8253192e-02   1.3454792e+00   1.1623506e+00   1.1474650e+00   1.4421280e+00   2.7914812e-01   2.5095601e-01  -4.4509634e-02  -1.9573016e+00   4.5483734e-01   1.3223149e-01  -1.4015183e-02   6.4333238e-01   8.2285108e-01   3.8995101e-01  -2.5766845e-01  -7.4738368e-02  -4.7597717e-01  -2.4964271e+00   7.0097223e-02   1.2481466e-02   7.4903388e-01   5.5285503e-01  -1.3117640e+00  -1.8202778e+00  -1.3958442e+00  -3.9838464e+00   4.0648629e-01   9.8891057e-01   1.2907086e+00   9.9703755e-01   6.2012036e-01  -7.9797219e-01  -1.7738154e+00  -2.5997868e+00  -1.4853764e+00  -2.4057365e+00  -1.2422333e+00  -1.8185879e+00  -5.8897875e-01   1.4056240e+00   9.4749583e-01   5.4036118e-01  -4.7976039e-01  -1.0939374e+00
   6.6792256e-01   8.0933375e-01   1.2413135e+00   6.4137084e-01   1.0746062e+00   3.0799109e-01  -2.9122012e-01   2.2918803e-01  -2.2128868e+00   1.0463506e-01   5.4549224e-01  -2.1369427e-01   2.4196369e-01  -6.8638390e-01  -4.3223419e+00  -7.1413320e-01   1.5995850e+00   1.5428274e+00   4.7514183e-01   1.0313369e+00  -9.0492898e-01   1.9968851e+00   2.0738447e+00   1.8743735e+00   8.5842091e-01   1.3521407e+00   7.5480545e-01   9.6762729e-01   5.1885695e-01   7.7552618e-02   1.6013417e+00   1.0370028e+00   1.0091274e+00   1.4176201e+00   3.3836586e-01   2.6500923e-01   9.7194137e-02  -1.9249342e+00   5.5173380e-01  -3.6949501e-03  -1.4858526e-01   5.4335350e-01   8.1191713e-01   2.9821015e-01  -2.4573664e-01  -1.4850562e-01  -4.4788223e-01  -2.5567968e+00   2.7743727e-01  -2.6168769e-01   6.4504928e-01   4.6982342e-01  -1.4246218e+00  -2.0139289e+00  -1.3665511e+00  -3.9645054e+00   6.2139804e-01   9.4388384e-01   1.2972341e+00   9.7603739e-01   6.3342590e-01  -8.3322018e-01  -1.7418728e+00  -2.5817199e+00  -1.4435229e+00  -2.3699801e+00  -1.1227858e+00  -1.8217779e+00  -5.5466425e-01   1.2877404e+00   1.0226257e+00   7.3222405e-01  -4.5153433e-01  -1.0908736e+00
   4.6420086e-01   5.8311731e-01   1.1410200e+00   5.9644378e-01   1.0327436e+00   3.9509392e-01  -2.2480178e-01   3.7009681e-01  -2.1218432e+00   7.6411255e-02   3.7882054e-01  -3.1827390e-01   8.3902486e-02  -7.2134226e-01  -4.3938990e+00  -5.6896221e-01   1.5518747e+00   1.7108347e+00   6.1184275e-01   8.1084133e-01  -9.4732999e-01   1.9251461e+00   2.0763213e+00   1.9161698e+00   9.3562782e-01   1.4082625e+00   8.9814067e-01   1.0868260e+00   7.1620643e-01   1.7763317e-01   1.8463775e+00   8.9265824e-01   8.5661686e-01   1.3642871e+00   3.8244641e-01   2.6704365e-01   2.3621887e-01  -1.8445879e+00   6.4684594e-01  -1.4797508e-01  -2.8334462e-01   4.1825807e-01   7.9604406e-01   1.8270767e-01  -2.3911871e-01  -2.3372233e-01  -4.1689717e-01  -2.5843254e+00   5.0252617e-01  -5.3025877e-01   5.3125620e-01   3.7603534e-01  -1.5142639e+00  -2.1860958e+00  -1.3201686e+00  -3.8771854e+00   8.5374582e-01   9.0448964e-01   1.3123556e+00   9.6052784e-01   6.6032452e-01  -8.5601926e-01  -1.6834684e+00  -2.5428274e+00  -1.3843840e+00  -2.3116487e+00  -1.0019730e+00  -1.8097649e+00  -5.2352422e-01   1.1549833e+00   1.0782406e+00   9.1710949e-01  -4.1918075e-01  -1.0814892e+00
   2.5548242e-01   3.5186504e-01   1.0153700e+00   5.3697847e-01   9.5914475e-01   4.6385024e-01  -1.4783170e-01   5.0722287e-01  -1.9789662e+00   3.6956058e-02   2.1446465e-01  -4.0917708e-01  -7.7654853e-02  -7.4466349e-01  -4.4254086e+00  -3.9564301e-01   1.4847817e+00   1.8556232e+00   7.4188183e-01   5.8138941e-01  -9.7731687e-01   1.8287179e+00   2.0547461e+00   1.9281509e+00   9.9265860e-01   1.4344388e+00   1.0212960e+00   1.1859943e+00   9.0079663e-01   2.7753280e-01   2.0729258e+00   7.3237692e-01   6.9425605e-01   1.2815246e+00   4.0999411e-01   2.5481407e-01   3.6795978e-01  -1.7161711e+00   7.3481057e-01  -2.9672863e-01  -4.1583778e-01   2.7010272e-01   7.7534549e-01   4.5563922e-02  -2.3873626e-01  -3.2846113e-01  -3.8361944e-01  -2.5765844e+00   7.4076102e-01  -7.8723838e-01   4.1270433e-01   2.7535127e-01  -1.5769291e+00  -2.3325260e+00  -1.2555330e+00  -3.7192507e+00   1.0987150e+00   8.7368057e-01   1.3374310e+00   9.5356767e-01   7.0105622e-01  -8.6396958e-01  -1.5974679e+00  -2.4828742e+00  -1.3062561e+00  -2.2308686e+00  -8.8010194e-01  -1.7809647e+00  -4.9468102e-01   1.0106418e+00   1.1111289e+00   1.0870347e+00  -3.8532485e-01  -1.0643034e+00
   4.7381059e-02   1.2283472e-01   8.6732866e-01   4.6433820e-01   8.5342587e-01   5.1079477e-01  -6.3151940e-02   6.3512172e-01  -1.7857074e+00  -1.4335259e-02   5.7295696e-02  -4.8409711e-01  -2.3668061e-01  -7.5473397e-01  -4.4156288e+00  -1.9622360e-01   1.3998586e+00   1.9708352e+00   8.5930957e-01   3.4899677e-01  -9.9458687e-01   1.7093545e+00   2.0094255e+00   1.9081362e+00   1.0272641e+00   1.4266184e+00   1.1190034e+00   1.2591082e+00   1.0649677e+00   3.7248505e-01   2.2735752e+00   5.6004823e-01   5.2715660e-01   1.1698261e+00   4.2017282e-01   2.2651399e-01   4.8775656e-01  -1.5417203e+00   8.0985297e-01  -4.4568812e-01  -5.4345475e-01   1.0220088e-01   7.5003238e-01  -1.0985540e-01  -2.4545949e-01  -4.3020357e-01  -3.4890770e-01  -2.5324086e+00   9.8623527e-01  -1.0268206e+00   2.9515363e-01   1.7229141e-01  -1.6096367e+00  -2.4496414e+00  -1.1721591e+00  -3.4908055e+00   1.3500429e+00   8.5435177e-01   1.3738485e+00   9.5836843e-01   7.5559433e-01  -8.5491918e-01  -1.4836322e+00  -2.4021868e+00  -1.2078961e+00  -2.1286560e+00  -7.5731455e-01  -1.7341744e+00  -4.6691673e-01   8.5873462e-01   1.1186609e+00   1.2340023e+00  -3.5286676e-01  -1.0378354e+00
  -1.5403477e-01  -9.6160930e-02   7.0084842e-01   3.8052090e-01   7.1650346e-01   5.3306790e-01   2.5972206e-02   7.4818715e-01  -1.5458740e+00  -7.7803653e-02  -8.7865275e-02  -5.4088561e-01  -3.8696209e-01  -7.5048379e-01  -4.3646406e+00   2.5600511e-02   1.2994263e+00   2.0507618e+00   9.5835217e-01   1.2033781e-01  -9.9934379e-01   1.5697218e+00   1.9415780e+00   1.8549381e+00   1.0379078e+00   1.3817484e+00   1.1866230e+00   1.3007928e+00   1.2013241e+00   4.5765694e-01   2.4415029e+00   3.8027736e-01   3.6104842e-01   1.0308003e+00   4.1276392e-01   1.8092688e-01   5.9109344e-01  -1.3254734e+00   8.6600669e-01  -5.9037105e-01  -6.6344730e-01  -8.0950182e-02   7.2043409e-01  -2.7900157e-01  -2.6006366e-01  -5.3591303e-01  -3.1389920e-01  -2.4520143e+00   1.2317787e+00  -1.2435736e+00   1.8486329e-01   7.1849901e-02  -1.6103116e+00  -2.5346011e+00  -1.0703646e+00  -3.1949104e+00   1.6000157e+00   8.4920105e-01   1.4230113e+00   9.7817125e-01   8.2369717e-01  -8.2703535e-01  -1.3426970e+00  -2.3016237e+00  -1.0886694e+00  -2.0069167e+00  -6.3365690e-01  -1.6686793e+00  -4.3876795e-01   7.0388063e-01   1.0989234e+00   1.3504131e+00  -3.2483212e-01  -1.0007003e+00
  -3.4243315e-01  -2.9702008e-01   5.2070302e-01   2.8812820e-01   5.5062968e-01   5.2858240e-01   1.1600405e-01   8.4087306e-01  -1.2656766e+00  -1.5353817e-01  -2.1644324e-01  -5.7756704e-01  -5.2236479e-01  -7.3144364e-01  -4.2738055e+00   2.6442295e-01   1.1864965e+00   2.0906273e+00   1.0337189e+00  -9.7464972e-02  -9.9233866e-01   1.4133020e+00   1.8533133e+00   1.7684303e+00   1.0238521e+00   1.2979691e+00   1.2203878e+00   1.3066393e+00   1.3031105e+00   5.2839953e-01   2.5707940e+00   1.9824082e-01   2.0207471e-01   8.6713141e-01   3.8820368e-01   1.1754853e-01   6.7379952e-01  -1.0738434e+00   8.9735371e-01  -7.2625917e-01  -7.7294820e-01  -2.7381748e-01   6.8703324e-01  -4.5628351e-01  -2.8317690e-01  -6.4214229e-01  -2.8001171e-01  -2.3370565e+00   1.4690786e+00  -1.4326028e+00   8.8353700e-02  -2.0718270e-02  -1.5778548e+00  -2.5853201e+00  -9.5136088e-01  -2.8376707e+00   1.8395558e+00   8.6059910e-01   1.4863159e+00   1.0161122e+00   9.0495950e-01  -7.7886277e-01  -1.1764134e+00  -2.1825274e+00  -9.4868606e-01  -1.8684009e+00  -5.0917262e-01  -1.5843581e+00  -4.0865654e-01   5.5113787e-01   1.0508340e+00   1.4294761e+00  -3.0422336e-01  -9.5172781e-01
  -5.1142850e-01  -4.7164222e-01   3.3228120e-01   1.9030914e-01   3.5935423e-01   4.9616227e-01   2.0329294e-01   9.0792188e-01  -9.5366672e-01  -2.4140635e-01  -3.2428589e-01  -5.9235135e-01  -6.3708439e-01  -6.9775441e-01  -4.1456589e+00   5.1317272e-01   1.0646652e+00   2.0868412e+00   1.0808812e+00  -2.9708376e-01  -9.7490498e-01   1.2442645e+00   1.7475761e+00   1.6495738e+00   9.8521361e-01   1.1747567e+00   1.2176164e+00   1.2734798e+00   1.3645729e+00   5.8048257e-01   2.6567162e+00   1.9513463e-02   5.6562279e-02   6.8248591e-01   3.4759841e-01   3.6666100e-02   7.3223832e-01  -7.9528919e-01   8.9827451e-01  -8.4897747e-01  -8.6900058e-01  -4.7004810e-01   6.5051124e-01  -6.3528445e-01  -3.1522161e-01  -7.4517241e-01  -2.4892118e-01  -2.1906282e+00   1.6888901e+00  -1.5896830e+00   1.2151335e-02  -1.0012904e-01  -1.5121511e+00  -2.6004538e+00  -8.1729451e-01  -2.4281792e+00   2.0584184e+00   8.9047787e-01   1.5651225e+00   1.0750804e+00   9.9885556e-01  -7.0936921e-01  -9.8754087e-01  -2.0466644e+00  -7.8891316e-01  -1.7166143e+00  -3.8400832e-01  -1.4817817e+00  -3.7504521e-01   4.0581688e-01   9.7422812e-01   1.4655914e+00  -2.9388574e-01  -8.9009312e-01
  -6.5480791e-01  -6.1223565e-01   1.4135422e-01   9.0679539e-02   1.4741112e-01   4.3564404e-01   2.8422178e-01   9.4458927e-01  -6.2055122e-01  -3.4109961e-01  -4.0781485e-01  -5.8364807e-01  -7.2587978e-01  -6.5012764e-01  -3.9837555e+00   7.6328768e-01   9.3798257e-01   2.0372063e+00   1.0963012e+00  -4.7125422e-01  -9.4898342e-01   1.0673097e+00   1.6280538e+00   1.5003997e+00   9.2298461e-01   1.0130033e+00   1.1768799e+00   1.1995953e+00   1.3812772e+00   6.1029447e-01   2.6959337e+00  -1.5012752e-01  -6.9224583e-02   4.8137165e-01   2.9271497e-01  -6.0617523e-02   7.6347704e-01  -5.0008451e-01   8.6369289e-01  -9.5446335e-01  -9.4860278e-01  -6.6274248e-01   6.1179699e-01  -8.0904638e-01  -3.5635330e-01  -8.4117858e-01  -2.2251128e-01  -2.0171951e+00   1.8813454e+00  -1.7113646e+00  -3.7473070e-02  -1.6130506e-01  -1.4140204e+00  -2.5793625e+00  -6.7122804e-01  -1.9783050e+00   2.2455121e+00   9.4024266e-01   1.6607152e+00   1.1575739e+00   1.1047729e+00  -6.1797850e-01  -7.7978741e-01  -1.8961628e+00  -6.1124789e-01  -1.5556876e+00  -2.5851523e-01  -1.3622917e+00  -3.3660411e-01   2.7327622e-01   8.6991609e-01   1.4546727e+00  -2.9640113e-01  -8.1545060e-01
  -7.6677185e-01  -7.1163314e-01  -4.6169338e-02  -6.7847353e-03  -7.9465506e-02   3.4793395e-01   3.5533470e-01   9.4685573e-01  -2.7887875e-01  -4.5218497e-01  -4.6414810e-01  -5.5008417e-01  -7.8427869e-01  -5.8975881e-01  -3.7924824e+00   1.0050294e+00   8.1080526e-01   1.9410662e+00   1.0775902e+00  -6.1306530e-01  -9.1712731e-01   8.8749606e-01   1.4990520e+00   1.3239524e+00   8.3902008e-01   8.1502646e-01   1.0981129e+00   1.0848395e+00   1.3503642e+00   6.1498946e-01   2.6866412e+00  -3.0491739e-01  -1.6933638e-01   2.6895851e-01   2.2594708e-01  -1.7242077e-01   7.6542700e-01  -1.9998747e-01   7.8930682e-01  -1.0391219e+00  -1.0087750e+00  -8.4476906e-01   5.7211155e-01  -9.7040623e-01  -4.0640077e-01  -9.2641634e-01  -2.0279079e-01  -1.8224711e+00   2.0363605e+00  -1.7950576e+00  -5.4764686e-02  -1.9960385e-01  -1.2851143e+00  -2.5220738e+00  -5.1704889e-01  -1.5023325e+00   2.3893497e+00   1.0107114e+00   1.7742583e+00   1.2655583e+00   1.2220400e+00  -5.0459528e-01  -5.5769139e-01  -1.7334433e+00  -4.1853553e-01  -1.3902104e+00  -1.3333303e-01  -1.2280469e+00  -2.9236859e-01   1.5870708e-01   7.3970646e-01   1.3943869e+00  -3.1401711e-01  -7.2805530e-01
  -8.4218813e-01  -7.6360822e-01  -2.2448898e-01  -9.7877747e-02  -3.1478728e-01   2.3501670e-01   4.1343736e-01   9.1161823e-01   5.7404989e-02  -5.7415605e-01  -4.9119592e-01  -4.9052764e-01  -8.0875350e-01  -5.1820136e-01  -3.5768502e+00   1.2279274e+00   6.8763684e-01   1.7993836e+00   1.0235846e+00  -7.1626354e-01  -8.8248075e-01   7.1005344e-01   1.3653389e+00   1.1241970e+00   7.3599135e-01   5.8451014e-01   9.8266064e-01   9.3066841e-01   1.2707208e+00   5.9257459e-01   2.6286111e+00  -4.3933535e-01  -2.3839069e-01   5.0870293e-02   1.5025639e-01  -2.9618273e-01   7.3695057e-01   9.2181199e-02   6.7179488e-01  -1.0999658e+00  -1.0466490e+00  -1.0091021e+00   5.3299796e-01  -1.1123650e+00  -4.6481285e-01  -9.9741919e-01  -1.9177831e-01  -1.6132363e+00   2.1441271e+00  -1.8391035e+00  -3.4735328e-02  -2.1102930e-01  -1.1277750e+00  -2.4292558e+00  -3.5930229e-01  -1.0164473e+00   2.4786203e+00   1.1020805e+00   1.9067483e+00   1.4003331e+00   1.3499527e+00  -3.6962108e-01  -3.2644249e-01  -1.5611514e+00  -2.1452118e-01  -1.2250364e+00  -9.4394750e-03  -1.0820274e+00  -2.4187113e-01   6.6912883e-02   5.8639383e-01   1.2842906e+00  -3.4861434e-01  -6.2885750e-01
  -8.7685316e-01  -7.6318246e-01  -3.8814658e-01  -1.7831558e-01  -5.5160534e-01   9.9913067e-02   4.5566684e-01   8.3685118e-01   3.7352187e-01  -7.0647490e-01  -4.8773044e-01  -4.0412134e-01  -7.9686516e-01  -4.3721297e-01  -3.3422770e+00   1.4213432e+00   5.7296318e-01   1.6147452e+00   9.3433744e-01  -7.7556318e-01  -8.4871959e-01   5.4019362e-01   1.2319673e+00   9.0589696e-01   6.1730916e-01   3.2637763e-01   8.3325655e-01   7.4006927e-01   1.1430560e+00   5.4193169e-01   2.5231534e+00  -5.4834526e-01  -2.7181405e-01  -1.6704005e-01   6.9089002e-02  -4.2881882e-01   6.7792929e-01   3.6304123e-01   5.0898844e-01  -1.1347358e+00  -1.0595822e+00  -1.1491639e+00   4.9632746e-01  -1.2284659e+00  -5.3061706e-01  -1.0511982e+00  -1.9135827e-01  -1.3971010e+00   2.1956742e+00  -1.8428366e+00   2.6603049e-02  -1.9242018e-01  -9.4486874e-01  -2.3022091e+00  -2.0295399e-01  -5.3809207e-01   2.5028594e+00   1.2139149e+00   2.0589636e+00   1.5624140e+00   1.4878060e+00  -2.1396503e-01  -9.1649228e-02  -1.3820880e+00  -3.7342842e-03  -1.0650668e+00   1.1184389e-01  -9.2798197e-01  -1.8522972e-01   2.0933811e-03   4.1370970e-01   1.1258554e+00  -4.0170759e-01  -5.1955521e-01
  -8.6775028e-01  -7.0691263e-01  -5.3223955e-01  -2.4390280e-01  -7.8283387e-01  -5.3414343e-02   4.7953451e-01   7.2173250e-01   6.5453041e-01  -8.4859752e-01  -4.5343339e-01  -2.9033219e-01  -7.4737250e-01  -3.4859019e-01  -3.0943783e+00   1.5751147e+00   4.7108698e-01   1.3912864e+00   8.1102789e-01  -7.8694856e-01  -8.1994855e-01   3.8292063e-01   1.1040769e+00   6.7446542e-01   4.8701799e-01   4.6604635e-02   6.5393079e-01   5.1739830e-01   9.6987325e-01   4.6278227e-01   2.3729903e+00  -6.2763726e-01  -2.6606667e-01  -3.7892091e-01  -1.3732074e-02  -5.6692016e-01   5.8929044e-01   5.9922207e-01   3.0000317e-01  -1.1419969e+00  -1.0452925e+00  -1.2591484e+00   4.6427334e-01  -1.3131555e+00  -6.0239666e-01  -1.0854307e+00  -2.0311761e-01  -1.1822238e+00   2.1834559e+00  -1.8066331e+00   1.3202823e-01  -1.4160573e-01  -7.3961794e-01  -2.1428853e+00  -5.3096174e-02  -8.5212587e-02   2.4531721e+00   1.3451611e+00   2.2314109e+00   1.7514357e+00   1.6349320e+00  -3.9049177e-02   1.4093340e-01  -1.1991418e+00   2.0869387e-01  -9.1502595e-01   2.2889412e-01  -7.7032131e-01  -1.2318241e-01  -3.2358287e-02   2.2623480e-01   9.2237711e-01  -4.7447359e-01  -4.0259403e-01
  -8.1328517e-01  -5.9314316e-01  -6.5260487e-01  -2.9070788e-01  -1.0015829e+00  -2.2020524e-01   4.8294849e-01   5.6672711e-01   8.8606686e-01  -9.9997985e-01  -3.8891703e-01  -1.4902001e-01  -6.6030532e-01  -2.5400912e-01  -2.8387728e+00   1.6802372e+00   3.8596982e-01   1.1345438e+00   6.5580577e-01  -7.4795061e-01  -8.0055028e-01   2.4285001e-01   9.8668856e-01   4.3579811e-01   3.4966582e-01  -2.4801582e-01   4.4985330e-01   2.6813865e-01   7.5534368e-01   3.5560602e-01   2.1820606e+00  -6.7385655e-01  -2.1883756e-01  -5.7914644e-01  -9.4136297e-02  -7.0697844e-01   4.7299052e-01   7.8797764e-01   4.5323313e-02  -1.1212064e+00  -1.0020068e+00  -1.3343104e+00   4.3924731e-01  -1.3621045e+00  -6.7829281e-01  -1.0986244e+00  -2.2817736e-01  -9.7699028e-01   2.1019320e+00  -1.7319456e+00   2.8292817e-01  -5.7525693e-02  -5.1544767e-01  -1.9539210e+00   8.5380019e-02   3.2456965e-01   2.3229603e+00   1.4941780e+00   2.4242653e+00   1.9660849e+00   1.7907405e+00   1.5319196e-01   3.6569971e-01  -1.0152224e+00   4.1726441e-01  -7.7924007e-01   3.3987278e-01  -6.1395245e-01  -5.7062565e-02  -3.4034072e-02   2.9275359e-02   6.7878229e-01  -5.6779009e-01  -2.8110820e-01
  -7.1347810e-01  -4.2220719e-01  -7.4596621e-01  -3.1523825e-01  -1.2014789e+00  -3.9509131e-01   4.6422718e-01   3.7362336e-01   1.0551212e+00  -1.1600619e+00  -2.9571726e-01   1.9473300e-02  -5.3699948e-01  -1.5489166e-01  -2.5809116e+00   1.7295223e+00   3.2108782e-01   8.5124050e-01   4.7158991e-01  -6.5787365e-01  -7.9498829e-01   1.2404321e-01   8.8449906e-01   1.9609235e-01   2.1015261e-01  -5.5014278e-01   2.2711728e-01  -1.3988757e-03   5.0508873e-01   2.2153161e-01   1.9552720e+00  -6.8480088e-01  -1.2919952e-01  -7.6252367e-01  -1.6795470e-01  -8.4561505e-01   3.3195446e-01   9.1782282e-01  -2.5316312e-01  -1.0727420e+00  -9.2861654e-01  -1.3711986e+00   4.2379378e-01  -1.3724627e+00  -7.5603874e-01  -1.0902419e+00  -2.6703645e-01  -7.8966214e-01   1.9480915e+00  -1.6213112e+00   4.7915910e-01   5.9689507e-02  -2.7586617e-01  -1.7386839e+00   2.0811652e-01   6.7481898e-01   2.1085878e+00   1.6587880e+00   2.6373029e+00   2.2040692e+00   1.9547554e+00   3.6031772e-01   5.7748364e-01  -8.3319868e-01   6.1637925e-01  -6.6143383e-01   4.4284628e-01  -4.6406727e-01   1.1280760e-02  -1.6527319e-03  -1.7129518e-01   4.0134664e-01  -6.8227221e-01  -1.5880342e-01
  -5.7008743e-01  -1.9655710e-01  -8.1003737e-01  -3.1460404e-01  -1.3769510e+00  -5.7232594e-01   4.2211628e-01   1.4551831e-01   1.1507976e+00  -1.3282324e+00  -1.7625236e-01   2.1421528e-01  -3.8009023e-01  -5.2314951e-02  -2.3259384e+00   1.7181707e+00   2.7930928e-01   5.4901761e-01   2.6184702e-01  -5.1794958e-01  -8.0757010e-01   2.9865981e-02   8.0168808e-01  -3.8340329e-02   7.3564054e-02  -8.5217416e-01  -7.5249661e-03  -2.8440600e-01   2.2588881e-01   6.2220575e-02   1.6982248e+00  -6.5956950e-01   2.2889386e-03  -9.2447257e-01  -2.3108530e-01  -9.7979086e-01   1.6997117e-01   9.7916079e-01  -5.9217977e-01  -9.9789142e-01  -8.2482552e-01  -1.3678238e+00   4.2044461e-01  -1.3430338e+00  -8.3303123e-01  -1.0607738e+00  -3.1944823e-01  -6.2800979e-01   1.7218666e+00  -1.4783182e+00   7.1894896e-01   2.0868516e-01  -2.4390339e-02  -1.5013134e+00   3.1159211e-01   9.5113087e-01   1.8099146e+00   1.8363415e+00   2.8698170e+00   2.4621258e+00   2.1266299e+00   5.7939542e-01   7.7181769e-01  -6.5584522e-01   8.0061722e-01  -5.6456005e-01   5.3591967e-01  -3.2589712e-01   7.9607250e-02   6.4847947e-02  -3.6922407e-01   9.7351172e-02  -8.1828951e-01  -3.9788364e-02
  -3.8664176e-01   7.9193962e-02  -8.4357859e-01  -2.8666140e-01  -1.5234673e+00  -7.4604489e-01   3.5581802e-01  -1.1324884e-01   1.1650088e+00  -1.5037768e+00  -3.3744830e-02   4.3356357e-01  -1.9346382e-01   5.3021506e-02  -2.0785804e+00   1.6442075e+00   2.6280211e-01   2.3612855e-01   3.0377966e-02  -3.3139660e-01  -8.4218337e-01  -3.7119883e-02   7.4175106e-01  -2.6125981e-01  -5.5005568e-02  -1.1465342e+00  -2.4696018e-01  -5.7391025e-01  -7.4659216e-02  -1.2023617e-01   1.4169314e+00  -5.9864427e-01   1.7354701e-01  -1.0611691e+00  -2.7966835e-01  -1.1069759e+00  -8.4520162e-03   9.6486853e-01  -9.6712400e-01  -8.9879276e-01  -6.9128014e-01  -1.3237471e+00   4.3153964e-01  -1.2743519e+00  -9.0644248e-01  -1.0117481e+00  -3.8434841e-01  -4.9894334e-01   1.4263973e+00  -1.3075223e+00   9.9885480e-01   3.8689755e-01   2.3547946e-01  -1.2467367e+00   3.9336060e-01   1.1419096e+00   1.4306436e+00   2.0237985e+00   3.1205261e+00   2.7360773e+00   2.3061295e+00   8.0702279e-01   9.4512843e-01  -4.8580246e-01   9.6498631e-01  -4.9067591e-01   6.1736678e-01  -2.0445417e-01   1.4543699e-01   1.6428088e-01  -5.5808736e-01  -2.2529481e-01  -9.7595097e-01   7.1631295e-02
  -1.6836551e-01   3.9833617e-01  -8.4639958e-01  -2.3012427e-01  -1.6377028e+00  -9.1054467e-01   2.6504132e-01  -3.9721445e-01   1.0930490e+00  -1.6858184e+00   1.2789770e-01   6.7505070e-01   1.7838922e-02   1.6076375e-01  -1.8430781e+00   1.5087275e+00   2.7297827e-01  -7.8885707e-02  -2.1886519e-01  -1.0336570e-01  -9.0202323e-01  -7.5225386e-02   7.0736703e-01  -4.6667484e-01  -1.7063287e-01  -1.4259454e+00  -4.8402885e-01  -8.6308364e-01  -3.8851050e-01  -3.2339362e-01   1.1175541e+00  -5.0388912e-01   3.8100811e-01  -1.1696442e+00  -3.1026462e-01  -1.2252624e+00  -1.9827095e-01   8.7080284e-01  -1.3721730e+00  -7.7833275e-01  -5.2966694e-01  -1.2400876e+00   4.5902439e-01  -1.1686608e+00  -9.7337041e-01  -9.4566921e-01  -4.5984868e-01  -4.0816025e-01   1.0681075e+00  -1.1143070e+00   1.3137827e+00   5.9062024e-01   5.0023767e-01  -9.8064939e-01   4.5219656e-01   1.2390250e+00   9.7842833e-01   2.2178201e+00   3.3874730e+00   3.0209312e+00   2.4930696e+00   1.0393609e+00   1.0948495e+00  -3.2555557e-01   1.1051296e+00  -4.4087718e-01   6.8573471e-01  -1.0427967e-01   2.0621010e-01   2.9424878e-01  -7.3151020e-01  -5.5843309e-01  -1.1550494e+00   1.7117866e-01
   7.8007354e-02   7.5224252e-01  -8.1931006e-01  -1.4463698e-01  -1.7176314e+00  -1.0605660e+00   1.5007390e-01  -6.9995700e-01   9.3399943e-01  -1.8732572e+00   3.0423774e-01   9.3528904e-01   2.4776758e-01   2.7080513e-01  -1.6231476e+00   1.3159126e+00   3.1048001e-01  -3.8752090e-01  -4.8191284e-01   1.5923299e-01  -9.8933153e-01  -8.3654986e-02   7.0031203e-01  -6.4900170e-01  -2.6873885e-01  -1.6836687e+00  -7.1183930e-01  -1.1455049e+00  -7.0754032e-01  -5.4448925e-01   8.0618490e-01  -3.7846004e-01   6.1973621e-01  -1.2478321e+00  -3.2002531e-01  -1.3334096e+00  -3.9411549e-01   6.9618882e-01  -1.8004247e+00  -6.4000426e-01  -3.4276472e-01  -1.1194459e+00   5.0424053e-01  -1.0297898e+00  -1.0310221e+00  -8.6588888e-01  -5.4330610e-01  -3.5983096e-01   6.5657700e-01  -9.0468703e-01   1.6570787e+00   8.1512369e-01   7.6631768e-01  -7.0943998e-01   4.8812665e-01   1.2383036e+00   4.6471633e-01   2.4148745e+00   3.6679265e+00   3.3110246e+00   2.6871990e+00   1.2721776e+00   1.2194308e+00  -1.7743598e-01   1.2174610e+00  -4.1529872e-01   7.3990573e-01  -2.9221283e-02   2.5943543e-01   4.5125688e-01  -8.8338839e-01  -8.9400970e-01  -1.3549648e+00   2.5482954e-01
   3.4452943e-01   1.1306654e+00  -7.6401778e-01  -3.0801969e-02  -1.7625391e+00  -1.1915635e+00   1.1871381e-02  -1.0143043e+00   6.9092445e-01  -2.0647179e+00   4.9049549e-01   1.2099157e+00   4.8945670e-01   3.8313050e-01  -1.4219785e+00   1.0728181e+00   3.7520842e-01  -6.8161555e-01  -7.5485100e-01   4.4802122e-01  -1.1051713e+00  -6.2477546e-02   7.2142307e-01  -8.0320163e-01  -3.4525033e-01  -1.9137043e+00  -9.2406102e-01  -1.4153587e+00  -1.0238863e+00  -7.8043945e-01   4.8867778e-01  -2.2662588e-01   8.8361971e-01  -1.2945697e+00  -3.0684491e-01  -1.4308202e+00  -5.9051843e-01   4.4385938e-01  -2.2440690e+00  -4.8773499e-01  -1.3444157e-01  -9.6575089e-01   5.6772773e-01  -8.6294027e-01  -1.0769197e+00  -7.7641179e-01  -6.3146849e-01  -3.5634394e-01   2.0420246e-01  -6.8506594e-01   2.0206938e+00   1.0548270e+00   1.0300182e+00  -4.4005780e-01   5.0233535e-01   1.1398080e+00  -9.5679956e-02   2.6113458e+00   3.9582947e+00   3.6002029e+00   2.8880299e+00   1.5009020e+00   1.3182395e+00  -4.3646054e-02   1.2992190e+00  -4.1318234e-01   7.7911262e-01   1.7743451e-02   3.0281250e-01   6.3089649e-01  -1.0080990e+00  -1.2243785e+00  -1.5745340e+00   3.1901602e-01
   6.2242831e-01   1.5221404e+00  -6.8297969e-01   1.0984005e-01  -1.7729589e+00  -1.2999462e+00  -1.4784704e-01  -1.3325751e+00   3.7083758e-01  -2.2585119e+00   6.8175806e-01   1.4935931e+00   7.3546971e-01   4.9761687e-01  -1.2422610e+00   7.8893198e-01   4.6639229e-01  -9.5362364e-01  -1.0338332e+00   7.5354851e-01  -1.2492579e+00  -1.2549504e-02   7.7061392e-01  -9.2488991e-01  -3.9674126e-01  -2.1109415e+00  -1.1151813e+00  -1.6675636e+00  -1.3302443e+00  -1.0278028e+00   1.7054452e-01  -5.3510769e-02   1.1656356e+00  -1.3095449e+00  -2.6948463e-01  -1.5174495e+00  -7.8215026e-01   1.2031616e-01  -2.6945790e+00  -3.2569634e-01   9.0410368e-02  -7.8403722e-01   6.4905657e-01  -6.7439507e-01  -1.1091129e+00  -6.8165170e-01  -7.2068821e-01  -3.9813029e-01  -2.7433478e-01  -4.6195685e-01   2.3954273e+00   1.3035167e+00   1.2874309e+00  -1.7981647e-01   4.9695314e-01   9.4788707e-01  -6.8525969e-01   2.8036505e+00   4.2540690e+00   3.8820358e+00   3.0946241e+00   1.7206923e+00   1.3913623e+00   7.3696152e-02   1.3484379e+00  -4.3300779e-01   8.0290235e-01   3.4624712e-02   3.3431698e-01   8.2808758e-01  -1.1006915e+00  -1.5425385e+00  -1.8118978e+00   3.6079289e-01
   9.0256305e-01   1.9144782e+00  -5.7921629e-01   2.7487488e-01  -1.7505392e+00  -1.3832689e+00  -3.2651346e-01  -1.6468407e+00  -1.5570215e-02  -2.4526187e+00   8.7319870e-01   1.7800768e+00   9.7808475e-01   6.1381276e-01  -1.0862344e+00   4.7554345e-01   5.8268804e-01  -1.1968440e+00  -1.3150389e+00   1.0657680e+00  -1.4198640e+00   6.4603039e-02   8.4693665e-01  -1.0104176e+00  -4.2054849e-01  -2.2712608e+00  -1.2807103e+00  -1.8978311e+00  -1.6201012e+00  -1.2827229e+00  -1.4308899e-01   1.3522239e-01   1.4581688e+00  -1.2932068e+00  -2.0765906e-01  -1.5936659e+00  -9.6404450e-01  -2.6440268e-01  -3.1429175e+00  -1.5810399e-01   3.2600279e-01  -5.8017020e-01   7.4671126e-01  -4.7117250e-01  -1.1263815e+00  -5.8615445e-01  -8.0718767e-01  -4.8358684e-01  -7.6276188e-01  -2.4168782e-01   2.7712361e+00   1.5546054e+00   1.5343870e+00   6.3858756e-02   4.7474284e-01   6.7098136e-01  -1.2847129e+00   2.9883546e+00   4.5498051e+00   4.1500467e+00   3.3053602e+00   1.9265160e+00   1.4393286e+00   1.7250020e-01   1.3638510e+00  -4.7267481e-01   8.1106276e-01   2.0474621e-02   3.5224862e-01   1.0373655e+00  -1.1570521e+00  -1.8422951e+00  -2.0643490e+00   3.7795670e-01
   1.1759160e+00   2.2953135e+00  -4.5610432e-01   4.6111902e-01  -1.6978579e+00  -1.4403623e+00  -5.2065162e-01  -1.9491966e+00  -4.5442585e-01  -2.6446901e+00   1.0602903e+00   2.0623524e+00   1.2096120e+00   7.3072006e-01  -9.5575170e-01   1.4497538e-01   7.2229942e-01  -1.4055987e+00  -1.5945932e+00   1.3745590e+00  -1.6138096e+00   1.6692968e-01   9.4868143e-01  -1.0569301e+00  -4.1485719e-01  -2.3915871e+00  -1.4173227e+00  -2.1026607e+00  -1.8878953e+00  -1.5408688e+00  -4.4747011e-01   3.3372255e-01   1.7533656e+00  -1.2466455e+00  -1.2207727e-01  -1.6600741e+00  -1.1317983e+00  -6.9705490e-01  -3.5797485e+00   1.0977705e-02   5.6583734e-01  -3.6053566e-01   8.5803648e-01  -2.6064859e-01  -1.1284083e+00  -4.9431185e-01  -8.8735275e-01  -6.0910777e-01  -1.2440203e+00  -3.0112545e-02   3.1376035e+00   1.8014138e+00   1.7664356e+00   2.8372784e-01   4.3871852e-01   3.2119389e-01  -1.8739362e+00   3.1622826e+00   4.8391597e+00   4.3979537e+00   3.5177004e+00   2.1132445e+00   1.4627878e+00   2.5064709e-01   1.3447425e+00  -5.2971856e-01   8.0352517e-01  -2.4619918e-02   3.5524531e-01   1.2531883e+00  -1.1740387e+00  -2.1183484e+00  -2.3282016e+00   3.6911472e-01
   1.4340815e+00   2.6526758e+00  -3.1716613e-01   6.6475292e-01  -1.6182018e+00  -1.4713860e+00  -7.2586147e-01  -2.2320276e+00  -9.2936139e-01  -2.8320766e+00   1.2389993e+00   2.3328390e+00   1.4227261e+00   8.4660538e-01  -8.5234491e-01  -1.9025139e-01   8.8310202e-01  -1.5753622e+00  -1.8684699e+00   1.6702579e+00  -1.8265407e+00   2.9201384e-01   1.0735012e+00  -1.0624066e+00  -3.7875490e-01  -2.4699030e+00  -1.5229309e+00  -2.2792893e+00  -2.1291018e+00  -1.7973932e+00  -7.3816542e-01   5.3630300e-01   2.0434961e+00  -1.1714595e+00  -1.4435333e-02  -1.7173259e+00  -1.2817345e+00  -1.1617146e+00  -3.9956568e+00   1.7781635e-01   8.0294116e-01  -1.3171820e-01   9.7925891e-01  -5.0174100e-02  -1.1159010e+00  -4.1008706e-01  -9.5802538e-01  -7.6922826e-01  -1.7011261e+00   1.6765352e-01   3.4839408e+00   2.0374617e+00   1.9788618e+00   4.7305878e-01   3.9173980e-01  -8.6344284e-02  -2.4331064e+00   3.3226220e+00   5.1149816e+00   4.6199074e+00   3.7280016e+00   2.2757633e+00   1.4621849e+00   3.0594726e-01   1.2907858e+00  -6.0153655e-01   7.8026624e-01  -9.9596900e-02   3.4227415e-01   1.4702388e+00  -1.1495824e+00  -2.3663128e+00  -2.5987041e+00   3.3370634e-01
   1.6697124e+00   2.9755447e+00  -1.6587557e-01   8.8147543e-01  -1.5153293e+00  -1.4778006e+00  -9.3686010e-01  -2.4882535e+00  -1.4223478e+00  -3.0118708e+00   1.4059425e+00   2.5836468e+00   1.6107945e+00   9.5886515e-01  -7.7728178e-01  -5.1824750e-01   1.0627565e+00  -1.7028391e+00  -2.1323971e+00   1.9441577e+00  -2.0522932e+00   4.3722378e-01   1.2185476e+00  -1.0256869e+00  -3.1225361e-01  -2.5052287e+00  -1.5966875e+00  -2.4256064e+00  -2.3402452e+00  -2.0469267e+00  -1.0109817e+00   7.3776351e-01   2.3212991e+00  -1.0696260e+00   1.1264239e-01  -1.7659387e+00  -1.4110116e+00  -1.6404571e+00  -4.3813633e+00   3.3916651e-01   1.0301359e+00   9.9810704e-02   1.1055878e+00   1.5328859e-01  -1.0906493e+00  -3.3677395e-01  -1.0167643e+00  -9.5687593e-01  -2.1180269e+00   3.4745036e-01   3.8000055e+00   2.2567444e+00   2.1667457e+00   6.2595223e-01   3.3612786e-01  -5.3427662e-01  -2.9437334e+00   3.4670034e+00   5.3694721e+00   4.8107110e+00   3.9314061e+00   2.4090977e+00   1.4374757e+00   3.3612828e-01   1.2018934e+00  -6.8560465e-01   7.4122869e-01  -2.0251925e-01   3.1261061e-01   1.6836944e+00  -1.0827593e+00  -2.5826816e+00  -2.8700211e+00   2.7198468e-01
   1.8768908e+00   3.2543533e+00  -5.4955120e-03   1.1066674e+00  -1.3932347e+00  -1.4622521e+00  -1.1475868e+00  -2.7115462e+00  -1.9146167e+00  -3.1809738e+00   1.5584962e+00   2.8068700e+00   1.7681786e+00   1.0639675e+00  -7.3160287e-01  -8.2850572e-01   1.2587998e+00  -1.7859967e+00  -2.3817937e+00   2.1889374e+00  -2.2843344e+00   5.9984270e-01   1.3806070e+00  -9.4649240e-01  -2.1627780e-01  -2.4975772e+00  -1.6389179e+00  -2.5400589e+00  -2.5188515e+00  -2.2836225e+00  -1.2618818e+00   9.3365589e-01   2.5802860e+00  -9.4338676e-01   2.5570968e-01  -1.8061371e+00  -1.5176747e+00  -2.1141732e+00  -4.7279460e+00   4.9238852e-01   1.2403259e+00   3.2797411e-01   1.2313937e+00   3.4348849e-01  -1.0554974e+00  -2.7680632e-01  -1.0620446e+00  -1.1637150e+00  -2.4803932e+00   5.0622586e-01   4.0763047e+00   2.4539804e+00   2.3250630e+00   7.3764292e-01   2.7335242e-01  -1.0039330e+00  -3.3896105e+00   3.5935612e+00   5.5944016e+00   4.9660103e+00   4.1218388e+00   2.5085545e+00   1.3879287e+00   3.3886257e-01   1.0781128e+00  -7.7966043e-01   6.8627432e-01  -3.3070126e-01   2.6581779e-01   1.8894458e+00  -9.7383043e-01  -2.7647548e+00  -3.1352961e+00   1.8496707e-01
   2.0513915e+00   3.4814071e+00   1.6103879e-01   1.3355566e+00  -1.2559310e+00  -1.4283782e+00  -1.3513747e+00  -2.8965076e+00  -2.3876131e+00  -3.3361741e+00   1.6948457e+00   2.9948975e+00   1.8904865e+00   1.1574859e+00  -7.1613237e-01  -1.1125093e+00   1.4687030e+00  -1.8240588e+00  -2.6117504e+00   2.3989903e+00  -2.5152696e+00   7.7716389e-01   1.5562240e+00  -8.2544407e-01  -9.2622366e-02  -2.4478951e+00  -1.6509922e+00  -2.6215573e+00  -2.6633464e+00  -2.5012639e+00  -1.4869167e+00   1.1204703e+00   2.8149785e+00  -7.9516229e-01   4.1065207e-01  -1.8377381e+00  -1.6006447e+00  -2.5634685e+00  -5.0270582e+00   6.3552013e-01   1.4267865e+00   5.4732433e-01   1.3504587e+00   5.1515088e-01  -1.0142313e+00  -2.3163006e-01  -1.0933734e+00  -1.3805638e+00  -2.7762964e+00   6.4210931e-01   4.3044628e+00   2.6248078e+00   2.4488181e+00   8.0475023e-01   2.0382729e-01  -1.4762951e+00  -3.7576051e+00   3.7009610e+00   5.7813930e+00   5.0824470e+00   4.2921366e+00   2.5698728e+00   1.3120426e+00   3.1184086e-01   9.1958609e-01  -8.8184020e-01   6.1518374e-01  -4.8085046e-01   2.0173112e-01   2.0842425e+00  -8.2425222e-01  -2.9105476e+00  -3.3868113e+00   7.4361834e-02
   2.1908214e+00   3.6511974e+00   3.3118488e-01   1.5633774e+00  -1.1072600e+00  -1.3805406e+00  -1.5411822e+00  -3.0388033e+00  -2.8239195e+00  -3.4742503e+00   1.8139728e+00   3.1407240e+00   1.9747591e+00   1.2342336e+00  -7.3145817e-01  -1.3641529e+00   1.6898960e+00  -1.8174627e+00  -2.8170772e+00   2.5706289e+00  -2.7374003e+00   9.6654679e-01   1.7418108e+00  -6.6407703e-01   5.6120179e-02  -2.3579914e+00  -1.6351454e+00  -2.6694021e+00  -2.7729254e+00  -2.6934357e+00  -1.6821908e+00   1.2957307e+00   3.0210748e+00  -6.2749503e-01   5.7287862e-01  -1.8600848e+00  -1.6596463e+00  -2.9695969e+00  -5.2711592e+00   7.6729705e-01   1.5834392e+00   7.5322236e-01   1.4562862e+00   6.6417481e-01  -9.7137110e-01  -2.0164303e-01  -1.1113045e+00  -1.5978600e+00  -2.9967317e+00   7.5440409e-01   4.4775372e+00   2.7659233e+00   2.5332127e+00   8.2545652e-01   1.2684347e-01  -1.9329529e+00  -4.0382371e+00   3.7883923e+00   5.9222455e+00   5.1577602e+00   4.4343176e+00   2.5893850e+00   1.2076025e+00   2.5289025e-01   7.2658684e-01  -9.9075983e-01   5.2769949e-01  -6.4921580e-01   1.2045206e-01   2.2657626e+00  -6.3665531e-01  -3.0186963e+00  -3.6162419e+00  -5.7522633e-02
   2.2946307e+00   3.7605943e+00   5.0280836e-01   1.7855234e+00  -9.5074216e-01  -1.3235052e+00  -1.7098752e+00  -3.1352528e+00  -3.2080992e+00  -3.5920880e+00   1.9155851e+00   3.2382409e+00   2.0195729e+00   1.2885024e+00  -7.7788422e-01  -1.5799454e+00   1.9197607e+00  -1.7677849e+00  -2.9924176e+00   2.7021586e+00  -2.9431146e+00   1.1654342e+00   1.9337384e+00  -4.6484599e-01   2.2666016e-01  -2.2304578e+00  -1.5942603e+00  -2.6832340e+00  -2.8474019e+00  -2.8537551e+00  -1.8438750e+00   1.4579994e+00   3.1955335e+00  -4.4302306e-01   7.3754444e-01  -1.8720384e+00  -1.6950837e+00  -3.3153766e+00  -5.4537433e+00   8.8711920e-01   1.7051010e+00   9.4195643e-01   1.5424562e+00   7.8775730e-01  -9.3188385e-01  -1.8620471e-01  -1.1173475e+00  -1.8061430e+00  -3.1359587e+00   8.4349742e-01   4.5902640e+00   2.8751561e+00   2.5738365e+00   7.9959562e-01   4.0654085e-02  -2.3569944e+00  -4.2260197e+00   3.8555295e+00   6.0092995e+00   5.1908371e+00   4.5399763e+00   2.5641732e+00   1.0718777e+00   1.6012701e-01   4.9963203e-01  -1.1055408e+00   4.2360988e-01  -8.3173868e-01   2.2347592e-02   2.4326038e+00  -4.1479001e-01  -3.0883778e+00  -3.8150046e+00  -2.0788440e-01
   2.3639986e+00   3.8089110e+00   6.7415425e-01   1.9976865e+00  -7.8946552e-01  -1.2620865e+00  -1.8505452e+00  -3.1838759e+00  -3.5274168e+00  -3.6868227e+00   1.9999930e+00   3.2824980e+00   2.0250513e+00   1.3143918e+00  -8.5536031e-01  -1.7589892e+00   2.1555995e+00  -1.6776436e+00  -3.1324399e+00   2.7938232e+00  -3.1252983e+00   1.3713361e+00   2.1284124e+00  -2.3111752e-01   4.1513582e-01  -2.0685855e+00  -1.5316280e+00  -2.6630193e+00  -2.8870610e+00  -2.9761565e+00  -1.9682784e+00   1.6067981e+00   3.3365828e+00  -2.4447731e-01   8.9979287e-01  -1.8720263e+00  -1.7078763e+00  -3.5860401e+00  -5.5695794e+00   9.9496528e-01   1.7876944e+00   1.1108022e+00   1.6030029e+00   8.8444408e-01  -9.0082691e-01  -1.8371121e-01  -1.1137770e+00  -1.9965268e+00  -3.1916478e+00   9.1069957e-01   4.6392290e+00   2.9514772e+00   2.5668856e+00   7.2864267e-01  -5.7292735e-02  -2.7337812e+00  -4.3195585e+00   3.9024619e+00   6.0358073e+00   5.1817071e+00   4.6007768e+00   2.4922136e+00   9.0194532e-01   3.2128656e-02   2.3965570e-01  -1.2257868e+00   3.0286475e-01  -1.0242064e+00  -9.1950571e-02   2.5842072e+00  -1.6343597e-01  -3.1192525e+00  -3.9746841e+00  -3.7355063e-01
   2.4016174e+00   3.7978476e+00   8.4378630e-01   2.1959868e+00  -6.2601912e-01  -1.2007834e+00  -1.9568420e+00  -3.1838952e+00  -3.7723998e+00  -3.7559959e+00   2.0679537e+00   3.2699233e+00   1.9927825e+00   1.3062159e+00  -9.6339744e-01  -1.9027468e+00   2.3945955e+00  -1.5505780e+00  -3.2320892e+00   2.8476354e+00  -3.2777425e+00   1.5817927e+00   2.3223373e+00   3.2860098e-02   6.1725694e-01  -1.8762745e+00  -1.4507047e+00  -2.6090657e+00  -2.8925229e+00  -3.0552107e+00  -2.0519747e+00   1.7424635e+00   3.4436618e+00  -3.4693303e-02   1.0550031e+00  -1.8581442e+00  -1.6992666e+00  -3.7699646e+00  -5.6149475e+00   1.0912641e+00   1.8284186e+00   1.2580298e+00   1.6327941e+00   9.5410967e-01  -8.8294870e-01  -1.9172764e-01  -1.1033564e+00  -2.1611306e+00  -3.1648313e+00   9.5802790e-01   4.6229619e+00   2.9949511e+00   2.5093926e+00   6.1560708e-01  -1.6999406e-01  -3.0515639e+00  -4.3214117e+00   3.9296046e+00   5.9963029e+00   5.1314825e+00   4.6090077e+00   2.3725012e+00   6.9511443e-01  -1.3189265e-01  -5.1778497e-02  -1.3515209e+00   1.6570407e-01  -1.2224071e+00  -2.2155291e-01   2.7207275e+00   1.1172325e-01  -3.1114375e+00  -4.0875145e+00  -5.5111527e-01
   2.4113960e+00   3.7313196e+00   1.0105059e+00   2.3770847e+00  -4.6247009e-01  -1.1434324e+00  -2.0233043e+00  -3.1357051e+00  -3.9372244e+00  -3.7977281e+00   2.1204936e+00   3.1984968e+00   1.9256511e+00   1.2589552e+00  -1.1009806e+00  -2.0146256e+00   2.6337671e+00  -1.3909138e+00  -3.2868915e+00   2.8671159e+00  -3.3955274e+00   1.7943241e+00   2.5121705e+00   3.2201400e-01   8.2846013e-01  -1.6579431e+00  -1.3548840e+00  -2.5220698e+00  -2.8646422e+00  -3.0864568e+00  -2.0919836e+00   1.8659579e+00   3.5173132e+00   1.8337026e-01   1.1990271e+00  -1.8283046e+00  -1.6706226e+00  -3.8592506e+00  -5.5878630e+00   1.1767368e+00   1.8258687e+00   1.3828600e+00   1.6278836e+00   9.9787000e-01  -8.8227651e-01  -2.0716879e-01  -1.0890031e+00  -2.2934456e+00  -3.0596710e+00   9.8795906e-01   4.5419530e+00   3.0066368e+00   2.3994650e+00   4.6483889e-01  -3.0043826e-01  -3.3019176e+00  -4.2377430e+00   3.9375986e+00   5.8869361e+00   5.0422539e+00   4.5581450e+00   2.2051396e+00   4.4940606e-01  -3.3193582e-01  -3.7225256e-01  -1.4830999e+00   1.2787727e-02  -1.4222897e+00  -3.6533162e-01   2.8428690e+00   4.0425935e-01  -3.0655127e+00  -4.1468864e+00  -7.3709235e-01
   2.3981142e+00   3.6151905e+00   1.1732627e+00   2.5382762e+00  -3.0038188e-01  -1.0929031e+00  -2.0456652e+00  -3.0408029e+00  -4.0199013e+00  -3.8108916e+00   2.1587343e+00   3.0678721e+00   1.8275979e+00   1.1687253e+00  -1.2664862e+00  -2.0994186e+00   2.8699374e+00  -1.2036178e+00  -3.2932863e+00   2.8569706e+00  -3.4753604e+00   2.0063822e+00   2.6947739e+00   6.3053443e-01   1.0440669e+00  -1.4184306e+00  -1.2472975e+00  -2.4031842e+00  -2.8044352e+00  -3.0667274e+00  -2.0859868e+00   1.9786568e+00   3.5590401e+00   4.0661563e-01   1.3284012e+00  -1.7804217e+00  -1.6232452e+00  -3.8501065e+00  -5.4882769e+00   1.2522240e+00   1.7801079e+00   1.4853807e+00   1.5858156e+00   1.0179349e+00  -9.0172343e-01  -2.2651438e-01  -1.0734222e+00  -2.3886118e+00  -2.8830647e+00   1.0031729e+00   4.3986020e+00   2.9884489e+00   2.2365194e+00   2.8176822e-01  -4.5110105e-01  -3.4799690e+00  -4.0777922e+00   3.9272151e+00   5.7057567e+00   4.9169493e+00   4.4433828e+00   1.9913941e+00   1.6404153e-01  -5.6709044e-01  -7.1828888e-01  -1.6211089e+00  -1.5468977e-01  -1.6201200e+00  -5.2195512e-01   2.9517050e+00   7.0718707e-01  -2.9825551e+00  -4.1478457e+00  -9.2807828e-01
   2.3670594e+00   3.4569265e+00   1.3310663e+00   2.6775655e+00  -1.4087246e-01  -1.0508585e+00  -2.0211142e+00  -2.9016898e+00  -4.0222667e+00  -3.7952722e+00   2.1837337e+00   2.8794453e+00   1.7033299e+00   1.0332200e+00  -1.4576132e+00  -2.1626628e+00   3.0997202e+00  -9.9415121e-01  -3.2489598e+00   2.8227283e+00  -3.5158408e+00   2.2153098e+00   2.8672571e+00   9.5199218e-01   1.2594357e+00  -1.1629034e+00  -1.1306625e+00  -2.2541001e+00  -2.7130549e+00  -2.9944344e+00  -2.0325640e+00   2.0821347e+00   3.5711419e+00   6.3179519e-01   1.4405168e+00  -1.7126194e+00  -1.5582014e+00  -3.7430187e+00  -5.3182285e+00   1.3185155e+00   1.6926857e+00   1.5664241e+00   1.5058543e+00   1.0174065e+00  -9.4274840e-01  -2.4604718e-01  -1.0587453e+00  -2.4435904e+00  -2.6441195e+00   1.0063114e+00   4.1970970e+00   2.9429919e+00   2.0214924e+00   7.2600686e-02  -6.2344251e-01  -3.5844138e+00  -3.8532203e+00   3.8992691e+00   5.4529202e+00   4.7591669e+00   4.2620813e+00   1.7337026e+00  -1.6011224e-01  -8.3546171e-01  -1.0851932e+00  -1.7662521e+00  -3.3491383e-01  -1.8126326e+00  -6.8993584e-01   3.0485022e+00   1.0131709e+00  -2.8641954e+00  -4.0875395e+00  -1.1209153e+00
   2.3236649e+00   3.2651921e+00   1.4829010e+00   2.7937081e+00   1.5291164e-02  -1.0176024e+00  -1.9484949e+00  -2.7217493e+00  -3.9497716e+00  -3.7517016e+00   2.1963570e+00   2.6363616e+00   1.5580079e+00   8.5209329e-01  -1.6713321e+00  -2.2099611e+00   3.3195255e+00  -7.6832657e-01  -3.1531524e+00   2.7703708e+00  -3.5176284e+00   2.4183112e+00   3.0270136e+00   1.2794806e+00   1.4700967e+00  -8.9676421e-01  -1.0071842e+00  -2.0771315e+00  -2.5918042e+00  -2.8697979e+00  -1.9314239e+00   2.1779630e+00   3.5565424e+00   8.5550971e-01   1.5337370e+00  -1.6234486e+00  -1.4761967e+00  -3.5426950e+00  -5.0819270e+00   1.3761938e+00   1.5666030e+00   1.6274119e+00   1.3891242e+00   1.0000315e+00  -1.0050989e+00  -2.6209860e-01  -1.0462057e+00  -2.4572229e+00  -2.3535323e+00   9.9977143e-01   3.9432381e+00   2.8733747e+00   1.7570151e+00  -1.5600406e-01  -8.1745474e-01  -3.6173308e+00  -3.5773604e+00   3.8545559e+00   5.1308134e+00   4.5730021e+00   4.0141023e+00   1.4356433e+00  -5.2018755e-01  -1.1341450e+00  -1.4669745e+00  -1.9192383e+00  -5.2540414e-01  -1.9971593e+00  -8.6768668e-01   3.1345527e+00   1.3147401e+00  -2.7126875e+00  -3.9655764e+00  -1.3128421e+00
   2.2731784e+00   3.0494116e+00   1.6276496e+00   2.8862227e+00   1.6756828e-01  -9.9202200e-01  -1.8284270e+00  -2.5050976e+00  -3.8110852e+00  -3.6821350e+00   2.1971853e+00   2.3434673e+00   1.3969399e+00   6.2724487e-01  -1.9038530e+00  -2.2463331e+00   3.5255876e+00  -5.3217371e-01  -3.0069069e+00   2.7059701e+00  -3.4834871e+00   2.6124354e+00   3.1717485e+00   1.6057744e+00   1.6718635e+00  -6.2556752e-01  -8.7851997e-01  -1.8752877e+00  -2.4421849e+00  -2.6949872e+00  -1.7836056e+00   2.2675322e+00   3.5186125e+00   1.0742129e+00   1.6074522e+00  -1.5120968e+00  -1.3774962e+00  -3.2577748e+00  -4.7857527e+00   1.4255059e+00   1.4062234e+00   1.6701754e+00   1.2386473e+00   9.6992163e-01  -1.0866613e+00  -2.7128836e-01  -1.0358814e+00  -2.4301676e+00  -2.0229122e+00   9.8554448e-01   3.6442080e+00   2.7830179e+00   1.4475289e+00  -3.9724632e-01  -1.0313072e+00  -3.5837988e+00  -3.2644266e+00   3.7938116e+00   4.7440830e+00   4.3628722e+00   3.7020064e+00   1.1018648e+00  -9.1109200e-01  -1.4592470e+00  -1.8563537e+00  -2.0806610e+00  -7.2301074e-01  -2.1717245e+00  -1.0535770e+00   3.2110339e+00   1.6045004e+00  -2.5309784e+00  -3.7842583e+00  -1.5016141e+00
   2.2203662e+00   2.8193131e+00   1.7640225e+00   2.9553599e+00   3.1549771e-01  -9.7163795e-01  -1.6633409e+00  -2.2564244e+00  -3.6175253e+00  -3.5896664e+00   2.1864631e+00   2.0071957e+00   1.2253034e+00   3.6297719e-01  -2.1506154e+00  -2.2756421e+00   3.7140105e+00  -2.9181932e-01  -2.8132336e+00   2.6353521e+00  -3.4181931e+00   2.7945724e+00   3.2994871e+00   1.9234946e+00   1.8609121e+00  -3.5494493e-01  -7.4580668e-01  -1.6523287e+00  -2.2659776e+00  -2.4741647e+00  -1.5916271e+00   2.3519006e+00   3.4609952e+00   1.2842209e+00   1.6620662e+00  -1.3785769e+00  -1.2619026e+00  -2.9003210e+00  -4.4381454e+00   1.4662671e+00   1.2171283e+00   1.6967535e+00   1.0592699e+00   9.3125476e-01  -1.1834371e+00  -2.7074335e-01  -1.0265342e+00  -2.3647282e+00  -1.6640959e+00   9.6510865e-01   3.3082945e+00   2.6754608e+00   1.0993240e+00  -6.4446984e-01  -1.2611265e+00  -3.4913518e+00  -2.9287302e+00   3.7176960e+00   4.2995656e+00   4.1333520e+00   3.3311002e+00   7.3798003e-01  -1.3254414e+00  -1.8059490e+00  -2.2448735e+00  -2.2508752e+00  -9.2395685e-01  -2.3350897e+00  -1.2459772e+00   3.2788870e+00   1.8753283e+00  -2.3227672e+00  -3.5486603e+00  -1.6855805e+00
   2.1692691e+00   2.5844765e+00   1.8904958e+00   3.0020366e+00   4.5854003e-01  -9.5275825e-01  -1.4574161e+00  -1.9808213e+00  -3.3823456e+00  -3.4784548e+00   2.1640861e+00   1.6353921e+00   1.0479193e+00   6.6004384e-02  -2.4062967e+00  -2.3001456e+00   3.8808265e+00  -5.3382095e-02  -2.5771698e+00   2.5637954e+00  -3.3282938e+00   2.9614559e+00   3.4085689e+00   2.2252732e+00   2.0338295e+00  -9.0538558e-02  -6.0974508e-01  -1.4127848e+00  -2.0653362e+00  -2.2134120e+00  -1.3595604e+00   2.4316762e+00   3.3874331e+00   1.4817260e+00   1.6989159e+00  -1.2238733e+00  -1.1287977e+00  -2.4851203e+00  -4.0493783e+00   1.4978049e+00   1.0059195e+00   1.7091873e+00   8.5748220e-01   8.8797773e-01  -1.2896533e+00  -2.5828301e-01  -1.0155599e+00  -2.2645764e+00  -1.2884922e+00   9.3937261e-01   2.9445808e+00   2.5541764e+00   7.2048742e-01  -8.9139866e-01  -1.5009381e+00  -3.3492949e+00  -2.5839343e+00   3.6268003e+00   3.8061221e+00   3.8890315e+00   2.9093295e+00   3.5043720e-01  -1.7536644e+00  -2.1685977e+00  -2.6231052e+00  -2.4298625e+00  -1.1239209e+00  -2.4867332e+00  -1.4432816e+00   3.3387220e+00   2.1205411e+00  -2.0925388e+00  -3.2665314e+00  -1.8636969e+00
   2.1230139e+00   2.3539042e+00   2.0052585e+00   3.0277247e+00   5.9592223e-01  -9.3073160e-01  -1.2164277e+00  -1.6836126e+00  -3.1199127e+00  -3.3535624e+00   2.1296205e+00   1.2370743e+00   8.6908954e-01  -2.5470213e-01  -2.6648408e+00  -2.3201991e+00   4.0220622e+00   1.7711764e-01  -2.3057178e+00   2.4957737e+00  -3.2217203e+00   3.1096768e+00   3.4976181e+00   2.5039076e+00   2.1876256e+00   1.6205877e-01  -4.7073239e-01  -1.1619351e+00  -1.8428902e+00  -1.9205446e+00  -1.0930217e+00   2.5069272e+00   3.3015952e+00   1.6628124e+00   1.7201257e+00  -1.0500405e+00  -9.7724551e-01  -2.0288277e+00  -3.6312199e+00   1.5189442e+00   7.7996772e-01   1.7093152e+00   6.4113241e-01   8.4353011e-01  -1.3980098e+00  -2.3255945e-01  -9.9906642e-01  -2.1343961e+00  -9.0650112e-01   9.0866631e-01   2.5626087e+00   2.4224047e+00   3.2074326e-01  -1.1323162e+00  -1.7427819e+00  -3.1679352e+00  -2.2423914e+00   3.5216708e+00   3.2743797e+00   3.6343879e+00   2.4470229e+00  -5.3632238e-02  -2.1842757e+00  -2.5408185e+00  -2.9809428e+00  -2.6170896e+00  -1.3181503e+00  -2.6267601e+00  -1.6439010e+00   3.3907463e+00   2.3340361e+00  -1.8455630e+00  -2.9480177e+00  -2.0354710e+00
   2.0836809e+00   2.1356308e+00   2.1061733e+00   3.0343063e+00   7.2650077e-01  -9.0028617e-01  -9.4750557e-01  -1.3701964e+00  -2.8448186e+00  -3.2207029e+00   2.0823562e+00   8.2213285e-01   6.9250324e-01  -5.8823106e-01  -2.9195099e+00  -2.3341382e+00   4.1338093e+00   3.9383730e-01  -2.0076587e+00   2.4347513e+00  -3.1072748e+00   3.2357046e+00   3.5654995e+00   2.7525046e+00   2.3197193e+00   3.9736172e-01  -3.2903097e-01  -9.0574149e-01  -1.6018335e+00  -1.6048151e+00  -7.9906801e-01   2.5771239e+00   3.2069130e+00   1.8234796e+00   1.7284081e+00  -8.6023537e-01  -8.0615387e-01  -1.5490115e+00  -3.1964812e+00   1.5280366e+00   5.4711464e-01   1.6985929e+00   4.1904953e-01   8.0061170e-01  -1.5000556e+00  -1.9314370e-01  -9.7207794e-01  -1.9794749e+00  -5.2704356e-01   8.7276938e-01   2.1720283e+00   2.2830102e+00  -8.8818406e-02  -1.3621807e+00  -1.9769997e+00  -2.9577716e+00  -1.9145916e+00   3.4028475e+00   2.7163875e+00   3.3736894e+00   1.9565066e+00  -4.6657667e-01  -2.6043008e+00  -2.9156349e+00  -3.3079655e+00  -2.8113625e+00  -1.5015986e+00  -2.7557404e+00  -1.8462215e+00   3.4347126e+00   2.5103941e+00  -1.5878495e+00  -2.6052122e+00  -2.2008360e+00
   2.0522356e+00   1.9363921e+00   2.1907632e+00   3.0239029e+00   8.4865859e-01  -8.5593537e-01  -6.5881816e-01  -1.0459063e+00  -2.5709808e+00  -3.0859125e+00   2.0213816e+00   4.0097865e-01   5.2120825e-01  -9.2220119e-01  -3.1629579e+00  -2.3383424e+00   4.2123039e+00   5.9118530e-01  -1.6932479e+00   2.3830335e+00  -2.9940159e+00   3.3359227e+00   3.6112578e+00   2.9646115e+00   2.4279015e+00   6.1005482e-01  -1.8495301e-01  -6.5072606e-01  -1.3459935e+00  -1.2765236e+00  -4.8600308e-01   2.6411147e+00   3.1064236e+00   1.9596780e+00   1.7268219e+00  -6.5868095e-01  -6.1448667e-01  -1.0631569e+00  -2.7584810e+00   1.5230343e+00   3.1533691e-01   1.6779471e+00   2.0059141e-01   7.6101198e-01  -1.5866721e+00  -1.4055238e-01  -9.2885957e-01  -1.8052731e+00  -1.5722827e-01   8.3097049e-01   1.7822537e+00   2.1383726e+00  -4.9612359e-01  -1.5766795e+00  -2.1926787e+00  -2.7287004e+00  -1.6087432e+00   3.2709119e+00   2.1452000e+00   3.1109154e+00   1.4515995e+00  -8.8039330e-01  -2.9998238e+00  -3.2855907e+00  -3.5938437e+00  -3.0106816e+00  -1.6690722e+00  -2.8744872e+00  -2.0485294e+00   3.4698927e+00   2.6449580e+00  -1.3260529e+00  -2.2515576e+00  -2.3599584e+00
   2.0285198e+00   1.7613684e+00   2.2562264e+00   2.9986891e+00   9.6024735e-01  -7.9242550e-01  -3.5920356e-01  -7.1590577e-01  -2.3107852e+00  -2.9551653e+00   1.9456826e+00  -1.5852081e-02   3.5763897e-01  -1.2433606e+00  -3.3873347e+00  -2.3274769e+00   4.2540041e+00   7.6389350e-01  -1.3738055e+00   2.3416857e+00  -2.8905939e+00   3.4066793e+00   3.6340553e+00   3.1343383e+00   2.5102867e+00   7.9506506e-01  -3.9046632e-02  -4.0380402e-01  -1.0798659e+00  -9.4655775e-01  -1.6310190e-01   2.6971368e+00   3.0026332e+00   2.0673608e+00   1.7185060e+00  -4.5056088e-01  -4.0151356e-01  -5.8769904e-01  -2.3304530e+00   1.5016049e+00   9.2384709e-02   1.6476816e+00  -4.8585997e-03   7.2551443e-01  -1.6486427e+00  -7.6215373e-02  -8.6334460e-01  -1.6170086e+00   1.9782223e-01   7.8214659e-01   1.4021364e+00   1.9903148e+00  -8.8859592e-01  -1.7722279e+00  -2.3782233e+00  -2.4892958e+00  -1.3305091e+00   3.1265403e+00   1.5744016e+00   2.8497025e+00   9.4702209e-01  -1.2868991e+00  -3.3566226e+00  -3.6428698e+00  -3.8287619e+00  -3.2121142e+00  -1.8153809e+00  -2.9837896e+00  -2.2489115e+00   3.4950756e+00   2.7338828e+00  -1.0673268e+00  -1.9011388e+00  -2.5129996e+00
   2.0113047e+00   1.6140167e+00   2.2994956e+00   2.9607073e+00   1.0585874e+00  -7.0519507e-01  -5.7767985e-02  -3.8511479e-01  -2.0743309e+00  -2.8339626e+00   1.8542521e+00  -4.1811597e-01   2.0368541e-01  -1.5382782e+00  -3.5844225e+00  -2.2948865e+00   4.2556816e+00   9.0709544e-01  -1.0612260e+00   2.3105191e+00  -2.8045834e+00   3.4443649e+00   3.6331128e+00   3.2564770e+00   2.5652653e+00   9.4765008e-01   1.0773802e-01  -1.7206908e-01  -8.0860352e-01  -6.2589287e-01   1.5973187e-01   2.7428659e+00   2.8974117e+00   2.1425630e+00   1.7064098e+00  -2.4184656e-01  -1.6707781e-01  -1.3714873e-01  -1.9249340e+00   1.4612840e+00  -1.1458432e-01   1.6074444e+00  -1.8841672e-01   6.9388348e-01  -1.6772662e+00  -2.3867465e-03  -7.6963496e-01  -1.4192904e+00   5.3498185e-01   7.2485745e-01   1.0396787e+00   1.8400773e+00  -1.2537142e+00  -1.9459238e+00  -2.5220126e+00  -2.2462143e+00  -1.0828990e+00   2.9705602e+00   1.0175935e+00   2.5933172e+00   4.5774991e-01  -1.6778978e+00  -3.6608435e+00  -3.9794139e+00  -4.0038322e+00  -3.4116965e+00  -1.9354798e+00  -3.0841275e+00  -2.4451421e+00   3.5085934e+00   2.7741717e+00  -8.1912696e-01  -1.5679158e+00  -2.6598529e+00
   1.9984014e+00   1.4959989e+00   2.3173391e+00   2.9117028e+00   1.1405264e+00  -5.9081541e-01   2.3651875e-01  -5.8177097e-02  -1.8688292e+00  -2.7269305e+00   1.7462087e+00  -7.9628264e-01   6.0786383e-02  -1.7940823e+00  -3.7458123e+00  -2.2331175e+00   4.2145182e+00   1.0164143e+00  -7.6743893e-01   2.2881528e+00  -2.7418696e+00   3.4455167e+00   3.6076680e+00   3.3266183e+00   2.5914651e+00   1.0635036e+00   2.5391795e-01   3.7453728e-02  -5.3795718e-01  -3.2508586e-01   4.7235431e-01   2.7755076e+00   2.7919210e+00   2.1815079e+00   1.6930403e+00  -3.9069993e-02   8.8138418e-02   2.7662529e-01  -1.5531774e+00   1.3996540e+00  -2.9935490e-01   1.5562611e+00  -3.4221338e-01   6.6493185e-01  -1.6649741e+00   7.7990966e-02  -6.4254002e-01  -1.2158346e+00   8.5297407e-01   6.5744986e-01   7.0179428e-01   1.6883318e+00  -1.5796152e+00  -2.0954760e+00  -2.6131014e+00  -2.0037702e+00  -8.6632334e-01   2.8040046e+00   4.8786636e-01   2.3446416e+00  -1.6561202e-03  -2.0453428e+00  -3.8996733e+00  -4.2870401e+00  -4.1114687e+00  -3.6043848e+00  -2.0245994e+00  -3.1753985e+00  -2.6345719e+00   3.5083810e+00   2.7637044e+00  -5.8897375e-01  -1.2649513e+00  -2.7998828e+00
   1.9868192e+00   1.4072143e+00   2.3065113e+00   2.8529898e+00   1.2025563e+00  -4.4737539e-01   5.1520624e-01   2.6054111e-01  -1.6982000e+00  -2.6374611e+00   1.6209123e+00  -1.1419297e+00  -6.9969745e-02  -1.9991952e+00  -3.8631200e+00  -2.1345199e+00   4.1282135e+00   1.0880618e+00  -5.0385020e-01   2.2721452e+00  -2.7061433e+00   3.4069496e+00   3.5569569e+00   3.3412725e+00   2.5877327e+00   1.1388773e+00   3.9739695e-01   2.1807691e-01  -2.7416194e-01  -5.3794237e-02   7.6479497e-01   2.7919270e+00   2.6865953e+00   2.1807438e+00   1.6802480e+00   1.5094515e-01   3.6237731e-01   6.4491048e-01  -1.2246267e+00   1.3145353e+00  -4.5695958e-01   1.4926335e+00  -4.5986114e-01   6.3665911e-01  -1.6059030e+00   1.6145792e-01  -4.7811029e-01  -1.0092834e+00   1.1520869e+00   5.7816520e-01   3.9413252e-01   1.5352372e+00  -1.8557001e+00  -2.2191209e+00  -2.6419104e+00  -1.7637175e+00  -6.7879519e-01   2.6281589e+00  -2.7090028e-03   2.1061870e+00  -4.1769848e-01  -2.3814927e+00  -4.0619634e+00  -4.5575703e+00  -4.1457065e+00  -3.7840694e+00  -2.0783607e+00  -3.2566816e+00  -2.8140372e+00   3.4920663e+00   2.7012647e+00  -3.8418049e-01  -1.0036859e+00  -2.9316972e+00
   1.9729652e+00   1.3459300e+00   2.2639413e+00   2.7853682e+00   1.2409794e+00  -2.7478222e-01   7.7069994e-01   5.6692644e-01  -1.5628950e+00  -2.5674250e+00   1.4780674e+00  -1.4480846e+00  -1.8775443e-01  -2.1440091e+00  -3.9282472e+00  -1.9918873e+00   3.9951026e+00   1.1189482e+00  -2.8079930e-01   2.2591872e+00  -2.6985469e+00   3.3259165e+00   3.4802272e+00   3.2979879e+00   2.5531404e+00   1.1707131e+00   5.3544524e-01   3.6372485e-01  -2.3771218e-02   1.7964765e-01   1.0276725e+00   2.7888124e+00   2.5811691e+00   2.1373041e+00   1.6690713e+00   3.2137599e-01   6.5262296e-01   9.6242687e-01  -9.4648961e-01   1.2041714e+00  -5.8391479e-01   1.4146963e+00  -5.3684167e-01   6.0644534e-01  -1.4963789e+00   2.4422863e-01  -2.7412096e-01  -8.0114607e-01   1.4337818e+00   4.8524829e-01   1.2096616e-01   1.3805258e+00  -2.0732007e+00  -2.3155458e+00  -2.6008585e+00  -1.5252485e+00  -5.1626471e-01   2.4445982e+00  -4.4354681e-01   1.8801156e+00  -7.7853427e-01  -2.6790621e+00  -4.1387675e+00  -4.7829707e+00  -4.1024444e+00  -3.9436660e+00  -2.0928729e+00  -3.3260691e+00  -2.9798062e+00   3.4570908e+00   2.5865686e+00  -2.1156204e-01  -7.9331461e-01  -3.0529807e+00
   1.9528688e+00   1.3089976e+00   2.1869461e+00   2.7090974e+00   1.2521121e+00  -7.4948530e-02   9.9653246e-01   8.5708263e-01  -1.4599611e+00  -2.5169912e+00   1.3178022e+00  -1.7094870e+00  -2.9193065e-01  -2.2214542e+00  -3.9336786e+00  -1.7990854e+00   3.8142774e+00   1.1067980e+00  -1.0706339e-01   2.2453434e+00  -2.7175052e+00   3.2002797e+00   3.3767855e+00   3.1954703e+00   2.4870219e+00   1.1567786e+00   6.6474452e-01   4.6919700e-01   2.0655642e-01   3.6857178e-01   1.2525918e+00   2.7628648e+00   2.4747569e+00   2.0488872e+00   1.6596514e+00   4.6569785e-01   9.5449635e-01   1.2273557e+00  -7.2343848e-01   1.0673902e+00  -6.7836568e-01   1.3204161e+00  -5.7078144e-01   5.7127967e-01  -1.3352685e+00   3.2238814e-01  -3.0462961e-02  -5.9186075e-01   1.7002346e+00   3.7705257e-01  -1.1485288e-01   1.2236128e+00  -2.2256613e+00  -2.3838346e+00  -2.4848936e+00  -1.2852128e+00  -3.7305758e-01   2.2552011e+00  -8.2593605e-01   1.6682763e+00  -1.0744735e+00  -2.9313665e+00  -4.1237610e+00  -4.9555190e+00  -3.9796002e+00  -4.0752900e+00  -2.0648186e+00  -3.3805857e+00  -3.1275764e+00   3.4008539e+00   2.4202995e+00  -7.7139999e-02  -6.4030275e-01  -3.1604068e+00
   1.9224163e+00   1.2921444e+00   2.0734564e+00   2.6239322e+00   1.2325092e+00   1.4815384e-01   1.1875575e+00   1.1272965e+00  -1.3833350e+00  -2.4845561e+00   1.1407178e+00  -1.9227480e+00  -3.8201589e-01  -2.2274176e+00  -3.8728072e+00  -1.5516206e+00   3.5857046e+00   1.0502666e+00   1.0564618e-02   2.2263232e+00  -2.7587554e+00   3.0286938e+00   3.2460771e+00   3.0336898e+00   2.3890355e+00   1.0957958e+00   7.8149813e-01   5.3040522e-01   4.1030931e-01   5.0822240e-01   1.4325033e+00   2.7109989e+00   2.3659774e+00   1.9140385e+00   1.6512303e+00   5.7796925e-01   1.2622467e+00   1.4411267e+00  -5.5745429e-01   9.0372473e-01  -7.4012083e-01   1.2078161e+00  -5.6159133e-01   5.2800279e-01  -1.1241683e+00   3.9208030e-01   2.5059574e-01  -3.8097018e-01   1.9538539e+00   2.5213462e-01  -3.1187183e-01   1.0637163e+00  -2.3092953e+00  -2.4234449e+00  -2.2918848e+00  -1.0385336e+00  -2.4238891e-01   2.0621408e+00  -1.1433310e+00   1.4722405e+00  -1.2983556e+00  -3.1324624e+00  -4.0135256e+00  -5.0679933e+00  -3.7771808e+00  -4.1705138e+00  -1.9915245e+00  -3.4162051e+00  -3.2525288e+00   3.3208712e+00   2.2041431e+00   1.4140748e-02  -5.4807312e-01  -3.2496463e+00
   1.8775791e+00   1.2903081e+00   1.9222269e+00   2.5292214e+00   1.1791905e+00   3.8858282e-01   1.3400625e+00   1.3740188e+00  -1.3243496e+00  -2.4668066e+00   9.4789850e-01  -2.0863923e+00  -4.5767868e-01  -2.1609844e+00  -3.7402794e+00  -1.2471162e+00   3.3103331e+00   9.4904583e-01   6.7602746e-02   2.1977540e+00  -2.8155743e+00   2.8107727e+00   3.0877925e+00   2.8139661e+00   2.2592498e+00   9.8755008e-01   8.8160049e-01   5.4457062e-01   5.8140111e-01   5.9589564e-01   1.5620068e+00   2.6305369e+00   2.2531122e+00   1.7323216e+00   1.6422300e+00   6.5308994e-01   1.5688508e+00   1.6079934e+00  -4.4782341e-01   7.1348059e-01  -7.7057136e-01   1.0752041e+00  -5.1145757e-01   4.7354146e-01  -8.6741406e-01   4.4967573e-01   5.6430470e-01  -1.6738975e-01   2.1968187e+00   1.0933864e-01  -4.6995593e-01   8.9997732e-01  -2.3231866e+00  -2.4342178e+00  -2.0228502e+00  -7.7878917e-01  -1.1691726e-01   1.8678434e+00  -1.3915264e+00   1.2933360e+00  -1.4457890e+00  -3.2772860e+00  -3.8076877e+00  -5.1138918e+00  -3.4972679e+00  -4.2207023e+00  -1.8710257e+00  -3.4279734e+00  -3.3494469e+00   3.2149368e+00   1.9408186e+00   5.8666460e-02  -5.1687801e-01  -3.3154790e+00
   1.8146229e+00   1.2979990e+00   1.7330167e+00   2.4240601e+00   1.0898573e+00   6.3865843e-01   1.4518020e+00   1.5938727e+00  -1.2724073e+00  -2.4589000e+00   7.4088636e-01  -2.2007783e+00  -5.1876554e-01  -2.0244835e+00  -3.5323310e+00  -8.8565645e-01   2.9901800e+00   8.0395308e-01   6.2094118e-02   2.1554443e+00  -2.8791886e+00   2.5472364e+00   2.9019937e+00   2.5390286e+00   2.0982441e+00   8.3297100e-01   9.6085563e-01   5.1036873e-01   7.1445933e-01   6.3097301e-01   1.6375889e+00   2.5193872e+00   2.1342885e+00   1.5044654e+00   1.6304100e+00   6.8701896e-01   1.8662233e+00   1.7344427e+00  -3.9128265e-01   4.9774757e-01  -7.7249822e-01   9.2138376e-01  -4.2468176e-01   4.0511924e-01  -5.7190648e-01   4.9191269e-01   9.0349665e-01   5.0261165e-02   2.4306735e+00  -5.2136992e-02  -5.9015343e-01   7.3157182e-01  -2.2693124e+00  -2.4164205e+00  -1.6820107e+00  -4.9890575e-01   1.0691549e-02   1.6749145e+00  -1.5687109e+00   1.1326693e+00  -1.5152458e+00  -3.3617848e+00  -3.5089109e+00  -5.0876647e+00  -3.1439257e+00  -4.2174082e+00  -1.7021251e+00  -3.4102297e+00  -3.4128962e+00   3.0812764e+00   1.6340992e+00   5.4364237e-02  -5.4385898e-01  -3.3520017e+00
   1.7302858e+00   1.3096539e+00   1.5067183e+00   2.3074834e+00   9.6307675e-01   8.8932673e-01   1.5219593e+00   1.7836949e+00  -1.2157782e+00  -2.4547611e+00   5.2162210e-01  -2.2679065e+00  -5.6534942e-01  -1.8233440e+00  -3.2471035e+00  -4.6998605e-01   2.6283872e+00   6.1699024e-01  -5.2989352e-03   2.0956094e+00  -2.9393340e+00   2.2400147e+00   2.6892485e+00   2.2130281e+00   1.9072135e+00   6.3417492e-01   1.0152305e+00   4.2801610e-01   8.0510858e-01   6.1485401e-01   1.6577804e+00   2.3761885e+00   2.0076665e+00   1.2324677e+00   1.6130890e+00   6.7694650e-01   2.1455283e+00   1.8284878e+00  -3.8230022e-01   2.5836006e-01  -7.4978193e-01   7.4582819e-01  -3.0738028e-01   3.2043079e-01  -2.4676637e-01   5.1600800e-01   1.2588238e+00   2.7329890e-01   2.6560130e+00  -2.3268946e-01  -6.7451807e-01   5.5780593e-01  -2.1523896e+00  -2.3708063e+00  -1.2766696e+00  -1.9190844e-01   1.4722720e-01   1.4860347e+00  -1.6753998e+00   9.9113486e-01  -1.5080195e+00  -3.3830462e+00  -3.1227603e+00  -4.9849701e+00  -2.7230502e+00  -4.1528116e+00  -1.4844511e+00  -3.3569146e+00  -3.4374583e+00   2.9186806e+00   1.2888104e+00   8.5363504e-04  -6.2328287e-01  -3.3529239e+00
   1.6219170e+00   1.3199651e+00   1.2454248e+00   2.1786861e+00   7.9843029e-01   1.1306331e+00   1.5510518e+00   1.9406108e+00  -1.1424580e+00  -2.4474707e+00   2.9236021e-01  -2.2911337e+00  -5.9778962e-01  -1.5657740e+00  -2.8849061e+00  -5.5480928e-03   2.2292385e+00   3.9136561e-01  -1.3132510e-01   2.0150530e+00  -2.9849277e+00   1.8923017e+00   2.4507596e+00   1.8415057e+00   1.6880661e+00   3.9446422e-01   1.0411241e+00   2.9929289e-01   8.5022869e-01   5.5080142e-01   1.6232264e+00   2.2004113e+00   1.8716238e+00   9.1964599e-01   1.5874137e+00   6.2141475e-01   2.3975810e+00   1.8989143e+00  -4.1346893e-01  -2.1828146e-03  -7.0704422e-01   5.4880324e-01  -1.6706714e-01   2.1777290e-01   9.7154145e-02   5.1973733e-01   1.6191534e+00   5.0262394e-01   2.8722820e+00  -4.3227825e-01  -7.2590015e-01   3.7819185e-01  -1.9795495e+00  -2.2986799e+00  -8.1692085e-01   1.4833107e-01   2.9844990e-01   1.3038326e+00  -1.7142606e+00   8.6940780e-01  -1.4280546e+00  -3.3394123e+00  -2.6574450e+00  -4.8029194e+00  -2.2421668e+00  -4.0201717e+00  -1.2185154e+00  -3.2619446e+00  -3.4180098e+00   2.7266125e+00   9.1080287e-01  -1.0047153e-01  -7.4693248e-01  -3.3119369e+00
   1.4875748e+00   1.3241580e+00   9.5242450e-01   2.0372411e+00   5.9661070e-01   1.3522746e+00   1.5407918e+00   2.0621413e+00  -1.0410350e+00  -2.4297239e+00   5.5570938e-02  -2.2748293e+00  -6.1678853e-01  -1.2622897e+00  -2.4484049e+00   4.9963698e-01   1.7981308e+00   1.3147137e-01  -3.1029429e-01   1.9112962e+00  -3.0047995e+00   1.5085503e+00   2.1884740e+00   1.4312994e+00   1.4434982e+00   1.1827884e-01   1.0356350e+00   1.2750111e-01   8.4817109e-01   4.4371328e-01   1.5366677e+00   1.9924134e+00   1.7249161e+00   5.7062457e-01   1.5506494e+00   5.2038661e-01   2.6133107e+00   1.9545310e+00  -4.7598400e-01  -2.8082361e-01  -6.4925208e-01   3.3142946e-01  -1.2153052e-02   9.6130468e-02   4.4786865e-01   5.0148884e-01   1.9720984e+00   7.3841343e-01   3.0776995e+00  -6.5040841e-01  -7.4772050e-01   1.9250283e-01  -1.7598766e+00  -2.2019488e+00  -3.1521263e-01   5.2640901e-01   4.6868596e-01   1.1307443e+00  -1.6898510e+00   7.6791952e-01  -1.2816707e+00  -3.2305805e+00  -2.1234659e+00  -4.5403034e+00  -1.7101924e+00  -3.8142749e+00  -9.0577045e-01  -3.1196314e+00  -3.3500289e+00   2.5052803e+00   5.0688324e-01  -2.4643868e-01  -9.0462055e-01  -3.2231247e+00
   1.3260842e+00   1.3182062e+00   6.3212528e-01   1.8833005e+00   3.5946813e-01   1.5441956e+00   1.4939201e+00   2.1463344e+00  -9.0150270e-01  -2.3943193e+00  -1.8616173e-01  -2.2240057e+00  -6.2343285e-01  -9.2513082e-01  -1.9427179e+00   1.0352456e+00   1.3414953e+00  -1.5718911e-01  -5.3433958e-01   1.7826525e+00  -2.9884377e+00   1.0944007e+00   1.9051595e+00   9.9039497e-01   1.1770359e+00  -1.8889937e-01   9.9680581e-01  -8.2639848e-02   7.9891756e-01   2.9984024e-01   1.4028311e+00   1.7534451e+00   1.5668087e+00   1.9125416e-01   1.5004672e+00   3.7526372e-01   2.7842591e+00   2.0034897e+00  -5.6017134e-01  -5.7406256e-01  -5.8132598e-01   9.5680738e-02   1.4859810e-01  -4.4780826e-02   7.9291853e-01   4.6029457e-01   2.3046524e+00   9.7988775e-01   3.2693112e+00  -8.8612626e-01  -7.4374399e-01   8.0611770e-04  -1.5038488e+00  -2.0831449e+00   2.1421602e-01   9.4481781e-01   6.6052606e-01   9.6887221e-01  -1.6082926e+00   6.8682149e-01  -1.0771961e+00  -3.0576792e+00  -1.5331824e+00  -4.1977904e+00  -1.1371689e+00  -3.5318358e+00  -5.4866240e-01  -2.9251158e+00  -3.2299149e+00   2.2556724e+00   8.4702517e-02  -4.3217332e-01  -1.0847905e+00  -3.0813971e+00
   1.1370551e+00   1.2989737e+00   2.8991025e-01   1.7177534e+00   9.0000237e-02   1.6971850e+00   1.4140241e+00   2.1919091e+00  -7.1597106e-01  -2.3346532e+00  -4.3023831e-01  -2.1439648e+00  -6.1921079e-01  -5.6760443e-01  -1.3753966e+00   1.5890677e+00   8.6666482e-01  -4.6812660e-01  -7.9377652e-01   1.6282532e+00  -2.9266927e+00   6.5654665e-01   1.6044342e+00   5.2771371e-01   8.9302927e-01  -5.2068788e-01   9.2382514e-01  -3.2515646e-01   7.0416802e-01   1.2646573e-01   1.2282343e+00   1.4856095e+00   1.3971677e+00  -2.1153647e-01   1.4352009e+00   1.8885511e-01   2.9030812e+00   2.0527165e+00  -6.5602834e-01  -8.7807590e-01  -5.0778658e-01  -1.5567667e-01   3.0661219e-01  -2.0451117e-01   1.1200542e+00   3.9584386e-01   2.6038873e+00   1.2251737e+00   3.4431693e+00  -1.1380289e+00  -7.1786732e-01  -1.9652659e-01  -1.2227304e+00  -1.9454049e+00   7.5599545e-01   1.4035275e+00   8.7464350e-01   8.1985491e-01  -1.4769111e+00   6.2593847e-01  -8.2453389e-01  -2.8233128e+00  -9.0032179e-01  -3.7780605e+00  -5.3397638e-01  -3.1718381e+00  -1.5067107e-01  -2.6747892e+00  -3.0552929e+00   1.9795554e+00  -3.4740550e-01  -6.5125734e-01  -1.2751647e+00  -2.8829107e+00
   9.2086546e-01   1.2642815e+00  -6.8065359e-02   1.5423196e+00  -2.0771100e-01   1.8034371e+00   1.3053544e+00   2.1984015e+00  -4.7923012e-01  -2.2451722e+00  -6.7413326e-01  -2.0399921e+00  -6.0599823e-01  -2.0339331e-01  -7.5628562e-01   2.1475439e+00   3.8168888e-01  -7.9404350e-01  -1.0775425e+00   1.4480294e+00  -2.8123960e+00   2.0253615e-01   1.2907406e+00   5.2846716e-02   5.9659211e-01  -8.6998637e-01   8.1717180e-01  -5.9303667e-01   5.6734787e-01  -6.8434192e-02   1.0209112e+00   1.1917784e+00   1.2165063e+00  -6.2995191e-01   1.3540497e+00  -3.4700556e-02   2.9640129e+00   2.1074877e+00  -7.5374384e-01  -1.1888299e+00  -4.3247195e-01  -4.1919775e-01   4.5400600e-01  -3.8190706e-01   1.4178925e+00   3.0848275e-01   2.8576737e+00   1.4712773e+00   3.5946222e+00  -1.4042892e+00  -6.7393454e-01  -3.9883037e-01  -9.2796894e-01  -1.7924039e+00   1.2943502e+00   1.8997531e+00   1.1097484e+00   6.8475811e-01  -1.3038642e+00   5.8471815e-01  -5.3467949e-01  -2.5315649e+00  -2.3944612e-01  -3.2858801e+00   8.7974118e-02  -2.7357812e+00   2.8367476e-01  -2.3666720e+00  -2.8252816e+00   1.6794329e+00  -7.8063651e-01  -8.9596446e-01  -1.4634006e+00  -2.6254468e+00
   6.7861378e-01   1.2129051e+00  -4.3512308e-01   1.3595730e+00  -5.2861339e-01   1.8570395e+00   1.1726445e+00   2.1662988e+00  -1.8913424e-01  -2.1217540e+00  -9.1547501e-01  -1.9171198e+00  -5.8601153e-01   1.5412805e-01  -9.7258213e-02   2.6964034e+00  -1.0490048e-01  -1.1270603e+00  -1.3736953e+00   1.2426589e+00  -2.6408447e+00  -2.5948035e-01   9.6925569e-01  -4.2425883e-01   2.9348314e-01  -1.2291957e+00   6.7868746e-01  -8.7849039e-01   3.9352930e-01  -2.7653742e-01   7.9007304e-01   8.7547636e-01   1.0259856e+00  -1.0555945e+00   1.2572101e+00  -2.9005816e-01   2.9632780e+00   2.1711744e+00  -8.4416425e-01  -1.5021950e+00  -3.5834515e-01  -6.9091379e-01   5.8401239e-01  -5.7516992e-01   1.6765105e+00   1.9920105e-01   3.0553807e+00   1.7141685e+00   3.7186951e+00  -1.6826993e+00  -6.1558938e-01  -6.0517895e-01  -6.3063705e-01  -1.6282408e+00   1.8138527e+00   2.4279188e+00   1.3626813e+00   5.6399513e-01  -1.0977817e+00   5.6218356e-01  -2.1921058e-01  -2.1879550e+00   4.3460310e-01  -2.7280856e+00   7.1706712e-01  -2.2278159e+00   7.4882019e-01  -2.0007208e+00  -2.5406991e+00   1.3584710e+00  -1.2059744e+00  -1.1575653e+00  -1.6377155e+00  -2.3087145e+00
   4.1204323e-01   1.1445085e+00  -8.0434094e-01   1.1728811e+00  -8.6684457e-01   1.8543544e+00   1.0209380e+00   2.0971452e+00   1.5321388e-01  -1.9619873e+00  -1.1521176e+00  -1.7799720e+00  -5.6172905e-01   4.9253573e-01   5.8816447e-01   3.2213675e+00  -5.8436427e-01  -1.4589852e+00  -1.6699506e+00   1.0134848e+00  -2.4101328e+00  -7.2104655e-01   6.4573981e-01  -8.9364872e-01  -1.0071140e-02  -1.5904654e+00   5.1156904e-01  -1.1732470e+00   1.8926649e-01  -4.8951636e-01   5.4571309e-01   5.4073145e-01   8.2737138e-01  -1.4797698e+00   1.1459236e+00  -5.7083283e-01   2.8994008e+00   2.2451559e+00  -9.1918240e-01  -1.8140634e+00  -2.8740321e-01  -9.6651564e-01   6.9130393e-01  -7.8193734e-01   1.8879429e+00   6.9606919e-02   3.1885105e+00   1.9489676e+00   3.8105308e+00  -1.9707359e+00  -5.4617045e-01  -8.1443725e-01  -3.4095869e-01  -1.4572883e+00   2.3001696e+00   2.9798189e+00   1.6286441e+00   4.5728149e-01  -8.6743651e-01   5.5689492e-01   1.1022567e-01  -1.7993422e+00   1.1072646e+00  -2.1134829e+00   1.3418246e+00  -1.6547557e+00   1.2382599e+00  -1.5790405e+00  -2.2041820e+00   1.0203906e+00  -1.6144899e+00  -1.4266907e+00  -1.7874537e+00  -1.9345581e+00
   1.2344472e-01   1.0595318e+00  -1.1688474e+00   9.8627094e-01  -1.2159315e+00   1.7942723e+00   8.5542528e-01   1.9936074e+00   5.4348771e-01  -1.7653279e+00  -1.3822032e+00  -1.6326874e+00  -5.3578552e-01   8.0092601e-01   1.2852961e+00   3.7088856e+00  -1.0480612e+00  -1.7816161e+00  -1.9542327e+00   7.6241807e-01  -2.1212979e+00  -1.1737255e+00   3.2633034e-01  -1.3457278e+00  -3.0760272e-01  -1.9459611e+00   3.2027856e-01  -1.4688788e+00  -3.7651622e-02  -6.9936236e-01   2.9817692e-01   1.9190995e-01   6.2295143e-01  -1.8938144e+00   1.0224415e+00  -8.6980846e-01   2.7734057e+00   2.3288979e+00  -9.7203215e-01  -2.1204730e+00  -2.2068437e-01  -1.2415508e+00   7.7220259e-01  -9.9938115e-01   2.0465621e+00  -7.8112149e-02   3.2512349e+00   2.1702222e+00   3.8658599e+00  -2.2656461e+00  -4.6864863e-01  -1.0253292e+00  -6.7933046e-02  -1.2840148e+00   2.7407597e+00   3.5449642e+00   1.9015573e+00   3.6362712e-01  -6.2145646e-01   5.6692807e-01   4.4240252e-01  -1.3737745e+00   1.7647962e+00  -1.4526502e+00   1.9512605e+00  -1.0259508e+00   1.7446765e+00  -1.1059814e+00  -1.8202004e+00   6.6933743e-01  -1.9976617e+00  -1.6937378e+00  -1.9035631e+00  -1.5070448e+00
  -1.8445336e-01   9.5904661e-01  -1.5221084e+00   8.0422819e-01  -1.5690206e+00   1.6783201e+00   6.8128622e-01   1.8594844e+00   9.7436178e-01  -1.5331257e+00  -1.6042145e+00  -1.4789124e+00  -5.1084553e-01   1.0703852e+00   1.9788443e+00   4.1468613e+00  -1.4877644e+00  -2.0870627e+00  -2.2152196e+00   4.9182809e-01  -1.7782875e+00  -1.6094328e+00   1.7291197e-02  -1.7716263e+00  -5.9266555e-01  -2.2881416e+00   1.1037231e-01  -1.7571417e+00  -2.7852254e-01  -8.9868807e-01   5.7709822e-02  -1.6645776e-01   4.1542245e-01  -2.2894295e+00   8.8990820e-01  -1.1791857e+00   2.5888829e+00   2.4201681e+00  -9.9748360e-01  -2.4177368e+00  -1.5836250e-01  -1.5116213e+00   8.2477225e-01  -1.2243164e+00   2.1493203e+00  -2.4124502e-01   3.2407920e+00   2.3722407e+00   3.8814608e+00  -2.5645478e+00  -3.8560533e-01  -1.2365120e+00   1.8093289e-01  -1.1127970e+00   3.1254870e+00   4.1110885e+00   2.1745154e+00   2.8136791e-01  -3.6808895e-01   5.8987654e-01   7.6695127e-01  -9.2028653e-01   2.3947698e+00  -7.5765377e-01   2.5352351e+00  -3.5303455e-01   2.2601401e+00  -5.8811115e-01  -1.3949654e+00   3.0973423e-01  -2.3477066e+00  -1.9493040e+00  -1.9789735e+00  -1.0324255e+00
  -5.0859706e-01   8.4459968e-01  -1.8581888e+00   6.3145097e-01  -1.9191283e+00   1.5106177e+00   5.0354107e-01   1.6996540e+00   1.4359184e+00  -1.2685260e+00  -1.8170110e+00  -1.3218435e+00  -4.8946349e-01   1.2943383e+00   2.6535186e+00   4.5253199e+00  -1.8959705e+00  -2.3680733e+00  -2.4428586e+00   2.0443757e-01  -1.3877500e+00  -2.0207566e+00  -2.7526133e-01  -2.1635410e+00  -8.5911600e-01  -2.6100332e+00  -1.1174135e-01  -2.0303158e+00  -5.2411084e-01  -1.0809995e+00  -1.6599743e-01  -5.2984421e-01   2.0775624e-01  -2.6589986e+00   7.5217970e-01  -1.4908623e+00   2.3519126e+00   2.5153636e+00  -9.9194185e-01  -2.7025658e+00  -9.9907801e-02  -1.7725683e+00   8.4879984e-01  -1.4533154e+00   2.1958500e+00  -4.1662897e-01   3.1577243e+00   2.5494631e+00   3.8555645e+00  -2.8645378e+00  -2.9924397e-01  -1.4466497e+00   3.9979000e-01  -9.4773368e-01   3.4471019e+00   4.6647743e+00   2.4403080e+00   2.0823784e-01  -1.1502008e-01   6.2288328e-01   1.0747197e+00  -4.4864859e-01   2.9864987e+00  -4.1686222e-02   3.0847934e+00   3.5045566e-01   2.7763680e+00  -3.4058973e-02  -9.3622802e-01  -5.3868220e-02  -2.6578933e+00  -2.1846257e+00  -2.0088595e+00  -5.1896845e-01
  -8.4570815e-01   7.1806119e-01  -2.1719704e+00   4.7257958e-01  -2.2593990e+00   1.2976864e+00   3.2690619e-01   1.5199477e+00   1.9162032e+00  -9.7626110e-01  -2.0198403e+00  -1.1643024e+00  -4.7393753e-01   1.4687628e+00   3.2946524e+00   4.8369765e+00  -2.2661777e+00  -2.6183470e+00  -2.6288286e+00  -9.6772449e-02  -9.5867719e-01  -2.4012387e+00  -5.4563524e-01  -2.5150295e+00  -1.1013911e+00  -2.9054864e+00  -3.3910252e-01  -2.2815371e+00  -7.6507135e-01  -1.2409324e+00  -3.6424638e-01  -8.9386965e-01   3.0542452e-03  -2.9958692e+00   6.1359309e-01  -1.7967370e+00   2.0708451e+00   2.6099123e+00  -9.5345976e-01  -2.9721737e+00  -4.4291036e-02  -2.0206290e+00   8.4567688e-01  -1.6828199e+00   2.1884195e+00  -6.0073848e-01   3.0059332e+00   2.6968340e+00   3.7881765e+00  -3.1627837e+00  -2.1143045e-01  -1.6544738e+00   5.8451997e-01  -7.9247727e-01   3.7015690e+00   5.1921644e+00   2.6919627e+00   1.4148150e-01   1.3074855e-01   6.6270397e-01   1.3580265e+00   3.0920281e-02   3.5313673e+00   6.8135892e-01   3.5924663e+00   1.0695614e+00   3.2850213e+00   5.4576062e-01  -4.5298685e-01  -4.1693403e-01  -2.9228187e+00  -2.3920026e+00  -1.9907908e+00   2.3323639e-02
  -1.1923612e+00   5.8149331e-01  -2.4593075e+00   3.3192717e-01  -2.5833565e+00   1.0481192e+00   1.5565931e-01   1.3269533e+00   2.4018911e+00  -6.6236121e-01  -2.2123154e+00  -1.0088254e+00  -4.6616496e-01   1.5922514e+00   3.8888084e+00   5.0776531e+00  -2.5931147e+00  -2.8328127e+00  -2.7669297e+00  -4.0863646e-01  -5.0192631e-01  -2.7455965e+00  -7.8881944e-01  -2.8212370e+00  -1.3147620e+00  -3.1694018e+00  -5.6454051e-01  -2.5050949e+00  -9.9239267e-01  -1.3744429e+00  -5.2973271e-01  -1.2544116e+00  -1.9559658e-01  -3.2945818e+00   4.7870671e-01  -2.0890244e+00   1.7559453e+00   2.6987172e+00  -8.8168133e-01  -3.2243403e+00   9.7907645e-03  -2.2525562e+00   8.1819694e-01  -1.9092468e+00   2.1317490e+00  -7.8978659e-01   2.7925440e+00   2.8101536e+00   3.6812703e+00  -3.4565900e+00  -1.2375368e-01  -1.8588189e+00   7.3272519e-01  -6.5008903e-01   3.8882033e+00   5.6797072e+00   2.9232599e+00   7.8005419e-02   3.6296742e-01   7.0580601e-01   1.6107990e+00   5.0806641e-01   4.0230461e+00   1.3973529e+00   4.0525071e+00   1.7884642e+00   3.7780177e+00   1.1395269e+00   4.4872628e-02  -7.7506483e-01  -3.1386260e+00  -2.5651806e+00  -1.9247686e+00   5.8309352e-01
  -1.5450304e+00   4.3704831e-01  -2.7171133e+00   2.1323252e-01  -2.8851338e+00   7.7213085e-01  -6.4783144e-03   1.1277499e+00   2.8790159e+00  -3.3381188e-01  -2.3943537e+00  -8.5775733e-01  -4.6750879e-01   1.6659257e+00   4.4243319e+00   5.2465121e+00  -2.8729017e+00  -3.0078571e+00  -2.8533790e+00  -7.2785378e-01  -2.9664045e-02  -3.0498696e+00  -1.0007007e+00  -3.0790379e+00  -1.4955449e+00  -3.3979078e+00  -7.8103352e-01  -2.6966837e+00  -1.1978371e+00  -1.4789448e+00  -6.5689075e-01  -1.6076663e+00  -3.8526034e-01  -3.5510323e+00   3.5203099e-01  -2.3605604e+00   1.4189169e+00   2.7765987e+00  -7.7773213e-01  -3.4574230e+00   6.3689227e-02  -2.4656933e+00   7.7028423e-01  -2.1290794e+00   2.0326955e+00  -9.7983241e-01   2.5275790e+00   2.8863847e+00   3.5388348e+00  -3.7434233e+00  -3.7600284e-02  -2.0586274e+00   8.4364450e-01  -5.2292657e-01   4.0096070e+00   6.1148979e+00   3.1291768e+00   1.4564151e-02   5.7615501e-01   7.4849850e-01   1.8285870e+00   9.7262835e-01   4.4575731e+00   2.0924174e+00   4.4610474e+00   2.4910955e+00   4.2478320e+00   1.7344734e+00   5.4697859e-01  -1.1240936e+00  -3.3031438e+00  -2.6996744e+00  -1.8131569e+00   1.1480807e+00
  -1.9000989e+00   2.8689891e-01  -2.9433695e+00   1.1945334e-01  -3.1596662e+00   4.8101607e-01  -1.5643546e-01   9.2959204e-01   3.3337204e+00   1.8074777e-03  -2.5660735e+00  -7.1333823e-01  -4.7867975e-01   1.6932003e+00   4.8918275e+00   5.3460869e+00  -3.1031314e+00  -3.1414839e+00  -2.8869883e+00  -1.0510109e+00   4.4523087e-01  -3.3114785e+00  -1.1782249e+00  -3.2870804e+00  -1.6412538e+00  -3.5884798e+00  -9.8206601e-01  -2.8535851e+00  -1.3743514e+00  -1.5533783e+00  -7.4216053e-01  -1.9501601e+00  -5.6327185e-01  -3.7625576e+00   2.3776737e-01  -2.6050795e+00   1.0723342e+00   2.8387217e+00  -6.4407406e-01  -3.6702991e+00   1.1859432e-01  -2.6579991e+00   7.0667037e-01  -2.3389395e+00   1.8998248e+00  -1.1668863e+00   2.2234577e+00   2.9238986e+00   3.3667697e+00  -4.0208856e+00   4.5763638e-02  -2.2529179e+00   9.1799816e-01  -4.1256291e-01   4.0714044e+00   6.4869689e+00   3.3062195e+00  -5.2028272e-02   7.6556959e-01   7.8708872e-01   2.0084652e+00   1.4149635e+00   4.8333015e+00   2.7534069e+00   4.8161477e+00   3.1617626e+00   4.6877579e+00   2.3174035e+00   1.0428829e+00  -1.4601472e+00  -3.4159375e+00  -2.7930015e+00  -1.6605102e+00   1.7056158e+00
  -2.2538423e+00   1.3319690e-01  -3.1370653e+00   5.2611663e-02  -3.4028360e+00   1.8654259e-01  -2.9184847e-01   7.3955734e-01   3.7529848e+00   3.3667703e-01  -2.7276601e+00  -5.7778136e-01  -4.9964587e-01   1.6794093e+00   5.2845388e+00   5.3820964e+00  -3.2828716e+00  -3.2333917e+00  -2.8692140e+00  -1.3745858e+00   9.0976866e-01  -3.5292007e+00  -1.3194930e+00  -3.4457339e+00  -1.7506873e+00  -3.7399890e+00  -1.1619608e+00  -2.9747666e+00  -1.5164222e+00  -1.5982060e+00  -7.8415881e-01  -2.2787174e+00  -7.2733514e-01  -3.9279427e+00   1.3956983e-01  -2.8174435e+00   7.2900797e-01   2.8809753e+00  -4.8433773e-01  -3.8622526e+00   1.7535146e-01  -2.8280253e+00   6.3253470e-01  -2.5356399e+00   1.7428878e+00  -1.3470046e+00   1.8943439e+00   2.9226499e+00   3.1726209e+00  -4.2866463e+00   1.2510999e-01  -2.4407190e+00   9.5776541e-01  -3.1973736e-01   4.0817862e+00   6.7875019e+00   3.4526158e+00  -1.2467353e-01   9.2714633e-01   8.1805719e-01   2.1488410e+00   1.8262630e+00   5.1507145e+00   3.3683656e+00   5.1177402e+00   3.7857586e+00   5.0921069e+00   2.8752311e+00   1.5224542e+00  -1.7796783e+00  -3.4782714e+00  -2.8448147e+00  -1.4733112e+00   2.2431289e+00
  -2.6023924e+00  -2.1949131e-02  -3.2980745e+00   1.3696414e-02  -3.6115582e+00  -9.9684138e-02  -4.1107251e-01   5.6418441e-01   4.1252949e+00   6.6305981e-01  -2.8792112e+00  -4.5333816e-01  -5.2957322e-01   1.6313229e+00   5.5986121e+00   5.3630569e+00  -3.4125926e+00  -3.2849653e+00  -2.8040626e+00  -1.6949422e+00   1.3514211e+00  -3.7030673e+00  -1.4237909e+00  -3.5569422e+00  -1.8239465e+00  -3.8526759e+00  -1.3161657e+00  -3.0608828e+00  -1.6203561e+00  -1.6153209e+00  -7.8373964e-01  -2.5903942e+00  -8.7559916e-01  -4.0473506e+00   6.0339671e-02  -2.9938016e+00   4.0133039e-01   2.9002965e+00  -3.0314233e-01  -4.0328138e+00   2.3431252e-01  -2.9748528e+00   5.5312644e-01  -2.7162130e+00   1.5722294e+00  -1.5163653e+00   1.5553777e+00   2.8842776e+00   2.9651821e+00  -4.5383413e+00   1.9917188e-01  -2.6209786e+00   9.6589802e-01  -2.4433609e-01   4.0509007e+00   7.0109208e+00   3.5683553e+00  -2.0576860e-01   1.0574121e+00   8.3823834e-01   2.2491977e+00   2.1988399e+00   5.4121249e+00   3.9269419e+00   5.3674615e+00   4.3499267e+00   5.4563377e+00   3.3955240e+00   1.9762322e+00  -2.0794713e+00  -3.4929807e+00  -2.8569135e+00  -1.2596237e+00   2.7486484e+00
  -2.9417025e+00  -1.7648890e-01  -3.4269926e+00   2.6248503e-03  -3.7838036e+00  -3.6685052e-01  -5.1314153e-01   4.0912519e-01   4.4412163e+00   9.7357939e-01  -3.0205828e+00  -3.4234848e-01  -5.6680502e-01   1.5565773e+00   5.8332385e+00   5.2997163e+00  -3.4940306e+00  -3.2991764e+00  -2.6978537e+00  -2.0083333e+00   1.7586418e+00  -3.8342017e+00  -1.4915575e+00  -3.6239969e+00  -1.8623861e+00  -3.9280518e+00  -1.4414793e+00  -3.1141726e+00  -1.6844623e+00  -1.6078693e+00  -7.4393560e-01  -2.8824002e+00  -1.0067066e+00  -4.1221878e+00   2.0624209e-03  -3.1316687e+00   1.0063044e-01   2.8949259e+00  -1.0590853e-01  -4.1815826e+00   2.9522572e-01  -3.0979964e+00   4.7338686e-01  -2.8779186e+00   1.3981584e+00  -1.6713209e+00   1.2218386e+00   2.8121303e+00   2.7539848e+00  -4.7734634e+00   2.6658068e-01  -2.7924582e+00   9.4598005e-01  -1.8539890e-01   3.9901265e+00   7.1548527e+00   3.6550802e+00  -2.9701008e-01   1.1533924e+00   8.4499441e-01   2.3098067e+00   2.5263821e+00   5.6212901e+00   4.4207409e+00   5.5683926e+00   4.8431567e+00   5.7771066e+00   3.8670202e+00   2.3957275e+00  -2.3566381e+00  -3.4642683e+00  -2.8331331e+00  -1.0286740e+00   3.2112640e+00
  -3.2675323e+00  -3.2844863e-01  -3.5249486e+00   1.8257409e-02  -3.9185600e+00  -6.0552189e-01  -5.9767446e-01   2.7883771e-01   4.6938615e+00   1.2614440e+00  -3.1512632e+00  -2.4727056e-01  -6.0888502e-01   1.4630697e+00   5.9906688e+00   5.2043505e+00  -3.5300059e+00  -3.2803983e+00  -2.5588455e+00  -2.3109240e+00   2.1213138e+00  -3.9246170e+00  -1.5242967e+00  -3.6512503e+00  -1.8685085e+00  -3.9687287e+00  -1.5362012e+00  -3.1382568e+00  -1.7091288e+00  -1.5799889e+00  -6.6977880e-01  -3.1520276e+00  -1.1198179e+00  -4.1549124e+00  -3.4308881e-02  -3.2299161e+00  -1.6341600e-01   2.8645926e+00   1.0133245e-01  -4.3080697e+00   3.5716989e-01  -3.1972890e+00   3.9759221e-01  -3.0182380e+00   1.2303176e+00  -1.8084277e+00   9.0828708e-01   2.7112179e+00   2.5487190e+00  -4.9892687e+00   3.2582286e-01  -2.9536342e+00   9.0185174e-01  -1.4115218e-01   3.9112807e+00   7.2203365e+00   3.7158413e+00  -3.9924190e-01   1.2125258e+00   8.3636829e-01   2.3314381e+00   2.8041566e+00   5.7829681e+00   4.8436046e+00   5.7247301e+00   5.2567902e+00   6.0522490e+00   4.2800985e+00   2.7736564e+00  -2.6086073e+00  -3.3974433e+00  -2.7791092e+00  -7.9037652e-01   3.6215401e+00
  -3.5754698e+00  -4.7595960e-01  -3.5934174e+00   5.8462141e-02  -4.0157387e+00  -8.0815530e-01  -6.6473496e-01   1.7634058e-01   4.8792155e+00   1.5206154e+00  -3.2702911e+00  -1.7068577e-01  -6.5262699e-01   1.3583517e+00   6.0761044e+00   5.0899780e+00  -3.5242141e+00  -3.2341511e+00  -2.3967428e+00  -2.5988457e+00   2.4311113e+00  -3.9770007e+00  -1.5244491e+00  -3.6437934e+00  -1.8458090e+00  -3.9781966e+00  -1.6002012e+00  -3.1378441e+00  -1.6967842e+00  -1.5364777e+00  -5.6800962e-01  -3.3966086e+00  -1.2146116e+00  -4.1488092e+00  -4.8919918e-02  -3.2886758e+00  -3.8328836e-01   2.8106220e+00   3.1213379e-01  -4.4115818e+00   4.1853642e-01  -3.2727611e+00   3.2903981e-01  -3.1348586e+00   1.0770859e+00  -1.9244542e+00   6.2774062e-01   2.5880944e+00   2.3586285e+00  -5.1827247e+00   3.7522280e-01  -3.1026218e+00   8.3722388e-01  -1.0906780e-01   3.8258250e+00   7.2118704e+00   3.7547443e+00  -5.1236558e-01   1.2325978e+00   8.1120216e-01   2.3151057e+00   3.0291571e+00   5.9024603e+00   5.1917994e+00   5.8414109e+00   5.5849225e+00   6.2806995e+00   4.6271813e+00   3.1041100e+00  -2.8331244e+00  -3.2986205e+00  -2.7019346e+00  -5.5482400e-01   3.9718568e+00
  -3.8609996e+00  -6.1729643e-01  -3.6340494e+00   1.2021973e-01  -4.0760369e+00  -9.6950743e-01  -7.1465609e-01   1.0304740e-01   4.9963207e+00   1.7459253e+00  -3.3762345e+00  -1.1527083e-01  -6.9423005e-01   1.2490761e+00   6.0974636e+00   4.9695401e+00  -3.4810080e+00  -3.1667852e+00  -2.2221148e+00  -2.8682875e+00   2.6817658e+00  -3.9944999e+00  -1.4952328e+00  -3.6071172e+00  -1.7985847e+00  -3.9605586e+00  -1.6349029e+00  -3.1183679e+00  -1.6517485e+00  -1.4824118e+00  -4.4668970e-01  -3.6135135e+00  -1.2912607e+00  -4.1077418e+00  -4.3026422e-02  -3.3091698e+00  -5.5400470e-01   2.7359657e+00   5.1982977e-01  -4.4911766e+00   4.7706153e-01  -3.3245306e+00   2.6979830e-01  -3.2256584e+00   9.4505670e-01  -2.0163781e+00   3.9093604e-01   2.4506741e+00   2.1919208e+00  -5.3505163e+00   4.1295793e-01  -3.2371354e+00   7.5531634e-01  -8.5948799e-02   3.7441220e+00   7.1372929e+00   3.7765288e+00  -6.3532278e-01   1.2117083e+00   7.6921203e-01   2.2618580e+00   3.2001865e+00   5.9851732e+00   5.4641180e+00   5.9237299e+00   5.8245878e+00   6.4623695e+00   4.9030457e+00   3.3826513e+00  -3.0282650e+00  -3.1744032e+00  -2.6097221e+00  -3.3176742e-01   4.2566719e+00
  -4.1196219e+00  -7.5092139e-01  -3.6485326e+00   1.9976363e-01  -4.1007707e+00  -1.0869150e+00  -7.4784949e-01   5.8690879e-02   5.0473021e+00   1.9331433e+00  -3.4672358e+00  -8.3734896e-02  -7.2943797e-01   1.1405337e+00   6.0650385e+00   4.8551152e+00  -3.4051854e+00  -3.0851304e+00  -2.0457599e+00  -3.1156170e+00   2.8692303e+00  -3.9805273e+00  -1.4404685e+00  -3.5467927e+00  -1.7317223e+00  -3.9202475e+00  -1.6431860e+00  -3.0855779e+00  -1.5799818e+00  -1.4227435e+00  -3.1474366e-01  -3.8001944e+00  -1.3503911e+00  -4.0359079e+00  -1.8953707e-02  -3.2934803e+00  -6.7336425e-01   2.6451471e+00   7.1773491e-01  -4.5456984e+00   5.2991113e-01  -3.3527128e+00   2.2054086e-01  -3.2886977e+00   8.3862147e-01  -2.0813789e+00   2.0572326e-01   2.3079837e+00   2.0552414e+00  -5.4891245e+00   4.3710658e-01  -3.3545043e+00   6.5855477e-01  -6.8042543e-02   3.6747931e+00   7.0075014e+00   3.7861121e+00  -7.6615253e-01   1.1482767e+00   7.1101079e-01   2.1726425e+00   3.3178664e+00   6.0362299e+00   5.6618689e+00   5.9769772e+00   5.9758237e+00   6.5980018e+00   5.1050337e+00   3.6063521e+00  -3.1924631e+00  -3.0315687e+00  -2.5111067e+00  -1.3011351e-01   4.4726837e+00
  -4.3470127e+00  -8.7552452e-01  -3.6384937e+00   2.9274559e-01  -4.0916998e+00  -1.1604309e+00  -7.6461947e-01   4.1343218e-02   5.0372379e+00   2.0790074e+00  -3.5411207e+00  -7.8718656e-02  -7.5373697e-01   1.0363176e+00   5.9910496e+00   4.7572110e+00  -3.3017904e+00  -2.9961278e+00  -1.8780620e+00  -3.3375217e+00   2.9917379e+00  -3.9385986e+00  -1.3643975e+00  -3.4681785e+00  -1.6504735e+00  -3.8617429e+00  -1.6292126e+00  -3.0451180e+00  -1.4887447e+00  -1.3619072e+00  -1.8145823e-01  -3.9542734e+00  -1.3930203e+00  -3.9376108e+00   1.9998080e-02  -3.2442886e+00  -7.4203521e-01   2.5441216e+00   8.9934087e-01  -4.5738823e+00   5.7381487e-01  -3.3573634e+00   1.8047464e-01  -3.3222250e+00   7.5969416e-01  -2.1168386e+00   7.6631910e-02   2.1698587e+00   1.9532459e+00  -5.5949718e+00   4.4572914e-01  -3.4517428e+00   5.4835666e-01  -5.1180833e-02   3.6242226e+00   6.8360117e+00   3.7881482e+00  -9.0212011e-01   1.0410905e+00   6.3807714e-01   2.0482414e+00   3.3845747e+00   6.0601614e+00   5.7887714e+00   6.0061186e+00   6.0416091e+00   6.6890166e+00   5.2331369e+00   3.7737682e+00  -3.3245537e+00  -2.8767740e+00  -2.4147162e+00   4.2529112e-02   4.6188963e+00
  -4.5392116e+00  -9.9005036e-01  -3.6054461e+00   3.9441974e-01  -4.0508578e+00  -1.1928089e+00  -7.6500492e-01   4.7530364e-02   4.9738700e+00   2.1812212e+00  -3.5955570e+00  -1.0266285e-01  -7.6258163e-01   9.3813588e-01   5.8891160e+00   4.6841824e+00  -3.1759413e+00  -2.9064694e+00  -1.7283782e+00  -3.5311521e+00   3.0497550e+00  -3.8722044e+00  -1.2715066e+00  -3.3761843e+00  -1.5602317e+00  -3.7893110e+00  -1.5981901e+00  -3.0021255e+00  -1.3861944e+00  -1.3034711e+00  -5.5971195e-02  -4.0736602e+00  -1.4204858e+00  -3.8170631e+00   6.9696378e-02  -3.1646038e+00  -7.6348274e-01   2.4400508e+00   1.0585095e+00  -4.5745147e+00   6.0524411e-01  -3.3384603e+00   1.4737339e-01  -3.3247047e+00   7.0759155e-01  -2.1203621e+00   4.6367156e-03   2.0465843e+00   1.8883006e+00  -5.6646264e+00   4.3697782e-01  -3.5256794e+00   4.2502875e-01  -3.0944337e-02   3.5962350e+00   6.6383798e+00   3.7866299e+00  -1.0399013e+00   8.8938935e-01   5.5267216e-01   1.8892773e+00   3.4043068e+00   6.0606963e+00   5.8507440e+00   6.0155475e+00   6.0276801e+00   6.7373659e+00   5.2899539e+00   3.8848640e+00  -3.4238203e+00  -2.7163008e+00  -2.3286465e+00   1.8022676e-01   4.6965758e+00
  -4.6928208e+00  -1.0937022e+00  -3.5507763e+00   4.9983470e-01  -3.9804051e+00  -1.1893340e+00  -7.4866708e-01   7.2433155e-02   4.8671748e+00   2.2384321e+00  -3.6282423e+00  -1.5765532e-01  -7.5163873e-01   8.4578345e-01   5.7736623e+00   4.6418144e+00  -3.0326832e+00  -2.8222635e+00  -1.6045011e+00  -3.6942461e+00   3.0458383e+00  -3.7847190e+00  -1.1663638e+00  -3.2750929e+00  -1.4663196e+00  -3.7067810e+00  -1.5560840e+00  -2.9608770e+00  -1.2809340e+00  -1.2498582e+00   5.3218644e-02  -4.1566842e+00  -1.4343627e+00  -3.6782334e+00   1.2536089e-01  -3.0575088e+00  -7.4374183e-01   2.3409988e+00   1.1896569e+00  -4.5466187e+00   6.2062017e-01  -3.2959264e+00   1.1771302e-01  -3.2948647e+00   6.7908458e-01  -2.0898176e+00  -1.2862522e-02   1.9484946e+00   1.8603332e+00  -5.6950438e+00   4.0922729e-01  -3.5731314e+00   2.8778593e-01  -2.8447688e-03   3.5919644e+00   6.4315030e+00   3.7845728e+00  -1.1758056e+00   6.9298200e-01   4.5770947e-01   1.6962915e+00   3.3824713e+00   6.0406529e+00   5.8556001e+00   6.0089137e+00   5.9422280e+00   6.7454006e+00   5.2805163e+00   3.9408967e+00  -3.4900415e+00  -2.5558441e+00  -2.2599731e+00   2.7899734e-01   4.7091047e+00
  -4.8051947e+00  -1.1859221e+00  -3.4757679e+00   6.0402458e-01  -3.8825152e+00  -1.1575075e+00  -7.1483619e-01   1.1016577e-01   4.7288110e+00   2.2501895e+00  -3.6371058e+00  -2.4527008e-01  -7.1703321e-01   7.5727069e-01   5.6592843e+00   4.6330826e+00  -2.8768714e+00  -2.7487445e+00  -1.5122266e+00  -3.8252261e+00   2.9843993e+00  -3.6793442e+00  -1.0534783e+00  -3.1684545e+00  -1.3737987e+00  -3.6173759e+00  -1.5092938e+00  -2.9245108e+00  -1.1815444e+00  -1.2021631e+00   1.3869303e-01  -4.2022264e+00  -1.4363838e+00  -3.5247419e+00   1.8178170e-01  -2.9259460e+00  -6.9104726e-01   2.2555520e+00   1.2879207e+00  -4.4896396e+00   6.1653917e-01  -3.2296908e+00   8.6901717e-02  -3.2317660e+00   6.6861933e-01  -2.0234066e+00   1.8154673e-02   1.8855440e+00   1.8668406e+00  -5.6838305e+00   3.6121493e-01  -3.5911162e+00   1.3488894e-01   3.7482552e-02   3.6099097e+00   6.2328326e+00   3.7837946e+00  -1.3060170e+00   4.5237749e-01   3.5658883e-01   1.4698681e+00   3.3256242e+00   6.0019309e+00   5.8126628e+00   5.9890372e+00   5.7954943e+00   6.7157671e+00   5.2119929e+00   3.9442656e+00  -3.5235298e+00  -2.4003590e+00  -2.2143314e+00   3.3696907e-01   4.6617419e+00
  -4.8746011e+00  -1.2663483e+00  -3.3816502e+00   7.0218888e-01  -3.7593004e+00  -1.1066014e+00  -6.6232368e-01   1.5411452e-01   4.5714720e+00   2.2169040e+00  -3.6205017e+00  -3.6641499e-01  -6.5558263e-01   6.6909001e-01   5.5601042e+00   4.6581100e+00  -2.7130835e+00  -2.6900410e+00  -1.4550546e+00  -3.9232523e+00   2.8714014e+00  -3.5590820e+00  -9.3718692e-01  -3.0590469e+00  -1.2873043e+00  -3.5236024e+00  -1.4643113e+00  -2.8948392e+00  -1.0961184e+00  -1.1600766e+00   1.9448486e-01  -4.2098352e+00  -1.4283637e+00  -3.3598053e+00   2.3356012e-01  -2.7725548e+00  -6.1534002e-01   2.1923860e+00   1.3493121e+00  -4.4036056e+00   5.8999184e-01  -3.1397812e+00   4.9591457e-02  -3.1348898e+00   6.6869781e-01  -1.9197545e+00   8.8729297e-02   1.8668664e+00   1.9030536e+00  -5.6294949e+00   2.9217747e-01  -3.5770766e+00  -3.6112750e-02   9.4085430e-02   3.6461719e+00   6.0595406e+00   3.7848094e+00  -1.4268338e+00   1.6892055e-01   2.5300393e-01   1.2107982e+00   3.2411595e+00   5.9455956e+00   5.7323120e+00   5.9578999e+00   5.5992783e+00   6.6513255e+00   5.0932844e+00   3.8983410e+00  -3.5251581e+00  -2.2539613e+00  -2.1955859e+00   3.5441402e-01   4.5613020e+00
  -4.9003502e+00  -1.3347634e+00  -3.2696687e+00   7.8985077e-01  -3.6127783e+00  -1.0471018e+00  -5.8959824e-01   1.9732159e-01   4.4081887e+00   2.1398000e+00  -3.5773803e+00  -5.2120072e-01  -5.6500441e-01   5.7659631e-01   5.4891461e+00   4.7143034e+00  -2.5455647e+00  -2.6490119e+00  -1.4340318e+00  -3.9882413e+00   2.7140013e+00  -3.4267362e+00  -8.2157189e-01  -2.9489027e+00  -1.2109157e+00  -3.4272021e+00  -1.4273733e+00  -2.8722638e+00  -1.0318216e+00  -1.1219197e+00   2.1636229e-01  -4.1798211e+00  -1.4121407e+00  -3.1862288e+00   2.7536100e-01  -2.5995704e+00  -5.2767665e-01   2.1597966e+00   1.3708438e+00  -4.2892486e+00   5.3856033e-01  -3.0264355e+00   5.1789917e-05  -3.0042303e+00   6.7039775e-01  -1.7780157e+00   1.8750244e-01   1.9003438e+00   1.9622482e+00  -5.5316735e+00   2.0197027e-01  -3.5291062e+00  -2.2805566e-01   1.7051082e-01   3.6948413e+00   5.9276742e+00   3.7868342e+00  -1.5348934e+00  -1.5508873e-01   1.5073758e-01   9.2025673e-01   3.1369690e+00   5.8720378e+00   5.6254958e+00   5.9167117e+00   5.3663839e+00   6.5550951e+00   4.9345435e+00   3.8072790e+00  -3.4963728e+00  -2.1198879e+00  -2.2056075e+00   3.3365863e-01   4.4157795e+00
  -4.8828811e+00  -1.3910413e+00  -3.1411643e+00   8.6298601e-01  -3.4448728e+00  -9.9006982e-01  -4.9491735e-01   2.3289327e-01   4.2516108e+00   2.0208750e+00  -3.5074315e+00  -7.0884176e-01  -4.4408102e-01   4.7446705e-01   5.4577584e+00   4.7966619e+00  -2.3782010e+00  -2.6271508e+00  -1.4477429e+00  -4.0208497e+00   2.5201643e+00  -3.2849371e+00  -7.1041055e-01  -2.8393893e+00  -1.1480591e+00  -3.3291633e+00  -1.4041247e+00  -2.8557889e+00  -9.9449666e-01  -1.0847835e+00   2.0201652e-01  -4.1133208e+00  -1.3895380e+00  -3.0064363e+00   3.0216579e-01  -2.4087858e+00  -4.3957196e-01   2.1652241e+00   1.3506336e+00  -4.1480784e+00   4.6057729e-01  -2.8902216e+00  -6.7414362e-02  -2.8403888e+00   6.6400211e-01  -1.5979860e+00   3.0143909e-01   1.9922094e+00   2.0361800e+00  -5.3913059e+00   9.1155808e-02  -3.4461503e+00  -4.4378300e-01   2.6963942e-01   3.7485042e+00   5.8513518e+00   3.7879033e+00  -1.6273675e+00  -5.1630421e-01   5.3456943e-02   5.9997486e-01   3.0210905e+00   5.7811785e+00   5.5032206e+00   5.8660288e+00   5.1100373e+00   6.4302211e+00   4.7466421e+00   3.6758366e+00  -3.4391970e+00  -2.0005097e+00  -2.2441656e+00   2.7888016e-01   4.2339358e+00
  -4.8238056e+00  -1.4351100e+00  -2.9976604e+00   9.1811877e-01  -3.2574473e+00  -9.4645316e-01  -3.7650282e-01   2.5441187e-01   4.1133282e+00   1.8628648e+00  -3.4111898e+00  -9.2759568e-01  -2.9277641e-01   3.5720560e-01   5.4751160e+00   4.8982227e+00  -2.2145236e+00  -2.6245642e+00  -1.4924408e+00  -4.0224383e+00   2.2982731e+00  -3.1361871e+00  -6.0715610e-01  -2.7313354e+00  -1.1014474e+00  -3.2297840e+00  -1.3993068e+00  -2.8431306e+00  -9.8833126e-01  -1.0447611e+00   1.5114992e-01  -4.0123394e+00  -1.3623500e+00  -2.8225320e+00   3.0951613e-01  -2.2015710e+00  -3.6230994e-01   2.2147953e+00   1.2879803e+00  -3.9824164e+00   3.5523575e-01  -2.7321522e+00  -1.5803892e-01  -2.6446522e+00   6.3969987e-01  -1.3802060e+00   4.1665119e-01   2.1467073e+00   2.1156137e+00  -5.2107475e+00  -3.8949311e-02  -3.3281710e+00  -6.8574077e-01   3.9354533e-01   3.7988293e+00   5.8420441e+00   3.7850740e+00  -1.7021246e+00  -9.1028685e-01  -3.5479367e-02   2.5238451e-01   2.9013629e+00   5.6727021e+00   5.3760559e+00   5.8059132e+00   4.8433001e+00   6.2799585e+00   4.5406277e+00   3.5091908e+00  -3.3562253e+00  -1.8973887e+00  -2.3089376e+00   1.9580811e-01   4.0248816e+00
  -4.7259080e+00  -1.4669377e+00  -2.8409464e+00   9.5238206e-01  -3.0523540e+00  -9.2638435e-01  -2.3274448e-01   2.5632773e-01   4.0032562e+00   1.6692071e+00  -3.2900988e+00  -1.1747433e+00  -1.1229339e-01   2.1965004e-01   5.5478280e+00   5.0106114e+00  -2.0577366e+00  -2.6400172e+00  -1.5623044e+00  -3.9950248e+00   2.0567542e+00  -2.9829187e+00  -5.1494255e-01  -2.6251842e+00  -1.0730516e+00  -3.1287784e+00  -1.4164814e+00  -2.8309068e+00  -1.0156011e+00  -9.9724981e-01   6.5465313e-02  -3.8797619e+00  -1.3323516e+00  -2.6363813e+00   2.9373703e-01  -1.9789433e+00  -3.0626141e-01   2.3129147e+00   1.1834100e+00  -3.7953860e+00   2.2264633e-01  -2.5537788e+00  -2.7616444e-01  -2.4190492e+00   5.8831302e-01  -1.1260493e+00   5.1926742e-01   2.3658226e+00   2.1909116e+00  -4.9938046e+00  -1.8627551e-01  -3.1762602e+00  -9.5558205e-01   5.4338656e-01   3.8371895e+00   5.9079765e+00   3.7747010e+00  -1.7578532e+00  -1.3315124e+00  -1.1319389e-01  -1.1928058e-01   2.7851022e+00   5.5462879e+00   5.2536729e+00   5.7361120e+00   4.5785154e+00   6.1076678e+00   4.3271974e+00   3.3127731e+00  -3.2506091e+00  -1.8113724e+00  -2.3956303e+00   9.1349465e-02   3.7976716e+00
  -4.5931000e+00  -1.4865453e+00  -2.6731524e+00   9.6354654e-01  -2.8314967e+00  -9.3850801e-01  -6.2416528e-02   2.3430922e-01   3.9291284e+00   1.4440076e+00  -3.1465301e+00  -1.4466066e+00   9.4928767e-02   5.7453170e-02   5.6796699e+00   5.1246500e+00  -1.9107627e+00  -2.6710410e+00  -1.6498022e+00  -3.9412317e+00   1.8037379e+00  -2.8275621e+00  -4.3660376e-01  -2.5211601e+00  -1.0641000e+00  -3.0254137e+00  -1.4578065e+00  -2.8148915e+00  -1.0765035e+00  -9.3730530e-01  -5.1439855e-02  -3.7193427e+00  -1.3013241e+00  -2.4497022e+00   2.5213340e-01  -1.7416734e+00  -2.8024730e-01   2.4619251e+00   1.0386887e+00  -3.5908684e+00   6.3845660e-02  -2.3572549e+00  -4.2485425e-01  -2.1663699e+00   5.0200197e-01  -8.3778277e-01   5.9629682e-01   2.6491065e+00   2.2526403e+00  -4.7456860e+00  -3.4805140e-01  -2.9926824e+00  -1.2538077e+00   7.1932950e-01   3.8552790e+00   6.0536905e+00   3.7527590e+00  -1.7941401e+00  -1.7734384e+00  -1.7743311e-01  -5.1093868e-01   2.6788178e+00   5.4018188e+00   5.1444507e+00   5.6562400e+00   4.3268137e+00   5.9168120e+00   4.1162248e+00   3.0921193e+00  -3.1260347e+00  -1.7427120e+00  -2.4982063e+00  -2.6834939e-02   3.5609408e+00
  -4.4303316e+00  -1.4940456e+00  -2.4968098e+00   9.5002346e-01  -2.5968936e+00  -9.8937805e-01   1.3511031e-01   1.8552797e-01   3.8961233e+00   1.1919940e+00  -2.9837526e+00  -1.7386042e+00   3.2527583e-01  -1.3249705e-01   5.8714501e+00   5.2309839e+00  -1.7762993e+00  -2.7140969e+00  -1.7461427e+00  -3.8642314e+00   1.5467657e+00  -2.6726113e+00  -3.7469752e-01  -2.4194373e+00  -1.0751008e+00  -2.9186688e+00  -1.5238746e+00  -2.7903184e+00  -1.1690906e+00  -8.6002095e-01  -1.9426722e-01  -3.5356654e+00  -1.2710889e+00  -2.2641557e+00   1.8314974e-01  -1.4904214e+00  -2.9098533e-01   2.6618620e+00   8.5679715e-01  -3.3734258e+00  -1.1923821e-01  -2.1453651e+00  -6.0556300e-01  -1.8901456e+00   3.7489938e-01  -5.1859451e-01   6.3643043e-01   2.9935953e+00   2.2921559e+00  -4.4728731e+00  -5.2089996e-01  -2.7808555e+00  -1.5794715e+00   9.2050939e-01   3.8456832e+00   6.2797867e+00   3.7151796e+00  -1.8115033e+00  -2.2286326e+00  -2.2667546e-01  -9.1767366e-01   2.5879759e+00   5.2395531e+00   5.0551602e+00   5.5659443e+00   4.0976998e+00   5.7109462e+00   3.9163541e+00   2.8527404e+00  -2.9866890e+00  -1.6911930e+00  -2.6092032e+00  -1.5077920e-01   3.3225895e+00
  -4.2434494e+00  -1.4896984e+00  -2.3148881e+00   9.1084832e-01  -2.3507346e+00  -1.0829665e+00   3.5967571e-01   1.0886079e-01   3.9066406e+00   9.1845506e-01  -2.8058511e+00  -2.0453390e+00   5.7407624e-01  -3.5174090e-01   6.1210173e+00   5.3206838e+00  -1.6568715e+00  -2.7647861e+00  -1.8417832e+00  -3.7676851e+00   1.2925559e+00  -2.5206803e+00  -3.3152312e-01  -2.3202902e+00  -1.1058828e+00  -2.8074025e+00  -1.6136230e+00  -2.7522117e+00  -1.2893096e+00  -7.6090950e-01  -3.5628945e-01  -3.3340708e+00  -1.2435361e+00  -2.0814265e+00   8.6485204e-02  -1.2258836e+00  -3.4265596e-01   2.9103168e+00   6.4186841e-01  -3.1481892e+00  -3.2385129e-01  -1.9215089e+00  -8.1788939e-01  -1.5945853e+00   2.0362695e-01  -1.7258441e-01   6.3073117e-01   3.3938354e+00   2.3021320e+00  -4.1829072e+00  -7.0097286e-01  -2.5452510e+00  -1.9299728e+00   1.1450301e+00   3.8023714e+00   6.5828627e+00   3.6581796e+00  -1.8113738e+00  -2.6889535e+00  -2.6020032e-01  -1.3338056e+00   2.5168239e+00   5.0602444e+00   4.9907464e+00   5.4650467e+00   3.8987425e+00   5.4936975e+00   3.7346927e+00   2.6000117e+00  -2.8372065e+00  -1.6562692e+00  -2.7201270e+00  -2.7265984e-01   3.0895403e+00
  -4.0390149e+00  -1.4739746e+00  -2.1308036e+00   8.4565238e-01  -2.0954273e+00  -1.2203184e+00   6.1016885e-01   4.9921683e-03   3.9602367e+00   6.2915782e-01  -2.6175943e+00  -2.3607190e+00   8.3576743e-01  -6.0001179e-01   6.4234113e+00   5.3857836e+00  -1.5548783e+00  -2.8180988e+00  -1.9269724e+00  -3.6556664e+00   1.0468325e+00  -2.3745420e+00  -3.0912503e-01  -2.2242246e+00  -1.1556511e+00  -2.6905232e+00  -1.7243305e+00  -2.6957314e+00  -1.4311552e+00  -6.3626357e-01  -5.2968736e-01  -3.1205507e+00  -1.2206397e+00  -1.9032917e+00  -3.6844808e-02  -9.4894548e-01  -4.3661665e-01   3.2024216e+00   3.9908258e-01  -2.9207116e+00  -5.4650481e-01  -1.6896451e+00  -1.0594352e+00  -1.2844713e+00  -1.2344491e-02   1.9528375e-01   5.7317130e-01   3.8420148e+00   2.2769923e+00  -3.8841124e+00  -8.8410946e-01  -2.2912321e+00  -2.3009563e+00   1.3900036e+00   3.7210865e+00   6.9556512e+00   3.5785603e+00  -1.7960282e+00  -3.1457785e+00  -2.7811571e-01  -1.7530111e+00   2.4682774e+00   4.8652124e+00   4.9542141e+00   5.3536472e+00   3.7353754e+00   5.2687249e+00   3.5765969e+00   2.3390827e+00  -2.6825920e+00  -1.6371870e+00  -2.8219066e+00  -3.8521620e-01   2.8675613e+00
  -3.8240747e+00  -1.4476156e+00  -1.9483942e+00   7.5462678e-01  -1.8336288e+00  -1.3993828e+00   8.8441280e-01  -1.2358925e-01   4.0537215e+00   3.3024243e-01  -2.4242548e+00  -2.6781046e+00   1.1041027e+00  -8.7511274e-01   6.7711383e+00   5.4197326e+00  -1.4726168e+00  -2.8686883e+00  -1.9922970e+00  -3.5325722e+00   8.1422165e-01  -2.2371408e+00  -3.0927774e-01  -2.1320690e+00  -1.2230543e+00  -2.5671489e+00  -1.8517029e+00  -2.6165089e+00  -1.5869307e+00  -4.8347255e-01  -7.0593628e-01  -2.9016022e+00  -1.2044491e+00  -1.7316679e+00  -1.8450782e-01  -6.6082296e-01  -5.7128492e-01   3.5309606e+00   1.3452581e-01  -2.6967873e+00  -7.8308222e-01  -1.4541957e+00  -1.3257822e+00  -9.6502015e-01  -2.7051830e-01   5.7926843e-01   4.6098569e-01   4.3281913e+00   2.2132292e+00  -3.5852632e+00  -1.0660072e+00  -2.0248308e+00  -2.6863260e+00   1.6516305e+00   3.5996156e+00   7.3873473e+00   3.4739576e+00  -1.7684683e+00  -3.5902573e+00  -2.8134343e-01  -2.1684799e+00   2.4438768e+00   4.6563588e+00   4.9466239e+00   5.2321959e+00   3.6108127e+00   5.0396696e+00   3.4455665e+00   2.0748053e+00  -2.5281162e+00  -1.6330962e+00  -2.9053833e+00  -4.8212072e-01   2.6611686e+00
  -3.6059031e+00  -1.4116810e+00  -1.7718596e+00   6.3848148e-01  -1.5682597e+00  -1.6150364e+00   1.1791042e+00  -2.7270188e-01   4.1814032e+00   2.8097608e-02  -2.2313952e+00  -2.9904820e+00   1.3723871e+00  -1.1729080e+00   7.1545621e+00   5.4177366e+00  -1.4122872e+00  -2.9111645e+00  -2.0292060e+00  -3.4030136e+00   5.9821592e-01  -2.1115763e+00  -3.3345403e-01  -2.0450339e+00  -1.3062660e+00  -2.4367539e+00  -1.9900548e+00  -2.5109629e+00  -1.7476123e+00  -3.0127694e-01  -8.7622346e-01  -2.6840476e+00  -1.1970565e+00  -1.5686371e+00  -3.5292115e-01  -3.6318712e-01  -7.4220063e-01   3.8866091e+00  -1.4498438e-01  -2.4822454e+00  -1.0289595e+00  -1.2199187e+00  -1.6105987e+00  -6.4172139e-01  -5.6539335e-01   9.7297148e-01   2.9482411e-01   4.8406191e+00   2.1095887e+00  -3.2952213e+00  -1.2423909e+00  -1.7524862e+00  -3.0783815e+00   1.9253216e+00   3.4379345e+00   7.8641120e+00   3.3430324e+00  -1.7322590e+00  -4.0135793e+00  -2.7156259e-01  -2.5730953e+00   2.4438103e+00   4.4361487e+00   4.9671870e+00   5.1015340e+00   3.5260778e+00   4.8100935e+00   3.3432382e+00   1.8116872e+00  -2.3791832e+00  -1.6431398e+00  -2.9618167e+00  -5.5827751e-01   2.4735976e+00
  -3.3917235e+00  -1.3675764e+00  -1.6056670e+00   4.9839917e-01  -1.3024987e+00  -1.8593050e+00   1.4898161e+00  -4.3668291e-01   4.3354685e+00  -2.7077898e-01  -2.0446285e+00  -3.2906581e+00   1.6337325e+00  -1.4874256e+00   7.5623848e+00   5.3769843e+00  -1.3759702e+00  -2.9403909e+00  -2.0304817e+00  -3.2716912e+00   4.0120450e-01  -2.0010582e+00  -3.8277945e-01  -1.9647272e+00  -1.4030777e+00  -2.2992924e+00  -2.1325804e+00  -2.3765765e+00  -1.9033005e+00  -8.9942903e-02  -1.0318741e+00  -2.4748205e+00  -1.2005404e+00  -1.4164484e+00  -5.3739080e-01  -5.8260710e-02  -9.4226560e-01   4.2582952e+00  -4.3209728e-01  -2.2827252e+00  -1.2791386e+00  -9.9175486e-01  -1.9058712e+00  -3.2016596e-01  -8.8868174e-01   1.3694915e+00   7.8699856e-02   5.3661567e+00   1.9671213e+00  -3.0225676e+00  -1.4091672e+00  -1.4807590e+00  -3.4680656e+00   2.2058598e+00   3.2382261e+00   8.3697206e+00   3.1856038e+00  -1.6913286e+00  -4.4072312e+00  -2.5111303e-01  -2.9596232e+00   2.4670023e+00   4.2075559e+00   5.0134536e+00   4.9629032e+00   3.4801351e+00   4.5834166e+00   3.2694763e+00   1.5538629e+00  -2.2411750e+00  -1.6665242e+00  -2.9833794e+00  -6.1002990e-01   2.3068434e+00
  -3.1884344e+00  -1.3170565e+00  -1.4544264e+00   3.3598316e-01  -1.0397595e+00  -2.1217745e+00   1.8110680e+00  -6.0868645e-01   4.5064775e+00  -5.5992651e-01  -1.8693736e+00  -3.5714680e+00   1.8813155e+00  -1.8110653e+00   7.9821932e+00   5.2967526e+00  -1.3655868e+00  -2.9517773e+00  -1.9906355e+00  -3.1432617e+00   2.2456467e-01  -1.9088326e+00  -4.5798290e-01  -1.8931354e+00  -1.5110064e+00  -2.1552947e+00  -2.2717098e+00  -2.2121230e+00  -2.0437382e+00   1.4865387e-01  -1.1647645e+00  -2.2807325e+00  -1.2168899e+00  -1.2774976e+00  -7.3231947e-01   2.5112099e-01  -1.1621488e+00   4.6336672e+00  -7.1914327e-01  -2.1034501e+00  -1.5283933e+00  -7.7465927e-01  -2.2022553e+00  -5.8760604e-03  -1.2297078e+00   1.7616038e+00  -1.8025708e-01   5.8907434e+00   1.7891003e+00  -2.7752469e+00  -1.5625567e+00  -1.2160476e+00  -3.8453105e+00   2.4875948e+00   3.0047828e+00   8.8863241e+00   3.0027167e+00  -1.6497486e+00  -4.7632397e+00  -2.2286248e-01  -3.3209060e+00   2.5112600e+00   3.9739916e+00   5.0815803e+00   4.8179409e+00   3.4701111e+00   4.3628623e+00   3.2225429e+00   1.3050921e+00  -2.1192797e+00  -1.7025674e+00  -2.9636172e+00  -6.3526785e-01   2.1617595e+00
  -3.0023493e+00  -1.2621990e+00  -1.3227400e+00   1.5319643e-01  -7.8364810e-01  -2.3901681e+00   2.1364618e+00  -7.8104928e-01   4.6839333e+00  -8.3306512e-01  -1.7106151e+00  -3.8259889e+00   2.1086324e+00  -2.1348967e+00   8.4010382e+00   5.1783987e+00  -1.3828370e+00  -2.9415497e+00  -1.9062036e+00  -3.0221996e+00   6.8805191e-02  -1.8380854e+00  -5.5935111e-01  -1.8325652e+00  -1.6274144e+00  -2.0059308e+00  -2.3995301e+00  -2.0178298e+00  -2.1588697e+00   4.1104135e-01  -1.2677000e+00  -2.1082272e+00  -1.2479181e+00  -1.1542792e+00  -9.3147793e-01   5.6149045e-01  -1.3908314e+00   4.9996472e+00  -9.9835196e-01  -1.9490151e+00  -1.7714254e+00  -5.7342282e-01  -2.4895217e+00   2.9585371e-01  -1.5759596e+00   2.1419604e+00  -4.7221938e-01   6.3999282e+00   1.5808221e+00  -2.5602497e+00  -1.6991969e+00  -9.6431914e-01  -4.1994604e+00   2.7646676e+00   2.7438040e+00   9.3952838e+00   2.7966591e+00  -1.6115040e+00  -5.0743770e+00  -1.9004217e-01  -3.6500439e+00   2.5734683e+00   3.7392197e+00   5.1666480e+00   4.6686621e+00   3.4915891e+00   4.1514145e+00   3.1993375e+00   1.0687777e+00  -2.0183129e+00  -1.7507257e+00  -2.8978466e+00  -6.3342884e-01   2.0382004e+00
  -2.8389716e+00  -1.2053513e+00  -1.2150318e+00  -4.7707031e-02  -5.3789891e-01  -2.6510567e+00   2.4588810e+00  -9.4570238e-01   4.8569060e+00  -1.0842325e+00  -1.5726876e+00  -4.0477495e+00   2.3097380e+00  -2.4490342e+00   8.8060198e+00   5.0252510e+00  -1.4291295e+00  -2.9069878e+00  -1.7759297e+00  -2.9126667e+00  -6.6249559e-02  -1.7918298e+00  -6.8669648e-01  -1.7855582e+00  -1.7496383e+00  -1.8530363e+00  -2.5082530e+00  -1.7954678e+00  -2.2394065e+00   6.9226008e-01  -1.3347399e+00  -1.9631399e+00  -1.2951731e+00  -1.0493168e+00  -1.1283285e+00   8.6877309e-01  -1.6162612e+00   5.3430443e+00  -1.2620679e+00  -1.8232025e+00  -2.0030310e+00  -3.9249582e-01  -2.7570750e+00   5.8009546e-01  -1.9137575e+00   2.5033053e+00  -7.8522558e-01   6.8794270e+00   1.3493052e+00  -2.3833484e+00  -1.8162108e+00  -7.3087353e-01  -4.5197429e+00   3.0312522e+00   2.4631057e+00   9.8780337e+00   2.5709196e+00  -1.5802709e+00  -5.3343343e+00  -1.5605933e-01  -3.9405698e+00   2.6498242e+00   3.5072737e+00   5.2630215e+00   4.5174304e+00   3.5389581e+00   3.9517975e+00   3.1956888e+00   8.4799927e-01  -1.9425439e+00  -1.8106031e+00  -2.7834730e+00  -6.0539729e-01   1.9352049e+00
  -2.7028189e+00  -1.1490510e+00  -1.1353679e+00  -2.6425960e-01  -3.0629446e-01  -2.8906608e+00   2.7707409e+00  -1.0946042e+00   5.0146637e+00  -1.3079081e+00  -1.4590936e+00  -4.2309285e+00   2.4794607e+00  -2.7430718e+00   9.1848440e+00   4.8424086e+00  -1.5055063e+00  -2.8466173e+00  -1.6008277e+00  -2.8183933e+00  -1.8125095e-01  -1.7727845e+00  -8.3934142e-01  -1.7547779e+00  -1.8751219e+00  -1.6990986e+00  -2.5907002e+00  -1.5483632e+00  -2.2773772e+00   9.8606108e-01  -1.3614526e+00  -1.8504749e+00  -1.3598535e+00  -9.6507313e-01  -1.3163803e+00   1.1683595e+00  -1.8260777e+00   5.6511898e+00  -1.5029548e+00  -1.7288375e+00  -2.2182706e+00  -2.3581984e-01  -2.9945090e+00   8.4240482e-01  -2.2289949e+00   2.8386941e+00  -1.1058503e+00   7.3156843e+00   1.1029071e+00  -2.2488995e+00  -1.9112441e+00  -5.2015068e-01  -4.7957640e+00   3.2818017e+00   2.1717591e+00   1.0316930e+01   2.3301015e+00  -1.5592161e+00  -5.5378504e+00  -1.2429573e-01  -4.1866117e+00   2.7360925e+00   3.2823672e+00   5.3647155e+00   4.3669195e+00   3.6057958e+00   3.7664685e+00   3.2066798e+00   6.4555488e-01  -1.8955398e+00  -1.8819437e+00  -2.6202059e+00  -5.5331351e-01   1.8511973e+00
  -2.5972987e+00  -1.0959237e+00  -1.0872734e+00  -4.9386010e-01  -9.2566818e-02  -3.0956898e+00   3.0642819e+00  -1.2201716e+00   5.1472825e+00  -1.4991213e+00  -1.3723612e+00  -4.3705283e+00   2.6135907e+00  -3.0065551e+00   9.5263308e+00   4.6364607e+00  -1.6125656e+00  -2.7603419e+00  -1.3841200e+00  -2.7425776e+00  -2.7710745e-01  -1.7832482e+00  -1.0161217e+00  -1.7428766e+00  -2.0015452e+00  -1.5471988e+00  -2.6407750e+00  -1.2813290e+00  -2.2666154e+00   1.2851796e+00  -1.3450923e+00  -1.7742100e+00  -1.4427333e+00  -9.0383801e-01  -1.4895556e+00   1.4552226e+00  -2.0083635e+00   5.9125575e+00  -1.7141838e+00  -1.6676875e+00  -2.4126370e+00  -1.0667691e-01  -3.1921647e+00   1.0789148e+00  -2.5079079e+00   3.1417141e+00  -1.4199429e+00   7.6964119e+00   8.5088626e-01  -2.1597129e+00  -1.9824673e+00  -3.3558187e-01  -5.0179973e+00   3.5112867e+00   1.8796782e+00   1.0696032e+01   2.0797915e+00  -1.5508266e+00  -5.6808092e+00  -9.7903102e-02  -4.3830439e+00   2.8278722e+00   3.0688123e+00   5.4657583e+00   4.2200689e+00   3.6852655e+00   3.5976271e+00   3.2269916e+00   4.6400181e-01  -1.8800302e+00  -1.9646073e+00  -2.4101609e+00  -4.8031101e-01   1.7842003e+00
  -2.5246413e+00  -1.0485692e+00  -1.0735562e+00  -7.3385356e-01   9.9714804e-02  -3.2541745e+00   3.3318827e+00  -1.3156886e+00   5.2462032e+00  -1.6535444e+00  -1.3139513e+00  -4.4625285e+00   2.7090290e+00  -3.2294714e+00   9.8208406e+00   4.4151490e+00  -1.7503903e+00  -2.6495094e+00  -1.1310637e+00  -2.6878078e+00  -3.5477350e-01  -1.8249807e+00  -1.2154086e+00  -1.7523506e+00  -2.1269383e+00  -1.4009128e+00  -2.6538930e+00  -1.0005159e+00  -2.2031753e+00   1.5816669e+00  -1.2846904e+00  -1.7371442e+00  -1.5441005e+00  -8.6760591e-01  -1.6425428e+00   1.7240763e+00  -2.1523807e+00   6.1173341e+00  -1.8896027e+00  -1.6404107e+00  -2.5822129e+00  -7.5638108e-03  -3.3416581e+00   1.2864072e+00  -2.7378318e+00   3.4066918e+00  -1.7133969e+00   8.0110815e+00   6.0292937e-01  -2.1169918e+00  -2.0285566e+00  -1.7949222e-01  -5.1782429e+00   3.7154095e+00   1.5971725e+00   1.1001798e+01   1.8263891e+00  -1.5567822e+00  -5.7603028e+00  -7.9608899e-02  -4.5256207e+00   2.9208570e+00   2.8709333e+00   5.5605180e+00   4.0800197e+00   3.7705081e+00   3.4472296e+00   3.2512469e+00   3.0568530e-01  -1.8978050e+00  -2.0585272e+00  -2.1578405e+00  -3.9020620e-01   1.7320427e+00
  -2.4858850e+00  -1.0094402e+00  -1.0961474e+00  -9.8160446e-01   2.6726711e-01  -3.3562349e+00   3.5663835e+00  -1.3756677e+00   5.3046919e+00  -1.7675658e+00  -1.2842105e+00  -4.5040067e+00   2.7639007e+00  -3.4027318e+00   1.0060609e+01   4.1869832e+00  -1.9184822e+00  -2.5168992e+00  -8.4867263e-01  -2.6560057e+00  -4.1505909e-01  -1.8990923e+00  -1.4351412e+00  -1.7853859e+00  -2.2497688e+00  -1.2641710e+00  -2.6273345e+00  -7.1318853e-01  -2.0856317e+00   1.8672601e+00  -1.1810635e+00  -1.7407912e+00  -1.6637107e+00  -8.5794485e-01  -1.7711092e+00   1.9695677e+00  -2.2492469e+00   6.2579037e+00  -2.0238789e+00  -1.6465505e+00  -2.7238089e+00   5.9900875e-02  -3.4363438e+00   1.4623649e+00  -2.9079007e+00   3.6288830e+00  -1.9729065e+00   8.2513386e+00   3.6867344e-01  -2.1203326e+00  -2.0486530e+00  -5.3047782e-02  -5.2700318e+00   3.8907787e+00   1.3344895e+00   1.1223631e+01   1.5769030e+00  -1.5778702e+00  -5.7746662e+00  -7.1543937e-02  -4.6110967e+00   3.0110778e+00   2.6929823e+00   5.6439902e+00   3.9500443e+00   3.8550140e+00   3.3170029e+00   3.2743389e+00   1.7274892e-01  -1.9496440e+00  -2.1636566e+00  -1.8699930e+00  -2.8716481e-01   1.6925562e+00
  -2.4809137e+00  -9.8072698e-01  -1.1559687e+00  -1.2345584e+00   4.0721992e-01  -3.3947402e+00   3.7613944e+00  -1.3961517e+00   5.3181996e+00  -1.8383463e+00  -1.2823754e+00  -4.4932314e+00   2.7776212e+00  -3.5186225e+00   1.0239973e+01   3.9608316e+00  -2.1157089e+00  -2.3666356e+00  -5.4535987e-01  -2.6483961e+00  -4.5847251e-01  -2.0059522e+00  -1.6728674e+00  -1.8437081e+00  -2.3689984e+00  -1.1410847e+00  -2.5605009e+00  -4.2743694e-01  -1.9152619e+00   2.1337642e+00  -1.0367408e+00  -1.7853261e+00  -1.8007589e+00  -8.7586810e-01  -1.8723548e+00   2.1864936e+00  -2.2925149e+00   6.3292136e+00  -2.1126209e+00  -1.6845728e+00  -2.8350781e+00   9.5032429e-02  -3.4716900e+00   1.6050076e+00  -3.0096574e+00   3.8046326e+00  -2.1866792e+00   8.4113259e+00   1.5723989e-01  -2.1677790e+00  -2.0423165e+00   4.3750739e-02  -5.2889600e+00   4.0350327e+00   1.1013598e+00   1.1354277e+01   1.3387169e+00  -1.6139513e+00  -5.7234884e+00  -7.5106049e-02  -4.6373258e+00   3.0951101e+00   2.5390491e+00   5.7120280e+00   3.8334517e+00   3.9329509e+00   3.2084498e+00   3.2917261e+00   6.7120886e-02  -2.0352865e+00  -2.2798997e+00  -1.5553551e+00  -1.7537119e-01   1.6637455e+00
  -2.5085303e+00  -9.6425375e-01  -1.2528369e+00  -1.4902860e+00   5.1724086e-01  -3.3658163e+00   3.9115790e+00  -1.3749334e+00   5.2845891e+00  -1.8638529e+00  -1.3066217e+00  -4.4297206e+00   2.7509137e+00  -3.5711986e+00   1.0355486e+01   3.7455061e+00  -2.3402616e+00  -2.2040209e+00  -2.3051580e-01  -2.6654970e+00  -4.8510393e-01  -2.1451163e+00  -1.9257852e+00  -1.9284364e+00  -2.4840960e+00  -1.0357451e+00  -2.4550482e+00  -1.5183612e-01  -1.6960842e+00   2.3734320e+00  -8.5581895e-01  -1.8695885e+00  -1.9538671e+00  -9.2171785e-01  -1.9448842e+00   2.3700300e+00  -2.2786123e+00   6.3290056e+00  -2.1524650e+00  -1.7519409e+00  -2.9145970e+00   9.8093782e-02  -3.4455432e+00   1.7133127e+00  -3.0375380e+00   3.9315003e+00  -2.3450643e+00   8.4878858e+00  -2.3189272e-02  -2.2559210e+00  -2.0094792e+00   1.1203007e-01  -5.2329299e+00   4.1469010e+00   9.0656833e-01   1.1390054e+01   1.1193360e+00  -1.6639744e+00  -5.6076028e+00  -9.0869869e-02  -4.6033360e+00   3.1702388e+00   2.4129628e+00   5.7615007e+00   3.7334846e+00   3.9994386e+00   3.1228426e+00   3.2996836e+00  -9.5212117e-03  -2.1534373e+00  -2.4070346e+00  -1.2242917e+00  -5.8723654e-02   1.6439309e+00
  -2.5665668e+00  -9.6139386e-01  -1.3854135e+00  -1.7465104e+00   5.9564981e-01  -3.2691692e+00   4.0128895e+00  -1.3116870e+00   5.2042276e+00  -1.8428693e+00  -1.3541607e+00  -4.3142747e+00   2.6857713e+00  -3.5566009e+00   1.0405922e+01   3.5493561e+00  -2.5896334e+00  -2.0353016e+00   8.5950712e-02  -2.7071351e+00  -4.9455299e-01  -2.3152839e+00  -2.1907839e+00  -2.0399593e+00  -2.5950118e+00  -9.5200601e-01  -2.3148876e+00   1.0493330e-01  -1.4347558e+00   2.5793172e+00  -6.4375331e-01  -1.9911436e+00  -2.1210941e+00  -9.9507203e-01  -1.9888870e+00   2.5159613e+00  -2.2071239e+00   6.2578984e+00  -2.1411368e+00  -1.8452257e+00  -2.9619104e+00   7.0266822e-02  -3.3582689e+00   1.7870214e+00  -2.9892064e+00   4.0083414e+00  -2.4410659e+00   8.4806462e+00  -1.6573896e-01  -2.3800401e+00  -1.9504135e+00   1.5396056e-01  -5.1022905e+00   4.2261988e+00   7.5756798e-01   1.1330889e+01   9.2612276e-01  -1.7260455e+00  -5.4290656e+00  -1.1855271e-01  -4.5093836e+00   3.2345644e+00   2.3181850e+00   5.7903854e+00   3.6532050e+00   4.0507537e+00   3.0612050e+00   3.2954959e+00  -5.5804512e-02  -2.3018101e+00  -2.5446309e+00  -8.8834598e-01   5.9426645e-02   1.6318548e+00
  -2.6520210e+00  -9.7300931e-01  -1.5512064e+00  -2.0011149e+00   6.4151475e-01  -3.1081987e+00   4.0627536e+00  -1.2079969e+00   5.0799426e+00  -1.7749818e+00  -1.4213773e+00  -4.1489745e+00   2.5853654e+00  -3.4732738e+00   1.0392171e+01   3.3798966e+00  -2.8606172e+00  -1.8673719e+00   3.9408699e-01  -2.7724806e+00  -4.8590251e-01  -2.5142864e+00  -2.4644786e+00  -2.1778322e+00  -2.7021082e+00  -8.9326378e-01  -2.1460470e+00   3.3448312e-01  -1.1403241e+00   2.7455863e+00  -4.0709778e-01  -2.1463939e+00  -2.2999640e+00  -1.0946852e+00  -2.0061191e+00   2.6208984e+00  -2.0808819e+00   6.1193189e+00  -2.0774744e+00  -1.9602433e+00  -2.9775389e+00   1.3583813e-02  -3.2127593e+00   1.8266309e+00  -2.8657192e+00   4.0353407e+00  -2.4707147e+00   8.3919782e+00  -2.6513204e-01  -2.5342942e+00  -1.8657136e+00   1.7262713e-01  -4.8998619e+00   4.2737578e+00   6.6015330e-01   1.1180198e+01   7.6603261e-01  -1.7975467e+00  -5.1911097e+00  -1.5704462e-01  -4.3569814e+00   3.2870466e+00   2.2576956e+00   5.7977771e+00   3.5953769e+00   4.0844578e+00   3.0242852e+00   3.2775821e+00  -7.0724930e-02  -2.4772097e+00  -2.6919709e+00  -5.5972215e-01   1.7647854e-01   1.6267505e+00
  -2.7612164e+00  -9.9941707e-01  -1.7466257e+00  -2.2521351e+00   6.5472286e-01  -2.8898933e+00   4.0601971e+00  -1.0672853e+00   4.9168460e+00  -1.6605400e+00  -1.5040095e+00  -3.9371448e+00   2.4538934e+00  -3.3220740e+00   1.0317045e+01   3.2434847e+00  -3.1493333e+00  -1.7074333e+00   6.8436503e-01  -2.8601025e+00  -4.5773555e-01  -2.7391124e+00  -2.7432473e+00  -2.3407143e+00  -2.8060556e+00  -8.6224580e-01  -1.9563981e+00   5.2911788e-01  -8.2384265e-01   2.8677804e+00  -1.5320385e-01  -2.3307450e+00  -2.4875200e+00  -1.2184697e+00  -1.9997864e+00   2.6824712e+00  -1.9058660e+00   5.9192979e+00  -1.9614254e+00  -2.0922187e+00  -2.9629450e+00  -6.9177158e-02  -3.0143123e+00   1.8333673e+00  -2.6715069e+00   4.0139963e+00  -2.4332726e+00   8.2268331e+00  -3.1789089e-01  -2.7119492e+00  -1.7562970e+00   1.7185306e-01  -4.6308401e+00   4.2912957e+00   6.1820816e-01   1.0944597e+01   6.4535689e-01  -1.8753074e+00  -4.8980916e+00  -2.0450426e-01  -4.1489075e+00   3.3274767e+00   2.2338674e+00   5.7838304e+00   3.5623481e+00   4.0994427e+00   3.0125238e+00   3.2455523e+00  -5.3712375e-02  -2.6756466e+00  -2.8479808e+00  -2.5072408e-01   2.9071783e-01   1.6283725e+00
  -2.8899807e+00  -1.0403840e+00  -1.9670943e+00  -2.4977359e+00   6.3602028e-01  -2.6245016e+00   4.0059029e+00  -8.9463535e-01   4.7220493e+00  -1.5005969e+00  -1.5973639e+00  -3.6832925e+00   2.2963754e+00  -3.1062624e+00   1.0185009e+01   3.1450559e+00  -3.4512867e+00  -1.5626248e+00   9.4812355e-01  -2.9680409e+00  -4.0819409e-01  -2.9859716e+00  -3.0232677e+00  -2.5263447e+00  -2.9077055e+00  -8.6082247e-01  -1.7552611e+00   6.8221858e-01  -4.9786475e-01   2.9430147e+00   1.1010763e-01  -2.5388106e+00  -2.6804008e+00  -1.3635243e+00  -1.9743353e+00   2.6994887e+00  -1.6909019e+00   5.6661392e+00  -1.7940083e+00  -2.2359714e+00  -2.9204623e+00  -1.7462554e-01  -2.7703830e+00   1.8091398e+00  -2.4141733e+00   3.9470545e+00  -2.3312615e+00   7.9924770e+00  -3.2244387e-01  -2.9056582e+00  -1.6234253e+00   1.5598044e-01  -4.3025908e+00   4.2812391e+00   6.3354120e-01   1.0633483e+01   5.6948623e-01  -1.9558209e+00  -4.5554222e+00  -2.5851777e-01  -3.8891934e+00   3.3563837e+00   2.2483402e+00   5.7496401e+00   3.5559450e+00   4.0958940e+00   3.0260211e+00   3.2001894e+00  -4.6892482e-03  -2.8924870e+00  -3.0111798e+00   2.6826536e-02   4.0138492e-01   1.6369879e+00
  -3.0338411e+00  -1.0951505e+00  -2.2072072e+00  -2.7361832e+00   5.8701767e-01  -2.3249998e+00   3.9022045e+00  -6.9652240e-01   4.5042739e+00  -1.2968322e+00  -1.6965609e+00  -3.3930042e+00   2.1184013e+00  -2.8313806e+00   1.0001857e+01   3.0879364e+00  -3.7614594e+00  -1.4396443e+00   1.1779656e+00  -3.0938969e+00  -3.3507507e-01  -3.2503975e+00  -3.3005605e+00  -2.7315674e+00  -3.0079472e+00  -8.8985210e-01  -1.5529072e+00   7.8859128e-01  -1.7583637e-01   2.9701118e+00   3.7488933e-01  -2.7646527e+00  -2.8749423e+00  -1.5262108e+00  -1.9351661e+00   2.6720543e+00  -1.4471825e+00   5.3699965e+00  -1.5772519e+00  -2.3861213e+00  -2.8531873e+00  -2.9891305e-01  -2.4902246e+00   1.7564716e+00  -2.1041172e+00   3.8384004e+00  -2.1703060e+00   7.6981339e+00  -2.7913385e-01  -3.1077843e+00  -1.4687351e+00   1.2961192e-01  -3.9243364e+00   4.2465138e+00   7.0581670e-01   1.0258506e+01   5.4269786e-01  -2.0354979e+00  -4.1694837e+00  -3.1631308e-01  -3.5830898e+00   3.3748772e+00   2.3018980e+00   5.6970563e+00   3.5773768e+00   4.0751791e+00   3.0645056e+00   3.1433632e+00   7.5885486e-02  -3.1226287e+00  -3.1796556e+00   2.6216657e-01   5.0867314e-01   1.6533300e+00
  -3.1882316e+00  -1.1624831e+00  -2.4609300e+00  -2.9658114e+00   5.1016097e-01  -2.0063802e+00   3.7530187e+00  -4.8046339e-01   4.2733959e+00  -1.0514694e+00  -1.7968050e+00  -3.0728139e+00   1.9258474e+00  -2.5050198e+00   9.7743524e+00   3.0737361e+00  -4.0744382e+00  -1.3443800e+00   1.3680958e+00  -3.2349340e+00  -2.3596049e-01  -3.5273865e+00  -3.5710474e+00  -2.9524027e+00  -3.1075638e+00  -9.4907106e-01  -1.3599855e+00   8.4476404e-01   1.2858371e-01   2.9496693e+00   6.3341271e-01  -3.0020424e+00  -3.0673019e+00  -1.7022730e+00  -1.8882874e+00   2.6016342e+00  -1.1876281e+00   5.0423769e+00  -1.3141107e+00  -2.5373098e+00  -2.7648424e+00  -4.3789853e-01  -2.1844350e+00   1.6784091e+00  -1.7540010e+00   3.6929077e+00  -1.9588017e+00   7.3545650e+00  -1.9013322e-01  -3.3107630e+00  -1.2942753e+00   9.7326392e-02  -3.5067626e+00   4.1903194e+00   8.3258473e-01   9.8329719e+00   5.6797730e-01  -2.1109418e+00  -3.7475403e+00  -3.7501455e-01  -3.2370077e+00   3.3844468e+00   2.3943585e+00   5.6284794e+00   3.6271566e+00   4.0396718e+00   3.1273106e+00   3.0778810e+00   1.8698930e-01  -3.3607007e+00  -3.3510696e+00   4.4613524e-01   6.1366211e-01   1.6785181e+00
  -3.3487055e+00  -1.2407533e+00  -2.7218301e+00  -3.1849930e+00   4.0866645e-01  -1.6848013e+00   3.5637195e+00  -2.5460608e-01   4.0399392e+00  -7.6719309e-01  -1.8936650e+00  -2.7300396e+00   1.7245714e+00  -2.1364951e+00   9.5098670e+00   3.1023224e+00  -4.3845746e+00  -1.2815730e+00   1.5145834e+00  -3.3881919e+00  -1.0837681e-01  -3.8115673e+00  -3.8306224e+00  -3.1841676e+00  -3.2070975e+00  -1.0370354e+00  -1.1869087e+00   8.4921609e-01   4.0224214e-01   2.8840549e+00   8.7850051e-01  -3.2447297e+00  -3.2535999e+00  -1.8869958e+00  -1.8399305e+00   2.4910717e+00  -9.2612726e-01   4.6956065e+00  -1.0083656e+00  -2.6844332e+00  -2.6596155e+00  -5.8731742e-01  -1.8644366e+00   1.5784092e+00  -1.3780913e+00   3.5162590e+00  -1.7074270e+00   6.9736035e+00  -5.9275340e-02  -3.5074832e+00  -1.1025408e+00   6.3381721e-02  -3.0615642e+00   4.1159089e+00   1.0094111e+00   9.3712037e+00   6.4687996e-01  -2.1792311e+00  -3.2976241e+00  -4.3191917e-01  -2.8584277e+00   3.3867309e+00   2.5244892e+00   5.5466216e+00   3.7050450e+00   3.9925268e+00   3.2133544e+00   3.0072849e+00   3.2702904e-01  -3.6012747e+00  -3.5226948e+00   5.7165973e-01   7.1819525e-01   1.7139460e+00
  -3.5111482e+00  -1.3280390e+00  -2.9833247e+00  -3.3921210e+00   2.8642379e-01  -1.3766522e+00   3.3409593e+00  -2.7281293e-02   3.8145509e+00  -4.4707717e-01  -1.9833495e+00  -2.3725919e+00   1.5201098e+00  -1.7364447e+00   9.2160237e+00   3.1718796e+00  -4.6861698e+00  -1.2545302e+00   1.6155403e+00  -3.5506074e+00   5.0021163e-02  -4.0973947e+00  -4.0752423e+00  -3.4216358e+00  -3.3067369e+00  -1.1511202e+00  -1.0432343e+00   8.0252593e-01   6.3320993e-01   2.7773369e+00   1.1038356e+00  -3.4867065e+00  -3.4300797e+00  -2.0753898e+00  -1.7961559e+00   2.3445463e+00  -6.7670609e-01   4.3422883e+00  -6.6451360e-01  -2.8228800e+00  -2.5419860e+00  -7.4294616e-01  -1.5419147e+00   1.4602092e+00  -9.9151314e-01   3.3147419e+00  -1.4285247e+00   6.5676720e+00   1.0818743e-01  -3.6916711e+00  -8.9649595e-01   3.1425944e-02  -2.6009624e+00   4.0263870e+00   1.2300976e+00   8.8878997e+00   7.7943825e-01  -2.2381892e+00  -2.8284158e+00  -4.8477222e-01  -2.4557702e+00   3.3832839e+00   2.6899536e+00   5.4542783e+00   3.8100131e+00   3.9374249e+00   3.3211272e+00   2.9356094e+00   4.9385249e-01  -3.8390839e+00  -3.6914847e+00   6.3415801e-01   8.2470845e-01   1.7611453e+00
  -3.6719769e+00  -1.4222431e+00  -3.2389358e+00  -3.5856026e+00   1.4787089e-01  -1.0975879e+00   3.0924465e+00   1.9345566e-01   3.6074857e+00  -9.4528954e-02  -2.0629652e+00  -2.0087586e+00   1.3173985e+00  -1.3163756e+00   8.9003774e+00   3.2790372e+00  -4.9736779e+00  -1.2649039e+00   1.6712062e+00  -3.7191413e+00   2.4125119e-01  -4.3793562e+00  -4.3010391e+00  -3.6592324e+00  -3.4062334e+00  -1.2875775e+00  -9.3707923e-01   7.0742752e-01   8.1146010e-01   2.6351468e+00   1.3042316e+00  -3.7224487e+00  -3.5932720e+00  -2.2623957e+00  -1.7624698e+00   2.1674754e+00  -4.5267696e-01   3.9947716e+00  -2.8765110e-01  -2.9487622e+00  -2.4165469e+00  -9.0075592e-01  -1.2282489e+00   1.3276833e+00  -6.0946033e-01   3.0950336e+00  -1.1353958e+00   6.1493065e+00   3.0588122e-01  -3.8582457e+00  -6.7958013e-01   4.2352273e-03  -2.1372205e+00   3.9245469e+00   1.4869825e+00   8.3975183e+00   9.6411868e-01  -2.2866169e+00  -2.3491028e+00  -5.3201942e-01  -2.0382274e+00   3.3753590e+00   2.8873040e+00   5.3541128e+00   3.9402286e+00   3.8783051e+00   3.4486834e+00   2.8671116e+00   6.8477615e-01  -4.0692352e+00  -3.8541721e+00   6.3183602e-01   9.3602486e-01   1.8216284e+00
  -3.8283175e+00  -1.5212191e+00  -3.4825347e+00  -3.7638696e+00  -2.1551056e-03  -8.6159883e-01   2.8266866e+00   4.0026464e-01   3.4281220e+00   2.8674545e-01  -2.1307338e+00  -1.6469713e+00   1.1205383e+00  -8.8817720e-01   8.5701505e+00   3.4190709e+00  -5.2419136e+00  -1.3125525e+00   1.6839351e+00  -3.8909019e+00   4.6679630e-01  -4.6521757e+00  -4.5044406e+00  -3.8912495e+00  -3.5048505e+00  -1.4416533e+00  -8.7460433e-01   5.6876709e-01   9.2946335e-01   2.4644820e+00   1.4758536e+00  -3.9471243e+00  -3.7401593e+00  -2.4430888e+00  -1.7434803e+00   1.9663631e+00  -2.6582397e-01   3.6646678e+00   1.1664667e-01  -3.0591243e+00  -2.2878357e+00  -1.0570520e+00  -9.3396674e-01   1.1846958e+00  -2.4640879e-01   2.8639805e+00  -8.4154705e-01   5.7306988e+00   5.2664485e-01  -4.0036181e+00  -4.5569203e-01  -1.6498904e-02  -1.6821798e+00   3.8127538e+00   1.7713024e+00   7.9137270e+00   1.1978294e+00  -2.3244749e+00  -1.8692137e+00  -5.7301496e-01  -1.6155447e+00   3.3637325e+00   3.1120164e+00   5.2484848e+00   4.0930654e+00   3.8191029e+00   3.5936410e+00   2.8059932e+00   8.9662578e-01  -4.2874039e+00  -4.0073870e+00   5.6585987e-01   1.0551283e+00   1.8967238e+00
  -3.9781446e+00  -1.6228978e+00  -3.7085718e+00  -3.9254078e+00  -1.5858305e-01  -6.8017614e-01   2.5526920e+00   5.8691513e-01   3.2845367e+00   6.9275522e-01  -2.1861519e+00  -1.2955646e+00   9.3262255e-01  -4.6363279e-01   8.2320224e+00   3.5861498e+00  -5.4862522e+00  -1.3954925e+00   1.6580845e+00  -4.0632614e+00   7.2740233e-01  -4.9110088e+00  -4.6823043e+00  -4.1120734e+00  -3.6013529e+00  -1.6077585e+00  -8.5960496e-01   3.9335853e-01   9.8266357e-01   2.2734519e+00   1.6163777e+00  -4.1567559e+00  -3.8683271e+00  -2.6128792e+00  -1.7426121e+00   1.7485967e+00  -1.2567997e-01   3.3624244e+00   5.4244769e-01  -3.1521172e+00  -2.1601784e+00  -1.2085912e+00  -6.6825330e-01   1.0349558e+00   8.4619235e-02   2.6283823e+00  -5.5994243e-01   5.3232899e+00   7.6288330e-01  -4.1259116e+00  -2.2914803e-01  -3.0314330e-02  -1.2468428e+00   3.6928788e+00   2.0735937e+00   7.4489260e+00   1.4759832e+00  -2.3529970e+00  -1.3984305e+00  -6.0816622e-01  -1.1977721e+00   3.3485797e+00   3.3585773e+00   5.1393080e+00   4.2651377e+00   3.7635079e+00   3.7531868e+00   2.7561258e+00   1.1257846e+00  -4.4899992e+00  -4.1477894e+00   4.4038939e-01   1.1849287e+00   1.9874057e+00
  -4.1203718e+00  -1.7254006e+00  -3.9122700e+00  -4.0687999e+00  -3.1628290e-01  -5.6162611e-01   2.2796775e+00   7.4861058e-01   3.1831563e+00   1.1192183e+00  -2.2300753e+00  -9.6253315e-01   7.5564060e-01  -5.3947811e-02   7.8919879e+00   3.7736231e+00  -5.7028035e+00  -1.5099444e+00   1.5998107e+00  -4.2339558e+00   1.0228911e+00  -5.1516055e+00  -4.8320445e+00  -4.3164043e+00  -3.6940285e+00  -1.7796840e+00  -8.9323250e-01   1.8973854e-01   9.6979996e-01   2.0709792e+00   1.7250827e+00  -4.3483247e+00  -3.9760865e+00  -2.7676877e+00  -1.7618996e+00   1.5222014e+00  -3.8943437e-02   3.0969787e+00   9.8358735e-01  -3.2271117e+00  -2.0375554e+00  -1.3526751e+00  -4.3854442e-01   8.8188931e-01   3.7269616e-01   2.3947917e+00  -3.0230549e-01   4.9374142e+00   1.0069195e+00  -4.2250804e+00  -4.6150952e-03  -3.8040546e-02  -8.4101358e-01   3.5662871e+00   2.3841100e+00   7.0138760e+00   1.7926112e+00  -2.3747188e+00  -9.4637647e-01  -6.3900343e-01  -7.9497704e-01   3.3294154e+00   3.6206141e+00   5.0279723e+00   4.4523555e+00   3.7147556e+00   3.9240900e+00   2.7207978e+00   1.3682444e+00  -4.6742863e+00  -4.2722048e+00   2.6246455e-01   1.3280380e+00   2.0941330e+00
  -4.2548789e+00  -1.8271338e+00  -4.0897784e+00  -4.1927790e+00  -4.7024139e-01  -5.1057973e-01   2.0167452e+00   8.8222251e-01   3.1284960e+00   1.5615406e+00  -2.2647146e+00  -6.5529837e-01   5.9046135e-01   3.3067689e-01   7.5552798e+00   3.9743219e+00  -5.8885507e+00  -1.6504752e+00   1.5167778e+00  -4.4011564e+00   1.3520015e+00  -5.3704414e+00  -4.9517507e+00  -4.4994616e+00  -3.7807481e+00  -1.9508535e+00  -9.7386732e-01  -3.2169426e-02   8.9305232e-01   1.8664604e+00   1.8028637e+00  -4.5198149e+00  -4.0625629e+00  -2.9040927e+00  -1.8018672e+00   1.2955564e+00  -9.0732828e-03   2.8754931e+00   1.4337931e+00  -3.2847399e+00  -1.9234907e+00  -1.4872121e+00  -2.5022545e-01   7.2853432e-01   6.0949842e-01   2.1693311e+00  -7.8514720e-02   4.5820127e+00   1.2513271e+00  -4.3029069e+00   2.1298359e-01  -4.1766549e-02  -4.7301283e-01   3.4338723e+00   2.6932283e+00   6.6174260e+00   2.1405211e+00  -2.3934190e+00  -5.2238252e-01  -6.6816499e-01  -4.1694527e-01   3.3050976e+00   3.8910609e+00   4.9153062e+00   4.6500016e+00   3.6754556e+00   4.1027189e+00   2.7024937e+00   1.6196551e+00  -4.8384585e+00  -4.3777513e+00   4.1744870e-02   1.4865654e+00   2.2167016e+00
  -4.3824672e+00  -1.9268529e+00  -4.2382731e+00  -4.2962837e+00  -6.1573099e-01  -5.2772682e-01   1.7725712e+00   9.8642070e-01   3.1229962e+00   2.0147854e+00  -2.2935342e+00  -3.8049095e-01   4.3689377e-01   6.8140925e-01   7.2263442e+00   4.1808658e+00  -6.0414380e+00  -1.8102276e+00   1.4177948e+00  -4.5635061e+00   1.7122689e+00  -5.5647945e+00  -5.0402755e+00  -4.6571578e+00  -3.8590481e+00  -2.1145949e+00  -1.0971522e+00  -2.6147091e-01   7.5799496e-01   1.6694039e+00   1.8521677e+00  -4.6701922e+00  -4.1277327e+00  -3.0194353e+00  -1.8615014e+00   1.0770906e+00  -3.6088037e-02   2.7031851e+00   1.8868104e+00  -3.3268461e+00  -1.8209659e+00  -1.6107435e+00  -1.0645275e-01   5.7747037e-01   7.8965432e-01   1.9575351e+00   1.0387070e-01   4.2644182e+00   1.4892283e+00  -4.3628730e+00   4.1858775e-01  -4.4714855e-02  -1.4947324e-01   3.2961260e+00   2.9918252e+00   6.2663518e+00   2.5114980e+00  -2.4139611e+00  -1.3524251e-01  -6.9929855e-01  -7.2873229e-02   3.2738934e+00   4.1623564e+00   4.8015824e+00   4.8528262e+00   3.6474643e+00   4.2850662e+00   2.7027150e+00   1.8753705e+00  -4.9816484e+00  -4.4619517e+00  -2.0989194e-01   1.6619478e+00   2.3541208e+00
  -4.5047406e+00  -2.0236923e+00  -4.3559999e+00  -4.3785118e+00  -7.4846403e-01  -6.0979078e-01   1.5551041e+00   1.0616933e+00   3.1669582e+00   2.4736453e+00  -2.3210496e+00  -1.4375780e-01   2.9381110e-01   9.9107059e-01   6.9088574e+00   4.3859478e+00  -6.1604051e+00  -1.9812261e+00   1.3123949e+00  -4.7201108e+00   2.0999542e+00  -5.7327689e+00  -5.0972900e+00  -4.7862324e+00  -3.9262378e+00  -2.2644204e+00  -1.2561850e+00  -4.8677732e-01   5.7335736e-01   1.4890540e+00   1.8768504e+00  -4.7993173e+00  -4.1724080e+00  -3.1118788e+00  -1.9383179e+00   8.7496062e-01  -1.1657984e-01   2.5832482e+00   2.3365284e+00  -3.3563422e+00  -1.7323539e+00  -1.7224302e+00  -8.1043020e-03   4.3078699e-01   9.1091355e-01   1.7642160e+00   2.3993077e-01   3.9902149e+00   1.7145444e+00  -4.4099082e+00   6.0714163e-01  -5.1022746e-02   1.2478032e-01   3.1532353e+00   3.2715984e+00   5.9652949e+00   2.8965374e+00  -2.4420459e+00   2.0703419e-01  -7.3687945e-01   2.2892793e-01   3.2335947e+00   4.4266549e+00   4.6865636e+00   5.0551587e+00   3.6317960e+00   4.4667850e+00   2.7218495e+00   2.1304894e+00  -5.1038794e+00  -4.5228214e+00  -4.7887607e-01   1.8548210e+00   2.5045233e+00
  -4.6239076e+00  -2.1171587e+00  -4.4422598e+00  -4.4389596e+00  -8.6472566e-01  -7.4974228e-01   1.3712859e+00   1.1102562e+00   3.2585733e+00   2.9324221e+00  -2.3525362e+00   5.0398103e-02   1.5932440e-01   1.2543292e+00   6.6057682e+00   4.5825963e+00  -6.2453585e+00  -2.1547454e+00   1.2103781e+00  -4.8704868e+00   2.5100295e+00  -5.8732663e+00  -5.1232934e+00  -4.8843379e+00  -3.9795201e+00  -2.3942993e+00  -1.4418609e+00  -6.9672347e-01   3.5060053e-01   1.3340170e+00   1.8819587e+00  -4.9078045e+00  -4.1981659e+00  -3.1804176e+00  -2.0285113e+00   6.9673233e-01  -2.4393962e-01   2.5168562e+00   2.7771067e+00  -3.3769722e+00  -1.6593697e+00  -1.8219996e+00   4.6141854e-02   2.9009058e-01   9.7413104e-01   1.5933571e+00   3.2753538e-01   3.7631673e+00   1.9221887e+00  -4.4500218e+00   7.7375417e-01  -6.5445909e-02   3.4676658e-01   3.0051906e+00   3.5253253e+00   5.7167902e+00   3.2861037e+00  -2.4838765e+00   4.9745863e-01  -7.8595747e-01   4.8130595e-01   3.1816744e+00   4.6760454e+00   4.5695705e+00   5.2510299e+00   3.6285782e+00   4.6432357e+00   2.7590942e+00   2.3798961e+00  -5.2059546e+00  -4.5589257e+00  -7.5057484e-01   2.0649416e+00   2.6651120e+00
  -4.7425199e+00  -2.2070878e+00  -4.4973331e+00  -4.4774466e+00  -9.6148224e-01  -9.3723537e-01   1.2268011e+00   1.1358626e+00   3.3940417e+00   3.3850307e+00  -2.3936549e+00   1.9874297e-01   3.0985586e-02   1.4677972e+00   6.3193512e+00   4.7643971e+00  -6.2970896e+00  -2.3217204e+00   1.1213364e+00  -5.0144635e+00   2.9362275e+00  -5.9859038e+00  -5.1195789e+00  -4.9500766e+00  -4.0161162e+00  -2.4989088e+00  -1.6433428e+00  -8.8050140e-01   1.0332918e-01   1.2119028e+00   1.8734474e+00  -4.9968324e+00  -4.2072234e+00  -3.2248392e+00  -2.1271785e+00   5.4907154e-01  -4.0877624e-01   2.5032506e+00   3.2030978e+00  -3.3929916e+00  -1.6030376e+00  -1.9096551e+00   5.9610598e-02   1.5654610e-01   9.8307149e-01   1.4480292e+00   3.6732363e-01   3.5852174e+00   2.1082019e+00  -4.4898348e+00   9.1387342e-01  -9.3003281e-02   5.1530384e-01   2.8518963e+00   3.7470464e+00   5.5213709e+00   3.6704106e+00  -2.5457566e+00   7.3027514e-01  -8.5184385e-01   6.7850696e-01   3.1154706e+00   4.9027748e+00   4.4495678e+00   5.4343137e+00   3.6370444e+00   4.8095479e+00   2.8124349e+00   2.6183042e+00  -5.2892948e+00  -4.5694056e+00  -1.0099961e+00   2.2911598e+00   2.8321542e+00
  -4.8631625e+00  -2.2935727e+00  -4.5223580e+00  -4.4941221e+00  -1.0364611e+00  -1.1592360e+00   1.1258640e+00   1.1435218e+00   3.5677683e+00   3.8250351e+00  -2.4500256e+00   2.9939764e-01  -9.3997077e-02   1.6300299e+00   6.0512590e+00   4.9256777e+00  -6.3171492e+00  -2.4731801e+00   1.0541820e+00  -5.1520524e+00   3.3711579e+00  -6.0708905e+00  -5.0881529e+00  -4.9829884e+00  -4.0333968e+00  -2.5738547e+00  -1.8486352e+00  -1.0283853e+00  -1.5342919e-01   1.1289961e+00   1.8578429e+00  -5.0679207e+00  -4.2022729e+00  -3.2456441e+00  -2.2286027e+00   4.3746130e-01  -5.9949918e-01   2.5398917e+00   3.6095633e+00  -3.4087892e+00  -1.5636719e+00  -1.9859543e+00   3.7331625e-02   3.0943556e-02   9.4405197e-01   1.3303315e+00   3.6252313e-01   3.4565382e+00   2.2698259e+00  -4.5360489e+00   1.0234682e+00  -1.3859112e-01   6.3089483e-01   2.6932711e+00   3.9321770e+00   5.3777342e+00   4.0397172e+00  -2.6336425e+00   9.0113990e-01  -9.3975682e-01   8.1637179e-01   3.0323827e+00   5.0994596e+00   4.3252668e+00   5.5988722e+00   3.6555652e+00   4.9607033e+00   2.8786838e+00   2.8403182e+00  -5.3557377e+00  -4.5539756e+00  -1.2425318e+00   2.5314428e+00   3.0010285e+00
  -4.9881187e+00  -2.3768690e+00  -4.5191655e+00  -4.4894548e+00  -1.0882032e+00  -1.4008010e+00   1.0710509e+00   1.1391508e+00   3.7726285e+00   4.2457266e+00  -2.5267730e+00   3.5188143e-01  -2.1854193e-01   1.7414353e+00   5.8025655e+00   5.0616507e+00  -6.3076830e+00  -2.6006832e+00   1.0167017e+00  -5.2832961e+00   3.8064935e+00  -6.1288767e+00  -5.0316167e+00  -4.9834915e+00  -4.0290070e+00  -2.6158512e+00  -2.0452283e+00  -1.1322211e+00  -4.0403969e-01   1.0899715e+00   1.8418700e+00  -5.1226960e+00  -4.1862851e+00  -3.2439299e+00  -2.3265813e+00   3.6595653e-01  -8.0302591e-01   2.6226659e+00   3.9921798e+00  -3.4284759e+00  -1.5408705e+00  -2.0516692e+00  -1.4337731e-02  -8.6220753e-02   8.6544977e-01   1.2413537e+00   3.1862764e-01   3.3756380e+00   2.4055214e+00  -4.5948801e+00   1.0992093e+00  -2.0659025e-01   6.9555335e-01   2.5293362e+00   4.0775475e+00   5.2829561e+00   4.3846268e+00  -2.7526801e+00   1.0072596e+00  -1.0544454e+00   8.9248126e-01   2.9300713e+00   5.2592926e+00   4.1952228e+00   5.7387180e+00   3.6817164e+00   5.0916428e+00   2.9535799e+00   3.0405144e+00  -5.4073139e+00  -4.5128932e+00  -1.4347052e+00   2.7829473e+00   3.1663298e+00
  -5.1190405e+00  -2.4572885e+00  -4.4900918e+00  -4.4642091e+00  -1.1160865e+00  -1.6459599e+00   1.0631866e+00   1.1291790e+00   4.0002899e+00   4.6402526e+00  -2.6280775e+00   3.5711269e-01  -3.4548552e-01   1.8041053e+00   5.5737991e+00   5.1685204e+00  -6.2712508e+00  -2.6967373e+00   1.0151558e+00  -5.4081140e+00   4.2332229e+00  -6.1607933e+00  -4.9530211e+00  -4.9527898e+00  -4.0009833e+00  -2.6228528e+00  -2.2207771e+00  -1.1858573e+00  -6.3312585e-01   1.0976648e+00   1.8320613e+00  -5.1626606e+00  -4.1622997e+00  -3.2212558e+00  -2.4147771e+00   3.3698736e-01  -1.0055684e+00   2.7461352e+00   4.3473282e+00  -3.4554758e+00  -1.5335305e+00  -2.1076379e+00  -8.8143895e-02  -1.9466205e-01   7.5711011e-01   1.1811633e+00   2.4296169e-01   3.3395114e+00   2.5149326e+00  -4.6714983e+00   1.1386412e+00  -3.0050070e-01   7.1258532e-01   2.3602860e+00   4.1813864e+00   5.2327375e+00   4.6963982e+00  -2.9067581e+00   1.0474829e+00  -1.1998149e+00   9.0624391e-01   2.8066511e+00   5.3762397e+00   4.0579490e+00   5.8481941e+00   3.7123880e+00   5.1974015e+00   3.0319504e+00   3.2135572e+00  -5.4460211e+00  -4.4469109e+00  -1.5748819e+00   3.0421316e+00   3.3220377e+00
  -5.2566549e+00  -2.5350925e+00  -4.4377800e+00  -4.4194175e+00  -1.1203250e+00  -1.8786451e+00   1.1012879e+00   1.1201295e+00   4.2415761e+00   5.0017923e+00  -2.7567655e+00   3.1736640e-01  -4.7738441e-01   1.8215834e+00   5.3649696e+00   5.2435564e+00  -6.2106439e+00  -2.7551800e+00   1.0539406e+00  -5.5261642e+00   4.6419572e+00  -6.1676923e+00  -4.8557059e+00  -4.8927513e+00  -3.9478687e+00  -2.5941392e+00  -2.3637802e+00  -1.1854922e+00  -8.2643601e-01   1.1529115e+00   1.8343679e+00  -5.1889883e+00  -4.1332199e+00  -3.1794979e+00  -2.4870800e+00   3.5122267e-01  -1.1934493e+00   2.9038137e+00   4.6721581e+00  -3.4921528e+00  -1.5398873e+00  -2.1546270e+00  -1.7639454e-01  -2.9423245e-01   6.2969539e-01   1.1488160e+00   1.4416639e-01   3.3438243e+00   2.5988101e+00  -4.7695199e+00   1.1403326e+00  -4.2262515e-01   6.8634120e-01   2.1865433e+00   4.2432531e+00   5.2216786e+00   4.9672435e+00  -3.0981110e+00   1.0223476e+00  -1.3785758e+00   8.5892228e-01   2.6608652e+00   5.4452284e+00   3.9120275e+00   5.9221619e+00   3.7439293e+00   5.2732710e+00   3.1079341e+00   3.3543490e+00  -5.4736163e+00  -4.3572170e+00  -1.6539081e+00   3.3049012e+00   3.4617432e+00
  -5.4005324e+00  -2.6103922e+00  -4.3649894e+00  -4.3563496e+00  -1.1019410e+00  -2.0836152e+00   1.1825696e+00   1.1182035e+00   4.4868630e+00   5.3237795e+00  -2.9139706e+00   2.3618676e-01  -6.1633025e-01   1.7985905e+00   5.1755923e+00   5.2851413e+00  -6.1287156e+00  -2.7715060e+00   1.1353308e+00  -5.6367370e+00   5.0232876e+00  -6.1506091e+00  -4.7431394e+00  -4.8057724e+00  -3.8688101e+00  -2.5303463e+00  -2.4642192e+00  -1.1299189e+00  -9.7166119e-01   1.2544628e+00   1.8537959e+00  -5.2023598e+00  -4.1016227e+00  -3.1207072e+00  -2.5379571e+00   4.0750279e-01  -1.3538970e+00   3.0884579e+00   4.9646248e+00  -3.5395075e+00  -1.5575842e+00  -2.1932107e+00  -2.7141462e-01  -3.8486264e-01   4.9401917e-01   1.1423963e+00   3.1642811e-02   3.3831299e+00   2.6588935e+00  -4.8905898e+00   1.1039961e+00  -5.7382594e-01   6.2195494e-01   2.0088009e+00   4.2639373e+00   5.2435616e+00   5.1906150e+00  -3.3270034e+00   9.3407943e-01  -1.5919397e+00   7.5359454e-01   2.4922365e+00   5.4623250e+00   3.7562190e+00   5.9562005e+00   3.7723297e+00   5.3149875e+00   3.1752573e+00   3.4582156e+00  -5.4914404e+00  -4.2453700e+00  -1.6656377e+00   3.5667730e+00   3.5789298e+00
  -5.5489403e+00  -2.6830686e+00  -4.2744237e+00  -4.2764865e+00  -1.0627157e+00  -2.2473196e+00   1.3025170e+00   1.1288913e+00   4.7264842e+00   5.6001552e+00  -3.0988957e+00   1.1825621e-01  -7.6377666e-01   1.7407273e+00   5.0047172e+00   5.2927879e+00  -6.0282337e+00  -2.7431234e+00   1.2593135e+00  -5.7386905e+00   5.3681649e+00  -6.1104576e+00  -4.6187698e+00  -4.6946374e+00  -3.7636441e+00  -2.4334463e+00  -2.5141276e+00  -1.0206521e+00  -1.0591564e+00   1.3989836e+00   1.8940841e+00  -5.2028562e+00  -4.0696045e+00  -3.0469848e+00  -2.5627760e+00   5.0284874e-01  -1.4757754e+00   3.2923568e+00   5.2234882e+00  -3.5969721e+00  -1.5837773e+00  -2.2236830e+00  -3.6597550e-01  -4.6652186e-01   3.6040812e-01   1.1590866e+00  -8.5009098e-02   3.4511083e+00   2.6977652e+00  -5.0340873e+00   1.0305656e+00  -7.5336802e-01   5.2508354e-01   1.8280481e+00   4.2453350e+00   5.2916411e+00   5.3614582e+00  -3.5915216e+00   7.8654623e-01  -1.8393841e+00   5.9505135e-01   2.3011852e+00   5.4248971e+00   3.5895773e+00   5.9468077e+00   3.7934297e+00   5.3189319e+00   3.2275549e+00   3.5211166e+00  -5.5002943e+00  -4.1132389e+00  -1.6073202e+00   3.8230487e+00   3.6672925e+00
  -5.6987950e+00  -2.7527136e+00  -4.1685912e+00  -4.1815010e+00  -1.0051135e+00  -2.3586508e+00   1.4550265e+00   1.1566311e+00   4.9511317e+00   5.8256372e+00  -3.3086931e+00  -3.0779043e-02  -9.2038409e-01   1.6541728e+00   4.8509668e+00   5.2671350e+00  -5.9117633e+00  -2.6695238e+00   1.4235245e+00  -5.8304368e+00   5.6682824e+00  -6.0479652e+00  -4.4858962e+00  -4.5623814e+00  -3.6329636e+00  -2.3066760e+00  -2.5080541e+00  -8.6192398e-01  -1.0825215e+00   1.5811378e+00   1.9574450e+00  -5.1899148e+00  -4.0386640e+00  -2.9603754e+00  -2.5580834e+00   6.3255240e-01  -1.5502027e+00   3.5076107e+00   5.4482731e+00  -3.6623188e+00  -1.6152738e+00  -2.2459999e+00  -4.5367400e-01  -5.3919558e-01   2.3813124e-01   1.1952730e+00  -1.9652156e-01   3.5408219e+00   2.7186836e+00  -5.1969882e+00   9.2222031e-01  -9.5885770e-01   4.0166004e-01   1.6455902e+00   4.1903137e+00   5.3589238e+00   5.4764265e+00  -3.8874911e+00   5.8516403e-01  -2.1185018e+00   3.8963045e-01   2.0891074e+00   5.3317574e+00   3.4115533e+00   5.8915938e+00   3.8031520e+00   5.2823356e+00   3.2587172e+00   3.5398725e+00  -5.5003659e+00  -3.9629451e+00  -1.4798204e+00   4.0689849e+00   3.7210830e+00
  -5.8457153e+00  -2.8185999e+00  -4.0497024e+00  -4.0732443e+00  -9.3218486e-01  -2.4095461e+00   1.6326094e+00   1.2045362e+00   5.1522310e+00   5.9959843e+00  -3.5384781e+00  -2.0452307e-01  -1.0858867e+00   1.5453956e+00   4.7125886e+00   5.2099135e+00  -5.7815897e+00  -2.5523565e+00   1.6232922e+00  -5.9099753e+00   5.9164426e+00  -5.9636481e+00  -4.3475687e+00  -4.4121621e+00  -3.4781599e+00  -2.1544151e+00  -2.4433961e+00  -6.6054629e-01  -1.0390059e+00   1.7937617e+00   2.0443831e+00  -5.1623504e+00  -4.0096362e+00  -2.8627880e+00  -2.5218253e+00   7.9034956e-01  -1.5710273e+00   3.7263892e+00   5.6391909e+00  -3.7317007e+00  -1.6487017e+00  -2.2597573e+00  -5.2924250e-01  -6.0287617e-01   1.3492850e-01   1.2466850e+00  -2.9442976e-01   3.6449802e+00   2.7253988e+00  -5.3738949e+00   7.8235097e-01  -1.1862776e+00   2.5766875e-01   1.4630559e+00   4.1025689e+00   5.4384325e+00   5.5340331e+00  -4.2085278e+00   3.3675696e-01  -2.4249499e+00   1.4499526e-01   1.8584051e+00   5.1832759e+00   3.2220907e+00   5.7894542e+00   3.7977364e+00   5.2034762e+00   3.2632396e+00   3.5123851e+00  -5.4912193e+00  -3.7968161e+00  -1.2876562e+00   4.2999466e+00   3.7354486e+00
  -5.9841774e+00  -2.8796798e+00  -3.9196061e+00  -3.9537357e+00  -8.4744227e-01  -2.3954051e+00   1.8266608e+00   1.2742042e+00   5.3222682e+00   6.1082331e+00  -3.7814759e+00  -3.9607793e-01  -1.2589916e+00   1.4208929e+00   4.5875246e+00   5.1238872e+00  -5.6396726e+00  -2.3953985e+00   1.8517911e+00  -5.9749711e+00   6.1068675e+00  -5.8578304e+00  -4.2065185e+00  -4.2471503e+00  -3.3014375e+00  -1.9820159e+00  -2.3205808e+00  -4.2563817e-01  -9.2971117e-01   2.0281209e+00   2.1536030e+00  -5.1184386e+00  -3.9826749e+00  -2.7559408e+00  -2.4534913e+00   9.6867239e-01  -1.5351354e+00   3.9411613e+00   5.7970239e+00  -3.7998150e+00  -1.6806999e+00  -2.2642015e+00  -5.8877570e-01  -6.5756065e-01   5.6662795e-02   1.3085710e+00  -3.7145943e-01   3.7562052e+00   2.7219607e+00  -5.5572380e+00   6.1546236e-01  -1.4301141e+00   9.8950081e-02   1.2823922e+00   3.9864823e+00   5.5234429e+00   5.5347339e+00  -4.5462230e+00   4.9367242e-02  -2.7525080e+00  -1.3013450e-01   1.6124642e+00   4.9814497e+00   3.0217001e+00   5.6407057e+00   3.7739674e+00   5.0818512e+00   3.2365548e+00   3.4378354e+00  -5.4718398e+00  -3.6173452e+00  -1.0388452e+00   4.5115391e+00   3.7067467e+00
  -6.1077555e+00  -2.9346128e+00  -3.7797674e+00  -3.8251527e+00  -7.5471646e-01  -2.3153008e+00   2.0277831e+00   1.3656189e+00   5.4550578e+00   6.1608874e+00  -4.0292963e+00  -5.9831512e-01  -1.4373234e+00   1.2869622e+00   4.4734928e+00   5.0127584e+00  -5.4876340e+00  -2.2044185e+00   2.1003000e+00  -6.0228723e+00   6.2354533e+00  -5.7306951e+00  -4.0651220e+00  -4.0704344e+00  -3.1057960e+00  -1.7955924e+00  -2.1430858e+00  -1.6822963e-01  -7.5957597e-01   2.2742445e+00   2.2820152e+00  -5.0560530e+00  -3.9572881e+00  -2.6413325e+00  -2.3541804e+00   1.1589741e+00  -1.4425765e+00   4.1448905e+00   5.9229843e+00  -3.8601879e+00  -1.7081181e+00  -2.2582687e+00  -6.2986672e-01  -7.0324922e-01   7.1081558e-03   1.3759040e+00  -4.2181528e-01   3.8672897e+00   2.7125227e+00  -5.7376350e+00   4.2701363e-01  -1.6835669e+00  -6.8962217e-02   1.1058454e+00   3.8469788e+00   5.6076809e+00   5.4809305e+00  -4.8904594e+00  -2.6798201e-01  -3.0932487e+00  -4.2628810e-01   1.3555743e+00   4.7299239e+00   2.8115047e+00   5.4471718e+00   3.7293731e+00   4.9183074e+00   3.1753170e+00   3.3168394e+00  -5.4407304e+00  -3.4271573e+00  -7.4456406e-01   4.6997134e+00   3.6328074e+00
  -6.2094411e+00  -2.9818220e+00  -3.6312842e+00  -3.6898169e+00  -6.5799072e-01  -2.1719758e+00   2.2261558e+00   1.4771479e+00   5.5459352e+00   6.1540399e+00  -4.2723207e+00  -8.0415937e-01  -1.6174297e+00   1.1495164e+00   4.3680797e+00   4.8810425e+00  -5.3267779e+00  -1.9869372e+00   2.3585618e+00  -6.0510516e+00   6.2999311e+00  -5.5823664e+00  -3.9253921e+00  -3.8849473e+00  -2.8949768e+00  -1.6017711e+00  -1.9172918e+00   9.9245289e-02  -5.3714117e-01   2.5213271e+00   2.4248445e+00  -4.9728460e+00  -3.9324159e+00  -2.5202331e+00  -2.2265789e+00   1.3521138e+00  -1.2965052e+00   4.3312011e+00   6.0185576e+00  -3.9055590e+00  -1.7282097e+00  -2.2406501e+00  -6.5164872e-01  -7.3993989e-01  -1.2123044e-02   1.4436117e+00  -4.4136461e-01   3.9714423e+00   2.7011505e+00  -5.9043898e+00   2.2320214e-01  -1.9388313e+00  -2.4096891e-01   9.3592254e-01   3.6893807e+00   5.6854835e+00   5.3768845e+00  -5.2298293e+00  -6.0556885e-01  -3.4378137e+00  -7.3357352e-01   1.0927928e+00   4.4339452e+00   2.5932551e+00   5.2122035e+00   3.6623841e+00   4.7151213e+00   3.0776213e+00   3.1515422e+00  -5.3960528e+00  -3.2289805e+00  -4.1863423e-01   4.8608480e+00   3.5131202e+00
  -6.2820139e+00  -3.0195704e+00  -3.4749375e+00  -3.5501695e+00  -5.6122182e-01  -1.9716297e+00   2.4119410e+00   1.6056389e+00   5.5918698e+00   6.0894193e+00  -4.5001746e+00  -1.0068691e+00  -1.7948556e+00   1.0139423e+00   4.2688393e+00   4.7339076e+00  -5.1581331e+00  -1.7518924e+00   2.6152296e+00  -6.0569645e+00   6.2999415e+00  -5.4130102e+00  -3.7889982e+00  -3.6934100e+00  -2.6733745e+00  -1.4074150e+00  -1.6521757e+00   3.6354293e-01  -2.7410696e-01   2.7581853e+00   2.5758387e+00  -4.8664589e+00  -3.9065500e+00  -2.3936945e+00  -2.0748518e+00   1.5387854e+00  -1.1029461e+00   4.4945130e+00   6.0853462e+00  -3.9283362e+00  -1.7388008e+00  -2.2098814e+00  -6.5474586e-01  -7.6761691e-01  -1.5196589e-03   1.5068206e+00  -4.2771547e-01   4.0625090e+00   2.6916398e+00  -6.0460926e+00   1.0701014e-02  -2.1874343e+00  -4.1249804e-01   7.7533455e-01   3.5192594e+00   5.7519125e+00   5.2285489e+00  -5.5521503e+00  -9.5329146e-01  -3.7757903e+00  -1.0420180e+00   8.2975741e-01   4.1002516e+00   2.3693041e+00   4.9406275e+00   3.5724387e+00   4.4760122e+00   2.9431424e+00   2.9456381e+00  -5.3357969e+00  -3.0256191e+00  -7.6854484e-02   4.9918112e+00   3.3489355e+00
  -6.3184436e+00  -3.0460558e+00  -3.3112719e+00  -3.4087365e+00  -4.6815374e-01  -1.7235141e+00   2.5757058e+00   1.7466035e+00   5.5914948e+00   5.9703514e+00  -4.7022584e+00  -1.2002976e+00  -1.9643018e+00   8.8499889e-01   4.1733892e+00   4.5769756e+00  -4.9825185e+00  -1.5092235e+00   2.8583829e+00  -6.0383089e+00   6.2370121e+00  -5.2229459e+00  -3.6573041e+00  -3.4982975e+00  -2.4459171e+00  -1.2193301e+00  -1.3588588e+00   6.1126444e-01   1.5295643e-02   2.9737489e+00   2.7275710e+00  -4.7347467e+00  -3.8778827e+00  -2.2625740e+00  -1.9044552e+00   1.7099700e+00  -8.7040326e-01   4.6301482e+00   6.1249311e+00  -3.9210909e+00  -1.7384238e+00  -2.1644519e+00  -6.4114114e-01  -7.8623327e-01   3.6507197e-02   1.5611021e+00  -3.8019821e-01   4.1351678e+00   2.6873491e+00  -6.1512830e+00  -2.0363685e-01  -2.4206126e+00  -5.7956501e-01   6.2691644e-01   3.3422806e+00   5.8028281e+00   5.0433128e+00  -5.8450334e+00  -1.3010154e+00  -4.0961659e+00  -1.3419088e+00   5.7245520e-01   3.7368862e+00   2.1425428e+00   4.6386149e+00   3.4600293e+00   4.2060802e+00   2.7731805e+00   2.7043063e+00  -5.2579744e+00  -2.8199246e+00   2.6378280e-01   5.0900061e+00   3.1432640e+00
  -6.3122991e+00  -3.0595115e+00  -3.1407002e+00  -3.2680815e+00  -3.8213268e-01  -1.4393607e+00   2.7088443e+00   1.8944784e+00   5.5450650e+00   5.8016387e+00  -4.8683008e+00  -1.3791193e+00  -2.1198596e+00   7.6675228e-01   4.0795022e+00   4.4160925e+00  -4.8006209e+00  -1.2693940e+00   3.0760962e+00  -5.9931792e+00   6.1144468e+00  -5.0127553e+00  -3.5314206e+00  -3.3018206e+00  -2.2179147e+00  -1.0439666e+00  -1.0500337e+00   8.2953802e-01   3.1508407e-01   3.1575676e+00   2.8718241e+00  -4.5760001e+00  -3.8444742e+00  -2.1275729e+00  -1.7218772e+00   1.8573877e+00  -6.0933950e-01   4.7344133e+00   6.1387631e+00  -3.8770589e+00  -1.7264024e+00  -2.1029309e+00  -6.1397472e-01  -7.9568937e-01   9.7903040e-02   1.6027037e+00  -2.9976240e-01   4.1850878e+00   2.6910497e+00  -6.2091321e+00  -4.1308978e-01  -2.6297091e+00  -7.3880163e-01   4.9352858e-01   3.1640402e+00   5.8349210e+00   4.8296706e+00  -6.0964860e+00  -1.6389340e+00  -4.3878411e+00  -1.6241221e+00   3.2696146e-01   3.3529393e+00   1.9162983e+00   4.3134710e+00   3.3266875e+00   3.9116665e+00   2.5706173e+00   2.4340602e+00  -5.1608156e+00  -2.6147660e+00   5.8595607e-01   5.1534158e+00   2.9007803e+00
  -6.2581421e+00  -3.0583084e+00  -2.9636226e+00  -3.1307488e+00  -3.0593637e-01  -1.1326838e+00   2.8039798e+00   2.0429477e+00   5.4543418e+00   5.5893606e+00  -4.9889026e+00  -1.5390094e+00  -2.2553192e+00   6.6254064e-01   3.9851836e+00   4.2570681e+00  -4.6130853e+00  -1.0428758e+00   3.2570280e+00  -5.9201957e+00   5.9371375e+00  -4.7833873e+00  -3.4122673e+00  -3.1059237e+00  -1.9948843e+00  -8.8713024e-01  -7.3930202e-01   1.0066928e+00   6.0840966e-01   3.3003081e+00   3.0000359e+00  -4.3891526e+00  -3.8044272e+00  -1.9892829e+00  -1.5343264e+00   1.9739234e+00  -3.3156125e-01   4.8046560e+00   6.1280941e+00  -3.7906037e+00  -1.7028850e+00  -2.0241071e+00  -5.7728658e-01  -7.9581282e-01   1.7732551e-01   1.6287522e+00  -1.8880472e-01   4.2090444e+00   2.7048024e+00  -6.2100936e+00  -6.1137650e-01  -2.8065720e+00  -8.8745842e-01   3.7793996e-01   2.9898934e+00   5.8457097e+00   4.5968355e+00  -6.2955018e+00  -1.9579292e+00  -4.6401678e+00  -1.8804327e+00   9.9163467e-02   2.9582256e+00   1.6941966e+00   3.9733495e+00   3.1749062e+00   3.6001343e+00   2.3397819e+00   2.1425118e+00  -5.0429598e+00  -2.4129935e+00   8.7291207e-01   5.1806411e+00   2.6276282e+00
  -6.1518716e+00  -3.0410468e+00  -2.7805509e+00  -2.9991969e+00  -2.4162679e-01  -8.1799375e-01   2.8553206e+00   2.1853066e+00   5.3224255e+00   5.3406092e+00  -5.0560330e+00  -1.6767656e+00  -2.3645295e+00   5.7496215e-01   3.8887292e+00   4.1054040e+00  -4.4206017e+00  -8.3961975e-01   3.3910051e+00  -5.8186106e+00   5.7113119e+00  -4.5362448e+00  -3.3006300e+00  -2.9122957e+00  -1.7823564e+00  -7.5371324e-01  -4.4045769e-01   1.1328872e+00   8.7849898e-01   3.3942152e+00   3.1037816e+00  -4.1739549e+00  -3.7560519e+00  -1.8482403e+00  -1.3493787e+00   2.0540024e+00  -4.9545100e-02   4.8392979e+00   6.0939523e+00  -3.6576098e+00  -1.6688229e+00  -1.9271292e+00  -5.3572093e-01  -7.8634345e-01   2.6855288e-01   1.6374136e+00  -5.0943484e-02   4.2049905e+00   2.7298614e+00  -6.1464876e+00  -7.9294371e-01  -2.9439348e+00  -1.0233849e+00   2.8269876e-01   2.8247801e+00   5.8335072e+00   4.3543101e+00  -6.4326223e+00  -2.2499136e+00  -4.8434867e+00  -2.1037911e+00  -1.0551626e-01   2.5629092e+00   1.4799989e+00   3.6269108e+00   3.0080131e+00   3.2795783e+00   2.0862392e+00   1.8380651e+00  -4.9036240e+00  -2.2173976e+00   1.1093499e+00   5.1709505e+00   2.3311468e+00
  -5.9910070e+00  -3.0066346e+00  -2.5922285e+00  -2.8757292e+00  -1.9043741e-01  -5.0997076e-01   2.8589486e+00   2.3148440e+00   5.1535362e+00   5.0631770e+00  -5.0634538e+00  -1.7903660e+00  -2.4417869e+00   5.0588068e-01   3.7887606e+00   3.9660167e+00  -4.2239905e+00  -6.6854212e-01   3.4695667e+00  -5.6883713e+00   5.4442352e+00  -4.2732493e+00  -3.1972138e+00  -2.7223927e+00  -1.5856689e+00  -6.4746472e-01  -1.6675636e-01   1.2006575e+00   1.1095981e+00   3.4335083e+00   3.1752664e+00  -3.9311052e+00  -3.6980110e+00  -1.7049845e+00  -1.1746057e+00   2.0938899e+00   2.2425428e-01   4.8378385e+00   6.0371646e+00  -3.4757792e+00  -1.6258973e+00  -1.8116435e+00  -4.9420867e-01  -7.6692912e-01   3.6492133e-01   1.6279944e+00   1.0924414e-01   4.1720733e+00   2.7666124e+00  -6.0129705e+00  -9.5321343e-01  -3.0357586e+00  -1.1449901e+00   2.0999756e-01   2.6730555e+00   5.7973617e+00   4.1114329e+00  -6.5004221e+00  -2.5081392e+00  -4.9896279e+00  -2.2885614e+00  -2.8238064e-01   2.1770915e+00   1.2774160e+00   3.2829317e+00   2.8299941e+00   2.9584736e+00   1.8165137e+00   1.5295468e+00  -4.7427364e+00  -2.0306583e+00   1.2822424e+00   5.1243156e+00   2.0195245e+00
  -5.7748826e+00  -2.9543484e+00  -2.3997372e+00  -2.7624248e+00  -1.5270565e-01  -2.2264437e-01   2.8130218e+00   2.4252202e+00   4.9527666e+00   4.7652151e+00  -5.0070508e+00  -1.8789657e+00  -2.4822229e+00   4.5644622e-01   3.6842329e+00   3.8429753e+00  -4.0242727e+00  -5.3705387e-01   3.4864370e+00  -5.5301493e+00   5.1438753e+00  -3.9968720e+00  -3.1026810e+00  -2.5374649e+00  -1.4097584e+00  -5.7080833e-01   6.9790081e-02   1.2053506e+00   1.2878633e+00   3.4146907e+00   3.2077960e+00  -3.6623243e+00  -3.6294330e+00  -1.5601180e+00  -1.0172010e+00   2.0918936e+00   4.7807671e-01   4.8008215e+00   5.9584128e+00  -3.2448095e+00  -1.5764051e+00  -1.6779166e+00  -4.5764522e-01  -7.3713700e-01   4.5976703e-01   1.6009745e+00   2.8650733e-01   4.1105973e+00   2.8145501e+00  -5.8068722e+00  -1.0887761e+00  -3.0775192e+00  -1.2511902e+00   1.6153832e-01   2.5383322e+00   5.7369768e+00   3.8769366e+00  -6.4939030e+00  -2.7274576e+00  -5.0723522e+00  -2.4307039e+00  -4.2768992e-01   1.8103878e+00   1.0899129e+00   2.9498998e+00   2.6452820e+00   2.6452848e+00   1.5377628e+00   1.2258020e+00  -4.5610264e+00  -1.8552888e+00   1.3815501e+00   5.0414564e+00   1.7014065e+00
  -5.5047488e+00  -2.8838725e+00  -2.2045741e+00  -2.6610699e+00  -1.2785601e-01   3.1379707e-02   2.7178702e+00   2.5108218e+00   4.7258081e+00   4.4548807e+00  -4.8850513e+00  -1.9428323e+00  -2.4821601e+00   4.2713023e-01   3.5744166e+00   3.7392783e+00  -3.8227201e+00  -4.5065796e-01   3.4378958e+00  -5.3453226e+00   4.8185615e+00  -3.7101352e+00  -3.0176707e+00  -2.3585873e+00  -1.2589517e+00  -5.2472126e-01   2.5905622e-01   1.1454162e+00   1.4021502e+00   3.3367491e+00   3.1961939e+00  -3.3703695e+00  -3.5499854e+00  -1.4143620e+00  -8.8362026e-01   2.0484562e+00   7.0147533e-01   4.7297659e+00   5.8583169e+00  -2.9664507e+00  -1.5231087e+00  -1.5269296e+00  -4.3057846e-01  -6.9648325e-01   5.4685200e-01   1.5579691e+00   4.7521735e-01   4.0219354e+00   2.8722973e+00  -5.5283728e+00  -1.1975149e+00  -3.0664263e+00  -1.3413446e+00   1.3840616e-01   2.4233494e+00   5.6526136e+00   3.6585393e+00  -6.4107723e+00  -2.9045136e+00  -5.0877023e+00  -2.5278998e+00  -5.3885197e-01   1.4715152e+00   9.2051352e-01   2.6356158e+00   2.4585206e+00   2.3480587e+00   1.2574203e+00   9.3527568e-01  -4.3600621e+00  -1.6935673e+00   1.4007870e+00   4.9238596e+00   1.3854769e+00
  -5.1837689e+00  -2.7953230e+00  -2.0086976e+00  -2.5730974e+00  -1.1443820e-01   2.4160430e-01   2.5759824e+00   2.5670704e+00   4.4786671e+00   4.1399964e+00  -4.6981293e+00  -1.9832305e+00  -2.4394113e+00   4.1777763e-01   3.4588560e+00   3.6566881e+00  -3.6208793e+00  -4.1263774e-01   3.3230241e+00  -5.1359264e+00   4.4766425e+00  -3.4165801e+00  -2.9427968e+00  -2.1866900e+00  -1.1367685e+00  -5.0868120e-01   3.9334873e-01   1.0225397e+00   1.4446547e+00   3.2012261e+00   3.1371394e+00  -3.0589887e+00  -3.4599048e+00  -1.2686054e+00  -7.7925315e-01   1.9661261e+00   8.8585082e-01   4.6270608e+00   5.7375301e+00  -2.6444451e+00  -1.4690627e+00  -1.3604389e+00  -4.1691961e-01  -6.4448311e-01   6.2075362e-01   1.5016159e+00   6.6966257e-01   3.9083880e+00   2.9376711e+00  -5.1805192e+00  -1.2786579e+00  -3.0015665e+00  -1.4151818e+00   1.4095840e-01   2.3298830e+00   5.5449818e+00   3.4625963e+00  -6.2515937e+00  -3.0378627e+00  -5.0342494e+00  -2.5795990e+00  -6.1456128e-01   1.1679176e+00   7.7161631e-01   2.3468264e+00   2.2743174e+00   2.0740241e+00   9.8282728e-01   6.6560528e-01  -4.1422354e+00  -1.5474659e+00   1.3374067e+00   4.7737769e+00   1.0800378e+00
  -4.8169262e+00  -2.6892564e+00  -1.8145306e+00  -2.4995315e+00  -1.1022087e-01   4.0020297e-01   2.3918746e+00   2.5906727e+00   4.2173879e+00   3.8277409e+00  -4.4493945e+00  -2.0022659e+00  -2.3534973e+00   4.2767812e-01   3.3373068e+00   3.5956357e+00  -3.4205682e+00  -4.2385413e-01   3.1438034e+00  -4.9045727e+00   4.1261537e+00  -3.1201992e+00  -2.8786237e+00  -2.0225856e+00  -1.0457437e+00  -5.2068736e-01   4.6782742e-01   8.4160297e-01   1.4113709e+00   3.0121596e+00   3.0294047e+00  -2.7328136e+00  -3.3599846e+00  -1.1239409e+00  -7.0814039e-01   1.8494084e+00   1.0248773e+00   4.4958179e+00   5.5968287e+00  -2.2843649e+00  -1.4174275e+00  -1.1809940e+00  -4.1968967e-01  -5.8072044e-01   6.7720036e-01   1.4353962e+00   8.6433171e-01   3.7730048e+00   3.0077937e+00  -4.7690861e+00  -1.3327547e+00  -2.8839652e+00  -1.4727211e+00   1.6873525e-01   2.2587006e+00   5.4151285e+00   3.2938378e+00  -6.0198033e+00  -3.1280026e+00  -4.9132221e+00  -2.5869973e+00  -6.5488078e-01   9.0545390e-01   6.4483283e-01   2.0889208e+00   2.0969973e+00   1.8292287e+00   7.2087322e-01   4.2325352e-01  -3.9106953e+00  -1.4185743e+00   1.1929869e+00   4.5941961e+00   7.9261158e-01
  -4.4108423e+00  -2.5666684e+00  -1.6249202e+00  -2.4409407e+00  -1.1233565e-01   5.0243369e-01   2.1718527e+00   2.5797993e+00   3.9477882e+00   3.5243889e+00  -4.1442731e+00  -2.0026985e+00  -2.2257708e+00   4.5565814e-01   3.2096650e+00   3.5552169e+00  -3.2238415e+00  -4.8266360e-01   2.9050633e+00  -4.6543497e+00   3.7745308e+00  -2.8253389e+00  -2.8256219e+00  -1.8669885e+00  -9.8727736e-01  -5.5735513e-01   4.8077986e-01   6.1047599e-01   1.3023430e+00   2.7758905e+00   2.8739714e+00  -2.3972047e+00  -3.2515252e+00  -9.8168477e-01  -6.7274865e-01   1.7045044e+00   1.1148008e+00   4.3397004e+00   5.4371893e+00  -1.8933705e+00  -1.3712788e+00  -9.9190649e-01  -4.4081029e-01  -5.0493332e-01   7.1333942e-01   1.3634006e+00   1.0541782e+00   3.6193768e+00   3.0792486e+00  -4.3023008e+00  -1.3615844e+00  -2.7165678e+00  -1.5141874e+00   2.2039882e-01   2.2095777e+00   5.2643267e+00   3.1552068e+00  -5.7216018e+00  -3.1773148e+00  -4.7285098e+00  -2.5529364e+00  -6.6126147e-01   6.8817011e-01   5.4085926e-01   1.8657047e+00   1.9303753e+00   1.6182353e+00   4.7766534e-01   2.1320513e-01  -3.6692351e+00  -1.3080221e+00   9.7319940e-01   4.3887612e+00   5.2958909e-01
  -3.9735298e+00  -2.4289853e+00  -1.4430553e+00  -2.3974018e+00  -1.1746409e-01   5.4688391e-01   1.9236804e+00   2.5341845e+00   3.6752193e+00   3.2351108e+00  -3.7902979e+00  -1.9877412e+00  -2.0594387e+00   5.0019142e-01   3.0758920e+00   3.5332776e+00  -3.0329298e+00  -5.8496216e-01   2.6142765e+00  -4.3887104e+00   3.4283493e+00  -2.5365784e+00  -2.7841095e+00  -1.7205271e+00  -9.6152106e-01  -6.1408057e-01   4.3373654e-01   3.3964905e-01   1.1216968e+00   2.5007487e+00   2.6740230e+00  -2.0580596e+00  -3.1362547e+00  -8.4337416e-01  -6.7381492e-01   1.5389545e+00   1.1546011e+00   4.1627260e+00   5.2598420e+00  -1.4799094e+00  -1.3334209e+00  -7.9717126e-01  -4.8095050e-01  -4.1710916e-01   7.2792384e-01   1.2900544e+00   1.2348533e+00   3.4514142e+00   3.1482759e+00  -3.7904581e+00  -1.3680058e+00  -2.5041432e+00  -1.5399258e+00   2.9370722e-01   2.1813674e+00   5.0939775e+00   3.0478116e+00  -5.3657135e+00  -3.1899135e+00  -4.4865450e+00  -2.4817361e+00  -6.3650027e-01   5.1816520e-01   4.5939121e-01   1.6792689e+00   1.7775572e+00   1.4439030e+00   2.5824675e-01   3.8749429e-02  -3.4221448e+00  -1.2164101e+00   6.8756971e-01   4.1616664e+00   2.9594526e-01
  -3.5140953e+00  -2.2780520e+00  -1.2723436e+00  -2.3684749e+00  -1.2205491e-01   5.3553470e-01   1.6561738e+00   2.4551454e+00   3.4043730e+00   2.9638453e+00  -3.3968081e+00  -1.9608571e+00  -1.8594775e+00   5.5952206e-01   2.9359479e+00   3.5265847e+00  -2.8501543e+00  -7.2435335e-01   2.2812129e+00  -4.1113615e+00   3.0931328e+00  -2.2585885e+00  -2.7541856e+00  -1.5837445e+00  -9.6731249e-01  -6.8526665e-01   3.3142038e-01   4.1725870e-02   8.7745103e-01   2.1966353e+00   2.4348109e+00  -1.7215933e+00  -3.0162267e+00  -7.1074168e-01  -7.1026985e-01   1.3612087e+00   1.1460090e+00   3.9690643e+00   5.0662947e+00  -1.0533800e+00  -1.3062140e+00  -6.0133997e-01  -5.3943673e-01  -3.1758157e-01   7.2140982e-01   1.2198229e+00   1.4029000e+00   3.2731233e+00   3.2109957e+00  -3.2454590e+00  -1.3557618e+00  -2.2531166e+00  -1.5503220e+00   3.8553020e-01   2.1721254e+00   4.9055276e+00   2.9709912e+00  -4.9630427e+00  -3.1714160e+00  -4.1960668e+00  -2.3789668e+00  -5.8463822e-01   3.9556082e-01   3.9908870e-01   1.5299564e+00   1.6407869e+00   1.3072625e+00   6.6379513e-02  -9.8636780e-02  -3.1740379e+00  -1.1437497e+00   3.4903618e-01   3.9174965e+00   9.5040288e-02
  -3.0424118e+00  -2.1161131e+00  -1.1162550e+00  -2.3531942e+00  -1.2255780e-01   4.7364064e-01   1.3787506e+00   2.3455205e+00   3.1391318e+00   2.7132469e+00  -2.9745888e+00  -1.9255683e+00  -1.6324534e+00   6.3178911e-01   2.7897435e+00   3.5310708e+00  -2.6778268e+00  -8.9243296e-01   1.9174741e+00  -3.8261556e+00   2.7732189e+00  -1.9959800e+00  -2.7356648e+00  -1.4570903e+00  -1.0021626e+00  -7.6459781e-01   1.8153270e-01  -2.6919375e-01   5.8112248e-01   1.8745263e+00   2.1634038e+00  -1.3941094e+00  -2.8937077e+00  -5.8566395e-01  -7.7924696e-01   1.1801510e+00   1.0933824e+00   3.7628403e+00   4.8583298e+00  -6.2377158e-01  -1.2914249e+00  -4.0935246e-01  -6.1423484e-01  -2.0711897e-01   6.9595739e-01   1.1569167e+00   1.5558963e+00   3.0884009e+00   3.2636481e+00  -2.6802988e+00  -1.3292525e+00  -1.9713392e+00  -1.5457372e+00   4.9191102e-01   2.1792741e+00   4.7004142e+00   2.9224835e+00  -4.5262389e+00  -3.1286413e+00  -3.8677797e+00  -2.2511787e+00  -5.1080439e-01   3.1857070e-01   3.5759755e-01   1.4164281e+00   1.5213469e+00   1.2074986e+00  -9.5594617e-02  -1.9929782e-01  -2.9296646e+00  -1.0894203e+00  -2.6665719e-02   3.6610530e+00  -7.1483048e-02
  -2.5687745e+00  -1.9457851e+00  -9.7814264e-01  -2.3500765e+00  -1.1565639e-01   3.6942993e-01   1.1009597e+00   2.2095334e+00   2.8824805e+00   2.4847066e+00  -2.5354522e+00  -1.8852833e+00  -1.3862537e+00   7.1514033e-01   2.6371137e+00   3.5421325e+00  -2.5181363e+00  -1.0791756e+00   1.5359341e+00  -3.5369948e+00   2.4716953e+00  -1.7531420e+00  -2.7280177e+00  -1.3408991e+00  -1.0623032e+00  -8.4534778e-01  -5.6147730e-03  -5.7820620e-01   2.4714428e-01   1.5459277e+00   1.8683375e+00  -1.0817669e+00  -2.7710579e+00  -4.7008552e-01  -8.7618150e-01   1.0046109e+00   1.0034496e+00   3.5479557e+00   4.6379754e+00  -2.0129623e-01  -1.2901069e+00  -2.2633566e-01  -7.0200981e-01  -8.6993352e-02   6.5533082e-01   1.1050154e+00   1.6925389e+00   2.9008533e+00   3.3028304e+00  -2.1085418e+00  -1.2932915e+00  -1.6678036e+00  -1.5264624e+00   6.0817979e-01   2.1997978e+00   4.4800364e+00   2.8986799e+00  -4.0691808e+00  -3.0692564e+00  -3.5139230e+00  -2.1055988e+00  -4.2101278e-01   2.8366290e-01   3.3162831e-01   1.3358146e+00   1.4195241e+00   1.1420366e+00  -2.2680845e-01  -2.6530041e-01  -2.6937211e+00  -1.0521472e+00  -4.2176204e-01   3.3971528e+00  -2.0370086e-01
  -2.1035527e+00  -1.7700175e+00  -8.6105023e-01  -2.3571509e+00  -9.8485153e-02   2.3363758e-01   8.3201827e-01   2.0525867e+00   2.6364740e+00   2.2784402e+00  -2.0917815e+00  -1.8431569e+00  -1.1297482e+00   8.0782123e-01   2.4778220e+00   3.5549537e+00  -2.3730324e+00  -1.2734028e+00   1.1501185e+00  -3.2477435e+00   2.1904065e+00  -1.5340820e+00  -2.7303289e+00  -1.2353581e+00  -1.1427978e+00  -9.2070185e-01  -2.1760415e-01  -8.7033354e-01  -1.0786782e-01   1.2223126e+00   1.5591849e+00  -7.9035460e-01  -2.6506098e+00  -3.6592160e-01  -9.9499904e-01   8.4288843e-01   8.8492615e-01   3.3279378e+00   4.4074589e+00   2.0398368e-01  -1.3025199e+00  -5.7379823e-02  -7.9826771e-01   4.0979046e-02   6.0469813e-01   1.0670320e+00   1.8126573e+00   2.7136528e+00   3.3257157e+00  -1.5437945e+00  -1.2528553e+00  -1.3523138e+00  -1.4927054e+00   7.2911705e-01   2.2304403e+00   4.2457587e+00   2.8949424e+00  -3.6064187e+00  -3.0013872e+00  -3.1477722e+00  -1.9498142e+00  -3.2192187e-01   2.8579582e-01   3.1709255e-01   1.2839400e+00   1.3346423e+00   1.1067230e+00  -3.2783766e-01  -3.0023836e-01  -2.4706624e+00  -1.0300036e+00  -8.1730090e-01   3.1304282e+00  -3.0331133e-01
  -1.6568445e+00  -1.5920332e+00  -7.6751693e-01  -2.3720096e+00  -6.8814767e-02   7.8893709e-02   5.8038585e-01   1.8809997e+00   2.4022645e+00   2.0936338e+00  -1.6560486e+00  -1.8019792e+00  -8.7239392e-01   9.0822910e-01   2.3115913e+00   3.5648262e+00  -2.2441090e+00  -1.4633101e+00   7.7355902e-01  -2.9621485e+00   1.9300269e+00  -1.3422650e+00  -2.7412713e+00  -1.1404665e+00  -1.2377137e+00  -9.8407658e-01  -4.4052930e-01  -1.1312513e+00  -4.6596410e-01   9.1457479e-01   1.2460755e+00  -5.2507694e-01  -2.5345500e+00  -2.7494486e-01  -1.1283873e+00   7.0232223e-01   7.4803184e-01   3.1058256e+00   4.1691534e+00   5.8252184e-01  -1.3280960e+00   9.2694688e-02  -8.9757760e-01   1.7443381e-01   5.5033479e-01   1.0449280e+00   1.9171554e+00   2.5294372e+00   3.3302380e+00  -9.9919732e-01  -1.2128360e+00  -1.0351203e+00  -1.4446093e+00   8.4916322e-01   2.2678987e+00   3.9989382e+00   2.9059555e+00  -3.1525861e+00  -2.9332181e+00  -2.7830909e+00  -1.7914494e+00  -2.2056759e-01   3.1871621e-01   3.0929045e-01   1.2555977e+00   1.2651600e+00   1.0960871e+00  -4.0058808e-01  -3.0895622e-01  -2.2645248e+00  -1.0204390e+00  -1.1940713e+00   2.8651384e+00  -3.7345018e-01
  -1.2381438e+00  -1.4152497e+00  -6.9939212e-01  -2.3918813e+00  -2.5194087e-02  -8.1001796e-02   3.5339137e-01   1.7017008e+00   2.1801776e+00   1.9286275e+00  -1.2403263e+00  -1.7640959e+00  -6.2380699e-01   1.0149260e+00   2.1381604e+00   3.5674402e+00  -2.1324943e+00  -1.6370259e+00   4.1915640e-01  -2.6837662e+00   1.6901907e+00  -1.1804603e+00  -2.7591027e+00  -1.0559903e+00  -1.3403490e+00  -1.0294202e+00  -6.5969590e-01  -1.3479753e+00  -8.0877844e-01   6.3252255e-01   9.3918916e-01  -2.9035906e-01  -2.4248055e+00  -1.9866279e-01  -1.2681414e+00   5.8892384e-01   6.0392287e-01   2.8840915e+00   3.9255129e+00   9.2563983e-01  -1.3654509e+00   2.1956750e-01  -9.9386672e-01   3.1049600e-01   4.9924209e-01   1.0395927e+00   2.0078785e+00   2.3502518e+00   3.3152224e+00  -4.8694781e-01  -1.1778040e+00  -7.2653178e-01  -1.3823064e+00   9.6266350e-01   2.3089887e+00   3.7409722e+00   2.9260818e+00  -2.7218109e+00  -2.8725937e+00  -2.4335616e+00  -1.6378530e+00  -1.2408079e-01   3.7529346e-01   3.0314025e-01   1.2448565e+00   1.2088248e+00   1.1036622e+00  -4.4811333e-01  -2.9721431e-01  -2.0787619e+00  -1.0203346e+00  -1.5335308e+00   2.6050061e+00  -4.1843448e-01
  -8.5601998e-01  -1.2431737e+00  -6.5767050e-01  -2.4137194e+00   3.2959397e-02  -2.3187972e-01   1.5693187e-01   1.5218871e+00   1.9698272e+00   1.7811324e+00  -8.5580946e-01  -1.7313554e+00  -3.9332295e-01   1.1266105e+00   1.9573572e+00   3.5591242e+00  -2.0387509e+00  -1.7831759e+00   9.8587150e-02  -2.4158890e+00   1.4696667e+00  -1.0505996e+00  -2.7816822e+00  -9.8141504e-01  -1.4435057e+00  -1.0514788e+00  -8.6036969e-01  -1.5094764e+00  -1.1184687e+00   3.8444232e-01   6.4825558e-01  -8.9674239e-02  -2.3229349e+00  -1.3819504e-01  -1.4055638e+00   5.0709432e-01   4.6407192e-01   2.6646016e+00   3.6790149e+00   1.2258530e+00  -1.4124422e+00   3.1963121e-01  -1.0807736e+00   4.4585984e-01   4.5869865e-01   1.0507927e+00   2.0874102e+00   2.1775329e+00   3.2804549e+00  -1.7861610e-02  -1.1517860e+00  -4.3651701e-01  -1.3060002e+00   1.0641303e+00   2.3507726e+00   3.4733489e+00   2.9497044e+00  -2.3271522e+00  -2.8266427e+00  -2.1122148e+00  -1.4957983e+00  -3.9401953e-02   4.4787573e-01   2.9343604e-01   1.2453821e+00   1.1628719e+00   1.1223490e+00  -4.7437949e-01  -2.7131975e-01  -1.9160974e+00  -1.0260856e+00  -1.8186989e+00   2.3530903e+00  -4.4345546e-01
  -5.1781746e-01  -1.0792750e+00  -6.4235851e-01  -2.4343035e+00   1.0532478e-01  -3.6003133e-01  -4.7471211e-03   1.3486712e+00   1.7702513e+00   1.6484515e+00  -5.1236888e-01  -1.7050772e+00  -1.8956276e-01   1.2420538e+00   1.7691786e+00   3.5370181e+00  -1.9627902e+00  -1.8914244e+00  -1.7821881e-01  -2.1614716e+00   1.2665591e+00  -9.5364996e-01  -2.8065030e+00  -9.1590616e-01  -1.5397930e+00  -1.0460186e+00  -1.0285332e+00  -1.6071915e+00  -1.3786306e+00   1.7675022e-01   3.8208583e-01   7.4599774e-02  -2.2300308e+00  -9.4161360e-02  -1.5318975e+00   4.5943574e-01   3.3962653e-01   2.4486077e+00   3.4321034e+00   1.4771559e+00  -1.4662685e+00   3.9017609e-01  -1.1520390e+00   5.7690910e-01   4.3577061e-01   1.0771911e+00   2.1588149e+00   2.0121291e+00   3.2266863e+00   3.9901618e-01  -1.1380676e+00  -1.7430970e-01  -1.2160628e+00   1.1485051e+00   2.3906453e+00   3.1976960e+00   2.9715283e+00  -1.9800870e+00  -2.8014405e+00  -1.8308922e+00  -1.3712127e+00   2.6995422e-02   5.2864913e-01   2.7511839e-01   1.2507537e+00   1.1242459e+00   1.1447990e+00  -4.8399636e-01  -2.3774859e-01  -1.7783983e+00  -1.0337069e+00  -2.0349691e+00   2.1117015e+00  -4.5424363e-01
  -2.2938341e-01  -9.2684073e-01  -6.5237898e-01  -2.4503410e+00   1.9069841e-01  -4.5301813e-01  -1.2918348e-01   1.1887317e+00   1.5800591e+00   1.5277020e+00  -2.1815557e-01  -1.6860340e+00  -2.0030446e-02   1.3600130e+00   1.5738652e+00   3.4991772e+00  -1.9038045e+00  -1.9529674e+00  -4.0350396e-01  -1.9230544e+00   1.0785206e+00  -8.8951034e-01  -2.8307407e+00  -8.5827965e-01  -1.6219435e+00  -1.0099959e+00  -1.1516120e+00  -1.6354136e+00  -1.5751383e+00   1.3744287e-02   1.4815956e-01   2.0129066e-01  -2.1466338e+00  -6.6588230e-02  -1.6387634e+00   4.4666206e-01   2.4078071e-01   2.2367666e+00   3.1871398e+00   1.6752566e+00  -1.5236020e+00   4.2953640e-01  -1.2019091e+00   6.9987136e-01   4.3681284e-01   1.1164343e+00   2.2253418e+00   1.8543513e+00   3.1555703e+00   7.5673752e-01  -1.1390251e+00   5.1966242e-02  -1.1131346e+00   1.2113967e+00   2.4263771e+00   2.9158118e+00   2.9868338e+00  -1.6900630e+00  -2.8017208e+00  -1.5997530e+00  -1.2689427e+00   6.9361024e-02   6.0998278e-01   2.4353867e-01   1.2547658e+00   1.0898283e+00   1.1637981e+00  -4.8193795e-01  -2.0278210e-01  -1.6665714e+00  -1.0389595e+00  -2.1708035e+00   1.8823648e+00  -4.5672995e-01
   5.1689319e-03  -7.8882073e-01  -6.8552183e-01  -2.4585664e+00   2.8706519e-01  -5.0041030e-01  -2.1574317e-01   1.0479825e+00   1.3975701e+00   1.4160158e+00   2.0724075e-02  -1.6744482e+00   1.0923816e-01   1.4791355e+00   1.3719597e+00   3.4446013e+00  -1.8602240e+00  -1.9609556e+00  -5.7199483e-01  -1.7026851e+00   9.0295602e-01  -8.5693739e-01  -2.8513119e+00  -8.0699323e-01  -1.6831274e+00  -9.4167255e-01  -1.2191300e+00  -1.5915408e+00  -1.6968697e+00  -1.0253225e-01  -4.7711355e-02   2.9050137e-01  -2.0726671e+00  -5.4844362e-02  -1.7185793e+00   4.6760853e-01   1.7619629e-01   2.0291803e+00   2.9463556e+00   1.8177463e+00  -1.5807438e+00   4.3719114e-01  -1.2255199e+00   8.1099720e-01   4.6699761e-01   1.1652947e+00   2.2901142e+00   1.7040455e+00   3.0695455e+00   1.0507031e+00  -1.1559969e+00   2.3563506e-01  -9.9821232e-01   1.2492776e+00   2.4561174e+00   2.6296680e+00   2.9916718e+00  -1.4641414e+00  -2.8306546e+00  -1.4268600e+00  -1.1925695e+00   8.2893776e-02   6.8475081e-01   1.9470091e-01   1.2517049e+00   1.0566447e+00   1.1726349e+00  -4.7327174e-01  -1.7217825e-01  -1.5804899e+00  -1.0374939e+00  -2.2182772e+00   1.6658271e+00  -4.5672487e-01
   1.8364855e-01  -6.6767112e-01  -7.3844460e-01  -2.4558332e+00   3.9171361e-01  -4.9440745e-01  -2.6557986e-01   9.3128177e-01   1.2209373e+00   1.3107113e+00   2.0044442e-01  -1.6700003e+00   1.9395610e-01   1.5978685e+00   1.1643398e+00   3.3732045e+00  -1.8297021e+00  -1.9108267e+00  -6.8108896e-01  -1.5018394e+00   7.3720618e-01  -8.5350946e-01  -2.8649428e+00  -7.6015905e-01  -1.7172446e+00  -8.4067384e-01  -1.2232573e+00  -1.4761836e+00  -1.7362783e+00  -1.7231718e-01  -2.0162777e-01   3.4363767e-01  -2.0073938e+00  -5.7611500e-02  -1.7649317e+00   5.1933345e-01   1.5250798e-01   1.8254540e+00   2.7118080e+00   1.9042020e+00  -1.6337967e+00   4.1381415e-01  -1.2192349e+00   9.0675309e-01   5.2990659e-01   1.2198608e+00   2.3558300e+00   1.5606759e+00   2.9716680e+00   1.2788246e+00  -1.1892050e+00   3.7175390e-01  -8.7270979e-01   1.2596228e+00   2.4783690e+00   2.3413847e+00   2.9829962e+00  -1.3067376e+00  -2.8897030e+00  -1.3178540e+00  -1.1442838e+00   6.3929732e-02   7.4661657e-01   1.2546637e-01   1.2365925e+00   1.0220399e+00   1.1654360e+00  -4.6291564e-01  -1.5089456e-01  -1.5189526e+00  -1.0250056e+00  -2.1734483e+00   1.4621048e+00  -4.5963255e-01
   3.0591335e-01  -5.6520925e-01  -8.0672727e-01  -2.4391921e+00   5.0138380e-01  -4.3030200e-01  -2.8151629e-01   8.4219327e-01   1.0482473e+00   1.2094286e+00   3.1960025e-01  -1.6718541e+00   2.3177876e-01   1.7143911e+00   9.5222201e-01   3.2857334e+00  -1.8091343e+00  -1.8005324e+00  -7.3091171e-01  -1.3213459e+00   5.7870069e-01  -8.7563477e-01  -2.8682454e+00  -7.1558414e-01  -1.7191816e+00  -7.0799289e-01  -1.1592236e+00  -1.2931229e+00  -1.6897833e+00  -1.9804702e-01  -3.1174836e-01   3.6338725e-01  -1.9494093e+00  -7.2895381e-02  -1.7728787e+00   5.9730234e-01   1.7394158e-01   1.6247675e+00   2.4853369e+00   1.9362181e+00  -1.6788426e+00   3.6126974e-01  -1.1809107e+00   9.8401203e-01   6.2721827e-01   1.2757587e+00   2.4244973e+00   1.4234144e+00   2.8654124e+00   1.4415864e+00  -1.2377326e+00   4.5732608e-01  -7.3848519e-01   1.2409848e+00   2.4919440e+00   2.0531723e+00   2.9587385e+00  -1.2194708e+00  -2.9785562e+00  -1.2757356e+00  -1.1248281e+00   1.0085639e-02   7.9027476e-01   3.3710268e-02   1.2053897e+00   9.8380514e-01   1.1374590e+00  -4.5543278e-01  -1.4287350e-01  -1.4796840e+00  -9.9739609e-01  -2.0365401e+00   1.2705688e+00  -4.7021333e-01
   3.7392461e-01  -4.8249216e-01  -8.8497890e-01  -2.4059623e+00   6.1243808e-01  -3.0675710e-01  -2.6785768e-01   7.8281414e-01   8.7760579e-01   1.1102231e+00   3.7924039e-01  -1.6787063e+00   2.2239935e-01   1.8265807e+00   7.3713528e-01   3.1836473e+00  -1.7947153e+00  -1.6306528e+00  -7.2424490e-01  -1.1613222e+00   4.2507922e-01  -9.1861308e-01  -2.8578070e+00  -6.7083896e-01  -1.6850229e+00  -5.4594315e-01  -1.0255733e+00  -1.0491303e+00  -1.5579586e+00  -1.8417466e-01  -3.7832928e-01   3.5365140e-01  -1.8966680e+00  -9.8079213e-02  -1.7391706e+00   6.9564109e-01   2.4206906e-01   1.4259602e+00   2.2685234e+00   1.9173676e+00  -1.7121211e+00   2.8255343e-01  -1.1100679e+00   1.0402292e+00   7.5851487e-01   1.3283884e+00   2.4972283e+00   1.2912299e+00   2.7544571e+00   1.5419990e+00  -1.2995662e+00   4.9143254e-01  -5.9783114e-01   1.1930045e+00   2.4959094e+00   1.7672536e+00   2.9178259e+00  -1.2011231e+00  -3.0951639e+00  -1.3007595e+00  -1.1335110e+00  -7.9644182e-02   8.1164133e-01  -8.1573137e-02   1.1551582e+00   9.4025951e-01   1.0853254e+00  -4.5486898e-01  -1.5089691e-01  -1.4593786e+00  -9.5093620e-01  -1.8119281e+00   1.0900585e+00  -4.9239940e-01
   3.9171538e-01  -4.1973045e-01  -9.6699944e-01  -2.3537955e+00   7.2104171e-01  -1.2588492e-01  -2.3014727e-01   7.5367770e-01   7.0720634e-01   1.0116200e+00   3.8279352e-01  -1.6888661e+00   1.6753969e-01   1.9320126e+00   5.2086863e-01   3.0689765e+00  -1.7820405e+00  -1.4043912e+00  -6.6633376e-01  -1.0211303e+00   2.7428374e-01  -9.7675267e-01  -2.8302903e+00  -6.2335172e-01  -1.6122076e+00  -3.5806456e-01  -8.2425251e-01  -7.5365773e-01  -1.3455128e+00  -1.3689914e-01  -4.0366044e-01   3.1942639e-01  -1.8465530e+00  -1.3001910e-01  -1.6623809e+00   8.0744294e-01   3.5571388e-01   1.2276311e+00   2.0626469e+00   1.8530919e+00  -1.7302014e+00   1.8167636e-01  -1.0079615e+00   1.0735868e+00   9.2122260e-01   1.3731621e+00   2.5741034e+00   1.1629696e+00   2.6424656e+00   1.5854393e+00  -1.3717068e+00   4.7526846e-01  -4.5343151e-01   1.1163654e+00   2.4895363e+00   1.4857712e+00   2.8601456e+00  -1.2477133e+00  -3.2358601e+00  -1.3904484e+00  -1.1682940e+00  -2.0483876e-01   8.0798683e-01  -2.2021758e-01   1.0841752e+00   8.9028445e-01   1.0071869e+00  -4.6462956e-01  -1.7651060e-01  -1.4537968e+00  -8.8242569e-01  -1.5079363e+00   9.1902146e-01  -5.2916345e-01
   3.6526687e-01  -3.7624876e-01  -1.0459921e+00  -2.2807407e+00   8.2334359e-01   1.0687537e-01  -1.7487769e-01   7.5373681e-01   5.3539999e-01   9.1263599e-01   3.3588989e-01  -1.7003688e+00   7.0840671e-02   2.0280073e+00   3.0540187e-01   2.9441691e+00  -1.7662520e+00  -1.1274547e+00  -5.6458377e-01  -8.9936011e-01   1.2463124e-01  -1.0435464e+00  -2.7825489e+00  -5.7052629e-01  -1.4996302e+00  -1.4898734e-01  -5.6052630e-01  -4.1841345e-01  -1.0610636e+00  -6.3822554e-02  -3.9190321e-01   2.6663621e-01  -1.7959854e+00  -1.6517751e-01  -1.5429413e+00   9.2511309e-01   5.1100994e-01   1.0282555e+00   1.8686557e+00   1.7505204e+00  -1.7301442e+00   6.3497140e-02  -8.7754123e-01   1.0830966e+00   1.1106875e+00   1.4057305e+00   2.6541176e+00   1.0374342e+00   2.5328789e+00   1.5793849e+00  -1.4503453e+00   4.1208179e-01  -3.0829089e-01   1.0127054e+00   2.4722553e+00   1.2106977e+00   2.7864686e+00  -1.3526754e+00  -3.3955728e+00  -1.5397189e+00  -1.2259427e+00  -3.6364819e-01   7.7801092e-01  -3.8087921e-01   9.9199827e-01   8.3332647e-01   9.0281732e-01  -4.8738753e-01  -2.2001450e-01  -1.4579110e+00  -7.8934281e-01  -1.1364532e+00   7.5567396e-01  -5.8243446e-01
   3.0228981e-01  -3.5050151e-01  -1.1148221e+00  -2.1853122e+00   9.1564723e-01   3.8306483e-01  -1.0917155e-01   7.8042825e-01   3.6077269e-01   8.1277677e-01   2.4608334e-01  -1.7111232e+00  -6.2341370e-02   2.1117113e+00   9.2829786e-02   2.8119336e+00  -1.7422270e+00  -8.0782453e-01  -4.2816321e-01  -7.9385177e-01  -2.5121846e-02  -1.1119053e+00  -2.7117586e+00  -5.0987831e-01  -1.3476877e+00   7.5739704e-02  -2.4273530e-01  -5.6845375e-02  -7.1672008e-01   2.6449047e-02  -3.4883956e-01   2.0191916e-01  -1.7415745e+00  -1.9978896e-01  -1.3830926e+00   1.0407332e+00   7.0160880e-01   8.2631692e-01   1.6871491e+00   1.6182147e+00  -1.7096469e+00  -6.6493430e-02  -7.2331325e-01   1.0686511e+00   1.3203803e+00   1.4221845e+00   2.7352067e+00   9.1344293e-01   2.4287305e+00   1.5330518e+00  -1.5310991e+00   3.0701169e-01  -1.6564373e-01   8.8449951e-01   2.4436222e+00   9.4375523e-01   2.6983328e+00  -1.5071408e+00  -3.5681154e+00  -1.7411180e+00  -1.3022367e+00  -5.5283645e-01   7.2185572e-01  -5.6107221e-01   8.7947663e-01   7.6937869e-01   7.7362498e-01  -5.2501253e-01  -2.8051034e-01  -1.4661033e+00  -6.6998187e-01  -7.1238915e-01   5.9817799e-01  -6.5305255e-01
   2.1191417e-01  -3.4014912e-01  -1.1663165e+00  -2.0665607e+00   9.9456321e-01   6.9167314e-01  -4.0447373e-02   8.2981406e-01   1.8223797e-01   7.1202205e-01   1.2248812e-01  -1.7190809e+00  -2.2521557e-01   2.1802116e+00  -1.1471500e-01   2.6750899e+00  -1.7048048e+00  -4.5543076e-01  -2.6753117e-01  -7.0176281e-01  -1.7571415e-01  -1.1744444e+00  -2.6155586e+00  -4.3918361e-01  -1.1582696e+00   3.0985014e-01   1.1809157e-01   3.1644533e-01  -3.2749768e-01   1.2473975e-01  -2.8154530e-01   1.3237177e-01  -1.6797981e+00  -2.3005046e-01  -1.1867568e+00   1.1464294e+00   9.1901915e-01   6.2045155e-01   1.5183831e+00   1.4658371e+00  -1.6671659e+00  -2.0242633e-01  -5.5111017e-01   1.0310219e+00   1.5422109e+00   1.4192241e+00   2.8143516e+00   7.8988705e-01   2.3324967e+00   1.4569536e+00  -1.6092907e+00   1.6683374e-01  -2.8852124e-02   7.3493002e-01   2.4032999e+00   6.8635665e-01   2.5979052e+00  -1.7003107e+00  -3.7465336e+00  -1.9851518e+00  -1.3922220e+00  -7.6786806e-01   6.4105712e-01  -7.5723936e-01   7.4871121e-01   6.9895391e-01   6.2258921e-01  -5.7851245e-01  -3.5599531e-01  -1.4724099e+00  -5.2357115e-01  -2.5299968e-01   4.4482980e-01  -7.4075438e-01
   1.0429897e-01  -3.4219316e-01  -1.1935924e+00  -1.9241475e+00   1.0571391e+00   1.0197348e+00   2.3914245e-02   8.9679351e-01  -8.5649186e-04   6.1080887e-01  -2.4655434e-02  -1.7224179e+00  -4.0989504e-01   2.2306730e+00  -3.1513104e-01   2.5364238e+00  -1.6490453e+00  -8.1745716e-02  -9.3912813e-02  -6.1968336e-01  -3.2730815e-01  -1.2238091e+00  -2.4922026e+00  -3.5662994e-01  -9.3469915e-01   5.4658368e-01   5.0874593e-01   6.8633386e-01   8.9401988e-02   2.2175302e-01  -1.9800422e-01   6.5258650e-02  -1.6072071e+00  -2.5232563e-01  -9.5934281e-01   1.2347268e+00   1.1530570e+00   4.0959611e-01   1.3623044e+00   1.3037469e+00  -1.6020089e+00  -3.3833370e-01  -3.6778913e-01   9.7180226e-01   1.7669374e+00   1.3942885e+00   2.8877513e+00   6.6576996e-01   2.2459823e+00   1.3624059e+00  -1.6802520e+00  -3.7536316e-04   9.8705558e-02   5.6775322e-01   2.3510520e+00   4.3956771e-01   2.4878213e+00  -1.9199048e+00  -3.9234887e+00  -2.2606934e+00  -1.4904910e+00  -1.0030374e+00   5.3843799e-01  -9.6485350e-01   6.0296216e-01   6.2305816e-01   4.5412173e-01  -6.4798245e-01  -4.4348941e-01  -1.4708007e+00  -3.5036693e-01   2.2289094e-01   2.9425158e-01  -8.4418229e-01
  -9.8197634e-03  -3.5316385e-01  -1.1904013e+00  -1.7584154e+00   1.1009603e+00   1.3530153e+00   7.6886159e-02   9.7537421e-01  -1.8861653e-01   5.1001821e-01  -1.8446542e-01  -1.7197029e+00  -6.0777284e-01   2.2604892e+00  -5.0641133e-01   2.3985608e+00  -1.5705001e+00   3.0068557e-01   8.1251961e-02  -5.4379679e-01  -4.7941436e-01  -1.2530269e+00  -2.3407061e+00  -2.6096417e-01  -6.8162848e-01   7.7892493e-01   9.1444205e-01   1.0378161e+00   5.1540874e-01   3.0851339e-01  -1.0668160e-01   7.6997107e-03  -1.5206377e+00  -2.6335098e-01  -7.0749857e-01   1.2988753e+00   1.3923786e+00   1.9312642e-01   1.2186129e+00   1.1425331e+00  -1.5143933e+00  -4.6843721e-01  -1.8087627e-01   8.9330457e-01   1.9846361e+00   1.3456423e+00   2.9510472e+00   5.4023145e-01   2.1702488e+00   1.2610016e+00  -1.7396313e+00  -1.8563773e-01   2.1375225e-01   3.8716970e-01   2.2867472e+00   2.0408796e-01   2.3710201e+00  -2.1526718e+00  -4.0916512e+00  -2.5554511e+00  -1.5914736e+00  -1.2516404e+00   4.1794751e-01  -1.1785488e+00   4.4650768e-01   5.4316573e-01   2.7385925e-01  -7.3256292e-01  -5.3918351e-01  -1.4554801e+00  -1.5171696e-01   6.9573079e-01   1.4557384e-01  -9.6091463e-01
  -1.1961906e-01  -3.6934541e-01  -1.1514703e+00  -1.5704478e+00   1.1242226e+00   1.6767491e+00   1.1207993e-01   1.0589865e+00  -3.8050048e-01   4.1096850e-01  -3.4592550e-01  -1.7100316e+00  -8.0991237e-01   2.2674369e+00  -6.8670230e-01   2.2638439e+00  -1.4654840e+00   6.7875762e-01   2.4685986e-01  -4.7007601e-01  -6.3082092e-01  -1.2558628e+00  -2.1609799e+00  -1.5162294e-01  -4.0488665e-01   9.9984916e-01   1.3194834e+00   1.3566388e+00   9.3145712e-01   3.7677915e-01  -1.6079236e-02  -3.3651043e-02  -1.4174181e+00  -2.6043241e-01  -4.3882124e-01   1.3331333e+00   1.6250671e+00  -2.9029299e-02   1.0868524e+00   9.9250539e-01  -1.4054612e+00  -5.8742945e-01   1.8220651e-03   7.9841967e-01   2.1852158e+00   1.2724174e+00   2.9995893e+00   4.1255267e-01   2.1055850e+00   1.1640869e+00  -1.7836745e+00  -3.7951534e-01   3.1323715e-01   1.9769879e-01   2.2103728e+00  -1.9758393e-02   2.2505759e+00  -2.3849362e+00  -4.2440702e+00  -2.8564740e+00  -1.6897181e+00  -1.5061899e+00   2.8445180e-01  -1.3922827e+00   2.8445275e-01   4.6119262e-01   8.8400196e-02  -8.3041506e-01  -6.3860081e-01  -1.4211916e+00   6.9913457e-02   1.1461065e+00  -1.4049303e-03  -1.0875181e+00
  -2.1468644e-01  -3.8702021e-01  -1.0728181e+00  -1.3621030e+00   1.1257752e+00   1.9763902e+00   1.2398477e-01   1.1408255e+00  -5.7525019e-01   3.1540926e-01  -4.9839048e-01  -1.6931083e+00  -1.0074325e+00   2.2498221e+00  -8.5436563e-01   2.1342292e+00  -1.3313227e+00   1.0393399e+00   3.9266832e-01  -3.9450173e-01  -7.7954380e-01  -1.2271552e+00  -1.9539361e+00  -2.8837014e-02  -1.1128621e-01   1.2025693e+00   1.7079632e+00   1.6298916e+00   1.3188731e+00   4.1940613e-01   6.5705490e-02  -5.2913714e-02  -1.2955559e+00  -2.4161820e-01  -1.6153578e-01   1.3329973e+00   1.8392396e+00  -2.5632100e-01   9.6651645e-01   8.6317392e-01  -1.2772510e+00  -6.9072823e-01   1.7261989e-01   6.9045223e-01   2.3589418e+00   1.1746113e+00   3.0287261e+00   2.8213830e-01   2.0515189e+00   1.0822665e+00  -1.8094598e+00  -5.7256417e-01   3.9446981e-01   4.0524116e-03   2.1220517e+00  -2.3203330e-01   2.1295357e+00  -2.6031611e+00  -4.3745003e+00  -3.1506739e+00  -1.7801466e+00  -1.7586723e+00   1.4348312e-01  -1.5995342e+00   1.2249656e-01   3.7945761e-01  -9.5006753e-02  -9.3872552e-01  -7.3676453e-01  -1.3635035e+00   3.1096073e-01   1.5555962e+00  -1.4610164e-01  -1.2196293e+00
  -2.8549469e-01  -4.0270782e-01  -9.5202220e-01  -1.1360144e+00   1.1051367e+00   2.2383412e+00   1.0815131e-01   1.2142006e+00  -7.7087701e-01   2.2550773e-01  -6.3205803e-01  -1.6692592e+00  -1.1918720e+00   2.2066122e+00  -1.0080507e+00   2.0111862e+00  -1.1665560e+00   1.3698144e+00   5.0976550e-01  -3.1328190e-01  -9.2281765e-01  -1.1631061e+00  -1.7215532e+00   1.0630285e-01   1.9161093e-01   1.3807756e+00   2.0644716e+00   1.8465312e+00   1.6602332e+00   4.3064463e-01   1.3139236e-01  -4.5256498e-02  -1.1538893e+00  -2.0583618e-01   1.1584675e-01   1.2953707e+00   2.0236474e+00  -4.8756731e-01   8.5715902e-01   7.6275599e-01  -1.1326210e+00  -7.7468694e-01   3.2434523e-01   5.7294517e-01   2.4969509e+00   1.0530468e+00   3.0340987e+00   1.4847648e-01   2.0068651e+00   1.0249601e+00  -1.8150640e+00  -7.5577724e-01   4.5526182e-01  -1.8899685e-01   2.0220609e+00  -4.3320620e-01   2.0107618e+00  -2.7944991e+00  -4.4776611e+00  -3.4253377e+00  -1.8582651e+00  -2.0008446e+00   9.5712910e-04  -1.7935387e+00  -3.3340337e-02   3.0061882e-01  -2.6880777e-01  -1.0537572e+00  -8.2837230e-01  -1.2790539e+00   5.6683433e-01   1.9075720e+00  -2.8709197e-01  -1.3520728e+00
  -3.2382339e-01  -4.1337610e-01  -7.8841561e-01  -8.9554686e-01   1.0624874e+00   2.4506276e+00   6.1314640e-02   1.2728746e+00  -9.6471983e-01   1.4381283e-01  -7.3838252e-01  -1.6393728e+00  -1.3555190e+00   2.1375404e+00  -1.1467833e+00   1.8956106e+00  -9.7107929e-01   1.6585971e+00   5.9096271e-01  -2.2305316e-01  -1.0571472e+00  -1.0615003e+00  -1.4668841e+00   2.5182897e-01   4.9576646e-01   1.5288637e+00   2.3747771e+00   1.9978226e+00   1.9401572e+00   4.0635735e-01   1.7487997e-01  -7.1148296e-03  -9.9219293e-01  -1.5298218e-01   3.8488227e-01   1.2186692e+00   2.1682384e+00  -7.2101611e-01   7.5848824e-01   6.9775015e-01  -9.7512406e-01  -8.3674544e-01   4.5070606e-01   4.4950881e-01   2.5917297e+00   9.0929997e-01   3.0119279e+00   1.1078177e-02   1.9697984e+00   1.0000337e+00  -1.7996467e+00  -9.2098874e-01   4.9407261e-01  -3.7676081e-01   1.9108470e+00  -6.2419147e-01   1.8967874e+00  -2.9473085e+00  -4.5494058e+00  -3.6686151e+00  -1.9203182e+00  -2.2245652e+00  -1.3713235e-01  -1.9675638e+00  -1.7701978e-01   2.2757315e-01  -4.2551297e-01  -1.1709575e+00  -9.0797776e-01  -1.1657354e+00   8.3204430e-01   2.1879154e+00  -4.2212850e-01  -1.4790252e+00
  -3.2310169e-01  -4.1660332e-01  -5.8318894e-01  -6.4470451e-01   9.9864228e-01   2.6034905e+00  -1.8543893e-02   1.3113719e+00  -1.1535861e+00   7.3184437e-02  -8.1040852e-01  -1.6047737e+00  -1.4916953e+00   2.0431791e+00  -1.2700691e+00   1.7877437e+00  -7.4620383e-01   1.8956229e+00   6.3109095e-01  -1.2104552e-01  -1.1784338e+00  -9.2183607e-01  -1.1940040e+00   4.0493805e-01   7.9297073e-01   1.6421438e+00   2.6264597e+00   2.0776754e+00   2.1460002e+00   3.4414847e-01   1.9153495e-01   6.3663549e-02  -8.1122463e-01  -8.3950454e-02   6.3754637e-01   1.1028575e+00   2.2646557e+00  -9.5447533e-01   6.7043121e-01   6.7261798e-01  -8.0884497e-01  -8.7551182e-01   5.4661245e-01   3.2366533e-01   2.6375321e+00   7.4559880e-01   2.9592749e+00  -1.3059562e-01   1.9379521e+00   1.0135172e+00  -1.7634485e+00  -1.0612139e+00   5.1015038e-01  -5.5479538e-01   1.7890326e+00  -8.0640071e-01   1.7896801e+00  -3.0516101e+00  -4.5868181e+00  -3.8699554e+00  -1.9633817e+00  -2.4221472e+00  -2.6502984e-01  -2.1152176e+00  -3.0281108e-01   1.6331280e-01  -5.5807059e-01  -1.2851347e+00  -9.7018342e-01  -1.0228034e+00   1.1003879e+00   2.3856164e+00  -5.4824488e-01  -1.5942335e+00
  -2.7865188e-01  -4.1067802e-01  -3.3938782e-01  -3.8798850e-01   9.1500862e-01   2.6898659e+00  -1.3219373e-01   1.3252383e+00  -1.3339720e+00   1.6677087e-02  -8.4300726e-01  -1.5670432e+00  -1.5949871e+00   1.9249731e+00  -1.3780060e+00   1.6871074e+00  -4.9462860e-01   2.0727757e+00   6.2718542e-01  -5.1957905e-03  -1.2821831e+00  -7.4535077e-01  -9.0788882e-01   5.6209321e-01   1.0751712e+00   1.7170264e+00   2.8094648e+00   2.0828689e+00   2.2684138e+00   2.4340327e-01   1.7839236e-01   1.6775877e-01  -6.1271136e-01  -5.9955718e-04   8.6657412e-01   9.4942261e-01   2.3066486e+00  -1.1855080e+00   5.9315116e-01   6.8960006e-01  -6.3819902e-01  -8.9076822e-01   6.0843677e-01   1.9871874e-01   2.6307145e+00   5.6470669e-01   2.8742602e+00  -2.7720826e-01   1.9085291e+00   1.0694209e+00  -1.7077060e+00  -1.1709086e+00   5.0365372e-01  -7.1907299e-01   1.6574104e+00  -9.8179977e-01   1.6909211e+00  -3.0994663e+00  -4.5882074e+00  -4.0204822e+00  -1.9853922e+00  -2.5867175e+00  -3.7753313e-01  -2.2307789e+00  -4.0562313e-01   1.1073853e-01  -6.6023510e-01  -1.3907003e+00  -1.0098470e+00  -8.5089653e-01   1.3651904e+00   2.4932318e+00  -6.6194599e-01  -1.6912836e+00
  -1.8782225e-01  -3.9463022e-01  -6.1796575e-02  -1.3021031e-01   8.1353352e-01   2.7057377e+00  -2.7920142e-01   1.3112396e+00  -1.5023468e+00  -2.2624879e-02  -8.3300915e-01  -1.5278116e+00  -1.6614169e+00   1.7852296e+00  -1.4713885e+00   1.5924526e+00  -2.2032156e-01   2.1842474e+00   5.7855329e-01   1.2579498e-01  -1.3637905e+00  -5.3493753e-01  -6.1422792e-01   7.1918783e-01   1.3348120e+00   1.7511803e+00   2.9165565e+00   2.0131537e+00   2.3017536e+00   1.0523996e-01   1.3425526e-01   3.0440840e-01  -3.9927140e-01   9.4347090e-02   1.0657733e+00   7.6128879e-01   2.2903777e+00  -1.4116691e+00   5.2700886e-01   7.4868307e-01  -4.6770897e-01  -8.8340416e-01   6.3419840e-01   7.7656001e-02   2.5699681e+00   3.6979392e-01   2.7562271e+00  -4.2960873e-01   1.8784181e+00   1.1696540e+00  -1.6345000e+00  -1.2461385e+00   4.7573874e-01  -8.6615839e-01   1.5169250e+00  -1.1529514e+00   1.6012994e+00  -3.0852629e+00  -4.5530499e+00  -4.1132873e+00  -1.9851226e+00  -2.7125608e+00  -4.7029057e-01  -2.3095268e+00  -4.8132935e-01   7.2442443e-02  -7.2691002e-01  -1.4819657e+00  -1.0223000e+00  -6.5196863e-01   1.6195948e+00   2.5071811e+00  -7.5947466e-01  -1.7639149e+00
  -5.0005799e-02  -3.6819864e-01   2.4328458e-01   1.2372767e-01   6.9664215e-01   2.6503349e+00  -4.5801521e-01   1.2674836e+00  -1.6554718e+00  -4.1818028e-02  -7.7923263e-01  -1.4885487e+00  -1.6885473e+00   1.6270581e+00  -1.5517849e+00   1.5017279e+00   7.1683520e-02   2.2268055e+00   4.8672294e-01   2.7246105e-01  -1.4188846e+00  -2.9496086e-01  -3.1918157e-01   8.7176287e-01   1.5651676e+00   1.7436527e+00   2.9436470e+00   1.8712307e+00   2.2443117e+00  -6.7617064e-02   5.9689039e-02   4.7152137e-01  -1.7427886e-01   1.9746172e-01   1.2302930e+00   5.4267805e-01   2.2145952e+00  -1.6307611e+00   4.7246873e-01   8.4771788e-01  -3.0177105e-01  -8.5528315e-01   6.2366080e-01  -3.6919599e-02   2.4564288e+00   1.6430747e-01   2.6058334e+00  -5.8886183e-01   1.8443101e+00   1.3140455e+00  -1.5465560e+00  -1.2846486e+00   4.2859363e-01  -9.9337322e-01   1.3686312e+00  -1.3230218e+00   1.5208248e+00  -3.0058889e+00  -4.4818656e+00  -4.1436388e+00  -1.9621208e+00  -2.7954246e+00  -5.4006684e-01  -2.3480460e+00  -5.2706540e-01   5.0479943e-02  -7.5444949e-01  -1.5534741e+00  -1.0035745e+00  -4.2913950e-01   1.8568824e+00   2.4278682e+00  -8.3713699e-01  -1.8063630e+00
   1.3344852e-01  -3.3174446e-01   5.6835738e-01   3.6906782e-01   5.6717072e-01   2.5261690e+00  -6.6607662e-01   1.1934647e+00  -1.7907184e+00  -3.8421481e-02  -6.8241295e-01  -1.4503797e+00  -1.6755193e+00   1.4542662e+00  -1.6215614e+00   1.4120809e+00   3.7555758e-01   2.1999587e+00   3.5528246e-01   4.3461934e-01  -1.4437004e+00  -3.0984967e-02  -2.9098122e-02   1.0152650e+00   1.7606503e+00   1.6949487e+00   2.8899833e+00   1.6626102e+00   2.0983659e+00  -2.7103039e-01  -4.3088167e-02   6.6586176e-01   5.8319600e-02   3.0482391e-01   1.3568336e+00   2.9892699e-01   2.0806912e+00  -1.8410703e+00   4.2995349e-01   9.8267213e-01  -1.4442476e-01  -8.0905589e-01   5.7833270e-01  -1.4282354e-01   2.2936543e+00  -4.8154204e-02   2.4250647e+00  -7.5623306e-01   1.8028094e+00   1.5004629e+00  -1.4470227e+00  -1.2858404e+00   3.6540762e-01  -1.0989333e+00   1.2136404e+00  -1.4957262e+00   1.4486715e+00  -2.8608042e+00  -4.3760723e+00  -4.1090978e+00  -1.9166267e+00  -2.8327592e+00  -5.8496031e-01  -2.3444715e+00  -5.4147800e-01   4.6158762e-02  -7.4089869e-01  -1.6003340e+00  -9.5062586e-01  -1.8647774e-01   2.0708086e+00   2.2596268e+00  -8.9165624e-01  -1.8137039e+00
   3.5941763e-01  -2.8612965e-01   9.0511221e-01   6.0143001e-01   4.2829356e-01   2.3388982e+00  -8.9994591e-01   1.0900256e+00  -1.9063434e+00  -1.0629710e-02  -5.4504495e-01  -1.4139519e+00  -1.6230197e+00   1.2712063e+00  -1.6838315e+00   1.3198943e+00   6.8499310e-01   2.1060037e+00   1.8962056e-01   6.1145181e-01  -1.4354484e+00   2.5056071e-01   2.4978776e-01   1.1453277e+00   1.9170704e+00   1.6070611e+00   2.7581787e+00   1.3953554e+00   1.8700417e+00  -4.9969273e-01  -1.7040770e-01   8.8328213e-01   2.9422063e-01   4.1226894e-01   1.4437788e+00   3.6267791e-02   1.8926036e+00  -2.0415583e+00   3.9966650e-01   1.1479878e+00   8.5372142e-04  -7.4793582e-01   5.0137038e-01  -2.3829853e-01   2.0874602e+00  -2.6395451e-01   2.2171623e+00  -9.3311863e-01   1.7505355e+00   1.7250189e+00  -1.3392531e+00  -1.2506638e+00   2.9026622e-01  -1.1820388e+00   1.0530471e+00  -1.6751950e+00   1.3831520e+00  -2.6519978e+00  -4.2378321e+00  -4.0095396e+00  -1.8494888e+00  -2.8238695e+00  -6.0455757e-01  -2.2986513e+00  -5.2490430e-01   5.9875611e-02  -6.8615776e-01  -1.6185265e+00  -8.6153846e-01   7.1262304e-02   2.2559290e+00   2.0104863e+00  -9.2052298e-01  -1.7821764e+00
   6.2325929e-01  -2.3257806e-01   1.2448537e+00   8.1701956e-01   2.8344501e-01   2.0970253e+00  -1.1554324e+00   9.5924423e-01  -2.0016866e+00   4.2448618e-02  -3.7115290e-01  -1.3793681e+00  -1.5331848e+00   1.0825860e+00  -1.7423156e+00   1.2208716e+00   9.9354027e-01   1.9499497e+00  -3.4107186e-03   8.0160604e-01  -1.3926386e+00   5.4274962e-01   5.1165173e-01   1.2580507e+00   2.0318312e+00   1.4834437e+00   2.5540835e+00   1.0797254e+00   1.5689915e+00  -7.4740376e-01  -3.1742980e-01   1.1189822e+00   5.2899263e-01   5.1565204e-01   1.4912414e+00  -2.3841663e-01   1.6565921e+00  -2.2319768e+00   3.8140009e-01   1.3370067e+00   1.3132069e-01  -6.7545678e-01   3.9738474e-01  -3.2200112e-01   1.8456213e+00  -4.7951542e-01   1.9864675e+00  -1.1209167e+00   1.6842167e+00   1.9823553e+00  -1.2266125e+00  -1.1814373e+00   2.0797322e-01  -1.2429045e+00   8.8785289e-01  -1.8657499e+00   1.3217360e+00  -2.3838416e+00  -4.0699089e+00  -3.8470839e+00  -1.7620944e+00  -2.7699610e+00  -6.0000970e-01  -2.2121928e+00  -4.7946431e-01   9.1028072e-02  -5.9205176e-01  -1.6051508e+00  -7.3569550e-01   3.3892558e-01   2.4078922e+00   1.6917767e+00  -9.2230465e-01  -1.7094484e+00
   9.1911540e-01  -1.7253926e-01   1.5789308e+00   1.0127903e+00   1.3623390e-01   1.8114432e+00  -1.4277238e+00   8.0425641e-01  -2.0772629e+00   1.2059447e-01  -1.6600659e-01  -1.3461940e+00  -1.4094415e+00   8.9325109e-01  -1.8011053e+00   1.1101732e+00   1.2949339e+00   1.7393188e+00  -2.1588853e-01   1.0032982e+00  -1.3153243e+00   8.3852729e-01   7.5134787e-01   1.3502579e+00   2.1040387e+00   1.3289235e+00   2.2864993e+00   7.2773233e-01   1.2079086e+00  -1.0073630e+00  -4.7847846e-01   1.3677686e+00   7.5829789e-01   6.1110768e-01   1.5010127e+00  -5.1785418e-01   1.3808918e+00  -2.4128857e+00   3.7435743e-01   1.5424211e+00   2.4507830e-01  -5.9523252e-01   2.7216217e-01  -3.9297405e-01   1.5774488e+00  -6.9139519e-01   1.7381911e+00  -1.3208444e+00   1.6007762e+00   2.2659850e+00  -1.1123234e+00  -1.0816164e+00   1.2380812e-01  -1.2827166e+00   7.1888682e-01  -2.0715928e+00   1.2611184e+00  -2.0628507e+00  -3.8755496e+00  -3.6259384e+00  -1.6563195e+00  -2.6740675e+00  -5.7401708e-01  -2.0883851e+00  -4.0904668e-01   1.3802055e-01  -4.6229866e-01  -1.5585874e+00  -5.7389578e-01   6.1123416e-01   2.5236769e+00   1.3175867e+00  -8.9688137e-01  -1.5948042e+00
   1.2402364e+00  -1.0757066e-01   1.8991367e+00   1.1865482e+00  -9.6495861e-03   1.4948481e+00  -1.7115107e+00   6.2903159e-01  -2.1347342e+00   2.2234779e-01   6.4196039e-02  -1.3135396e+00  -1.2563003e+00   7.0795333e-01  -1.8643423e+00   9.8261230e-01   1.5833861e+00   1.4838247e+00  -4.3924100e-01   1.2144029e+00  -1.2052389e+00   1.1310515e+00   9.6462481e-01   1.4197053e+00   2.1345193e+00   1.1495484e+00   1.9667456e+00   3.5262840e-01   8.0189925e-01  -1.2724629e+00  -6.4740521e-01   1.6242914e+00   9.7808831e-01   6.9528251e-01   1.4764171e+00  -7.9465217e-01   1.0752663e+00  -2.5855761e+00   3.7701362e-01   1.7567091e+00   3.4112161e-01  -5.1073701e-01   1.3231640e-01  -4.5061166e-01   1.2932703e+00  -8.9634723e-01   1.4781219e+00  -1.5337202e+00   1.4974138e+00   2.5686712e+00  -9.9936027e-01  -9.5552904e-01   4.3236542e-02  -1.3035174e+00   5.4674547e-01  -2.2964263e+00   1.1973426e+00  -1.6973651e+00  -3.6583934e+00  -3.3521698e+00  -1.5344977e+00  -2.5408652e+00  -5.3071768e-01  -1.9319953e+00  -3.1918365e-01   1.9837224e-01  -3.0237133e-01  -1.4785667e+00  -3.7840218e-01   8.8303726e-01   2.6017510e+00   9.0410345e-01  -8.4557993e-01  -1.4392370e+00
   1.5793044e+00  -3.9249681e-02   2.1980472e+00   1.3369853e+00  -1.5053698e-01   1.1610599e+00  -2.0011084e+00   4.3811998e-01  -2.1767661e+00   3.4496281e-01   3.1266103e-01  -1.2801997e+00  -1.0791070e+00   5.3112361e-01  -1.9358348e+00   8.3290944e-01   1.8538230e+00   1.1949474e+00  -6.6467222e-01   1.4325219e+00  -1.0658056e+00   1.4139792e+00   1.1482742e+00   1.4652273e+00   2.1257418e+00   9.5237211e-01   1.6081104e+00  -3.1647496e-02   3.6774776e-01  -1.5355688e+00  -8.1795582e-01   1.8832427e+00   1.1847590e+00   7.6552162e-01   1.4220809e+00  -1.0615646e+00   7.5048772e-01  -2.7518942e+00   3.8704023e-01   1.9725240e+00   4.1931400e-01  -4.2512264e-01  -1.5106939e-02  -4.9462655e-01   1.0038429e+00  -1.0913636e+00   1.2123011e+00  -1.7597291e+00   1.3716929e+00   2.8828209e+00  -8.9038875e-01  -8.0809989e-01  -2.8404496e-02  -1.3080176e+00   3.7175736e-01  -2.5430386e+00   1.1259792e+00  -1.2971677e+00  -3.4224076e+00  -3.0334069e+00  -1.3993983e+00  -2.3763785e+00  -4.7547689e-01  -1.7489471e+00  -2.1681180e-01   2.6891962e-01  -1.1925688e-01  -1.3661367e+00  -1.5291169e-01   1.1495123e+00   2.6421450e+00   4.6886990e-01  -7.7118769e-01  -1.2454348e+00
   1.9287347e+00   3.0878728e-02   2.4692776e+00   1.4636448e+00  -2.8289392e-01   8.2429240e-01  -2.2905774e+00   2.3639414e-01  -2.2067792e+00   4.8445949e-01   5.7232306e-01  -1.2448375e+00  -8.8377359e-01   3.6666394e-01  -2.0186472e+00   6.5599677e-01   2.1020503e+00   8.8542197e-01  -8.8356599e-01   1.6550257e+00  -9.0201649e-01   1.6816828e+00   1.3002029e+00   1.4868016e+00   2.0816476e+00   7.4518058e-01   1.2252075e+00  -4.1104626e-01  -7.6884234e-02  -1.7897720e+00  -9.8411271e-01   2.1395061e+00   1.3752494e+00   8.1999466e-01   1.3436297e+00  -1.3117492e+00   4.1778204e-01  -2.9139891e+00   4.0131137e-01   2.1830120e+00   4.8029206e-01  -3.4108761e-01  -1.6304639e-01  -5.2502360e-01   7.1974567e-01  -1.2737083e+00   9.4668672e-01  -1.9982030e+00   1.2216325e+00   3.2008672e+00  -7.8774729e-01  -6.4458611e-01  -8.6222673e-02  -1.2993556e+00   1.9398973e-01  -2.8128900e+00   1.0423584e+00  -8.7306192e-01  -3.1718356e+00  -2.6785002e+00  -1.2542001e+00  -2.1876047e+00  -4.1458419e-01  -1.5459139e+00  -1.0992911e-01   3.4609321e-01   7.8875041e-02  -1.2235486e+00   9.7556686e-02   1.4063070e+00   2.6464281e+00   2.9994151e-02  -6.7783930e-01  -1.0176639e+00
   2.2809403e+00   1.0131986e-01   2.7076440e+00   1.5668218e+00  -4.0344004e-01   4.9841930e-01  -2.5738499e+00   2.8803363e-02  -2.2286291e+00   6.3577236e-01   8.3614708e-01  -1.2061863e+00  -6.7650197e-01   2.1777543e-01  -2.1147084e+00   4.4736148e-01   2.3248458e+00   5.6866796e-01  -1.0878461e+00   1.8790705e+00  -7.2018836e-01   1.9293866e+00   1.4194261e+00   1.4855335e+00   2.0074062e+00   5.3617199e-01   8.3328421e-01  -7.7197789e-01  -5.1428072e-01  -2.0286116e+00  -1.1403915e+00   2.3882551e+00   1.5470891e+00   8.5775341e-01   1.2473380e+00  -1.5390062e+00   8.8271692e-02  -3.0740130e+00   4.1599990e-01   2.3820470e+00   5.2531244e-01  -2.6080035e-01  -3.0483352e-01  -5.4208718e-01   4.5079036e-01  -1.4409481e+00   6.8683793e-01  -2.2474441e+00   1.0458059e+00   3.5156162e+00  -6.9345795e-01  -4.7033976e-01  -1.2606297e-01  -1.2808242e+00   1.3296619e-02  -3.1057572e+00   9.4184162e-01  -4.3642877e-01  -2.9111564e+00  -2.2971511e+00  -1.1024464e+00  -1.9820884e+00  -3.5487507e-01  -1.3298645e+00  -7.1663710e-03   4.2623623e-01   2.8307487e-01  -1.0540727e+00   3.6685099e-01   1.6496167e+00   2.6175945e+00  -3.9464684e-01  -5.7078134e-01  -7.6156209e-01
   2.6285572e+00   1.7061873e-01   2.9092324e+00   1.6474204e+00  -5.0927128e-01   1.9628803e-01  -2.8448629e+00  -1.7983957e-01  -2.2462432e+00   7.9298894e-01   1.0973935e+00  -1.1632430e+00  -4.6351786e-01   8.6832600e-02  -2.2244882e+00   2.0340304e-01   2.5199766e+00   2.5819306e-01  -1.2702772e+00   2.1015992e+00  -5.2761371e-01   2.1532300e+00   1.5059927e+00   1.4635620e+00   1.9091137e+00   3.3360605e-01   4.4751953e-01  -1.1018498e+00  -9.2747100e-01  -2.2462554e+00  -1.2820728e+00   2.6250065e+00   1.6983898e+00   8.7872116e-01   1.1397597e+00  -1.7379901e+00  -2.2754560e-01  -3.2337968e+00   4.2676573e-01   2.5643864e+00   5.5605678e-01  -1.8588062e-01  -4.3456621e-01  -5.4638202e-01   2.0549800e-01  -1.5909831e+00   4.3764417e-01  -2.5046153e+00   8.4345202e-01   3.8205412e+00  -6.0925706e-01  -2.9060598e-01  -1.4475854e-01  -1.2555915e+00  -1.7058797e-01  -3.4194677e+00   8.2012276e-01   1.2176506e-03  -2.6450345e+00  -1.8995286e+00  -9.4796945e-01  -1.7674826e+00  -3.0330320e-01  -1.1076054e+00   8.2696961e-02   5.0592624e-01   4.8406081e-01  -8.6177559e-01   6.4794199e-01   1.8762069e+00   2.5598695e+00  -7.8816922e-01  -4.5603104e-01  -4.8385914e-01
   2.9646266e+00   2.3733040e-01   3.0713844e+00   1.7067812e+00  -5.9797767e-01  -7.0878001e-02  -3.0977001e+00  -3.8502965e-01  -2.2632551e+00   9.4965949e-01   1.3498387e+00  -1.1154330e+00  -2.5083229e-01  -2.4688805e-02  -2.3467829e+00  -7.8217956e-02   2.6861570e+00  -3.2999965e-02  -1.4246946e+00   2.3193379e+00  -3.3213518e-01   2.3502641e+00   1.5608528e+00   1.4238975e+00   1.7934576e+00   1.4544132e-01   8.2350282e-02  -1.3895485e+00  -1.3009639e+00  -2.4376383e+00  -1.4053604e+00   2.8456428e+00   1.8277974e+00   8.8362118e-01   1.0273641e+00  -1.9043867e+00  -5.2025250e-01  -3.3945451e+00   4.2902281e-01   2.7257548e+00   5.7441881e-01  -1.1742875e-01  -5.4742238e-01  -5.3876564e-01  -9.3234407e-03  -1.7220855e+00   2.0312049e-01  -2.7657201e+00   6.1458542e-01   4.1100059e+00  -5.3663525e-01  -1.1036489e-01  -1.4032350e-01  -1.2264516e+00  -3.5792301e-01  -3.7497754e+00   6.7353394e-01   4.2865577e-01  -2.3782616e+00  -1.4959000e+00  -7.9478410e-01  -1.5511331e+00  -2.6649473e-01  -8.8536975e-01   1.5123704e-01   5.8225986e-01   6.7267993e-01  -6.5128240e-01   9.3322601e-01   2.0833874e+00   2.4784548e+00  -1.1353739e+00  -3.3995602e-01  -1.9205264e-01
   3.2827394e+00   2.9998450e-01   3.1926217e+00   1.7465072e+00  -6.6774602e-01  -2.9395248e-01  -3.3267445e+00  -5.8269157e-01  -2.2826738e+00   1.0991570e+00   1.5879471e+00  -1.0627260e+00  -4.4043081e-02  -1.1622812e-01  -2.4786477e+00  -3.9827634e-01   2.8229573e+00  -2.9296745e-01  -1.5461585e+00   2.5287998e+00  -1.4167608e-01   2.5183995e+00   1.5856888e+00   1.3702119e+00   1.6673744e+00  -2.1016138e-02  -2.4913551e-01  -1.6258452e+00  -1.6213792e+00  -2.5985584e+00  -1.5074599e+00   3.0464163e+00   1.9344169e+00   8.7385784e-01   9.1620670e-01  -2.0350461e+00  -7.8187783e-01  -3.5565722e+00   4.1826795e-01   2.8628721e+00   5.8230041e-01  -5.6092041e-02  -6.3989212e-01  -5.2040412e-01  -1.8887171e-01  -1.8329408e+00  -1.3717788e-02  -3.0256822e+00   3.6010168e-01   4.3794079e+00  -4.7687663e-01   6.5785152e-02  -1.1207618e-01  -1.1956307e+00  -5.4881693e-01  -4.0903954e+00   4.9933432e-01   8.3534704e-01  -2.1156788e+00  -1.0962819e+00  -6.4695235e-01  -1.3397248e+00  -2.5032617e-01  -6.6849376e-01   1.9087122e-01   6.5306489e-01   8.4035157e-01  -4.2755078e-01   1.2148534e+00   2.2689600e+00   2.3792293e+00  -1.4233341e+00  -2.2880806e-01   1.0593747e-01
   3.5771476e+00   3.5705485e-01   3.2725295e+00   1.7683059e+00  -7.1743778e-01  -4.6623192e-01  -3.5268336e+00  -7.6925108e-01  -2.3066140e+00   1.2350579e+00   1.8069958e+00  -1.0056923e+00   1.5181723e-01  -1.8810355e-01  -2.6154948e+00  -7.5574741e-01   2.9306842e+00  -5.1131353e-01  -1.6310327e+00   2.7263142e+00   3.6235480e-02   2.6563262e+00   1.5827316e+00   1.3065973e+00   1.5377213e+00  -1.5943120e-01  -5.3571019e-01  -1.8037034e+00  -1.8779502e+00  -2.7257319e+00  -1.5865808e+00   3.2239508e+00   2.0177280e+00   8.5136750e-01   8.1165328e-01  -2.1280652e+00  -1.0061580e+00  -3.7191108e+00   3.9044251e-01   2.9734401e+00   5.8143725e-01  -2.1522953e-03  -7.0991621e-01  -4.9278281e-01  -3.3049894e-01  -1.9226919e+00  -2.1089993e-01  -3.2785202e+00   8.1867127e-02   4.6252379e+00  -4.3109081e-01   2.3371162e-01  -6.0687395e-02  -1.1646734e+00  -7.4308643e-01  -4.4332124e+00   2.9596415e-01   1.2117778e+00  -1.8620814e+00  -7.1013317e-01  -5.0843081e-01  -1.1390127e+00  -2.5956020e-01  -4.6121038e-01   1.9528522e-01   7.1701308e-01   9.7946348e-01  -1.9567505e-01   1.4850605e+00   2.4311530e+00   2.2684368e+00  -1.6418556e+00  -1.2825010e-01   4.0210738e-01
   3.8428486e+00   4.0694450e-01   3.3116260e+00   1.7738678e+00  -7.4663212e-01  -5.8360429e-01  -3.6934118e+00  -9.4166048e-01  -2.3361163e+00   1.3515174e+00   2.0031517e+00  -9.4549318e-01   3.3238368e-01  -2.4142866e-01  -2.7513599e+00  -1.1476733e+00   3.0102499e+00  -6.7958827e-01  -1.6769916e+00   2.9080825e+00   1.9491581e-01   2.7634209e+00   1.5545791e+00   1.2373194e+00   1.4109819e+00  -2.6470490e-01  -7.6840086e-01  -1.9184782e+00  -2.0628735e+00  -2.8168051e+00  -1.6418728e+00   3.3752556e+00   2.0775090e+00   8.1845693e-01   7.1817522e-01  -2.1828143e+00  -1.1886869e+00  -3.8802108e+00   3.4229950e-01   3.0561023e+00   5.7327418e-01   4.4381898e-02  -7.5692244e-01  -4.5770188e-01  -4.3371384e-01  -1.9909787e+00  -3.8746615e-01  -3.5176150e+00  -2.1722241e-01   4.8450549e+00  -4.0023025e-01   3.8980727e-01   1.1851352e-02  -1.1344200e+00  -9.4013854e-01  -4.7686545e+00   6.3240331e-02   1.5497408e+00  -1.6221027e+00  -3.4609540e-01  -3.8291405e-01  -9.5365389e-01  -2.9757281e-01  -2.6657833e-01   1.5977220e-01   7.7362178e-01   1.0836928e+00   3.9266568e-02   1.7364835e+00   2.5685621e+00   2.1523729e+00  -1.7837892e+00  -4.2913396e-02   6.8868093e-01
   4.0756437e+00   4.4799251e-01   3.3112297e+00   1.7647862e+00  -7.5562778e-01  -6.4456328e-01  -3.8226753e+00  -1.0973860e+00  -2.3710680e+00   1.4436124e+00   2.1735065e+00  -8.8381371e-01   4.9401513e-01  -2.7799028e-01  -2.8793176e+00  -1.5691426e+00   3.0630424e+00  -7.9157850e-01  -1.6829683e+00   3.0702686e+00   3.2891479e-01   2.8396558e+00   1.5040340e+00   1.1665791e+00   1.2930192e+00  -3.3317026e-01  -9.4075498e-01  -1.9679986e+00  -2.1715019e+00  -2.8703363e+00  -1.6733047e+00   3.4977548e+00   2.1137781e+00   7.7764479e-01   6.3921872e-01  -2.1999038e+00  -1.3269572e+00  -4.0367406e+00   2.7174154e-01   3.1103799e+00   5.5889860e-01   8.3689360e-02  -7.8176197e-01  -4.1724846e-01  -5.0004884e-01  -2.0379644e+00  -5.4336950e-01  -3.7360476e+00  -5.3322300e-01   5.0373909e+00  -3.8509080e-01   5.3103295e-01   1.0233632e-01  -1.1050734e+00  -1.1388932e+00  -5.0862163e+00  -1.9751820e-01   1.8425488e+00  -1.4000834e+00  -1.1786313e-02  -2.7368781e-01  -7.8714224e-01  -3.6618885e-01  -8.6542459e-02   8.1458716e-02   8.2314644e-01   1.1482403e+00   2.7231828e-01   1.9624394e+00   2.6801073e+00   2.0370967e+00  -1.8451899e+00   2.3976950e-02   9.5837930e-01
   4.2721739e+00   4.7850465e-01   3.2733416e+00   1.7425271e+00  -7.4540178e-01  -6.5008185e-01  -3.9116979e+00  -1.2343659e+00  -2.4102354e+00   1.5076300e+00   2.3160682e+00  -8.2274363e-01   6.3381221e-01  -3.0009673e-01  -2.9920142e+00  -2.0133929e+00   3.0908077e+00  -8.4348152e-01  -1.6490516e+00   3.2091203e+00   4.3431809e-01   2.8855209e+00   1.4339712e+00   1.0983008e+00   1.1888828e+00  -3.6270867e-01  -1.0489717e+00  -1.9525344e+00  -2.2023721e+00  -2.8857470e+00  -1.6815069e+00   3.5893333e+00   2.1267629e+00   7.3151853e-01   5.7715084e-01  -2.1810942e+00  -1.4203008e+00  -4.1844950e+00   1.7810371e-01   3.1365905e+00   5.3903343e-01   1.1606862e-01  -7.8655527e-01  -3.7374172e-01  -5.3281269e-01  -2.0643454e+00  -6.7932776e-01  -3.9269848e+00  -8.6117122e-01   5.2015901e+00  -3.8629184e-01   6.5495064e-01   2.0653429e-01  -1.0763438e+00  -1.3377569e+00  -5.3750892e+00  -4.8344324e-01   2.0851738e+00  -1.1999271e+00   2.8635444e-01  -1.8350101e-01  -6.4183543e-01  -4.6563623e-01   7.7892504e-02  -4.0589788e-02   8.6638065e-01   1.1699686e+00   4.9871053e-01   2.1571603e+00   2.7650142e+00   1.9281750e+00  -1.8253183e+00   7.0877812e-02   1.2046405e+00
   4.4299349e+00   4.9680673e-01   3.2005447e+00   1.7084392e+00  -7.1752695e-01  -6.0336719e-01  -3.9585329e+00  -1.3509505e+00  -2.4513990e+00   1.5412843e+00   2.4297198e+00  -7.6462398e-01   7.4961033e-01  -3.1040672e-01  -3.0822683e+00  -2.4720331e+00   3.0955500e+00  -8.3395884e-01  -1.5763507e+00   3.3211120e+00   5.0894465e-01   2.9019600e+00   1.3472394e+00   1.0359573e+00   1.1026744e+00  -3.5278271e-01  -1.0919036e+00  -1.8746487e+00  -2.1570836e+00  -2.8632539e+00  -1.6675901e+00   3.6483992e+00   2.1168975e+00   6.8261399e-01   5.3327288e-01  -2.1291531e+00  -1.4697438e+00  -4.3184067e+00   6.2350887e-02   3.1357442e+00   5.1408186e-01   1.4189055e-01  -7.7446256e-01  -3.2965122e-01  -5.3675596e-01  -2.0713354e+00  -7.9664514e-01  -4.0840860e+00  -1.1951703e+00   5.3376140e+00  -4.0423701e-01   7.5974955e-01   3.1942846e-01  -1.0476445e+00  -1.5346492e+00  -5.6248571e+00  -7.9015503e-01   2.2743160e+00  -1.0249504e+00   5.4317095e-01  -1.1446341e-01  -5.1905535e-01  -5.9461198e-01   2.2640725e-01  -2.0538006e-01   9.0439423e-01   1.1474499e+00   7.1389200e-01   2.3159798e+00   2.8228191e+00   1.8304743e+00  -1.7264959e+00   9.8078865e-02   1.4217875e+00
   4.5472701e+00   5.0131645e-01   3.0959168e+00   1.6637968e+00  -6.7405538e-01  -5.0952409e-01  -3.9622898e+00  -1.4458360e+00  -2.4915831e+00   1.5438460e+00   2.5141454e+00  -7.1187351e-01   8.3995916e-01  -3.1174837e-01  -3.1436832e+00  -2.9353711e+00   3.0794514e+00  -7.6407395e-01  -1.4668420e+00   3.4031024e+00   5.5242493e-01   2.8903218e+00   1.2465951e+00   9.8243513e-01   1.0374668e+00  -3.0438731e-01  -1.0709386e+00  -1.7389550e+00  -2.0400388e+00  -2.8037929e+00  -1.6329667e+00   3.6739462e+00   2.0848406e+00   6.3331976e-01   5.0789167e-01  -2.0476727e+00  -1.4777915e+00  -4.4328520e+00  -7.2829225e-02   3.1094241e+00   4.8421075e-01   1.6157093e-01  -7.4939845e-01  -2.8749237e-01  -5.1767991e-01  -2.0606277e+00  -8.9702163e-01  -4.2019031e+00  -1.5285330e+00   5.4458239e+00  -4.3905912e-01   8.4426334e-01   4.3551530e-01  -1.0183098e+00  -1.7270808e+00  -5.8262098e+00  -1.1118819e+00   2.4083984e+00  -8.7773512e-01   7.5485386e-01  -6.7969837e-02  -4.1923548e-01  -7.5043891e-01   3.5907443e-01  -4.1010878e-01   9.3824514e-01   1.0809276e+00   9.1354432e-01   2.4354656e+00   2.8533938e+00   1.7479997e+00  -1.5538286e+00   1.0771348e-01   1.6051487e+00
   4.6233513e+00   4.9062801e-01   2.9629556e+00   1.6098617e+00  -6.1737873e-01  -3.7515434e-01  -3.9231776e+00  -1.5180040e+00  -2.5273619e+00   1.5161796e+00   2.5697297e+00  -6.6681083e-01   9.0410153e-01  -3.0693825e-01  -3.1712149e+00  -3.3928302e+00   3.0448064e+00  -6.3712533e-01  -1.3232140e+00   3.4524900e+00   5.6615583e-01   2.8523235e+00   1.1346664e+00   9.3994478e-01   9.9527518e-01  -2.1992715e-01  -9.8977621e-01  -1.5517934e+00  -1.8580670e+00  -2.7089422e+00  -1.5791844e+00   3.6656138e+00   2.0315131e+00   5.8580641e-01   5.0043503e-01  -1.9408544e+00  -1.4481643e+00  -4.5220326e+00  -2.2305354e-01   3.0596492e+00   4.4945876e-01   1.7555920e-01  -7.1571501e-01  -2.4970677e-01  -4.8201837e-01  -2.0343300e+00  -9.8236706e-01  -4.2762502e+00  -1.8539825e+00   5.5267741e+00  -4.9055215e-01   9.0797702e-01   5.4913417e-01  -9.8780479e-01  -1.9122687e+00  -5.9716099e+00  -1.4416617e+00   2.4875051e+00  -7.5999125e-01   9.1896848e-01  -4.4650335e-02  -3.4208857e-01  -9.2929085e-01   4.7607068e-01  -6.5036472e-01   9.6870492e-01   9.7221343e-01   1.0935952e+00   2.5135023e+00   2.8569848e+00   1.6837863e+00  -1.3148216e+00   1.0362164e-01   1.7511371e+00
   4.6581422e+00   4.6360347e-01   2.8055089e+00   1.5479507e+00  -5.5007705e-01  -2.0792118e-01  -3.8425223e+00  -1.5666761e+00  -2.5552141e+00   1.4606823e+00   2.5974479e+00  -6.3148299e-01   9.4195804e-01  -2.9861057e-01  -3.1616411e+00  -3.8334307e+00   2.9939750e+00  -4.5838907e-01  -1.1487241e+00   3.4673622e+00   5.5313715e-01   2.7900222e+00   1.0139393e+00   9.0997407e-01   9.7707078e-01  -1.0303214e-01  -8.5411802e-01  -1.3208474e+00  -1.6199638e+00  -2.5808565e+00  -1.5077965e+00   3.6237331e+00   1.9581398e+00   5.4197761e-01   5.0959763e-01  -1.8132834e+00  -1.3855039e+00  -4.5804123e+00  -3.8240019e-01   2.9887348e+00   4.0985235e-01   1.8433770e-01  -6.7787519e-01  -2.1853683e-01  -4.3642032e-01  -1.9948804e+00  -1.0546333e+00  -4.3045110e+00  -2.1639098e+00   5.5810390e+00  -5.5809644e-01   9.5101842e-01   6.5480956e-01  -9.5589808e-01  -2.0872807e+00  -6.0558752e+00  -1.7716200e+00   2.5132647e+00  -6.7244175e-01   1.0344535e+00  -4.4344407e-02  -2.8677032e-01  -1.1264576e+00   5.7743463e-01  -9.2039433e-01   9.9603334e-01   8.2452783e-01   1.2502446e+00   2.5493255e+00   2.8342574e+00   1.6398407e+00  -1.0189125e+00   9.1069545e-02   1.8572950e+00
   4.6523633e+00   4.1946637e-01   2.6277048e+00   1.4794967e+00  -4.7476918e-01  -1.6105529e-02  -3.7227531e+00  -1.5912922e+00  -2.5718978e+00   1.3811284e+00   2.5987525e+00  -6.0751176e-01   9.5411992e-01  -2.8906590e-01  -3.1138938e+00  -4.2463103e+00   2.9293439e+00  -2.3478949e-01  -9.4708049e-01   3.4466276e+00   5.1769996e-01   2.7057881e+00   8.8675904e-01   8.9328122e-01   9.8283291e-01   4.1674260e-02  -6.7129183e-01  -1.0547293e+00  -1.3359735e+00  -2.4222155e+00  -1.4202762e+00   3.5493529e+00   1.8662913e+00   5.0343966e-01   5.3350425e-01  -1.6697033e+00  -1.2950696e+00  -4.6031814e+00  -5.4369450e-01   2.8991639e+00   3.6551714e-01   1.8842602e-01  -6.4013910e-01  -1.9590366e-01  -3.8735619e-01  -1.9449458e+00  -1.1156758e+00  -4.2858720e+00  -2.4506822e+00   5.6090922e+00  -6.4058650e-01   9.7413516e-01   7.4758357e-01  -9.2277897e-01  -2.2491920e+00  -6.0766211e+00  -2.0933190e+00   2.4886989e+00  -6.1474037e-01   1.1015963e+00  -6.6098135e-02  -2.5201914e-01  -1.3366201e+00   6.6290271e-01  -1.2134090e+00   1.0198304e+00   6.4230060e-01   1.3800134e+00   2.5435095e+00   2.7863364e+00   1.6171312e+00  -6.7695344e-01   7.6341632e-02   1.9223095e+00
   4.6074538e+00   3.5789413e-01   2.4338832e+00   1.4060926e+00  -3.9397459e-01   1.9182319e-01  -3.5673590e+00  -1.5915234e+00  -2.5748196e+00   1.2824229e+00   2.5754726e+00  -5.9596353e-01   9.4184990e-01  -2.8014903e-01  -3.0292211e+00  -4.6212616e+00   2.8532996e+00   2.5482011e-02  -7.2235315e-01   3.3901260e+00   4.6514673e-01   2.6022815e+00   7.5534064e-01   8.8992710e-01   1.0116328e+00   2.0883871e-01  -4.4983297e-01  -7.6255553e-01  -1.0172469e+00  -2.2361937e+00  -1.3179860e+00   3.4442460e+00   1.7579140e+00   4.7148747e-01   5.6988043e-01  -1.5148058e+00  -1.1824432e+00  -4.5867119e+00  -6.9891601e-01   2.7934844e+00   3.1677646e-01   1.8838722e-01  -6.0628205e-01  -1.8329643e-01  -3.4076696e-01  -1.8873120e+00  -1.1671516e+00  -4.2214647e+00  -2.7069950e+00   5.6112551e+00  -7.3636763e-01   9.7865648e-01   8.2331611e-01  -8.8910680e-01  -2.3952461e+00  -6.0345393e+00  -2.3981672e+00   2.4180481e+00  -5.8543115e-01   1.1219875e+00  -1.0818386e-01  -2.3626123e-01  -1.5541196e+00   7.3184151e-01  -1.5219159e+00   1.0389833e+00   4.3094153e-01   1.4798205e+00   2.4979076e+00   2.7148378e+00   1.6156238e+00  -3.0067223e-01   6.6230726e-02   1.9460038e+00
   4.5255479e+00   2.7910555e-01   2.2285256e+00   1.3295136e+00  -3.0999546e-01   4.0760178e-01  -3.3808203e+00  -1.5673166e+00  -2.5623622e+00   1.1702782e+00   2.5297382e+00  -5.9724813e-01   9.0708227e-01  -2.7316480e-01  -2.9111734e+00  -4.9492579e+00   2.7682094e+00   3.1337828e-01  -4.7891694e-01   3.2987179e+00   4.0132804e-01   2.4824307e+00   6.2178464e-01   8.9934058e-01   1.0617423e+00   3.9265741e-01  -1.9904380e-01  -4.5353892e-01  -6.7530500e-01  -2.0264478e+00  -1.2022015e+00   3.3108952e+00   1.6353471e+00   4.4710488e-01   6.1621875e-01  -1.3530479e+00  -1.0532599e+00  -4.5289812e+00  -8.3970838e-01   2.6742510e+00   2.6423044e-01   1.8483419e-01  -5.7936101e-01  -1.8168008e-01  -3.0177151e-01  -1.8247686e+00  -1.2104583e+00  -4.1144018e+00  -2.9262567e+00   5.5877218e+00  -8.4319251e-01   9.6644444e-01   8.7893195e-01  -8.5599070e-01  -2.5230089e+00  -5.9334832e+00  -2.6778789e+00   2.3065838e+00  -5.8195799e-01   1.0984541e+00  -1.6814465e-01  -2.3767701e-01  -1.7732044e+00   7.8328116e-01  -1.8380604e+00   1.0517103e+00   1.9658799e-01   1.5470850e+00   2.4155502e+00   2.6218888e+00   1.6343612e+00   9.7858005e-02   6.7461916e-02   1.9293030e+00
   4.4094648e+00   1.8394071e-01   2.0161934e+00   1.2517135e+00  -2.2482330e-01   6.2351650e-01  -3.1685081e+00  -1.5189748e+00  -2.5341473e+00   1.0508316e+00   2.4639396e+00  -6.1105043e-01   8.5241574e-01  -2.6883823e-01  -2.7654167e+00  -5.2229476e+00   2.6764135e+00   6.1941832e-01  -2.2142178e-01   3.1743488e+00   3.3218616e-01   2.3494093e+00   4.8809284e-01   9.2041570e-01   1.1307650e+00   5.8715677e-01   7.1446005e-02  -1.3661257e-01  -3.2153744e-01  -1.7971120e+00  -1.0741856e+00   3.1524629e+00   1.5013203e+00   4.3097991e-01   6.6993469e-01  -1.1885026e+00  -9.1297794e-01  -4.4299150e+00  -9.5796401e-01   2.5440170e+00   2.0881098e-01   1.7843753e-01  -5.6154067e-01  -1.9142503e-01  -2.7444312e-01  -1.7599988e+00  -1.2467158e+00  -3.9697130e+00  -3.1029868e+00   5.5386653e+00  -9.5820588e-01   9.3983763e-01   9.1259849e-01  -8.2490593e-01  -2.6305094e+00  -5.7803631e+00  -2.9249628e+00   2.1604256e+00  -6.0072977e-01   1.0349716e+00  -2.4286576e-01  -2.5423286e-01  -1.9882503e+00   8.1603950e-01  -2.1539653e+00   1.0556993e+00  -5.4164228e-02   1.5798485e+00   2.3004970e+00   2.5101340e+00   1.6715804e+00   5.0671571e-01   8.6092892e-02   1.8741773e+00
   4.2627110e+00   7.3927944e-02   1.8014702e+00   1.1747964e+00  -1.4007144e-01   8.3268333e-01  -2.9365571e+00  -1.4472636e+00  -2.4912091e+00   9.3022472e-01   2.3807225e+00  -6.3629990e-01   7.8108759e-01  -2.6732250e-01  -2.5993932e+00  -5.4370928e+00   2.5802238e+00   9.3410058e-01   4.5218652e-02   3.0200863e+00   2.6329751e-01   2.2066188e+00   3.5618491e-01   9.5163471e-01   1.2157834e+00   7.8646273e-01   3.5209883e-01   1.7989332e-01   3.3243020e-02  -1.5527990e+00  -9.3530082e-01   2.9727516e+00   1.3589332e+00   4.2353482e-01   7.2850484e-01  -1.0247482e+00  -7.6669591e-01  -4.2916336e+00  -1.0464468e+00   2.4053759e+00   1.5181369e-01   1.6993708e-01  -5.5398827e-01  -2.1226226e-01  -2.6166236e-01  -1.6954737e+00  -1.2767868e+00  -3.7941723e+00  -3.2332125e+00   5.4644041e+00  -1.0779647e+00   9.0159411e-01   9.2382253e-01  -7.9755752e-01  -2.7163678e+00  -5.5848465e+00  -3.1332150e+00   1.9863629e+00  -6.3724130e-01   9.3655378e-01  -3.2867553e-01  -2.8368615e-01  -2.1939538e+00   8.2891650e-01  -2.4620626e+00   1.0483167e+00  -3.1454068e-01   1.5769026e+00   2.1576523e+00   2.3827240e+00   1.7248649e+00   9.1457362e-01   1.2693829e-01   1.7835570e+00
   4.0894985e+00  -4.8670601e-02   1.5889159e+00   1.1009663e+00  -5.6933950e-02   1.0292557e+00  -2.6917076e+00  -1.3535340e+00  -2.4360681e+00   8.1417118e-01   2.2830157e+00  -6.7118145e-01   6.9692205e-01  -2.6825468e-01  -2.4218619e+00  -5.5889235e+00   2.4819336e+00   1.2482897e+00   3.1583177e-01   2.8401293e+00   1.9944643e-01   2.0576691e+00   2.2791194e-01   9.9121164e-01   1.3135167e+00   9.8504667e-01   6.3384979e-01   4.8851340e-01   3.7917208e-01  -1.2985862e+00  -7.8714390e-01   2.7761533e+00   1.2116148e+00   4.2497038e-01   7.8958296e-01  -8.6479641e-01  -6.1902381e-01  -4.1185670e+00  -1.0994077e+00   2.2610442e+00   9.4902266e-02   1.6015874e-01  -5.5683852e-01  -2.4326564e-01  -2.6505042e-01  -1.6333614e+00  -1.3013336e+00  -3.5960331e+00  -3.3148260e+00   5.3656287e+00  -1.1985025e+00   8.5483288e-01   9.1346060e-01  -7.7570910e-01  -2.7799015e+00  -5.3588953e+00  -3.2981847e+00   1.7916876e+00  -6.8624974e-01   8.0911862e-01  -4.2147754e-01  -3.2357601e-01  -2.3855031e+00   8.2092940e-01  -2.7554064e+00   1.0268674e+00  -5.7787205e-01   1.5379090e+00   1.9925443e+00   2.2432935e+00   1.7913236e+00   1.3110706e+00   1.9306468e-01   1.6612216e+00
   3.8947631e+00  -1.8084373e-01   1.3830263e+00   1.0324579e+00   2.3831172e-02   1.2085565e+00  -2.4411201e+00  -1.2398444e+00  -2.3726885e+00   7.0754544e-01   2.1740843e+00  -7.1319123e-01   6.0424642e-01  -2.7085402e-01  -2.2423584e+00  -5.6783838e+00   2.3838330e+00   1.5535621e+00   5.8499841e-01   2.6397830e+00   1.4426188e-01   1.9063622e+00   1.0506777e-01   1.0372484e+00   1.4204850e+00   1.1779379e+00   9.0843479e-01   7.8284035e-01   7.0762078e-01  -1.0399826e+00  -6.3168069e-01   2.5675948e+00   1.0630666e+00   4.3532161e-01   8.5109107e-01  -7.1105667e-01  -4.7400688e-01  -3.9174215e+00  -1.1131437e+00   2.1139651e+00   4.0085359e-02   1.5003602e-01  -5.6923052e-01  -2.8286441e-01  -2.8498178e-01  -1.5754496e+00  -1.3208992e+00  -3.3846802e+00  -3.3478851e+00   5.2436491e+00  -1.3154367e+00   8.0297474e-01   8.8364361e-01  -7.6099505e-01  -2.8212084e+00  -5.1161603e+00  -3.4175762e+00   1.5840395e+00  -7.4199875e-01   6.5933070e-01  -5.1691177e-01  -3.7121110e-01  -2.5587284e+00   7.9155711e-01  -3.0279581e+00   9.8887620e-01  -8.3787414e-01   1.4634968e+00   1.8110778e+00   2.0959209e+00   1.8677881e+00   1.6871052e+00   2.8539900e-01   1.5116608e+00
   3.6841746e+00  -3.1885601e-01   1.1881980e+00   9.7145497e-01   1.0189538e-01   1.3671333e+00  -2.1921634e+00  -1.1090631e+00  -2.3063268e+00   6.1402201e-01   2.0575848e+00  -7.5924052e-01   5.0777375e-01  -2.7405376e-01  -2.0706155e+00  -5.7082557e+00   2.2882269e+00   1.8424969e+00   8.4708487e-01   2.4253863e+00   9.9943272e-02   1.7566663e+00  -1.0604270e-02   1.0878934e+00   1.5331712e+00   1.3608947e+00   1.1686537e+00   1.0576468e+00   1.0113941e+00  -7.8286184e-01  -4.7136081e-01   2.3524698e+00   9.1718744e-01   4.5452141e-01   9.1128205e-01  -5.6533511e-01  -3.3509798e-01  -3.6969952e+00  -1.0864529e+00   1.9674104e+00  -1.0334619e-02   1.4063369e-01  -5.8940900e-01  -3.2888759e-01  -3.2067097e-01  -1.5230898e+00  -1.3360030e+00  -3.1702170e+00  -3.3348102e+00   5.1006389e+00  -1.4241214e+00   7.4967920e-01   8.3762186e-01  -7.5473512e-01  -2.8412227e+00  -4.8712777e+00  -3.4915497e+00   1.3712590e+00  -7.9848064e-01   4.9442386e-01  -6.1053933e-01  -4.2366583e-01  -2.7102355e+00   7.4096273e-01  -3.2748336e+00   9.3236022e-01  -1.0889105e+00   1.3553222e+00   1.6192767e+00   1.9450703e+00   1.9510174e+00   2.0350424e+00   4.0248762e-01   1.3399128e+00
   3.4641182e+00  -4.5832145e-01   1.0086921e+00   9.2000192e-01   1.7733118e-01   1.5027441e+00  -1.9521844e+00  -9.6493202e-01  -2.2432736e+00   5.3579599e-01   1.9376132e+00  -8.0580527e-01   4.1245359e-01  -2.7665383e-01  -1.9159873e+00  -5.6841257e+00   2.1974482e+00   2.1089017e+00   1.0963048e+00   2.2041926e+00   6.7097369e-02   1.6126847e+00  -1.1741096e-01   1.1414906e+00   1.6481755e+00   1.5305264e+00   1.4085608e+00   1.3089368e+00   1.2848405e+00  -5.3335649e-01  -3.0919236e-01   2.1365604e+00   7.7798301e-01   4.8246449e-01   9.6877676e-01  -4.2886305e-01  -2.0516965e-01  -3.4678410e+00  -1.0209363e+00   1.8250577e+00  -5.3842362e-02   1.3316697e-01  -6.1488277e-01  -3.7864202e-01  -3.7032393e-01  -1.4771612e+00  -1.3472369e+00  -2.9630111e+00  -3.2804590e+00   4.9398486e+00  -1.5198364e+00   6.9877237e-01   7.7954125e-01  -7.5777036e-01  -2.8417345e+00  -4.6391090e+00  -3.5228818e+00   1.1612450e+00  -8.4972173e-01   3.2200628e-01  -6.9804049e-01  -4.7779387e-01  -2.8375190e+00   6.7016584e-01  -3.4924973e+00   8.5607028e-01  -1.3262265e+00   1.2160829e+00   1.4230249e+00   1.7955174e+00   2.0378966e+00   2.3488373e+00   5.4042834e-01   1.1513863e+00
   3.2416337e+00  -5.9433003e-01   8.4858731e-01   8.7991385e-01   2.5056211e-01   1.6142791e+00  -1.7282648e+00  -8.1207414e-01  -2.1905021e+00   4.7340910e-01   1.8187186e+00  -8.4911462e-01   3.2329730e-01  -2.7747970e-01  -1.7869214e+00  -5.6141979e+00   2.1138606e+00   2.3479648e+00   1.3268171e+00   1.9841895e+00   4.4699470e-02   1.4786039e+00  -2.1371718e-01   1.1967057e+00   1.7623507e+00   1.6843610e+00   1.6235805e+00   1.5339315e+00   1.5238793e+00  -2.9771360e-01  -1.4876123e-01   1.9259349e+00   6.4945833e-01   5.1906411e-01   1.0225737e+00  -3.0235048e-01  -8.6554905e-02  -3.2417941e+00  -9.2111679e-01   1.6910225e+00  -8.7819298e-02   1.2900941e-01  -6.4262720e-01  -4.2902406e-01  -4.3133934e-01  -1.4380622e+00  -1.3553488e+00  -2.7732227e+00  -3.1920483e+00   4.7657392e+00  -1.5980020e+00   6.5416054e-01   7.1416585e-01  -7.7033629e-01  -2.8253681e+00  -4.4339711e+00  -3.5169627e+00   9.6181170e-01  -8.9007350e-01   1.4985404e-01  -7.7541228e-01  -5.3026547e-01  -2.9390490e+00   5.8114449e-01  -3.6788923e+00   7.5967727e-01  -1.5461378e+00   1.0494775e+00   1.2278236e+00   1.6522451e+00   2.1256147e+00   2.6240754e+00   6.9298748e-01   9.5167009e-01
   3.0242967e+00  -7.2162711e-01   7.1172119e-01   8.5269047e-01   3.2229210e-01   1.7016348e+00  -1.5269768e+00  -6.5592991e-01  -2.1552492e+00   4.2569924e-01   1.7058753e+00  -8.8536703e-01   2.4518598e-01  -2.7553232e-01  -1.6905042e+00  -5.5089403e+00   2.0398439e+00   2.5563306e+00   1.5328590e+00   1.7738565e+00   3.0181176e-02   1.3586213e+00  -2.9796492e-01   1.2526199e+00   1.8729161e+00   1.8208577e+00   1.8105461e+00   1.7309979e+00   1.7259545e+00  -8.2113975e-02   5.8136051e-03   1.7268213e+00   5.3549517e-01   5.6429268e-01   1.0720365e+00  -1.8606055e-01   1.8895454e-02  -3.0313874e+00  -7.9434573e-01   1.5698308e+00  -1.0967623e-01   1.2968148e-01  -6.6931640e-01  -4.7666322e-01  -5.0054352e-01  -1.4057259e+00  -1.3612977e+00  -2.6103409e+00  -3.0789119e+00   4.5840229e+00  -1.6544049e+00   6.1972798e-01   6.4656438e-01  -7.9198705e-01  -2.7955118e+00  -4.2689015e+00  -3.4816080e+00   7.8053976e-01  -9.1448914e-01  -1.4303439e-02  -8.3915054e-01  -5.7763265e-01  -3.0143281e+00   4.7685267e-01  -3.8334976e+00   6.4389009e-01  -1.7461599e+00   8.6011232e-01   1.0385811e+00   1.5203195e+00   2.2118114e+00   2.8579396e+00   8.5189737e-01   7.4634362e-01
   2.8200316e+00  -8.3483911e-01   6.0161172e-01   8.3944081e-01   3.9341610e-01   1.7655533e+00  -1.3541501e+00  -5.0261713e-01  -2.1445499e+00   3.8988220e-01   1.6043971e+00  -9.1095663e-01   1.8267392e-01  -2.7011428e-01  -1.6321178e+00  -5.3805766e+00   1.9777541e+00   2.7320976e+00   1.7089126e+00   1.5818617e+00   1.9640799e-02   1.2568453e+00  -3.6870266e-01   1.3087795e+00   1.9775419e+00   1.9393636e+00   1.9676700e+00   1.8995256e+00   1.8899274e+00   1.0753559e-01   1.4999150e-01   1.5454466e+00   4.3971669e-01   6.1820101e-01   1.1168622e+00  -7.9899524e-02   1.0975199e-01  -2.8491936e+00  -6.5049768e-01   1.4663253e+00  -1.1700321e-01   1.3681554e-01  -6.9156695e-01  -5.1809145e-01  -5.7443918e-01  -1.3796649e+00  -1.3662744e+00  -2.4827576e+00  -2.9520919e+00   4.4015770e+00  -1.6854175e+00   5.9921764e-01   5.8178293e-01  -8.2157821e-01  -2.7561951e+00  -4.1550064e+00  -3.4266858e+00   6.2461936e-01  -9.1876627e-01  -1.6300023e-01  -8.8640130e-01  -6.1642350e-01  -3.0639038e+00   3.6114728e-01  -3.9572954e+00   5.1049464e-01  -1.9250672e+00   6.5335356e-01   8.5944473e-01   1.4047339e+00   2.2946794e+00   3.0491114e+00   1.0073152e+00   5.4079472e-01
   2.6368531e+00  -9.2873435e-01   5.2136130e-01   8.4082193e-01   4.6491541e-01   1.8074441e+00  -1.2146617e+00  -3.5871439e-01  -2.1647607e+00   3.6176105e-01   1.5197946e+00  -9.2269151e-01   1.3979871e-01  -2.6092024e-01  -1.6152197e+00  -5.2424449e+00   1.9298588e+00   2.8747445e+00   1.8498937e+00   1.4167089e+00   8.1585207e-03   1.1771699e+00  -4.2462699e-01   1.3651987e+00   2.0744012e+00   2.0400213e+00   2.0944527e+00   2.0397700e+00   2.0159222e+00   2.6582439e-01   2.7898223e-01   1.3878462e+00   3.6534221e-01   6.8091078e-01   1.1570362e+00   1.6483174e-02   1.8495215e-01  -2.7071296e+00  -5.0146167e-01   1.3855077e+00  -1.0772603e-01   1.5209444e-01  -7.0617812e-01  -5.4992907e-01  -6.4944987e-01  -1.3590399e+00  -1.3716783e+00  -2.3973950e+00  -2.8237814e+00   4.2262302e+00  -1.6881948e+00   5.9609873e-01   5.2452595e-01  -8.5731356e-01  -2.7119197e+00  -4.1009192e+00  -3.3635694e+00   5.0068219e-01  -8.9973836e-01  -2.8925078e-01  -9.1507022e-01  -6.4326518e-01  -3.0893368e+00   2.3862625e-01  -4.0526594e+00   3.6231102e-01  -2.0828723e+00   4.3513258e-01   6.9368691e-01   1.3102312e+00   2.3730179e+00   3.1976198e+00   1.1484111e+00   3.4004970e-01
   2.4825437e+00  -9.9850376e-01   4.7354655e-01   8.5699753e-01   5.3774427e-01   1.8292034e+00  -1.1122615e+00  -2.3097618e-01  -2.2211059e+00   3.3604912e-01   1.4575779e+00  -9.1798122e-01   1.1991136e-01  -2.4808325e-01  -1.6412588e+00  -5.1082595e+00   1.8982483e+00   2.9849913e+00   1.9513535e+00   1.2863454e+00  -9.8081434e-03   1.1231244e+00  -4.6463044e-01   1.4223139e+00   2.1621923e+00   2.1236350e+00   2.1915409e+00   2.1526699e+00   2.1051394e+00   3.8806073e-01   3.8796703e-01   1.2596429e+00   3.1504027e-01   7.5258140e-01   1.1927799e+00   1.0359181e-01   2.4376069e-01  -2.6157759e+00  -3.6046036e-01   1.3323237e+00  -8.0257019e-02   1.7716793e-01  -7.1034868e-01  -5.6907507e-01  -7.2214253e-01  -1.3427512e+00  -1.3790516e+00  -2.3594165e+00  -2.7066427e+00   4.0664207e+00  -1.6608316e+00   6.1342780e-01   4.7886877e-01  -8.9685352e-01  -2.6674414e+00  -4.1124113e+00  -3.3044541e+00   4.1462354e-01  -8.5540207e-01  -3.8676198e-01  -9.2388351e-01  -6.5503164e-01  -3.0931175e+00   1.1438815e-01  -4.1231544e+00   2.0307062e-01  -2.2207256e+00   2.1171163e-01   5.4364805e-01   1.2411065e+00   2.4462325e+00   3.3046512e+00   1.2640442e+00   1.4862208e-01
   2.3642823e+00  -1.0400434e+00   4.6009898e-01   8.8761974e-01   6.1271531e-01   1.8330470e+00  -1.0494411e+00  -1.2599563e-01  -2.3172784e+00   3.0678249e-01   1.4230132e+00  -8.9497924e-01   1.2553358e-01  -2.3217278e-01  -1.7097253e+00  -4.9913157e+00   1.8847265e+00   3.0646116e+00   2.0096788e+00   1.1977579e+00  -3.9980053e-02   1.0977091e+00  -4.8785400e-01   1.4808976e+00   2.2401292e+00   2.1915109e+00   2.2605528e+00   2.2396576e+00   2.1596543e+00   4.7048045e-01   4.7235322e-01   1.1658060e+00   2.9078734e-01   8.3335531e-01   1.2244960e+00   1.8198526e-01   2.8574920e-01  -2.5837470e+00  -2.4124026e-01   1.3114049e+00  -3.3627032e-02   2.1355367e-01  -7.0185709e-01  -5.7288742e-01  -7.8941410e-01  -1.3295454e+00  -1.3899767e+00  -2.3720243e+00  -2.6130512e+00   3.9307475e+00  -1.6024722e+00   6.5371132e-01   4.4802142e-01  -9.3747967e-01  -2.6275232e+00  -4.1921680e+00  -3.2615746e+00   3.7141788e-01  -7.8497410e-01  -4.5013797e-01  -9.1239887e-01  -6.4901030e-01  -3.0785349e+00  -6.2716595e-03  -4.1732691e+00   3.7219466e-02  -2.3407400e+00  -1.0579406e-02   4.1073454e-01   1.2010020e+00   2.5142903e+00   3.3723356e+00   1.3434758e+00  -2.9617785e-02
   2.2882448e+00  -1.0502189e+00   4.8218713e-01   9.3183718e-01   6.9039521e-01   1.8213646e+00  -1.0273532e+00  -4.9836784e-02  -2.4551281e+00   2.6779017e-01   1.4208479e+00  -8.5266748e-01   1.5825376e-01  -2.1414533e-01  -1.8183259e+00  -4.9036958e+00   1.8906925e+00   3.1162103e+00   2.0222781e+00   1.1565779e+00  -8.7796002e-02   1.1032243e+00  -4.9373760e-01   1.5419393e+00   2.3079105e+00   2.2452832e+00   2.3038800e+00   2.3024757e+00   2.1822112e+00   5.1042804e-01   5.2804265e-01   1.1104024e+00   2.9374370e-01   9.2328844e-01   1.2527187e+00   2.5219044e-01   3.1079564e-01  -2.6171600e+00  -1.5718928e-01   1.3267825e+00   3.2416195e-02   2.6253268e-01  -6.7919221e-01  -5.5933967e-01  -8.4863296e-01  -1.3181285e+00  -1.4059445e+00  -2.4363605e+00  -2.5543096e+00   3.8274465e+00  -1.5133622e+00   7.1877966e-01   4.3416199e-01  -9.7630241e-01  -2.5966696e+00  -4.3397347e+00  -3.2463831e+00   3.7493214e-01  -6.8887725e-01  -4.7507301e-01  -8.8097009e-01  -6.2307682e-01  -3.0495007e+00  -1.1820450e-01  -4.2080881e+00  -1.3033875e-01  -2.4457547e+00  -2.2562220e-01   2.9546819e-01   1.1927059e+00   2.5776308e+00   3.4035247e+00   1.3770738e+00  -1.9154974e-01
   2.2592038e+00  -1.0270954e+00   5.4010887e-01   9.8832925e-01   7.7101983e-01   1.7966044e+00  -1.0457836e+00  -7.6623433e-03  -2.6344622e+00   2.1318646e-01   1.4550194e+00  -7.9087953e-01   2.1866150e-01  -1.9525319e-01  -1.9632607e+00  -4.8555308e+00   1.9170217e+00   3.1429845e+00   1.9877409e+00   1.1667250e+00  -1.5797107e-01   1.1411080e+00  -4.8206429e-01   1.6065101e+00   2.3656654e+00   2.2867469e+00   2.3244852e+00   2.3430122e+00   2.1760301e+00   5.0650020e-01   5.5169554e-01   1.0963539e+00   3.2415743e-01   1.0222766e+00   1.2780702e+00   3.1463529e-01   3.1910075e-01  -2.7192346e+00  -1.2044244e-01   1.3815915e+00   1.1735196e-01   3.2505079e-01  -6.4162545e-01  -5.2713947e-01  -8.9772980e-01  -1.3072765e+00  -1.4282117e+00  -2.5515073e+00  -2.5398956e+00   3.7638239e+00  -1.3948455e+00   8.0967994e-01   4.3834813e-01  -1.0104953e+00  -2.5788630e+00  -4.5516444e+00  -3.2687515e+00   4.2774434e-01  -5.6866054e-01  -4.5852809e-01  -8.3067219e-01  -5.7586746e-01  -3.0103436e+00  -2.1676497e-01  -4.2329389e+00  -2.9454355e-01  -2.5390559e+00  -4.2778896e-01   1.9757624e-01   1.2179686e+00   2.6370498e+00   3.4015757e+00   1.3569590e+00  -3.3488499e-01
   2.2801614e+00  -9.7011444e-01   6.3320603e-01   1.0553668e+00   8.5443934e-01   1.7611905e+00  -1.1031747e+00  -3.3838494e-03  -2.8529711e+00   1.3784971e-01   1.5283672e+00  -7.1026537e-01   3.0632355e-01  -1.7692118e-01  -2.1395752e+00  -4.8543706e+00   1.9639584e+00   3.1484862e+00   1.9059608e+00   1.2301150e+00  -2.5410399e-01   1.2117945e+00  -4.5299098e-01   1.6756225e+00   2.4138906e+00   2.3177054e+00   2.3257024e+00   2.3631685e+00   2.1446312e+00   4.5864227e-01   5.4097011e-01   1.1252207e+00   3.8130524e-01   1.1299865e+00   1.3012279e+00   3.6960759e-01   3.1121584e-01  -2.8900447e+00  -1.4103982e-01   1.4777854e+00   2.1988227e-01   4.0163663e-01  -5.8922264e-01  -4.7580037e-01  -9.3523887e-01  -1.2959323e+00  -1.4576599e+00  -2.7145829e+00  -2.5767994e+00   3.7456999e+00  -1.2493049e+00   9.2659738e-01   4.6051183e-01  -1.0375359e+00  -2.5773249e+00  -4.8216939e+00  -3.3362534e+00   5.3097668e-01  -4.2686365e-01  -3.9888260e-01  -7.6319728e-01  -5.0693176e-01  -2.9655828e+00  -2.9815034e-01  -4.2530255e+00  -4.5050070e-01  -2.6240787e+00  -6.1220357e-01   1.1611261e-01   1.2773521e+00   2.6935640e+00   3.3701542e+00   1.2775498e+00  -4.5821724e-01
   2.3520447e+00  -8.8020337e-01   7.5980997e-01   1.1308950e+00   9.4009888e-01   1.7174692e+00  -1.1966986e+00  -3.9363508e-02  -3.1062859e+00   3.7851091e-02   1.6423694e+00  -6.1220634e-01   4.1980087e-01  -1.6060397e-01  -2.3415526e+00  -4.9047159e+00   2.0310334e+00   3.1363994e+00   1.7782112e+00   1.3464555e+00  -3.7835956e-01   1.3146098e+00  -4.0706242e-01   1.7501026e+00   2.4533752e+00   2.3398515e+00   2.3110543e+00   2.3647646e+00   2.0916880e+00   3.6819183e-01   4.9471962e-01   1.1970277e+00   4.6347963e-01   1.2458016e+00   1.3229022e+00   4.1724264e-01   2.8807318e-01  -3.1264476e+00  -2.2619641e-01   1.6158819e+00   3.3797943e-01   4.9234390e-01  -5.2279699e-01  -4.0566123e-01  -9.6029366e-01  -1.2832810e+00  -1.4946762e+00  -2.9209210e+00  -2.6690031e+00   3.7769033e+00  -1.0800571e+00   1.0688096e+00   4.9953293e-01  -1.0554320e+00  -2.5943204e+00  -5.1413564e+00  -3.4535884e+00   6.8415510e-01  -2.6684022e-01  -2.9605175e-01  -6.8073124e-01  -4.1685123e-01  -2.9197017e+00  -3.5969264e-01  -4.2730888e+00  -5.9380186e-01  -2.7041138e+00  -7.7496654e-01   4.9597855e-02   1.3701252e+00   2.7482735e+00   3.3130628e+00   1.1359740e+00  -5.6103909e-01
   2.4734971e+00  -7.5980583e-01   9.1722795e-01   1.2126333e+00   1.0270571e+00   1.6676833e+00  -1.3223751e+00  -1.1619237e-01  -3.3881657e+00  -8.9197077e-02   1.7969273e+00  -4.9869517e-01   5.5670330e-01  -1.4764005e-01  -2.5631094e+00  -5.0077441e+00   2.1170139e+00   3.1103458e+00   1.6071689e+00   1.5131486e+00  -5.3124741e-01   1.4477129e+00  -3.4520606e-01   1.8304859e+00   2.4851265e+00   2.3546812e+00   2.2840888e+00   2.3494839e+00   2.0209069e+00   2.3786589e-01   4.1313287e-01   1.3101531e+00   5.6802496e-01   1.3687877e+00   1.3438225e+00   4.5753905e-01   2.5101015e-01  -3.4221852e+00  -3.7973693e-01   1.7947644e+00   4.6898481e-01   5.9672376e-01  -4.4380978e-01  -3.1785313e-01  -9.7258523e-01  -1.2687962e+00  -1.5390685e+00  -3.1643203e+00  -2.8171487e+00   3.8588679e+00  -8.9120904e-01   1.2346802e+00   5.5338284e-01  -1.0629090e+00  -2.6310237e+00  -5.5002902e+00  -3.6221912e+00   8.8510891e-01  -9.2554965e-02  -1.5155879e-01  -5.8582387e-01  -3.0730790e-01  -2.8769310e+00  -4.0007618e-01  -4.2971118e+00  -7.2081563e-01  -2.7820451e+00  -9.1332660e-01  -3.8341658e-03   1.4942162e+00   2.8022296e+00   3.2341046e+00   9.3232056e-01  -6.4372060e-01
   2.6407889e+00  -6.1282535e-01   1.1017769e+00   1.2981861e+00   1.1140407e+00   1.6139652e+00  -1.4752301e+00  -2.3256548e-01  -3.6907944e+00  -2.4389906e-01   1.9902204e+00  -3.7219305e-01   7.1378164e-01  -1.3911728e-01  -2.7981617e+00  -5.1612584e+00   2.2198957e+00   3.0737255e+00   1.3968781e+00   1.7253161e+00  -7.1151109e-01   1.6080969e+00  -2.6870532e-01   1.9169422e+00   2.5102931e+00   2.3634480e+00   2.2482396e+00   2.3188570e+00   1.9359349e+00   7.1688222e-02   2.9780512e-01   1.4612957e+00   6.9142537e-01   1.4976867e+00   1.3647302e+00   4.9039869e-01   2.0177774e-01  -3.7681603e+00  -6.0173984e-01   2.0115622e+00   6.0974936e-01   7.1382766e-01  -3.5423131e-01  -2.1421869e-01  -9.7229238e-01  -1.2522552e+00  -1.5900263e+00  -3.4373483e+00  -3.0184223e+00   3.9903715e+00  -6.8748410e-01   1.4216941e+00   6.1932270e-01  -1.0595415e+00  -2.6874589e+00  -5.8869087e+00  -3.8400613e+00   1.1299260e+00   9.1628718e-02   3.1450677e-02  -4.8126329e-01  -1.8108921e-01  -2.8410665e+00  -4.1945837e-01  -4.3280975e+00  -8.2892419e-01  -2.8601412e+00  -1.0257842e+00  -4.6293331e-02   1.6462339e+00   2.8563221e+00   3.1369785e+00   6.6971426e-01  -7.0744695e-01
   2.8478738e+00  -4.4447822e-01   1.3088680e+00   1.3851560e+00   1.1995265e+00   1.5583415e+00  -1.6494897e+00  -3.8527012e-01  -4.0051753e+00  -4.2495811e-01   2.2186538e+00  -2.3547995e-01   8.8705265e-01  -1.3576527e-01  -3.0409280e+00  -5.3598649e+00   2.3369404e+00   3.0295966e+00   1.1526507e+00   1.9759519e+00  -9.1613591e-01   1.7916510e+00  -1.7915166e-01   2.0092374e+00   2.5300945e+00   2.3671487e+00   2.2067145e+00   2.2742730e+00   1.8402910e+00  -1.2514127e-01   1.5173113e-01   1.6455345e+00   8.2944083e-01   1.6309315e+00   1.3863745e+00   5.1568275e-01   1.4252597e-01  -4.1528708e+00  -8.8841832e-01   2.2616342e+00   7.5680482e-01   8.4223890e-01  -2.5637424e-01  -9.7194253e-02  -9.5999390e-01  -1.2337236e+00  -1.6461360e+00  -3.7316755e+00  -3.2666711e+00   4.1674555e+00  -4.7403026e-01   1.6265362e+00   6.9413840e-01  -1.0458116e+00  -2.7625238e+00  -6.2889659e+00  -4.1018297e+00   1.4129786e+00   2.8115481e-01   2.4826348e-01  -3.6996517e-01  -4.2021661e-02  -2.8153235e+00  -4.1947979e-01  -4.3679311e+00  -9.1668541e-01  -2.9399115e+00  -1.1121179e+00  -8.0002784e-02   1.8215600e+00   2.9111872e+00   3.0252057e+00   3.5420978e-01  -7.5411654e-01
   3.0865968e+00  -2.6105935e-01   1.5331440e+00   1.4712539e+00   1.2818433e+00   1.5027429e+00  -1.8388038e+00  -5.6929374e-01  -4.3215890e+00  -6.2919426e-01   2.4769159e+00  -9.1506247e-02   1.0719560e+00  -1.3788557e-01  -3.2861528e+00  -5.5953641e+00   2.4647611e+00   2.9805923e+00   8.8090467e-01   2.2562058e+00  -1.1404764e+00   1.9932913e+00  -7.8378682e-02   2.1067293e+00   2.5457554e+00   2.3665371e+00   2.1624062e+00   2.2170134e+00   1.7373169e+00  -3.4643615e-01  -2.0784025e-02   1.8564903e+00   9.7728723e-01   1.7666867e+00   1.4095078e+00   5.3327369e-01   7.5760897e-02  -4.5629773e+00  -1.2322535e+00   2.5386734e+00   9.0655136e-01   9.8012721e-01  -1.5271569e-01   3.0332025e-02  -9.3657279e-01  -1.2135126e+00  -1.7054455e+00  -4.0384297e+00  -3.5527489e+00   4.3835435e+00  -2.5621593e-01   1.8452107e+00   7.7439254e-01  -1.0230878e+00  -2.8540902e+00  -6.6941275e+00  -4.3990593e+00   1.7270322e+00   4.7146225e-01   4.9273127e-01  -2.5488389e-01   1.0517025e-01  -2.8022427e+00  -4.0315861e-01  -4.4173398e+00  -9.8390419e-01  -3.0220422e+00  -1.1733300e+00  -1.0718763e-01   2.0145176e+00   2.9671467e+00   2.9020834e+00  -5.4924526e-03  -7.8620303e-01
   3.3470538e+00  -6.9630187e-02   1.7686632e+00   1.5543970e+00   1.3592756e+00   1.4490106e+00  -2.0364961e+00  -7.7805023e-01  -4.6300864e+00  -8.5169749e-01   2.7581513e+00   5.6744415e-02   1.2635379e+00  -1.4532686e-01  -3.5292339e+00  -5.8573303e+00   2.5994490e+00   2.9288741e+00   5.8893927e-01   2.5557838e+00  -1.3784978e+00   2.2071503e+00   3.1619627e-02   2.2083917e+00   2.5584472e+00   2.3621550e+00   2.1178279e+00   2.1482911e+00   1.6301366e+00  -5.8526460e-01  -2.1429602e-01   2.0865839e+00   1.1298516e+00   1.9029037e+00   1.4348774e+00   5.4313191e-01   4.2703335e-03  -4.9839739e+00  -1.6223737e+00   2.8349395e+00   1.0554475e+00   1.1253183e+00  -4.5722407e-02   1.6517182e-01  -9.0312098e-01  -1.1921203e+00  -1.7655801e+00  -4.3485474e+00  -3.8650701e+00   4.6297622e+00  -3.9420169e-02   2.0731967e+00   8.5667320e-01  -9.9352400e-01  -2.9591798e+00  -7.0904851e+00  -4.7207646e+00   2.0634447e+00   6.5814431e-01   7.5748201e-01  -1.3894850e-01   2.5507532e-01  -2.8036475e+00  -3.7467514e-01  -4.4759478e+00  -1.0316070e+00  -3.1064069e+00  -1.2115162e+00  -1.2998680e-01   2.2186072e+00   3.0241719e+00   2.7706547e+00  -3.9849130e-01  -8.0659000e-01
   3.6180903e+00   1.2235502e-01   2.0091239e+00   1.6327949e+00   1.4301630e+00   1.3988958e+00  -2.2358266e+00  -1.0037141e+00  -4.9209927e+00  -1.0861075e+00   3.0542492e+00   2.0638041e-01   1.4566604e+00  -1.5750540e-01  -3.7662545e+00  -6.1338376e+00   2.7367443e+00   2.8761147e+00   2.8465835e-01   2.8634497e+00  -1.6231156e+00   2.4268235e+00   1.4878193e-01   2.3128632e+00   2.5692405e+00   2.3543674e+00   2.0750689e+00   2.0692884e+00   1.5216255e+00  -8.3423468e-01  -4.2246672e-01   2.3273875e+00   1.2819342e+00   2.0373887e+00   1.4632157e+00   5.4533789e-01  -6.8979637e-02  -5.4009217e+00  -2.0451590e+00   3.1416129e+00   1.2001900e+00   1.2753726e+00   6.2307401e-02   3.0398343e-01  -8.6085161e-01  -1.1701584e+00  -1.8238947e+00  -4.6531099e+00  -4.1903318e+00   4.8954574e+00   1.7117802e-01   2.3056330e+00   9.3782208e-01  -9.5988270e-01  -3.0741898e+00  -7.4669908e+00  -5.0541080e+00   2.4124581e+00   8.3707760e-01   1.0342088e+00  -2.5019520e-02   4.0186746e-01  -2.8206438e+00  -3.3906009e-01  -4.5424141e+00  -1.0619201e+00  -3.1921507e+00  -1.2296672e+00  -1.5038784e-01   2.4268080e+00   3.0818781e+00   2.6336910e+00  -8.1226631e-01  -8.1838747e-01
   3.8879015e+00   3.0746237e-01   2.2481167e+00   1.7050153e+00   1.4929795e+00   1.3540456e+00  -2.4302633e+00  -1.2376444e+00  -5.1853774e+00  -1.3250005e+00   3.3562286e+00   3.5471253e-01   1.6462264e+00  -1.7346710e-01  -3.9939301e+00  -6.4122703e+00   2.8722279e+00   2.8235013e+00  -2.3750626e-02   3.1675973e+00  -1.8666129e+00   2.6456528e+00   2.7107624e-01   2.4185102e+00   2.5790670e+00   2.3433955e+00   2.0357664e+00   1.9811802e+00   1.4143758e+00  -1.0858108e+00  -6.3837334e-01   2.5700438e+00   1.4285033e+00   2.1678720e+00   1.4952232e+00   5.4011218e-01  -1.4097484e-01  -5.7992032e+00  -2.4850330e+00   3.4492514e+00   1.3378732e+00   1.4276662e+00   1.6937558e-01   4.4340328e-01  -8.1102582e-01  -1.1482825e+00  -1.8776526e+00  -4.9436519e+00  -4.5143588e+00   5.1688526e+00   3.7080661e-01   2.5375202e+00   1.0151267e+00  -9.2530354e-01  -3.1951578e+00  -7.8138001e+00  -5.3852317e+00   2.7635708e+00   1.0045232e+00   1.3140241e+00   8.4141887e-02   5.3962056e-01  -2.8536656e+00  -3.0181139e-01  -4.6146376e+00  -1.0778623e+00  -3.2778323e+00  -1.2314208e+00  -1.7018386e-01   2.6319189e+00   3.1395435e+00   2.4936764e+00  -1.2333577e+00  -8.2474264e-01
   4.1447009e+00   4.7870357e-01   2.4793862e+00   1.7700330e+00   1.5463913e+00   1.3159765e+00  -2.6137463e+00  -1.4708718e+00  -5.4154741e+00  -1.5603571e+00   3.6546975e+00   4.9935127e-01   1.8274172e+00  -1.9198187e-01  -4.2094876e+00  -6.6801678e+00   3.0015348e+00   2.7717570e+00  -3.2816314e-01   3.4568585e+00  -2.1011044e+00   2.8570350e+00   3.9659418e-01   2.5234958e+00   2.5886906e+00   2.3293432e+00   2.0010944e+00   1.8851415e+00   1.3106619e+00  -1.3326451e+00  -8.5486417e-01   2.8057257e+00   1.5649514e+00   2.2920798e+00   1.5315491e+00   5.2781040e-01  -2.0880197e-01  -6.1652442e+00  -2.9253866e+00   3.7483095e+00   1.4661214e+00   1.5794712e+00   2.7387978e-01   5.8015610e-01  -7.5489776e-01  -1.1271268e+00  -1.9242174e+00  -5.2124292e+00  -4.8230058e+00   5.4378089e+00   5.5529786e-01   2.7639299e+00   1.0864657e+00  -8.9303373e-01  -3.3180319e+00  -8.1224977e+00  -5.7001559e+00   3.1059760e+00   1.1572058e+00   1.5878602e+00   1.8590475e-01   6.6264618e-01  -2.9025442e+00  -2.6846798e-01  -4.6900088e+00  -1.0830697e+00  -3.3616077e+00  -1.2207813e+00  -1.9094907e-01   2.8269263e+00   3.1961463e+00   2.3527924e+00  -1.6481018e+00  -8.2865750e-01
   4.3773990e+00   6.2994341e-01   2.6970909e+00   1.8272572e+00   1.5892881e+00   1.2860313e+00  -2.7809297e+00  -1.6946163e+00  -5.6050195e+00  -1.7840754e+00   3.9403499e+00   6.3829009e-01   1.9959291e+00  -2.1165748e-01  -4.4105014e+00  -6.9260306e+00   3.1205667e+00   2.7211738e+00  -6.2087126e-01   3.7207060e+00  -2.3190169e+00   3.0547305e+00   5.2363507e-01   2.6258522e+00   2.5986899e+00   2.3122082e+00   1.9717649e+00   1.7823356e+00   1.2124015e+00  -1.5679041e+00  -1.0649369e+00   3.0261026e+00   1.6873330e+00   2.4077998e+00   1.5727677e+00   5.0889651e-01  -2.6980682e-01  -6.4871721e+00  -3.3495716e+00   4.0296760e+00   1.5831882e+00   1.7280346e+00   3.7466983e-01   7.1114336e-01  -6.9367959e-01  -1.1072513e+00  -1.9612395e+00  -5.4526409e+00  -5.1030602e+00   5.6906071e+00   7.2127072e-01   2.9802106e+00   1.1503995e+00  -8.6614724e-01  -3.4389293e+00  -8.3862295e+00  -5.9856891e+00   3.4290419e+00   1.2923802e+00   1.8468950e+00   2.7781163e-01   7.6583008e-01  -2.9665934e+00  -2.4417527e-01  -4.7656798e+00  -1.0814769e+00  -3.4414396e+00  -1.2018285e+00  -2.1402677e-01   3.0053719e+00   3.2504213e+00   2.2128988e+00  -2.0433723e+00  -8.3282324e-01
   4.5762440e+00   7.5625771e-01   2.8960380e+00   1.8765393e+00   1.6207949e+00   1.2653257e+00  -2.9273895e+00  -1.9007989e+00  -5.7494891e+00  -1.9884928e+00   4.2044598e+00   7.6997118e-01   2.1481940e+00  -2.3106051e-01  -4.5947197e+00  -7.1400388e+00   3.2256900e+00   2.6716520e+00  -8.9492083e-01   3.9500052e+00  -2.5135437e+00   3.2331518e+00   6.5077155e-01   2.7235495e+00   2.6094495e+00   2.2918894e+00   1.9480386e+00   1.6738893e+00   1.1211144e+00  -1.7855687e+00  -1.2621154e+00   3.2237744e+00   1.7925709e+00   2.5129425e+00   1.6193510e+00   4.8390000e-01  -3.2175071e-01  -6.7553471e+00  -3.7418946e+00   4.2851764e+00   1.6880200e+00   1.8706562e+00   4.7106128e-01   8.3351301e-01  -6.2852711e-01  -1.0891064e+00  -1.9868260e+00  -5.6585978e+00  -5.3430708e+00   5.9166900e+00   8.6628567e-01   3.1821725e+00   1.2062031e+00  -8.4727735e-01  -3.5543578e+00  -8.5997322e+00  -6.2302774e+00   3.7228018e+00   1.4078908e+00   2.0829722e+00   3.5764184e-01   8.4494214e-01  -3.0446981e+00  -2.3327754e-01  -4.8388270e+00  -1.0769809e+00  -3.5153125e+00  -1.1784371e+00  -2.4052674e-01   3.1616878e+00   3.3009268e+00   2.0755145e+00  -2.4072765e+00  -8.3948154e-01
   4.7333688e+00   8.5421279e-01   3.0718817e+00   1.9181589e+00   1.6402711e+00   1.2546874e+00  -3.0497769e+00  -2.0825099e+00  -5.8462287e+00  -2.1668750e+00   4.4393381e+00   8.9333031e-01   2.2815703e+00  -2.4882978e-01  -4.7599007e+00  -7.3146297e+00   3.3139073e+00   2.6227516e+00  -1.1444093e+00   4.1374787e+00  -2.6790463e+00   3.3876137e+00   7.7689085e-01   2.8145629e+00   2.6211599e+00   2.2681845e+00   1.9297518e+00   1.5608617e+00   1.0378867e+00  -1.9806849e+00  -1.4407955e+00   3.3926395e+00   1.8786101e+00   2.6056014e+00   1.6716396e+00   4.5336834e-01  -3.6295095e-01  -6.9627606e+00  -4.0885345e+00   4.5079998e+00   1.7802806e+00   2.0047685e+00   5.6280932e-01   9.4471732e-01  -5.6054267e-01  -1.0730091e+00  -1.9996773e+00  -5.8258368e+00  -5.5340549e+00   6.1072940e+00   9.8895958e-01   3.3662511e+00   1.2538431e+00  -8.3838716e-01  -3.6613880e+00  -8.7592913e+00  -6.4247352e+00   3.9784206e+00   1.5022281e+00   2.2889904e+00   4.2349685e-01   8.9689800e-01  -3.1353937e+00  -2.3897007e-01  -4.9068857e+00  -1.0731182e+00  -3.5814339e+00  -1.1540266e+00  -2.7132621e-01   3.2914819e+00   3.3461207e+00   1.9418013e+00  -2.7297579e+00  -8.5031971e-01
   4.8432078e+00   9.2204201e-01   3.2212696e+00   1.9527862e+00   1.6473026e+00   1.2545930e+00  -3.1459136e+00  -2.2344003e+00  -5.8944650e+00  -2.3138375e+00   4.6387095e+00   1.0078119e+00   2.3944793e+00  -2.6377246e-01  -4.9036975e+00  -7.4448953e+00   3.3829875e+00   2.5737500e+00  -1.3647219e+00   4.2780480e+00  -2.8113628e+00   3.5145235e+00   9.0120363e-01   2.8969359e+00   2.6338224e+00   2.2407970e+00   1.9163507e+00   1.4442153e+00   9.6334254e-01  -2.1495485e+00  -1.5965347e+00   3.5281687e+00   1.9445065e+00   2.6841059e+00   1.7298105e+00   4.1782462e-01  -3.9239321e-01  -7.1052480e+00  -4.3783279e+00   4.6930075e+00   1.8603327e+00   2.1280148e+00   6.5004515e-01   1.0425637e+00  -4.9079124e-01  -1.0591346e+00  -1.9991825e+00  -5.9511824e+00  -5.6700225e+00   6.2559199e+00   1.0890252e+00   3.5296297e+00   1.2938999e+00  -8.4059901e-01  -3.7577622e+00  -8.8626380e+00  -6.5628066e+00   4.1886105e+00   1.5745772e+00   2.4592309e+00   4.7390037e-01   9.1995072e-01  -3.2369342e+00  -2.6304147e-01  -4.9677391e+00  -1.0727816e+00  -3.6384082e+00  -1.1313594e+00  -3.0707181e-01   3.3917427e+00   3.3844392e+00   1.8125554e+00  -3.0030632e+00  -8.6640412e-01
   4.9027478e+00   9.5970287e-01   3.3419313e+00   1.9814237e+00   1.6417000e+00   1.2651150e+00  -3.2148121e+00  -2.3529618e+00  -5.8952120e+00  -2.4256666e+00   4.7979991e+00   1.1133503e+00   2.4864768e+00  -2.7493436e-01  -5.0236047e+00  -7.5287765e+00   3.4315459e+00   2.5237114e+00  -1.5526890e+00   4.3690283e+00  -2.9080084e+00   3.6115043e+00   1.0232214e+00   2.9688451e+00   2.6472628e+00   2.2093498e+00   1.9069426e+00   1.3247997e+00   8.9763483e-01  -2.2898076e+00  -1.7262617e+00   3.6275675e+00   1.9904386e+00   2.7470765e+00   1.7938452e+00   3.7774190e-01  -4.0980298e-01  -7.1815341e+00  -4.6033552e+00   4.8369133e+00   1.9291772e+00   2.2383274e+00   7.3318341e-01   1.1252645e+00  -4.2032293e-01  -1.0475150e+00  -1.9854634e+00  -6.0327566e+00  -5.7482870e+00   6.3586156e+00   1.1673235e+00   3.6703233e+00   1.3274460e+00  -8.5409680e-01  -3.8419407e+00  -8.9088195e+00  -6.6415160e+00   4.3479630e+00   1.6248526e+00   2.5896084e+00   5.0790140e-01   9.1379860e-01  -3.3473414e+00  -3.0572749e-01  -5.0198467e+00  -1.0780000e+00  -3.6853676e+00  -1.1123986e+00  -3.4818087e-01   3.4609520e+00   3.4143814e+00   1.6882175e+00  -3.2220462e+00  -8.8815567e-01
   4.9116057e+00   9.6880928e-01   3.4327060e+00   2.0053224e+00   1.6235029e+00   1.2858815e+00  -3.2566281e+00  -2.4366804e+00  -5.8510819e+00  -2.5005156e+00   4.9144897e+00   1.2103128e+00   2.5582465e+00  -2.8164151e-01  -5.1169864e+00  -7.5670510e+00   3.4590706e+00   2.4715690e+00  -1.7066527e+00   4.4101647e+00  -2.9682501e+00   3.6774415e+00   1.1427012e+00   3.0286652e+00   2.6611463e+00   2.1734144e+00   1.9003586e+00   1.2033550e+00   8.4045861e-01  -2.4004765e+00  -1.8283897e+00   3.6898183e+00   2.0176376e+00   2.7934758e+00   1.8634974e+00   3.3353970e-01  -4.1566768e-01  -7.1931001e+00  -4.7592984e+00   4.9383267e+00   1.9883486e+00   2.3340014e+00   8.1280903e-01   1.1914869e+00  -3.5019603e-01  -1.0380454e+00  -1.9593690e+00  -6.0699464e+00  -5.7695399e+00   6.4140538e+00   1.2257185e+00   3.7872144e+00   1.3558883e+00  -8.7811097e-01  -3.9130891e+00  -8.8980599e+00  -6.6612831e+00   4.4531793e+00   1.6537077e+00   2.6778225e+00   5.2516321e-01   8.7959919e-01  -3.4644466e+00  -3.6569091e-01  -5.0623070e+00  -1.0898024e+00  -3.7220524e+00  -1.0982368e+00  -3.9484205e-01   3.4990944e+00   3.4345893e+00   1.5689016e+00  -3.3842874e+00  -9.1536715e-01
   4.8719225e+00   9.5244268e-01   3.4935126e+00   2.0258815e+00   1.5929992e+00   1.3160610e+00  -3.2725487e+00  -2.4860451e+00  -5.7660198e+00  -2.5384664e+00   4.9873743e+00   1.2994046e+00   2.6115086e+00  -2.8351381e-01  -5.1811781e+00  -7.5631189e+00   3.4658966e+00   2.4162197e+00  -1.8264391e+00   4.4035139e+00  -2.9930549e+00   3.7124581e+00   1.2595644e+00   3.0750365e+00   2.6750014e+00   2.1325593e+00   1.8952305e+00   1.0805361e+00   7.9109196e-01  -2.4818630e+00  -1.9028263e+00   3.7156086e+00   2.0282412e+00   2.8226590e+00   1.9382660e+00   2.8560553e-01  -4.1120412e-01  -7.1438947e+00  -4.8455429e+00   4.9976730e+00   2.0397711e+00   2.4137607e+00   8.8955418e-01   1.2404013e+00  -2.8149446e-01  -1.0304936e+00  -1.9224151e+00  -6.0633373e+00  -5.7376890e+00   6.4234209e+00   1.2669385e+00   3.8800454e+00   1.3807890e+00  -9.1098615e-01  -3.9710190e+00  -8.8316307e+00  -6.6258016e+00   4.5031834e+00   1.6625111e+00   2.7234089e+00   5.2602223e-01   8.1988732e-01  -3.5859234e+00  -4.4013103e-01  -5.0948620e+00  -1.1081741e+00  -3.7488289e+00  -1.0890953e+00  -4.4701584e-01   3.5075705e+00   3.4439249e+00   1.4544488e+00  -3.4900336e+00  -9.4726165e-01
   4.7881020e+00   9.1486183e-01   3.5252691e+00   2.0445340e+00   1.5507496e+00   1.3543770e+00  -3.2646214e+00  -2.5034181e+00  -5.6449944e+00  -2.5414531e+00   5.0176819e+00   1.3815487e+00   2.6488555e+00  -2.8045440e-01  -5.2136723e+00  -7.5226099e+00   3.4531298e+00   2.3566287e+00  -1.9132413e+00   4.3531855e+00  -2.9849226e+00   3.7178219e+00   1.3738008e+00   3.1069332e+00   2.6882470e+00   2.0864139e+00   1.8900816e+00   9.5695755e-01   7.4846604e-01  -2.5354161e+00  -1.9508772e+00   3.7071613e+00   2.0250831e+00   2.8344167e+00   2.0173770e+00   2.3433772e-01  -3.9827034e-01  -7.0399253e+00  -4.8650305e+00   5.0170134e+00   2.0855857e+00   2.4768117e+00   9.6397868e-01   1.2717251e+00  -2.1533385e-01  -1.0245117e+00  -1.8766821e+00  -6.0146195e+00  -5.6594741e+00   6.3901418e+00   1.2943496e+00   3.9493683e+00   1.4036847e+00  -9.5032582e-01  -4.0160901e+00  -8.7117574e+00  -6.5416886e+00   4.4991120e+00   1.6532814e+00   2.7276855e+00   5.1150361e-01   7.3840144e-01  -3.7093245e+00  -5.2501544e-01  -5.1178395e+00  -1.1321116e+00  -3.7666516e+00  -1.0843962e+00  -5.0443730e-01   3.4890168e+00   3.4415446e+00   1.3445030e+00  -3.5419719e+00  -9.8258802e-01
   4.6664076e+00   8.6113613e-01   3.5297747e+00   2.0626259e+00   1.4976173e+00   1.3991533e+00  -3.2355554e+00  -2.4927776e+00  -5.4936657e+00  -2.5130562e+00   5.0081106e+00   1.4577451e+00   2.6735196e+00  -2.7262161e-01  -5.2123575e+00  -7.4528536e+00   3.4225345e+00   2.2919355e+00  -1.9694277e+00   4.2649656e+00  -2.9476247e+00   3.6958018e+00   1.4853670e+00   3.1237264e+00   2.7002251e+00   2.0347431e+00   1.8834241e+00   8.3325022e-01   7.1126055e-01  -2.5635180e+00  -1.9750622e+00   3.6679819e+00   2.0114367e+00   2.8290110e+00   2.0997787e+00   1.8020098e-01  -3.7922753e-01  -6.8887639e+00  -4.8238759e+00   4.9997883e+00   2.1279598e+00   2.5228792e+00   1.0364654e+00   1.2857547e+00  -1.5285298e-01  -1.0196538e+00  -1.8246741e+00  -5.9264774e+00  -5.5438952e+00   6.3194757e+00   1.3116836e+00   3.9964605e+00   1.4259167e+00  -9.9320013e-01  -4.0491004e+00  -8.5415568e+00  -6.4179401e+00   4.4441877e+00   1.6285796e+00   2.6936031e+00   4.8328417e-01   6.3982963e-01  -3.8321323e+00  -6.1541707e-01  -5.1320581e+00  -1.1597699e+00  -3.7769701e+00  -1.0828967e+00  -5.6662334e-01   3.4470570e+00   3.4269591e+00   1.2386018e+00  -3.5448639e+00  -1.0197473e+00
   4.5144627e+00   7.9673774e-01   3.5095642e+00   2.0813043e+00   1.4347908e+00   1.4483974e+00  -3.1884983e+00  -2.4593518e+00  -5.3180668e+00  -2.4581914e+00   4.9627769e+00   1.5289360e+00   2.6891014e+00  -2.6038908e-01  -5.1757944e+00  -7.3622601e+00   3.3763938e+00   2.2215590e+00  -1.9982922e+00   4.1458595e+00  -2.8858736e+00   3.6494844e+00   1.5940990e+00   3.1252420e+00   2.7102435e+00   1.9775224e+00   1.8738651e+00   7.1012427e-01   6.7801971e-01  -2.5692329e+00  -1.9788522e+00   3.6025584e+00   1.9907408e+00   2.8071959e+00   2.1841593e+00   1.2378348e-01  -3.5676025e-01  -6.6990168e+00  -4.7307932e+00   4.9505250e+00   2.1688974e+00   2.5522230e+00   1.1071441e+00   1.2833781e+00  -9.5186824e-02  -1.0153959e+00  -1.7691517e+00  -5.8024743e+00  -5.4015000e+00   6.2180288e+00   1.3227436e+00   4.0232170e+00   1.4484972e+00  -1.0363981e+00  -4.0711644e+00  -8.3250077e+00  -6.2652261e+00   4.3434784e+00   1.5913665e+00   2.6255119e+00   4.4360234e-01   5.2949245e-01  -3.9518251e+00  -7.0592814e-01  -5.1386983e+00  -1.1886876e+00  -3.7815909e+00  -1.0828761e+00  -6.3288652e-01   3.3860056e+00   3.4000859e+00   1.1362787e+00  -3.5050819e+00  -1.0569429e+00
   4.3406920e+00   7.2712948e-01   3.4677493e+00   2.1014230e+00   1.3637915e+00   1.4999113e+00  -3.1268220e+00  -2.4091819e+00  -5.1243134e+00  -2.3827191e+00   4.8869047e+00   1.5958888e+00   2.6992774e+00  -2.4430022e-01  -5.1034928e+00  -7.2596536e+00   3.3173575e+00   2.1452875e+00  -2.0037728e+00   4.0035963e+00  -2.8049627e+00   3.5825691e+00   1.6996490e+00   3.1118013e+00   2.7176232e+00   1.9150056e+00   1.8602092e+00   5.8842113e-01   6.4727803e-01  -2.5560465e+00  -1.9663592e+00   3.5160317e+00   1.9663310e+00   2.7702195e+00   2.2689857e+00   6.5841460e-02  -3.3366895e-01  -6.4797955e+00  -4.5963774e+00   4.8745160e+00   2.2100715e+00   2.5656321e+00   1.1758515e+00   1.2660608e+00  -4.3421841e-02  -1.0111652e+00  -1.7129499e+00  -5.6469279e+00  -5.2435885e+00   6.0932245e+00   1.3311187e+00   4.0320229e+00   1.4720233e+00  -1.0767017e+00  -4.0836053e+00  -8.0669528e+00  -6.0950966e+00   4.2035708e+00   1.5448310e+00   2.5288620e+00   3.9511927e-01   4.1298556e-01  -4.0659667e+00  -7.9111610e-01  -5.1391659e+00  -1.2160708e+00  -3.7825122e+00  -1.0823594e+00  -7.0235697e-01   3.3105526e+00   3.3612828e+00   1.0371599e+00  -3.4300914e+00  -1.0923416e+00
   4.1537501e+00   6.5738466e-01   3.4078554e+00   2.1234795e+00   1.2864550e+00   1.5514278e+00  -3.0539297e+00  -2.3486448e+00  -4.9183720e+00  -2.2930091e+00   4.7864820e+00   1.6591133e+00   2.7075168e+00  -2.2502038e-01  -4.9961565e+00  -7.1536215e+00   3.2482893e+00   2.0633442e+00  -1.9901631e+00   3.8461215e+00  -2.7104042e+00   3.4991542e+00   1.8014571e+00   3.0842411e+00   2.7217533e+00   1.8477708e+00   1.8415554e+00   4.6914663e-01   6.1768630e-01  -2.5276163e+00  -1.9420036e+00   3.4138667e+00   1.9412034e+00   2.7198016e+00   2.3525716e+00   7.3196208e-03  -3.1265173e-01  -6.2402361e+00  -4.4323052e+00   4.7775089e+00   2.2526933e+00   2.5643882e+00   1.2421366e+00   1.2357940e+00   1.4655291e-03  -1.0063769e+00  -1.6587944e+00  -5.4647854e+00  -5.0813921e+00   5.9527780e+00   1.3399330e+00   4.0256178e+00   1.4966497e+00  -1.1111573e+00  -4.0878561e+00  -7.7730997e+00  -5.9191488e+00   4.0321685e+00   1.4922083e+00   2.4098546e+00   3.4074339e-01   2.9581087e-01  -4.1723083e+00  -8.6598066e-01  -5.1349519e+00  -1.2391058e+00  -3.7817458e+00  -1.0793559e+00  -7.7401338e-01   3.2254552e+00   3.3113629e+00   9.4104769e-01  -3.3279208e+00  -1.1242355e+00
   3.9619826e+00   5.9186938e-01   3.3336600e+00   2.1475900e+00   1.2048808e+00   1.6007612e+00  -2.9730991e+00  -2.2839781e+00  -4.7058812e+00  -2.1954957e+00   4.6678985e+00   1.7188266e+00   2.7168292e+00  -2.0329005e-01  -4.8558632e+00  -7.0519253e+00   3.1721226e+00   1.9764208e+00  -1.9618375e+00   3.6811360e+00  -2.6075946e+00   3.4035326e+00   1.8987628e+00   3.0439051e+00   2.7221478e+00   1.7767369e+00   1.8173749e+00   3.5347417e-01   5.8812323e-01  -2.4875532e+00  -1.9101864e+00   3.3015436e+00   1.9178318e+00   2.6580833e+00   2.4331692e+00  -5.0661837e-02  -2.9609320e-01  -5.9890853e+00  -4.2505118e+00   4.6654061e+00   2.2974342e+00   2.5502075e+00   1.3053070e+00   1.1950068e+00   3.8681335e-02  -1.0004783e+00  -1.6091253e+00  -5.2614948e+00  -4.9252998e+00   5.8042067e+00   1.3516535e+00   4.0069569e+00   1.5221219e+00  -1.1373186e+00  -4.0853821e+00  -7.4500123e+00  -5.7482225e+00   3.8376533e+00   1.4366002e+00   2.2750734e+00   2.8343492e-01   1.8302363e-01  -4.2689039e+00  -9.2636845e-01  -5.1275140e+00  -1.2552685e+00  -3.7811445e+00  -1.0720933e+00  -8.4672228e-01   3.1352609e+00   3.2515866e+00   8.4797898e-01  -3.2066647e+00  -1.1511889e+00
   3.7729591e+00   5.3401072e-01   3.2490407e+00   2.1735047e+00   1.1213491e+00   1.6459562e+00  -2.8873705e+00  -2.2208425e+00  -4.4920367e+00  -2.0962590e+00   4.5375992e+00   1.7749650e+00   2.7295655e+00  -1.7988042e-01  -4.6861481e+00  -6.9610118e+00   3.0917354e+00   1.8856704e+00  -1.9230149e+00   3.5156892e+00  -2.5015361e+00   3.2999955e+00   1.9906569e+00   2.9926060e+00   2.7185002e+00   1.7031432e+00   1.7875658e+00   2.4271352e-01   5.5778456e-01  -2.4392511e+00  -1.8749937e+00   3.1842848e+00   1.8980500e+00   2.5875476e+00   2.5090779e+00  -1.0685622e-01  -2.8587963e-01  -5.7343830e+00  -4.0624155e+00   4.5439964e+00   2.3444103e+00   2.5251532e+00   1.3645165e+00   1.1464364e+00   6.7690081e-02  -9.9299943e-01  -1.5659457e+00  -5.0428728e+00  -4.7841791e+00   5.6544128e+00   1.3679697e+00   3.9790693e+00   1.5478621e+00  -1.1534409e+00  -4.0776142e+00  -7.1050610e+00  -5.5916938e+00   3.6286302e+00   1.3808174e+00   2.1311131e+00   2.2601075e-01   7.8926987e-02  -4.3542136e+00  -9.6930640e-01  -5.1181726e+00  -1.2626003e+00  -3.7822551e+00  -1.0592218e+00  -9.1928356e-01   3.0440789e+00   3.1836253e+00   7.5824965e-01  -3.0740461e+00  -1.1721577e+00
   3.5931071e+00   4.8616283e-01   3.1578330e+00   2.2006656e+00   1.0382070e+00   1.6854238e+00  -2.7994808e+00  -2.1639577e+00  -4.2815248e+00  -2.0006603e+00   4.4017576e+00   1.8272392e+00   2.7472865e+00  -1.5555396e-01  -4.4919635e+00  -6.8856617e+00   3.0098442e+00   1.7926563e+00  -1.8775667e+00   3.3558659e+00  -2.3966204e+00   3.1926626e+00   2.0761630e+00   2.9325527e+00   2.7107295e+00   1.6284937e+00   1.7524743e+00   1.3824575e-01   5.2623736e-01  -2.3857695e+00  -1.8399533e+00   3.0668324e+00   1.8830049e+00   2.5109145e+00   2.5787615e+00  -1.5997259e-01  -2.8325764e-01  -5.4832383e+00  -3.8782366e+00   4.4187149e+00   2.3932232e+00   2.4915303e+00   1.4188756e+00   1.0929681e+00   8.8283137e-02  -9.8360510e-01  -1.5307008e+00  -4.8149558e+00  -4.6648527e+00   5.5093531e+00   1.3897504e+00   3.9449228e+00   1.5730926e+00  -1.1586083e+00  -4.0659071e+00  -6.7463079e+00  -5.4569098e+00   3.4134892e+00   1.3272525e+00   1.9842371e+00   1.7096848e-01  -1.3161421e-02  -4.4271980e+00  -9.9322153e-01  -5.1080447e+00  -1.2599176e+00  -3.7862044e+00  -1.0399692e+00  -9.9047960e-01   2.9554147e+00   3.1095001e+00   6.7240261e-01  -2.9370669e+00  -1.1865693e+00
   3.4274696e+00   4.4957335e-01   3.0636998e+00   2.2282923e+00   9.5773465e-01   1.7180452e+00  -2.7118372e+00  -2.1168381e+00  -4.0784906e+00  -1.9130603e+00   4.2659994e+00   1.8752217e+00   2.7707075e+00  -1.3103182e-01  -4.2795152e+00  -6.8287996e+00   2.9289199e+00   1.6992613e+00  -1.8288837e+00   3.2065722e+00  -2.2964865e+00   3.0853349e+00   2.1543373e+00   2.8662482e+00   2.6990078e+00   1.5544649e+00   1.7128788e+00   4.1430184e-02   4.9343718e-01  -2.3297697e+00  -1.8078611e+00   2.9532755e+00   1.8731769e+00   2.4310118e+00   2.6409608e+00  -2.0878111e-01  -2.8875058e-01  -5.2416953e+00  -3.7064582e+00   4.2944447e+00   2.4430538e+00   2.4517628e+00   1.4675728e+00   1.0374573e+00   1.0062776e-01  -9.7213953e-01  -1.5042038e+00  -4.5838384e+00  -4.5717606e+00   5.3738185e+00   1.4170742e+00   3.9072953e+00   1.5969736e+00  -1.1527844e+00  -4.0515002e+00  -6.3823194e+00  -5.3488144e+00   3.2000085e+00   1.2777955e+00   1.8400756e+00   1.2034694e-01  -9.1052285e-02  -4.4873761e+00  -9.9802511e-01  -5.0980014e+00  -1.2469326e+00  -3.7936338e+00  -1.0142290e+00  -1.0591248e+00   2.8720659e+00   3.0314911e+00   5.9117944e-01  -2.8017534e+00  -1.1943547e+00
   3.2795909e+00   4.2444292e-01   2.9700149e+00   2.2554889e+00   8.8200775e-01   1.7432378e+00  -2.6265203e+00  -2.0816483e+00  -3.8865229e+00  -1.8366324e+00   4.1351836e+00   1.9184502e+00   2.7997206e+00  -1.0696913e-01  -4.0559666e+00  -6.7914659e+00   2.8511255e+00   1.6075613e+00  -1.7797953e+00   3.0714255e+00  -2.2039477e+00   2.9813741e+00   2.2243741e+00   2.7963625e+00   2.6837698e+00   1.4827924e+00   1.6699360e+00  -4.6505005e-02   4.5970389e-01  -2.2734949e+00  -1.7806832e+00   2.8469377e+00   1.8684588e+00   2.3506375e+00   2.6947868e+00  -2.5222647e-01  -3.0214152e-01  -5.0146815e+00  -3.5534617e+00   4.1753643e+00   2.4927910e+00   2.4082711e+00   1.5099868e+00   9.8255220e-01   1.0528607e-01  -9.5865819e-01  -1.4866099e+00  -4.3554942e+00  -4.5068366e+00   5.2513202e+00   1.4493235e+00   3.8686629e+00   1.6187361e+00  -1.1367803e+00  -4.0354959e+00  -6.0218884e+00  -5.2697899e+00   2.9950207e+00   1.2337937e+00   1.7033941e+00   7.5634940e-02  -1.5372661e-01  -4.5348451e+00  -9.8505577e-01  -5.0886556e+00  -1.2242748e+00  -3.8046820e+00  -9.8257157e-01  -1.1241146e+00   2.7960868e+00   2.9520262e+00   5.1544145e-01  -2.6730024e+00  -1.1959289e+00
   3.1515265e+00   4.1006354e-01   2.8797620e+00   2.2813554e+00   8.1276807e-01   1.7609686e+00  -2.5453048e+00  -2.0591821e+00  -3.7086415e+00  -1.7732848e+00   4.0132480e+00   1.9565273e+00   2.8334906e+00  -8.3939108e-02  -3.8290357e+00  -6.7729530e+00   2.7782719e+00   1.5196760e+00  -1.7325418e+00   2.9527438e+00  -2.1209786e+00   2.8836124e+00   2.2856970e+00   2.7255907e+00   2.6656907e+00   1.4151429e+00   1.6250899e+00  -1.2457370e-01   4.2566148e-01  -2.2187874e+00  -1.7595384e+00   2.7503181e+00   1.8682763e+00   2.2724188e+00   2.7397838e+00  -2.8953203e-01  -3.2252589e-01  -4.8060136e+00  -3.4233546e+00   4.0648389e+00   2.5411771e+00   2.3633518e+00   1.5457711e+00   9.3053571e-01   1.0319597e-01  -9.4343796e-01  -1.4774467e+00  -4.1355743e+00  -4.4696002e+00   5.1440830e+00   1.4853275e+00   3.8311098e+00   1.6377858e+00  -1.1121478e+00  -4.0188460e+00  -5.6736827e+00  -5.2197213e+00   2.8041640e+00   1.1960527e+00   1.5779339e+00   3.7733470e-02  -2.0127824e-01  -4.5702591e+00  -9.5688823e-01  -5.0803795e+00  -1.1934080e+00  -3.8190210e+00  -9.4617846e-01  -1.1844678e+00   2.7288051e+00   2.8735502e+00   4.4607175e-01  -2.5545192e+00  -1.1921253e+00
   3.0439607e+00   4.0501538e-01   2.7954503e+00   2.3050886e+00   7.5132275e-01   1.7717173e+00  -2.4696797e+00  -2.0489677e+00  -3.5472749e+00  -1.7236891e+00   3.9031292e+00   1.9892035e+00   2.8706108e+00  -6.2424048e-02  -3.6065134e+00  -6.7710837e+00   2.7117883e+00   1.4376105e+00  -1.6887864e+00   2.8516215e+00  -2.0487565e+00   2.7942864e+00   2.3380288e+00   2.6565045e+00   2.6456441e+00   1.3529915e+00   1.5799532e+00  -1.9212862e-01   3.9214814e-01  -2.1671208e+00  -1.7447531e+00   2.6650840e+00   1.8717330e+00   2.1986805e+00   2.7759508e+00  -3.2027775e-01  -3.4842896e-01  -4.6184376e+00  -3.3179926e+00   3.9653641e+00   2.5869528e+00   2.3190733e+00   1.5749005e+00   8.8320572e-01   9.5611387e-02  -9.2696064e-01  -1.4756989e+00  -3.9291962e+00  -4.4574531e+00   5.0531269e+00   1.5235361e+00   3.7962688e+00   1.6537697e+00  -1.0810062e+00  -4.0023445e+00  -5.3458346e+00  -5.1962718e+00   2.6317200e+00   1.1648749e+00   1.4663347e+00   6.9706222e-03  -2.3476743e-01  -4.5947627e+00  -9.1703140e-01  -5.0733355e+00  -1.1564573e+00  -3.8359367e+00  -9.0670740e-01  -1.2393675e+00   2.6708826e+00   2.7983891e+00   3.8386846e-01  -2.4488369e+00  -1.1840901e+00
   2.9564056e+00   4.0739975e-01   2.7190533e+00   2.3260631e+00   6.9848121e-01   1.7763929e+00  -2.4008620e+00  -2.0494783e+00  -3.4042254e+00  -1.6874074e+00   3.8067465e+00   2.0164323e+00   2.9093036e+00  -4.2811324e-02  -3.3957398e+00  -6.7825978e+00   2.6527083e+00   1.3631037e+00  -1.6496582e+00   2.7680764e+00  -1.9877384e+00   2.7150047e+00   2.3814275e+00   2.5914094e+00   2.6246319e+00   1.2975149e+00   1.5361712e+00  -2.4892962e-01   3.6010692e-01  -2.1196406e+00  -1.7359796e+00   2.5921087e+00   1.8777634e+00   2.1313372e+00   2.8037248e+00  -3.4443855e-01  -3.7797680e-01  -4.4536951e+00  -3.2371786e+00   3.8785572e+00   2.6289856e+00   2.2771914e+00   1.5976745e+00   8.4180534e-01   8.4005247e-02  -9.0986931e-01  -1.4799376e+00  -3.7407301e+00  -4.4661424e+00   4.9784229e+00   1.5622098e+00   3.7652953e+00   1.6665956e+00  -1.0458220e+00  -3.9866290e+00  -5.0455039e+00  -5.1953399e+00   2.4805486e+00   1.1401265e+00   1.3701377e+00  -1.6837542e-02  -2.5600451e-01  -4.6098864e+00  -8.6954867e-01  -5.0675280e+00  -1.1159661e+00  -3.8544436e+00  -8.6610412e-01  -1.2881919e+00   2.6224103e+00   2.7286136e+00   3.2944543e-01  -2.3574004e+00  -1.1731504e+00
   2.8874501e+00   4.1508368e-01   2.6519657e+00   2.3438805e+00   6.5453762e-01   1.7762113e+00  -2.3397931e+00  -2.0584268e+00  -3.2806255e+00  -1.6631012e+00   3.7250496e+00   2.0383898e+00   2.9476460e+00  -2.5391231e-02  -3.2030996e+00  -6.8036086e+00   2.6016651e+00   1.2974984e+00  -1.6158153e+00   2.7012423e+00  -1.9377662e+00   2.6467396e+00   2.4162861e+00   2.5322207e+00   2.6037002e+00   1.2495137e+00   1.4952798e+00  -2.9517292e-01   3.3046988e-01  -2.0771975e+00  -1.7323594e+00   2.5315474e+00   1.8852754e+00   2.0718115e+00   2.8239191e+00  -3.6237657e-01  -4.0910285e-01  -4.3125917e+00  -3.1790132e+00   3.8051926e+00   2.6663698e+00   2.2390910e+00   1.6146780e+00   8.0700708e-01   6.9944920e-02  -8.9290082e-01  -1.4884842e+00  -3.5735945e+00  -4.4903461e+00   4.9190949e+00   1.5996079e+00   3.7388745e+00   1.6764109e+00  -1.0091635e+00  -3.9721872e+00  -4.7784535e+00  -5.2116472e+00   2.3521107e+00   1.1213234e+00   1.2898594e+00  -3.4290525e-02  -2.6728919e-01  -4.6174146e+00  -8.1864255e-01  -5.0628535e+00  -1.0746132e+00  -3.8734233e+00  -8.2638513e-01  -1.3305410e+00   2.5830174e+00   2.6659189e+00   2.8315101e-01  -2.2806942e+00  -1.1606721e+00
   2.8350329e+00   4.2593382e-01   2.5949916e+00   2.3583898e+00   6.1929850e-01   1.7725509e+00  -2.2871178e+00  -2.0731071e+00  -3.1768966e+00  -1.6487960e+00   3.6581129e+00   2.0554618e+00   2.9837915e+00  -1.0355033e-02  -3.0335737e+00  -6.8300734e+00   2.5589020e+00   1.2416459e+00  -1.5875141e+00   2.6495897e+00  -1.8981859e+00   2.5898475e+00   2.4432980e+00   2.4803650e+00   2.5838451e+00   1.2093688e+00   1.4585756e+00  -3.3147661e-01   3.0404852e-01  -2.0403669e+00  -1.7327127e+00   2.4829406e+00   1.8932696e+00   2.0209898e+00   2.8376312e+00  -3.7478767e-01  -4.3976764e-01  -4.1950684e+00  -3.1403482e+00   3.7452766e+00   2.6984932e+00   2.2057533e+00   1.6267102e+00   7.7894871e-01   5.4954696e-02  -8.7680377e-01  -1.4995915e+00  -3.4300869e+00  -4.5243168e+00   4.8736438e+00   1.6341594e+00   3.7172625e+00   1.6835499e+00  -9.7345473e-01  -3.9593664e+00  -4.5486861e+00  -5.2393866e+00   2.2465715e+00   1.1077295e+00   1.2251228e+00  -4.6284109e-02  -2.7113424e-01  -4.6192399e+00  -7.6824988e-01  -5.0591541e+00  -1.0349274e+00  -3.8917652e+00  -7.8941811e-01  -1.3662515e+00   2.5519866e+00   2.6115274e+00   2.4501616e-01  -2.2183998e+00  -1.1479245e+00
   2.7967096e+00   4.3801901e-01   2.5483540e+00   2.3696726e+00   5.9215061e-01   1.7668014e+00  -2.2431545e+00  -2.0907485e+00  -3.0927238e+00  -1.6421734e+00   3.6052661e+00   2.0682037e+00   3.0161727e+00   2.2078157e-03  -2.8904094e+00  -6.8582348e+00   2.5242916e+00   1.1958549e+00  -1.5646817e+00   2.6111515e+00  -1.8679727e+00   2.5441161e+00   2.4633947e+00   2.4367178e+00   2.5659233e+00   1.1770387e+00   1.4270093e+00  -3.5882311e-01   2.8144283e-01  -2.0094571e+00  -1.7357317e+00   2.4453381e+00   1.9009270e+00   1.9792122e+00   2.8461276e+00  -3.8260993e-01  -4.6816661e-01  -4.1002693e+00  -3.1172988e+00   3.6981545e+00   2.7250681e+00   2.1777468e+00   1.6346947e+00   7.5731126e-01   4.0383335e-02  -8.6225202e-01  -1.5116199e+00  -3.3112654e+00  -4.5625104e+00   4.8401747e+00   1.6646065e+00   3.7003487e+00   1.6884637e+00  -9.4075450e-01  -3.9483840e+00  -4.3581867e+00  -5.2728757e+00   2.1629658e+00   1.0984579e+00   1.1748295e+00  -5.3881251e-02  -2.7000257e-01  -4.6172137e+00  -7.2169032e-01  -5.0562577e+00  -9.9903151e-01  -3.9084959e+00  -7.5672694e-01  -1.3954031e+00   2.5283669e+00   2.5661257e+00   2.1473776e-01  -2.1695647e+00  -1.1359666e+00
   2.7698930e+00   4.4976486e-01   2.5117352e+00   2.3780075e+00   5.7215901e-01   1.7602246e+00  -2.2078638e+00  -2.1088364e+00  -3.0270645e+00  -1.6408600e+00   3.5652485e+00   2.0772841e+00   3.0436564e+00   1.2312126e-02  -2.7749402e+00  -6.8849797e+00   2.4973710e+00   1.1598899e+00  -1.5469844e+00   2.5837358e+00  -1.8458561e+00   2.5088354e+00   2.4776619e+00   2.4015804e+00   2.5505743e+00   1.1520921e+00   1.4011152e+00  -3.7846593e-01   2.6297893e-01  -1.9845064e+00  -1.7401574e+00   2.4174326e+00   1.9076605e+00   1.9463006e+00   2.8507197e+00  -3.8690759e-01  -4.9290223e-01  -4.0266208e+00  -3.1057508e+00   3.6626413e+00   2.7461327e+00   2.1552430e+00   1.6395836e+00   7.4142625e-01   2.7294293e-02  -8.4976743e-01  -1.5231893e+00  -3.2169084e+00  -4.6001396e+00   4.8166032e+00   1.6901067e+00   3.6877373e+00   1.6916467e+00  -9.1258590e-01  -3.9393394e+00  -4.2068142e+00  -5.3071260e+00   2.0994137e+00   1.0925675e+00   1.1373535e+00  -5.8186337e-02  -2.6608471e-01  -4.6130089e+00  -6.8140606e-01  -5.0540108e+00  -9.6845113e-01  -3.9228820e+00  -7.2934674e-01  -1.4183132e+00   2.5110720e+00   2.5298419e+00   1.9169882e-01  -2.1327736e+00  -1.1255680e+00
   2.7520558e+00   4.6004957e-01   2.4843458e+00   2.3838138e+00   5.5818218e-01   1.7538436e+00  -2.1808310e+00  -2.1253694e+00  -2.9782043e+00  -1.6426813e+00   3.5363771e+00   2.0834190e+00   3.0656392e+00   2.0076657e-02  -2.6865893e+00  -6.9080809e+00   2.4773909e+00   1.1330179e+00  -1.5338901e+00   2.5651151e+00  -1.8304374e+00   2.4828919e+00   2.4872500e+00   2.3747031e+00   2.5381698e+00   1.1337740e+00   1.3809858e+00  -3.9181319e-01   2.4868169e-01  -1.9652831e+00  -1.7449213e+00   2.3976985e+00   1.9131304e+00   1.9216187e+00   2.8526482e+00  -3.8874874e-01  -5.1309973e-01  -3.9719265e+00  -3.1018172e+00   3.6371702e+00   2.7620224e+00   2.1380531e+00   1.6422729e+00   7.3039806e-01   1.6393533e-02  -8.3966327e-01  -1.5332885e+00  -3.1455654e+00  -4.6335805e+00   4.8008362e+00   1.7102874e+00   3.6788355e+00   1.6935736e+00  -8.8983339e-01  -3.9322220e+00  -4.0923694e+00  -5.3382777e+00   2.0533639e+00   1.0891497e+00   1.1107384e+00  -6.0234994e-02  -2.6113794e-01  -4.6080111e+00  -6.4882028e-01  -5.0522889e+00  -9.4400764e-01  -3.9344943e+00  -7.0774716e-01  -1.4355169e+00   2.4989687e+00   2.5022701e+00   1.7502226e-01  -2.1063083e+00  -1.1171720e+00
   2.7408837e+00   4.6823550e-01   2.4650170e+00   2.3875896e+00   5.4899118e-01   1.7483698e+00  -2.1612798e+00  -2.1390215e+00  -2.9438733e+00  -1.6458571e+00   3.5167166e+00   2.0873112e+00   3.0820705e+00   2.5718522e-02  -2.6230596e+00  -6.9262999e+00   2.4633795e+00   1.1141006e+00  -1.5247290e+00   2.5531799e+00  -1.8202976e+00   2.4648820e+00   2.4932841e+00   2.3553502e+00   2.5287890e+00   1.1210929e+00   1.3662923e+00  -4.0030273e-01   2.3828562e-01  -1.9512943e+00  -1.7492401e+00   2.3845228e+00   1.9172281e+00   1.9041634e+00   2.8529822e+00  -3.8909375e-01  -5.2845206e-01  -3.9334951e+00  -3.1021956e+00   3.6199500e+00   2.7733211e+00   2.1256832e+00   1.6435347e+00   7.2322575e-01   8.0050109e-03  -8.3201679e-01  -1.5413288e+00  -3.0947133e+00  -4.6605996e+00   4.7909152e+00   1.7252460e+00   3.6729430e+00   1.6946539e+00  -8.7272211e-01  -3.9269217e+00  -4.0108512e+00  -5.3638509e+00   2.0218519e+00   1.0873977e+00   1.0928859e+00  -6.0909192e-02  -2.5640088e-01  -4.6032446e+00  -6.2432667e-01  -5.0510009e+00  -9.2580994e-01  -3.9432269e+00  -6.9183245e-01  -1.4477356e+00   2.4909476e+00   2.4825374e+00   1.6365138e-01  -2.0882998e+00  -1.1109041e+00
   2.7343816e+00   4.7413859e-01   2.4523224e+00   2.3898491e+00   5.4338085e-01   1.7441803e+00  -2.1481207e+00  -2.1491915e+00  -2.9214157e+00  -1.6491159e+00   3.5042492e+00   2.0895990e+00   3.0934042e+00   2.9539360e-02  -2.5807019e+00  -6.9393447e+00   2.4542235e+00   1.1017220e+00  -1.5187509e+00   2.5460521e+00  -1.8140917e+00   2.4532384e+00   2.4967882e+00   2.3424078e+00   2.5222353e+00   1.1129267e+00   1.3563539e+00  -4.0528515e-01   2.3128173e-01  -1.9418181e+00  -1.7526546e+00   2.3763265e+00   1.9200353e+00   1.8926782e+00   2.8525538e+00  -3.8871104e-01  -5.3918839e-01  -3.9083065e+00  -3.1043881e+00   3.6091234e+00   2.7807914e+00   2.1174089e+00   1.6439773e+00   7.1891474e-01   2.0965009e-03  -8.2667542e-01  -1.5471366e+00  -3.0610140e+00  -4.6803707e+00   4.7851216e+00   1.7354968e+00   3.6693338e+00   1.6952083e+00  -8.6088002e-01  -3.9232388e+00  -3.9568969e+00  -5.3827833e+00   2.0017582e+00   1.0866547e+00   1.0817225e+00  -6.0885143e-02  -2.5258661e-01  -4.5993436e+00  -6.0740686e-01  -5.0500792e+00  -9.1334009e-01  -3.9492715e+00  -6.8101734e-01  -1.4558271e+00   2.4859797e+00   2.4694165e+00   1.5644672e-01  -2.0768622e+00  -1.1066202e+00
   2.7309324e+00   4.7794358e-01   2.4447164e+00   2.3910677e+00   5.4026211e-01   1.7413414e+00  -2.1400467e+00  -2.1559409e+00  -2.9080127e+00  -1.6517241e+00   3.4970295e+00   2.0908217e+00   3.1004817e+00   3.1901609e-02  -2.5550245e+00  -6.9477008e+00   2.4487587e+00   1.0943400e+00  -1.5151849e+00   2.5421595e+00  -1.8106248e+00   2.4463653e+00   2.4986271e+00   2.3345267e+00   2.5180866e+00   1.1081293e+00   1.3502459e+00  -4.0792920e-01   2.2699481e-01  -1.9359652e+00  -1.7550139e+00   2.3716663e+00   1.9217651e+00   1.8857850e+00   2.8519277e+00  -3.8813227e-01  -5.4597002e-01  -3.8932186e+00  -3.1067804e+00   3.6029164e+00   2.7852930e+00   2.1123649e+00   1.6440306e+00   7.1656621e-01  -1.6487410e-03  -8.2329714e-01  -1.5508885e+00  -3.0406640e+00  -4.6932939e+00   4.7820426e+00   1.7418661e+00   3.6673283e+00   1.6954649e+00  -8.5347598e-01  -3.9209004e+00  -3.9243699e+00  -5.3952702e+00   1.9900502e+00   1.0864369e+00   1.0753392e+00  -6.0616989e-02  -2.4994756e-01  -4.5965718e+00  -5.9685659e-01  -5.0494665e+00  -9.0561818e-01  -3.9530519e+00  -6.7436533e-01  -1.4607216e+00   2.4831592e+00   2.4614693e+00   1.5228695e-01  -2.0702144e+00  -1.1039843e+00
   2.7293116e+00   4.8008006e-01   2.4406816e+00   2.3916427e+00   5.3872793e-01   1.7396767e+00  -2.1356667e+00  -2.1598314e+00  -2.9009312e+00  -1.6534264e+00   3.4933228e+00   2.0913986e+00   3.1043679e+00   3.3194260e-02  -2.5412854e+00  -6.9523648e+00   2.4458684e+00   1.0904453e+00  -1.5132985e+00   2.5402700e+00  -1.8089078e+00   2.4427697e+00   2.4994728e+00   2.3302852e+00   2.5157763e+00   1.1056328e+00   1.3469345e+00  -4.0916107e-01   2.2468055e-01  -1.9327694e+00  -1.7564132e+00   2.3693146e+00   1.9226986e+00   1.8821225e+00   2.8514113e+00  -3.8765122e-01  -5.4972906e-01  -3.8852075e+00  -3.1085695e+00   3.5997652e+00   2.7876925e+00   2.1096455e+00   1.6439570e+00   7.1543984e-01  -3.7267020e-03  -8.2141877e-01  -1.5529996e+00  -3.0297974e+00  -4.7006463e+00   4.7805954e+00   1.7453500e+00   3.6663460e+00   1.6955697e+00  -8.4941233e-01  -3.9195858e+00  -3.9070357e+00  -5.4024242e+00   1.9839984e+00   1.0864322e+00   1.0720978e+00  -6.0355047e-02  -2.4839456e-01  -4.5948862e+00  -5.9108455e-01  -5.0491022e+00  -9.0141894e-01  -3.9551271e+00  -6.7076804e-01  -1.4633445e+00   2.4817339e+00   2.4572143e+00   1.5016160e-01  -2.0667819e+00  -1.1025641e+00
   2.7286665e+00   4.8107996e-01   2.4388739e+00   2.3918690e+00   5.3808951e-01   1.7388675e+00  -2.1336642e+00  -2.1616956e+00  -2.8977715e+00  -1.6543169e+00   3.4917120e+00   2.0916285e+00   3.1061586e+00   3.3790916e-02  -2.5350927e+00  -6.9545349e+00   2.4445759e+00   1.0887105e+00  -1.5124544e+00   2.5394908e+00  -1.8081876e+00   2.4411789e+00   2.4997984e+00   2.3283607e+00   2.5146963e+00   1.1045343e+00   1.3454234e+00  -4.0964264e-01   2.2362904e-01  -1.9312988e+00  -1.7570976e+00   2.3683082e+00   1.9231203e+00   1.8804790e+00   2.8511039e+00  -3.8736439e-01  -5.5147487e-01  -3.8816119e+00  -3.1095775e+00   3.5984124e+00   2.7887715e+00   2.1084086e+00   1.6438836e+00   7.1498525e-01  -4.6910224e-03  -8.2054270e-01  -1.5539895e+00  -3.0249027e+00  -4.7041286e+00   4.7800199e+00   1.7469508e+00   3.6659409e+00   1.6956063e+00  -8.4754259e-01  -3.9189630e+00  -3.8992442e+00  -5.4058321e+00   1.9813499e+00   1.0864747e+00   1.0707020e+00  -6.0191203e-02  -2.4764470e-01  -4.5940431e+00  -5.8843774e-01  -5.0489191e+00  -8.9950341e-01  -3.9560820e+00  -6.6913456e-01  -1.4645315e+00   2.4811222e+00   2.4552924e+00   1.4924389e-01  -2.0652798e+00  -1.1019232e+00
   2.7284645e+00   4.8144179e-01   2.4382409e+00   2.3919381e+00   5.3788101e-01   1.7385651e+00  -2.1329502e+00  -2.1623841e+00  -2.8966692e+00  -1.6546674e+00   3.4911634e+00   2.0917005e+00   3.1068000e+00   3.4005619e-02  -2.5329157e+00  -6.9553159e+00   2.4441239e+00   1.0881064e+00  -1.5121590e+00   2.5392374e+00  -1.8079502e+00   2.4406282e+00   2.4998957e+00   2.3276793e+00   2.5143043e+00   1.1041558e+00   1.3448862e+00  -4.0978948e-01   2.2325675e-01  -1.9307714e+00  -1.7573540e+00   2.3679699e+00   1.9232682e+00   1.8799026e+00   2.8509728e+00  -3.8724196e-01  -5.5210406e-01  -3.8803500e+00  -3.1099926e+00   3.5979573e+00   2.7891504e+00   2.1079697e+00   1.6438457e+00   7.1484178e-01  -5.0379580e-03  -8.2022542e-01  -1.5543482e+00  -3.0231811e+00  -4.7054022e+00   4.7798406e+00   1.7475229e+00   3.6658103e+00   1.6956165e+00  -8.4687448e-01  -3.9187335e+00  -3.8965100e+00  -5.4070843e+00   1.9804411e+00   1.0865031e+00   1.0702298e+00  -6.0120218e-02  -2.4736780e-01  -4.5937208e+00  -5.8749503e-01  -5.0488480e+00  -8.9882416e-01  -3.9564231e+00  -6.6855753e-01  -1.4649512e+00   2.4809152e+00   2.4546150e+00   1.4893347e-01  -2.0647641e+00  -1.1016985e+00
   2.7284209e+00   4.8153017e-01   2.4380898e+00   2.3919527e+00   5.3783429e-01   1.7384892e+00  -2.1327773e+00  -2.1625551e+00  -2.8964072e+00  -1.6547585e+00   3.4910356e+00   2.0917160e+00   3.1069554e+00   3.4058060e-02  -2.5323952e+00  -6.9555057e+00   2.4440161e+00   1.0879630e+00  -1.5120884e+00   2.5391807e+00  -1.8078966e+00   2.4404978e+00   2.4999155e+00   2.3275153e+00   2.5142080e+00   1.1040668e+00   1.3447566e+00  -4.0982007e-01   2.2316723e-01  -1.9306432e+00  -1.7574184e+00   2.3678919e+00   1.9233034e+00   1.8797649e+00   2.8509368e+00  -3.8720834e-01  -5.5225747e-01  -3.8800484e+00  -3.1101039e+00   3.5978526e+00   2.7892410e+00   2.1078638e+00   1.6438341e+00   7.1481086e-01  -5.1223637e-03  -8.2014763e-01  -1.5544359e+00  -3.0227693e+00  -4.7057160e+00   4.7798020e+00   1.7476614e+00   3.6657814e+00   1.6956185e+00  -8.4671276e-01  -3.9186762e+00  -3.8958572e+00  -5.4073943e+00   1.9802281e+00   1.0865125e+00   1.0701205e+00  -6.0100668e-02  -2.4729928e-01  -4.5936383e+00  -5.8726751e-01  -5.0488294e+00  -8.9866083e-01  -3.9565056e+00  -6.6841923e-01  -1.4650522e+00   2.4808673e+00   2.4544524e+00   1.4886171e-01  -2.0646430e+00  -1.1016451e+00
   2.7284161e+00   4.8154086e-01   2.4380719e+00   2.3919541e+00   5.3782904e-01   1.7384798e+00  -2.1327566e+00  -2.1625761e+00  -2.8963762e+00  -1.6547701e+00   3.4910208e+00   2.0917176e+00   3.1069743e+00   3.4064407e-02  -2.5323332e+00  -6.9555286e+00   2.4440033e+00   1.0879461e+00  -1.5120800e+00   2.5391742e+00  -1.8078905e+00   2.4404825e+00   2.4999177e+00   2.3274957e+00   2.5141963e+00   1.1040563e+00   1.3447410e+00  -4.0982330e-01   2.2315651e-01  -1.9306277e+00  -1.7574264e+00   2.3678829e+00   1.9233076e+00   1.8797485e+00   2.8509320e+00  -3.8720393e-01  -5.5227602e-01  -3.8800124e+00  -3.1101182e+00   3.5978405e+00   2.7892517e+00   2.1078512e+00   1.6438326e+00   7.1480745e-01  -5.1325609e-03  -8.2013822e-01  -1.5544466e+00  -3.0227202e+00  -4.7057541e+00   4.7797977e+00   1.7476781e+00   3.6657783e+00   1.6956188e+00  -8.4669334e-01  -3.9186691e+00  -3.8957795e+00  -5.4074319e+00   1.9802031e+00   1.0865139e+00   1.0701077e+00  -6.0098117e-02  -2.4729094e-01  -4.5936278e+00  -5.8724028e-01  -5.0488270e+00  -8.9864135e-01  -3.9565156e+00  -6.6840273e-01  -1.4650643e+00   2.4808618e+00   2.4544331e+00   1.4885339e-01  -2.0646287e+00  -1.1016388e+00
