# Supplementary material for: A Student's Guide to Randomization Statistics for Multichannel Event-Related Potentials Using Ragu
Source: Front Neurosci. 2018 Jun 19;12:355. doi: 10.3389/fnins.2018.00355 (PMC6020783; doi:10.3389/fnins.2018.00355)
Supplement: Supplementary file 1 [file Data_Sheet_1.ZIP › RawData/s15_f2.asc]

   9.5660893e-01   7.3125003e-01   8.4580843e-01   3.0740682e-01   2.3854540e-01  -8.6302026e-01  -3.8415666e-01  -8.3544071e-01  -5.7362350e-01   7.8983418e-01   7.3109422e-01   2.2421158e+00  -1.8487622e-01   1.5605037e-01  -1.5811988e+00  -2.1585257e+00   8.1383530e-01  -1.6090186e-01  -3.3584060e-01   9.3164931e-01   2.0303882e-02   6.9353930e-01   5.3791515e-01   5.9897016e-01   1.2879042e-01   2.0164276e-01  -5.6538077e-01   1.7580605e-02  -5.8302327e-01  -2.0612611e-01  -7.7497264e-01   9.5532642e-01   9.5834367e-01   7.8054522e-01  -1.4240535e-01  -1.0989127e-01  -5.7532330e-01  -6.6122027e-01   5.5198736e-02   4.2851559e-01   6.8432466e-01   4.3725805e-01   7.2957544e-01  -2.3452432e-02  -5.2429368e-01  -7.1028783e-01  -5.7521333e-01  -8.9480038e-01  -8.3581169e-01   3.1663610e-01   1.6245539e+00   3.6629347e-01   1.1148889e+00  -7.2710021e-01  -8.9685621e-01  -1.6913315e+00  -6.5329679e-01   3.3358715e-01   2.8486154e+00  -8.9871132e-02   2.7984290e+00  -8.6893632e-01  -2.0544465e-01  -2.2300916e+00  -1.0596798e+00  -1.4710811e+00  -8.4506215e-01  -5.2213903e-01  -2.7497490e-01   9.0071736e-01   1.6696660e-01  -2.4774899e-01  -4.2535396e-01   2.6038326e-02
   1.0949394e+00   8.6120631e-01   8.8176442e-01   3.4617264e-01   1.8380005e-01  -8.7743448e-01  -4.2412155e-01  -8.7653350e-01  -5.7923828e-01   7.3093845e-01   9.1791184e-01   2.2493123e+00  -1.9727724e-01   2.3810066e-01  -1.5631367e+00  -2.2790536e+00   8.8062902e-01  -2.2947358e-01  -4.0691392e-01   1.0740776e+00  -3.3252464e-02   7.6077337e-01   6.0807241e-01   6.0104079e-01   1.3425030e-01   1.2883807e-01  -6.0816966e-01  -8.4672676e-02  -6.4847337e-01  -2.7698268e-01  -8.3572017e-01   1.0705344e+00   1.0647210e+00   7.9059298e-01  -1.4523481e-01  -1.8465063e-01  -6.3721286e-01  -6.6207968e-01   2.1197243e-02   5.3662635e-01   7.1494938e-01   4.6282138e-01   7.3410161e-01  -3.9344543e-02  -5.2668028e-01  -7.1827840e-01  -5.7440381e-01  -8.6901377e-01  -8.7095760e-01   3.9278589e-01   1.6887964e+00   4.4771792e-01   1.0570620e+00  -7.1947377e-01  -8.7480240e-01  -1.6933259e+00  -6.8455373e-01   4.4814057e-01   2.8664969e+00  -3.5924779e-02   2.9069124e+00  -8.9819943e-01  -1.7567520e-01  -2.2454888e+00  -1.1785649e+00  -1.5020101e+00  -1.0110893e+00  -5.9167992e-01  -4.0198265e-01   1.0085557e+00   1.4730419e-01  -3.3967679e-01  -4.5235883e-01  -9.8027454e-02
   1.2202124e+00   9.7757465e-01   9.0059817e-01   3.7365920e-01   1.1206955e-01  -8.9717591e-01  -4.6754443e-01  -9.1788709e-01  -5.5752277e-01   6.9506157e-01   1.1032775e+00   2.2577829e+00  -2.0629704e-01   3.2990557e-01  -1.5289719e+00  -2.3852315e+00   9.2944044e-01  -3.2164073e-01  -4.8808473e-01   1.2018915e+00  -7.1703672e-02   8.1065631e-01   6.6255534e-01   5.8178234e-01   1.2183202e-01   3.1888366e-02  -6.6709280e-01  -2.0931351e-01  -7.2984075e-01  -3.5636645e-01  -9.0026080e-01   1.1709792e+00   1.1557089e+00   7.8160894e-01  -1.5824449e-01  -2.7089345e-01  -7.0688724e-01  -6.5205669e-01   5.2048567e-03   6.3285059e-01   7.3997295e-01   4.7763372e-01   7.3933137e-01  -6.0929418e-02  -5.2374690e-01  -7.2603464e-01  -5.6815749e-01  -8.3285355e-01  -8.9364838e-01   4.5855770e-01   1.7458830e+00   5.3133965e-01   1.0058788e+00  -7.0197814e-01  -8.4432757e-01  -1.6697595e+00  -6.7658662e-01   5.7182461e-01   2.8926370e+00   3.1146169e-02   3.0283937e+00  -9.0707969e-01  -1.3633907e-01  -2.2384923e+00  -1.2829416e+00  -1.5017209e+00  -1.1553961e+00  -6.3074433e-01  -5.0863468e-01   1.1025185e+00   1.0489220e-01  -4.5250714e-01  -4.7574997e-01  -2.0590591e-01
   1.3268704e+00   1.0749122e+00   8.9922174e-01   3.8749995e-01   2.2902694e-02  -9.2275313e-01  -5.1387171e-01  -9.5881203e-01  -5.0454954e-01   6.8589517e-01   1.2824365e+00   2.2673519e+00  -2.1089695e-01   4.2986801e-01  -1.4766978e+00  -2.4713961e+00   9.5629635e-01  -4.3851069e-01  -5.7938627e-01   1.3092161e+00  -9.2337999e-02   8.3917251e-01   6.9749745e-01   5.3856596e-01   8.9538779e-02  -9.0291176e-02  -7.4313513e-01  -3.5666863e-01  -8.2781163e-01  -4.4393528e-01  -9.6786825e-01   1.2514947e+00   1.2267236e+00   7.5130858e-01  -1.8236522e-01  -3.6815274e-01  -7.8408662e-01  -6.2957481e-01   9.8327365e-03   7.1326401e-01   7.5798091e-01   4.7994157e-01   7.4539539e-01  -8.8284682e-02  -5.1497409e-01  -7.3317108e-01  -5.5609140e-01  -7.8533069e-01  -9.0139762e-01   5.1025077e-01   1.7928221e+00   6.1564782e-01   9.6363028e-01  -6.7358503e-01  -8.0505929e-01  -1.6156270e+00  -6.2338320e-01   7.0303359e-01   2.9274975e+00   1.1160990e-01   3.1612593e+00  -8.9240793e-01  -8.6758647e-02  -2.2061013e+00  -1.3674392e+00  -1.4643796e+00  -1.2705630e+00  -6.3318709e-01  -5.8913103e-01   1.1778019e+00   3.7573185e-02  -5.8675972e-01  -4.9499182e-01  -2.9258863e-01
   1.4096654e+00   1.1481298e+00   8.7508088e-01   3.8570636e-01  -8.3574379e-02  -9.5452709e-01  -5.6246049e-01  -9.9870557e-01  -4.1717607e-01   7.0609265e-01   1.4507520e+00   2.2777845e+00  -2.1010537e-01   5.3596126e-01  -1.4046794e+00  -2.5321708e+00   9.5780342e-01  -5.8042771e-01  -6.8069244e-01   1.3905453e+00  -9.3088219e-02   8.4283626e-01   7.0951753e-01   4.6946668e-01   3.6052158e-02  -2.3801554e-01  -8.3676535e-01  -5.2641827e-01  -9.4264919e-01  -5.3919548e-01  -1.0378022e+00   1.3072961e+00   1.2736817e+00   6.9809418e-01  -2.1812779e-01  -4.7562814e-01  -8.6838395e-01  -5.9335322e-01   3.6916842e-02   7.7439755e-01   7.6776367e-01   4.6838751e-01   7.5245553e-01  -1.2127687e-01  -5.0003827e-01  -7.3928863e-01  -5.3804386e-01  -7.2569174e-01  -8.9214618e-01   5.4438072e-01   1.8267760e+00   6.9913339e-01   9.3239599e-01  -6.3356937e-01  -7.5686586e-01  -1.5262890e+00  -5.2023155e-01   8.3991980e-01   2.9712998e+00   2.0533144e-01   3.3034303e+00  -8.5165591e-01  -2.6441405e-02  -2.1459904e+00  -1.4269825e+00  -1.3848485e+00  -1.3497606e+00  -5.9372479e-01  -6.3835312e-01   1.2299752e+00  -5.6031773e-02  -7.4236829e-01  -5.0982768e-01  -3.5365648e-01
   1.4639315e+00   1.1927778e+00   8.2633037e-01   3.6680705e-01  -2.0661202e-01  -9.9266254e-01  -6.1260300e-01  -1.0370959e+00  -2.9328322e-01   7.5696505e-01   1.6039396e+00   2.2888036e+00  -2.0308303e-01   6.4579976e-01  -1.3117563e+00  -2.5627582e+00   9.3137444e-01  -7.4687397e-01  -7.9171270e-01   1.4410384e+00  -7.2714321e-02   8.1891513e-01   6.9593615e-01   3.7343276e-01  -3.9122931e-02  -4.1073501e-01  -9.4784712e-01  -7.1755015e-01  -1.0741283e+00  -6.4151638e-01  -1.1093491e+00   1.3342431e+00   1.2932418e+00   6.2120253e-01  -2.6558780e-01  -5.9219741e-01  -9.5918202e-01  -5.4249978e-01   8.7307908e-02   8.1344605e-01   7.6840091e-01   4.4211391e-01   7.6070768e-01  -1.5955483e-01  -4.7883707e-01  -7.4399822e-01  -5.1409810e-01  -6.5347874e-01  -8.6442494e-01   5.5786348e-01   1.8452274e+00   7.8035802e-01   9.1392792e-01  -5.8157074e-01  -6.9986456e-01  -1.3977236e+00  -3.6414790e-01   9.8045135e-01   3.0240128e+00   3.1173963e-01   3.4524336e+00  -7.8310596e-01   4.4903763e-02  -2.0566532e+00  -1.4570396e+00  -1.2589943e+00  -1.3871362e+00  -5.0828981e-01  -6.5219157e-01   1.2552307e+00  -1.7636746e-01  -9.1862368e-01  -5.2033108e-01  -3.8556075e-01
   1.4858418e+00   1.2053209e+00   7.5198479e-01   3.2997097e-01  -3.4481893e-01  -1.0370787e+00  -6.6355465e-01  -1.0736800e+00  -1.3198964e-01   8.3821531e-01   1.7382831e+00   2.3001140e+00  -1.8918739e-01   7.5674011e-01  -1.1973364e+00  -2.5592289e+00   8.7542720e-01  -9.3640141e-01  -9.1198443e-01   1.4567993e+00  -3.0953931e-02   7.6562943e-01   6.5497096e-01   2.5042243e-01  -1.3554578e-01  -6.0697196e-01  -1.0755665e+00  -9.2833690e-01  -1.2214810e+00  -7.5014417e-01  -1.1818599e+00   1.3290875e+00   1.2830217e+00   5.2081819e-01  -3.2426946e-01  -7.1644036e-01  -1.0557091e+00  -4.7659652e-01   1.6069038e-01   8.2844879e-01   7.5933822e-01   4.0084548e-01   7.7038534e-01  -2.0255555e-01  -4.5149945e-01  -7.4694733e-01  -4.8459159e-01  -5.6858568e-01  -8.1750433e-01   5.4819484e-01   1.8461489e+00   8.5801615e-01   9.0955110e-01  -5.1763944e-01  -6.3441394e-01  -1.2267868e+00  -1.5426932e-01   1.1224723e+00   3.0853572e+00   4.2981221e-01   3.6054967e+00  -6.8598501e-01   1.2736101e-01  -1.9375011e+00  -1.4538536e+00  -1.0839752e+00  -1.3781734e+00  -3.7435345e-01  -6.2784265e-01   1.2506166e+00  -3.2282309e-01  -1.1141355e+00  -5.2693973e-01  -3.8587134e-01
   1.4726380e+00   1.1833852e+00   6.5203142e-01   2.7510583e-01  -4.9617511e-01  -1.0874009e+00  -7.1456272e-01  -1.1083512e+00   6.6169374e-02   9.4772958e-01   1.8508189e+00   2.3114385e+00  -1.6802991e-01   8.6600840e-01  -1.0614706e+00  -2.5187922e+00   7.8954106e-01  -1.1466021e+00  -1.0408619e+00   1.4351260e+00   3.1370155e-02   6.8231260e-01   5.8589708e-01   1.0149687e-01  -2.5177062e-01  -8.2429570e-01  -1.2183815e+00  -1.1563377e+00  -1.3833514e+00  -8.6421478e-01  -1.2547794e+00   1.2896866e+00   1.2417747e+00   3.9813977e-01  -3.9313257e-01  -8.4667337e-01  -1.1570128e+00  -3.9577425e-01   2.5544327e-01   8.1842803e-01   7.4045193e-01   3.4494221e-01   7.8176176e-01  -2.4952147e-01  -4.1837818e-01  -7.4784607e-01  -4.5010967e-01  -4.7131098e-01  -7.5152326e-01   5.1361417e-01   1.8281660e+00   9.3098634e-01   9.2008936e-01  -4.4226343e-01  -5.6109190e-01  -1.0114721e+00   1.0781204e-01   1.2637625e+00   3.1548320e+00   5.5808222e-01   3.7596640e+00  -5.6055087e-01   2.2081196e-01  -1.7889100e+00  -1.4146442e+00  -8.5849274e-01  -1.3200042e+00  -1.9119823e-01  -5.6405247e-01   1.2142377e+00  -4.9365640e-01  -1.3268145e+00  -5.3046978e-01  -3.5347331e-01
   1.4228200e+00   1.1259644e+00   5.2749952e-01   2.0292660e-01  -6.5807531e-01  -1.1429178e+00  -7.6489506e-01  -1.1412170e+00   2.9910627e-01   1.0814469e+00   1.9394750e+00   2.3225621e+00  -1.3951806e-01   9.7084739e-01  -9.0490875e-01  -2.4400364e+00   6.7455986e-01  -1.3741188e+00  -1.1775025e+00   1.3747115e+00   1.1229327e-01   5.6952199e-01   4.8916217e-01  -7.1139434e-02  -3.8532719e-01  -1.0593389e+00  -1.3739999e+00  -1.3984258e+00  -1.5577701e+00  -9.8276315e-01  -1.3276684e+00   1.2151699e+00   1.1695160e+00   2.5539499e-01  -4.7056517e-01  -9.8099134e-01  -1.2619542e+00  -3.0077431e-01   3.6855402e-01   7.8347763e-01   7.1209958e-01   2.7541938e-01   7.9515412e-01  -2.9952702e-01  -3.8002387e-01  -7.4649039e-01  -4.1146449e-01  -3.6240396e-01  -6.6758785e-01   4.5324778e-01   1.7907052e+00   9.9837043e-01   9.4582417e-01  -3.5637269e-01  -4.8066262e-01  -7.5116215e-01   4.1779914e-01   1.4020925e+00   3.2317578e+00   6.9466832e-01   3.9119255e+00  -4.0812430e-01   3.2494834e-01  -1.6122118e+00  -1.3377719e+00  -5.8299479e-01  -1.2116551e+00   3.9878746e-02  -4.6129260e-01   1.1454121e+00  -6.8597123e-01  -1.5538807e+00  -5.3210894e-01  -2.8869829e-01
   1.3362921e+00   1.0335745e+00   3.8047853e-01   1.1498978e-01  -8.2740054e-01  -1.2025473e+00  -8.1386719e-01  -1.1726043e+00   5.6309571e-01   1.2333200e+00   2.0031594e+00   2.3333890e+00  -1.0387597e-01   1.0686753e+00  -7.2913287e-01  -2.3231231e+00   5.3263261e-01  -1.6146979e+00  -1.3208493e+00   1.2757932e+00   2.0870462e-01   4.2909058e-01   3.6644753e-01  -2.6415614e-01  -5.3275583e-01  -1.3078571e+00  -1.5393868e+00  -1.6508395e+00  -1.7421475e+00  -1.1047294e+00  -1.4002137e+00   1.1060523e+00   1.0675962e+00   9.5800365e-02  -5.5440328e-01  -1.1173131e+00  -1.3692029e+00  -1.9299576e-01   4.9559411e-01   7.2479668e-01   6.7515531e-01   1.9393256e-01   8.1092765e-01  -3.5151041e-01  -3.3714095e-01  -7.4277851e-01  -3.6966005e-01  -2.4310431e-01  -5.6783471e-01   3.6722493e-01   1.7341197e+00   1.0595197e+00   9.8649260e-01  -2.6131937e-01  -3.9403865e-01  -4.4685755e-01   7.6854565e-01   1.5352785e+00   3.3153376e+00   8.3732983e-01   4.0593509e+00  -2.3106406e-01   4.3928852e-01  -1.4096335e+00  -1.2228570e+00  -2.5981698e-01  -1.0542141e+00   3.1544318e-01  -3.2185671e-01   1.0447765e+00  -8.9575336e-01  -1.7918937e+00  -5.3338996e-01  -1.9338224e-01
   1.2144574e+00   9.0834656e-01   2.1408453e-01   1.3691930e-02  -1.0006127e+00  -1.2648163e+00  -8.6086593e-01  -1.2030554e+00   8.5274186e-01   1.3953796e+00   2.0417956e+00   2.3440017e+00  -6.1638268e-02   1.1572446e+00  -5.3636644e-01  -2.1699267e+00   3.6718985e-01  -1.8632872e+00  -1.4696151e+00   1.1402372e+00   3.1639614e-01   2.6411691e-01   2.2067186e-01  -4.7317312e-01  -6.8969652e-01  -1.5648285e+00  -1.7108086e+00  -1.9092562e+00  -1.9332934e+00  -1.2289620e+00  -1.4722299e+00   9.6428337e-01   9.3871447e-01  -7.6530817e-02  -6.4197705e-01  -1.2534276e+00  -1.4772380e+00  -7.4524614e-02   6.3076320e-01   6.4466831e-01   6.3102784e-01   1.0272818e-01   8.2950356e-01  -4.0430621e-01  -2.9052762e-01  -7.3671601e-01  -3.2584742e-01  -1.1517010e-01  -4.5545024e-01   2.5676274e-01   1.6597815e+00   1.1140498e+00   1.0413252e+00  -1.5883372e-01  -3.0224386e-01  -1.0137377e-01   1.1500386e+00   1.6612332e+00   3.4047283e+00   9.8354455e-01   4.1992210e+00  -3.2686683e-02   5.6319418e-01  -1.1841930e+00  -1.0708540e+00   1.0674277e-01  -8.5091237e-01   6.2988963e-01  -1.4987240e-01   9.1433158e-01  -1.1179648e+00  -2.0368114e+00  -5.3614578e-01  -7.0848080e-02
   1.0602595e+00   7.5404937e-01   3.2375342e-02  -9.7769016e-02  -1.1738654e+00  -1.3278575e+00  -9.0536773e-01  -1.2333107e+00   1.1610049e+00   1.5579076e+00   2.0563098e+00   2.3547205e+00  -1.3615721e-02   1.2347890e+00  -3.2955825e-01  -1.9841073e+00   1.8285430e-01  -2.1141692e+00  -1.6222688e+00   9.7155715e-01   4.3015993e-01   7.8891284e-02   5.5934734e-02  -6.9289207e-01  -8.5102868e-01  -1.8245932e+00  -1.8839112e+00  -2.1688858e+00  -2.1274634e+00  -1.3542188e+00  -1.5436504e+00   7.9323215e-01   7.8687579e-01  -2.5672811e-01  -7.3018002e-01  -1.3870365e+00  -1.5843566e+00   5.1857597e-02   7.6700640e-01   5.4638529e-01   5.8165944e-01   4.5627416e-03   8.5136718e-01  -4.5667517e-01  -2.4100393e-01  -7.2840839e-01  -2.8127235e-01   1.9108421e-02  -3.3464279e-01   1.2421394e-01   1.5701330e+00   1.1618463e+00   1.1091213e+00  -5.0957077e-02  -2.0638358e-01   2.8051556e-01   1.5495252e+00   1.7780185e+00   3.4991149e+00   1.1306070e+00   4.3291458e+00   1.8286372e-01   6.9588197e-01  -9.3956321e-01  -8.8408148e-01   5.1042164e-01  -6.0711693e-01   9.7549999e-01   4.8771388e-02   7.5742615e-01  -1.3466956e+00  -2.2840720e+00  -5.4244923e-01   7.4181921e-02
   8.7816241e-01   5.7603517e-01  -1.5978209e-01  -2.1546975e-01  -1.3431246e+00  -1.3894294e+00  -9.4694999e-01  -1.2642821e+00   1.4792929e+00   1.7097241e+00   2.0485733e+00   2.3661545e+00   3.9165279e-02   1.3001454e+00  -1.1233929e-01  -1.7711062e+00  -1.4708736e-02  -2.3611309e+00  -1.7770271e+00   7.7485850e-01   5.4393085e-01  -1.2123773e-01  -1.2259827e-01  -9.1727677e-01  -1.0110551e+00  -2.0810217e+00  -2.0538334e+00  -2.4245817e+00  -2.3204362e+00  -1.4791672e+00  -1.6145089e+00   5.9760490e-01   6.1728885e-01  -4.3934128e-01  -8.1556085e-01  -1.5157917e+00  -1.6886937e+00   1.8269190e-01   8.9620861e-01   4.3412742e-01   5.2950212e-01  -9.7404936e-02   8.7707647e-01  -5.0732789e-01  -1.8933306e-01  -7.1803901e-01  -2.3721871e-01   1.5691670e-01  -2.1055854e-01  -2.6927346e-02   1.4686861e+00   1.2030606e+00   1.1883535e+00   6.0045085e-02  -1.0762604e-01   6.9200357e-01   1.9517966e+00   1.8838989e+00   3.5977779e+00   1.2757403e+00   4.4471605e+00   4.1078671e-01   8.3642622e-01  -6.7991940e-01  -6.6620592e-01   9.4306454e-01  -3.3023146e-01   1.3425949e+00   2.6657888e-01   5.7867839e-01  -1.5753637e+00  -2.5287005e+00  -5.5453846e-01   2.3573657e-01
   6.7406592e-01   3.8110176e-01  -3.5688599e-01  -3.3487531e-01  -1.5042913e+00  -1.4469596e+00  -9.8529437e-01  -1.2970117e+00   1.7976246e+00   1.8385810e+00   2.0213120e+00   2.3792313e+00   9.5544080e-02   1.3528375e+00   1.1104897e-01  -1.5380513e+00  -2.1899577e-01  -2.5976598e+00  -1.9318537e+00   5.5670801e-01   6.5096954e-01  -3.3005109e-01  -3.0886676e-01  -1.1397723e+00  -1.1637212e+00  -2.3277087e+00  -2.2153542e+00  -2.6709659e+00  -2.5076205e+00  -1.6023836e+00  -1.6849118e+00   3.8329825e-01   4.3620766e-01  -6.1854586e-01  -8.9443406e-01  -1.6373266e+00  -1.7882540e+00   3.1389335e-01   1.0094654e+00   3.1279615e-01   4.7746620e-01  -1.9974252e-01   9.0726671e-01  -5.5494198e-01  -1.3614305e-01  -7.0583274e-01  -1.9495132e-01   2.9495052e-01  -8.9138975e-02  -1.9206886e-01   1.3599623e+00   1.2380990e+00   1.2772909e+00   1.7178575e-01  -7.1968266e-03   1.1242645e+00   2.3396397e+00   1.9773970e+00   3.7001474e+00   1.4162159e+00   4.5517967e+00   6.4582721e-01   9.8375074e-01  -4.0978154e-01  -4.2218408e-01   1.3947747e+00  -2.9507597e-02   1.7197762e+00   4.9467782e-01   3.8383526e-01  -1.7969554e+00  -2.7654373e+00  -5.7473030e-01   4.0679792e-01
   4.5514830e-01   1.7726850e-01  -5.5300773e-01  -4.5099056e-01  -1.6533224e+00  -1.4976149e+00  -1.0201798e+00  -1.3326188e+00   2.1048713e+00   1.9316572e+00   1.9779819e+00   2.3951979e+00   1.5431955e-01   1.3931103e+00   3.3585643e-01  -1.2935707e+00  -4.2291451e-01  -2.8171618e+00  -2.0844719e+00   3.2492428e-01   7.4408268e-01  -5.4069239e-01  -4.9613756e-01  -1.3535509e+00  -1.3028596e+00  -2.5581822e+00  -2.3630685e+00  -2.9025661e+00  -2.6841933e+00  -1.7223563e+00  -1.7550019e+00   1.5719246e-01   2.5071787e-01  -7.8836513e-01  -9.6300734e-01  -1.7492828e+00  -1.8809573e+00   4.4084167e-01   1.0974275e+00   1.8781387e-01   4.2883580e-01  -2.9888732e-01   9.4264483e-01  -5.9817315e-01  -8.1857746e-02  -6.9200916e-01  -1.5566010e-01   4.2948365e-01   2.3084188e-02  -3.6561901e-01   1.2493637e+00   1.2676039e+00   1.3741236e+00   2.8186917e-01   9.3614759e-02   1.5665787e+00   2.6944528e+00   2.0573488e+00   3.8058293e+00   1.5494713e+00   4.6421140e+00   8.8249623e-01   1.1366080e+00  -1.3386441e-01  -1.5815902e-01   1.8541439e+00   2.8423297e-01   2.0942584e+00   7.2311997e-01   1.7957401e-01  -2.0042965e+00  -2.9888842e+00  -6.0532231e-01   5.7954549e-01
   2.2963309e-01  -2.6532243e-02  -7.4202401e-01  -5.5854697e-01  -1.7863446e+00  -1.5384001e+00  -1.0514675e+00  -1.3722333e+00   2.3890833e+00   1.9761375e+00   1.9226252e+00   2.4155838e+00   2.1434640e-01   1.4219086e+00   5.5695623e-01  -1.0475050e+00  -6.1906714e-01  -3.0131891e+00  -2.2323895e+00   8.8293185e-02   8.1587451e-01  -7.4593604e-01  -6.7726911e-01  -1.5517744e+00  -1.4224500e+00  -2.7661205e+00  -2.4915879e+00  -3.1139639e+00  -2.8452604e+00  -1.8374911e+00  -1.8249151e+00  -7.3108385e-02   6.8472018e-02  -9.4289798e-01  -1.0175244e+00  -1.8493350e+00  -1.9646974e+00   5.5851620e-01   1.1507114e+00   6.4895203e-02   3.8714757e-01  -3.9129627e-01   9.8396891e-01  -6.3566340e-01  -2.6645253e-02  -6.7672957e-01  -1.2040914e-01   5.5647319e-01   1.1925417e-01  -5.4114658e-01   1.1429758e+00   1.2924265e+00   1.4770750e+00   3.8800793e-01   1.9344212e-01   2.0065786e+00   2.9970161e+00   2.1229560e+00   3.9146006e+00   1.6732206e+00   4.7176978e+00   1.1152988e+00   1.2935501e+00   1.4305883e-01   1.1868852e-01   2.3085644e+00   5.9896296e-01   2.4522852e+00   9.4124287e-01  -2.6748667e-02  -2.1903375e+00  -3.1936682e+00  -6.4848596e-01   7.4563306e-01
   6.4810698e-03  -2.2084083e-01  -9.1786076e-01  -6.5222229e-01  -1.8997587e+00  -1.5662821e+00  -1.0790772e+00  -1.4169176e+00   2.6379045e+00   1.9598527e+00   1.8597052e+00   2.4421225e+00   2.7462490e-01   1.4407955e+00   7.6900636e-01  -8.1052531e-01  -8.0005540e-01  -3.1796784e+00  -2.3729416e+00  -1.4378609e-01   8.5902820e-01  -9.3847747e-01  -8.4500988e-01  -1.7278583e+00  -1.5168810e+00  -2.9455704e+00  -2.5957579e+00  -3.2999496e+00  -2.9860410e+00  -1.9461239e+00  -1.8947351e+00  -2.9957856e-01  -1.0262008e-01  -1.0765417e+00  -1.0544222e+00  -1.9352166e+00  -2.0374111e+00   6.6167794e-01   1.1603599e+00  -5.0199043e-02   3.5603069e-01  -4.7359450e-01   1.0320058e+00  -6.6604932e-01   2.9606152e-02  -6.6004343e-01  -9.0093147e-02   6.7170440e-01   1.9250794e-01  -7.1160306e-01   1.0473001e+00   1.3135934e+00   1.5844847e+00   4.8813711e-01   2.9082657e-01   2.4306284e+00   3.2283932e+00   2.1738323e+00   4.0263687e+00   1.7855514e+00   4.7786189e+00   1.3389570e+00   1.4528949e+00   4.1627620e-01   4.0033708e-01   2.7446218e+00   9.0189431e-01   2.7796253e+00   1.1380835e+00  -2.2739037e-01  -2.3484463e+00  -3.3746165e+00  -7.0615371e-01   8.9649068e-01
  -2.0498487e-01  -3.9611756e-01  -1.0747384e+00  -7.2688496e-01  -1.9903360e+00  -1.5783400e+00  -1.1029583e+00  -1.4675831e+00   2.8390648e+00   1.8719491e+00   1.7939253e+00   2.4766302e+00   3.3437530e-01   1.4518175e+00   9.6663952e-01  -5.9366852e-01  -9.5879388e-01  -3.3111854e+00  -2.5033543e+00  -3.6171007e-01   8.6661029e-01  -1.1112330e+00  -9.9231642e-01  -1.8757290e+00  -1.5812081e+00  -3.0911584e+00  -2.6708875e+00  -3.4556871e+00  -3.1020675e+00  -2.0465429e+00  -1.9644474e+00  -5.1410174e-01  -2.5473499e-01  -1.1842010e+00  -1.0704965e+00  -2.0047522e+00  -2.0971594e+00   7.4509478e-01   1.1183320e+00  -1.5191531e-01   3.3901155e-01  -5.4271406e-01   1.0874640e+00  -6.8797439e-01   8.7278255e-02  -6.4184069e-01  -6.5405122e-02   7.7097106e-01   2.3633488e-01  -8.6960625e-01   9.6892858e-01   1.3322648e+00   1.6948528e+00   5.8052063e-01   3.8420856e-01   2.8243308e+00   3.3709197e+00   2.2100382e+00   4.1410956e+00   1.8850035e+00   4.8253589e+00   1.5486198e+00   1.6126956e+00   6.8124092e-01   6.7816818e-01   3.1485638e+00   1.1799921e+00   3.0621364e+00   1.3028333e+00  -4.1454738e-01  -2.4726892e+00  -3.5269408e+00  -7.7990532e-01   1.0236451e+00
  -3.9550591e-01  -5.4322911e-01  -1.2074051e+00  -7.7785409e-01  -2.0553030e+00  -1.5719342e+00  -1.1230609e+00  -1.5249066e+00   2.9809414e+00   1.7035499e+00   1.7300394e+00   2.5208477e+00   3.9309218e-01   1.4573230e+00   1.1446751e+00  -4.0780879e-01  -1.0888166e+00  -3.4031116e+00  -2.6208297e+00  -5.5611516e-01   8.3238804e-01  -1.2576345e+00  -1.1126777e+00  -1.9900632e+00  -1.6113920e+00  -3.1982917e+00  -2.7129804e+00  -3.5768830e+00  -3.1893941e+00  -2.1370231e+00  -2.0339023e+00  -7.0881582e-01  -3.8049794e-01  -1.2614754e+00  -1.0630743e+00  -2.0559012e+00  -2.1422168e+00   8.0380093e-01   1.0179930e+00  -2.3515428e-01   3.3929156e-01  -5.9601421e-01   1.1509029e+00  -7.0010758e-01   1.4697479e-01  -6.2181551e-01  -4.6817547e-02   8.5028683e-01   2.4495479e-01  -1.0077733e+00   9.1417401e-01   1.3496897e+00   1.8068414e+00   6.6384279e-01   4.7193103e-01   3.1731476e+00   3.4092287e+00   2.2321008e+00   4.2586926e+00   1.9706312e+00   4.8587102e+00   1.7400506e+00   1.7707193e+00   9.3366384e-01   9.4325279e-01   3.5068363e+00   1.4205391e+00   3.2863823e+00   1.4253165e+00  -5.8069439e-01  -2.5580951e+00  -3.6464277e+00  -8.7086023e-01   1.1190521e+00
  -5.5634065e-01  -6.5394296e-01  -1.3113464e+00  -8.0115904e-01  -2.0924196e+00  -1.5448891e+00  -1.1393074e+00  -1.5892569e+00   3.0531626e+00   1.4483661e+00   1.6726567e+00   2.5762599e+00   4.5057563e-01   1.4597520e+00   1.2983468e+00  -2.6309826e-01  -1.1845628e+00  -3.4519160e+00  -2.7226550e+00  -7.1833136e-01   7.5114964e-01  -1.3719067e+00  -1.2004266e+00  -2.0665014e+00  -1.6045104e+00  -3.2633405e+00  -2.7189591e+00  -3.6599581e+00  -3.2448070e+00  -2.2158742e+00  -2.1027896e+00  -8.7645306e-01  -4.7334363e-01  -1.3048185e+00  -1.0301837e+00  -2.0868122e+00  -2.1711688e+00   8.3337925e-01   8.5457430e-01  -2.9549851e-01   3.5951323e-01  -6.3137611e-01   1.2226206e+00  -7.0116969e-01   2.0943556e-01  -5.9944685e-01  -3.4580726e-02   9.0611575e-01   2.1368964e-01  -1.1190886e+00   8.8868127e-01   1.3671586e+00   1.9192324e+00   7.3728095e-01   5.5225883e-01   3.4631093e+00   3.3312419e+00   2.2410193e+00   4.3788998e+00   2.0420459e+00   4.8796580e+00   1.9097842e+00   1.9244436e+00   1.1695987e+00   1.1866731e+00   3.8066690e+00   1.6117255e+00   3.4402805e+00   1.4964719e+00  -7.1892079e-01  -2.6008870e+00  -3.7296283e+00  -9.7958352e-01   1.1754306e+00
  -6.7971584e-01  -7.2139779e-01  -1.3829601e+00  -7.9378203e-01  -2.1000435e+00  -1.4956763e+00  -1.1515713e+00  -1.6606386e+00   3.0472191e+00   1.1032111e+00   1.6260532e+00   2.6439033e+00   5.0693867e-01   1.4614158e+00   1.4235333e+00  -1.6841373e-01  -1.2416258e+00  -3.4553003e+00  -2.8063318e+00  -8.4081522e-01   6.1901078e-01  -1.4493117e+00  -1.2510216e+00  -2.1018252e+00  -1.5589295e+00  -3.2837984e+00  -2.6868681e+00  -3.7022156e+00  -3.2660260e+00  -2.2815055e+00  -2.1706361e+00  -1.0106568e+00  -5.2785352e-01  -1.3116627e+00  -9.7070888e-01  -2.0958909e+00  -2.1830119e+00   8.3024535e-01   6.2556657e-01  -3.2940677e-01   4.0153369e-01  -6.4726552e-01   1.3025334e+00  -6.8996718e-01   2.7541778e-01  -5.7399711e-01  -2.8739544e-02   9.3560657e-01   1.3929932e-01  -1.1972832e+00   8.9704588e-01   1.3859579e+00   2.0308540e+00   8.0055508e-01   6.2341443e-01   3.6815682e+00   3.1290551e+00   2.2382491e+00   4.5011612e+00   2.0994433e+00   4.8892565e+00   2.0552498e+00   2.0710745e+00   1.3855223e+00   1.3998629e+00   4.0366841e+00   1.7432289e+00   3.5137456e+00   1.5088139e+00  -8.2324395e-01  -2.5986699e+00  -3.7740406e+00  -1.1060144e+00   1.1865910e+00
  -7.5924150e-01  -7.4051122e-01  -1.4196881e+00  -7.5386373e-01  -2.0771864e+00  -1.4235880e+00  -1.1596663e+00  -1.7386650e+00   2.9570467e+00   6.6838034e-01   1.5939979e+00   2.7241888e+00   5.6259223e-01   1.4642845e+00   1.5169839e+00  -1.3085071e-01  -1.2569515e+00  -3.4123612e+00  -2.8697207e+00  -9.1753236e-01   4.3368955e-01  -1.4863472e+00  -1.2612772e+00  -2.0940948e+00  -1.4744257e+00  -3.2584119e+00  -2.6160469e+00  -3.7019978e+00  -3.2518850e+00  -2.3325005e+00  -2.2368207e+00  -1.1062572e+00  -5.4004411e-01  -1.2805075e+00  -8.8452212e-01  -2.0818808e+00  -2.1772530e+00   7.9191490e-01   3.3101376e-01  -3.3436195e-01   4.6622845e-01  -6.4276073e-01   1.3900587e+00  -6.6543196e-01   3.4555515e-01  -5.4453216e-01  -2.9168947e-02   9.3681498e-01   2.0252542e-02  -1.2371949e+00   9.4247093e-01   1.4073320e+00   2.1404852e+00   8.5394975e-01   6.8362757e-01   3.8179526e+00   2.7996437e+00   2.2256729e+00   4.6245131e+00   2.1436138e+00   4.8885092e+00   2.1748509e+00   2.2075886e+00   1.5784119e+00   1.5749517e+00   4.1874942e+00   1.8067492e+00   3.4992921e+00   1.4568443e+00  -8.8887964e-01  -2.5505667e+00  -3.7782765e+00  -1.2494226e+00   1.1477394e+00
  -7.9025822e-01  -7.0829420e-01  -1.4200986e+00  -6.8085246e-01  -2.0235554e+00  -1.3288830e+00  -1.1633455e+00  -1.8225618e+00   2.7795273e+00   1.4785797e-01   1.5796078e+00   2.8167504e+00   6.1820961e-01   1.4698022e+00   1.5765174e+00  -1.5530699e-01  -1.2289734e+00  -3.3236958e+00  -2.9111947e+00  -9.4426017e-01   1.9473154e-01  -1.4808916e+00  -1.2295298e+00  -2.0427371e+00  -1.3522475e+00  -3.1872744e+00  -2.5072557e+00  -3.6588236e+00  -3.2024814e+00  -2.3677043e+00  -2.3006193e+00  -1.1594886e+00  -5.0758522e-01  -1.2109654e+00  -7.7257424e-01  -2.0439464e+00  -2.1540009e+00   7.1723087e-01  -2.6318036e-02  -3.0896216e-01   5.5334706e-01  -6.1754452e-01   1.4840157e+00  -6.2666451e-01   4.2020903e-01  -5.0996076e-01  -3.5626106e-02   9.0889413e-01  -1.4309385e-01  -1.2350841e+00   1.0264915e+00   1.4324523e+00   2.2467562e+00   8.9830668e-01   7.3119254e-01   3.8644589e+00   2.3453206e+00   2.2055508e+00   4.7475031e+00   2.1759337e+00   4.8782624e+00   2.2680038e+00   2.3307980e+00   1.7458129e+00   1.7050848e+00   4.2522453e+00   1.7964549e+00   3.3925487e+00   1.3373841e+00  -9.1245150e-01  -2.4572908e+00  -3.7422029e+00  -1.4083985e+00   1.0557428e+00
  -7.7008873e-01  -6.2404436e-01  -1.3839135e+00  -5.7558137e-01  -1.9395789e+00  -1.2128904e+00  -1.1623131e+00  -1.9112036e+00   2.5148701e+00  -4.5066959e-01   1.5852422e+00   2.9203452e+00   6.7467344e-01   1.4787458e+00   1.6011831e+00  -2.4419177e-01  -1.1576750e+00  -3.1914509e+00  -2.9297861e+00  -9.1878909e-01  -9.6335114e-02  -1.4322806e+00  -1.1557211e+00  -1.9485762e+00  -1.1951063e+00  -3.0718747e+00  -2.3627425e+00  -3.5734933e+00  -3.1192773e+00  -2.3863114e+00  -2.3612646e+00  -1.1681343e+00  -4.2993051e-01  -1.1037659e+00  -6.3693279e-01  -1.9817587e+00  -2.1140398e+00   6.0653013e-01  -4.4091737e-01  -2.5294894e-01   6.6143936e-01  -5.7186341e-01   1.5825652e+00  -5.7297772e-01   4.9932784e-01  -4.6909231e-01  -4.7814489e-02   8.5223669e-01  -3.4842655e-01  -1.1888721e+00   1.1487914e+00   1.4623982e+00   2.3480603e+00   9.3498605e-01   7.6452559e-01   3.8166338e+00   1.7738966e+00   2.1804608e+00   4.8681480e+00   2.1983382e+00   4.8591196e+00   2.3351237e+00   2.4374329e+00   1.8858926e+00   1.7847026e+00   4.2270657e+00   1.7093082e+00   3.1926440e+00   1.1498031e+00  -8.9212477e-01  -2.3211483e+00  -3.6670431e+00  -1.5808781e+00   9.0933627e-01
  -6.9817324e-01  -4.8940070e-01  -1.3119813e+00  -4.4026191e-01  -1.8264114e+00  -1.0780538e+00  -1.1562467e+00  -2.0031833e+00   2.1668313e+00  -1.1160040e+00   1.6124472e+00   3.0328126e+00   7.3300968e-01   1.4911349e+00   1.5913670e+00  -3.9728750e-01  -1.0445709e+00  -3.0193071e+00  -2.9253161e+00  -8.4100647e-01  -4.3592889e-01  -1.3413150e+00  -1.0413932e+00  -1.8138076e+00  -1.0070926e+00  -2.9150946e+00  -2.1862368e+00  -3.4481477e+00  -3.0051393e+00  -2.3879485e+00  -2.4180240e+00  -1.1315903e+00  -3.0834885e-01  -9.6071477e-01  -4.8075659e-01  -1.8955706e+00  -2.0588753e+00   4.6173434e-01  -9.0465702e-01  -1.6717060e-01   7.8786378e-01  -5.0645830e-01   1.6831968e+00  -5.0393827e-01   5.8233099e-01  -4.2070980e-01  -6.5453419e-02   7.6855307e-01  -5.9152896e-01  -1.0982825e+00   1.3071297e+00   1.4981496e+00   2.4424949e+00   9.6579604e-01   7.8221391e-01   3.6737905e+00   1.0985153e+00   2.1532300e+00   4.9839402e+00   2.2132693e+00   4.8313790e+00   2.3775678e+00   2.5242343e+00   1.9974698e+00   1.8097555e+00   4.1113763e+00   1.5452398e+00   2.9024203e+00   8.9612322e-01  -8.2765521e-01  -2.1459617e+00  -3.5554266e+00  -1.7642003e+00   7.0925383e-01
  -5.7607696e-01  -3.0825451e-01  -1.2061979e+00  -2.7839032e-01  -1.6859198e+00  -9.2790762e-01  -1.1448297e+00  -2.0969029e+00   1.7427408e+00  -1.8338208e+00   1.6619524e+00   3.1511027e+00   7.9431328e-01   1.5061982e+00   1.5488281e+00  -6.1177817e-01  -8.9260987e-01  -2.8123875e+00  -2.8984905e+00  -7.1285811e-01  -8.1843785e-01  -1.2101944e+00  -8.8959465e-01  -1.6419079e+00  -7.9351798e-01  -2.7211481e+00  -1.9828640e+00  -3.2862755e+00  -2.8643079e+00  -2.3727470e+00  -2.4702812e+00  -1.0508450e+00  -1.4585367e-01  -7.8461162e-01  -3.0820158e-01  -1.7862775e+00  -1.9907432e+00   2.8635093e-01  -1.4070726e+00  -5.3484353e-02   9.2888054e-01  -4.2247442e-01   1.7827728e+00  -4.1940236e-01   6.6803166e-01  -3.6365414e-01  -8.8345202e-02   6.6087290e-01  -8.6645547e-01  -9.6487061e-01   1.4973857e+00   1.5405882e+00   2.5278391e+00   9.9289176e-01   7.8304979e-01   3.4392185e+00   3.3715650e-01   2.1268565e+00   5.0919060e+00   2.2236018e+00   4.7949962e+00   2.3975238e+00   2.5880498e+00   2.0800084e+00   1.7778400e+00   3.9080242e+00   1.3071576e+00   2.5284440e+00   5.8098456e-01  -7.2035107e-01  -1.9369225e+00  -3.4113780e+00  -1.9551936e+00   4.5826992e-01
  -4.0736999e-01  -8.6523192e-02  -1.0693787e+00  -9.4571488e-02  -1.5206417e+00  -7.6697732e-01  -1.1277897e+00  -2.1906783e+00   1.2533277e+00  -2.5872316e+00   1.7337213e+00   3.2713722e+00   8.5967074e-01   1.5223933e+00   1.4766553e+00  -8.8244338e-01  -7.0600022e-01  -2.5770947e+00  -2.8509499e+00  -5.3819205e-01  -1.2363428e+00  -1.0423812e+00  -7.0469709e-01  -1.4374841e+00  -5.6068350e-01  -2.4954614e+00  -1.7589754e+00  -3.0926582e+00  -2.7022883e+00  -2.3413884e+00  -2.5176079e+00  -9.2837419e-01   5.2964313e-02  -5.7912768e-01  -1.2425865e-01  -1.6554540e+00  -1.9125721e+00   8.5380656e-02  -1.9357747e+00   8.5392577e-02   1.0798248e+00  -3.2135774e-01   1.8776320e+00  -3.1954400e-01   7.5460760e-01  -2.9691558e-01  -1.1643185e-01   5.3346478e-01  -1.1658149e+00  -7.9193403e-01   1.7137225e+00   1.5905077e+00   2.6015757e+00   1.0186477e+00   7.6604526e-01   3.1201633e+00  -4.8816062e-01   2.1044324e+00   5.1887053e+00   2.2325419e+00   4.7495726e+00   2.3978551e+00   2.6259278e+00   2.1335719e+00   1.6882491e+00   3.6232270e+00   1.0007875e+00   2.0808030e+00   2.1147429e-01  -5.7295068e-01  -1.7003627e+00  -3.2402326e+00  -2.1502845e+00   1.6114257e-01
  -1.9738795e-01   1.6819628e-01  -9.0509115e-01   1.0572739e-01  -1.3337217e+00  -6.0060392e-01  -1.1049412e+00  -2.2828448e+00   7.1233775e-01  -3.3574832e+00   1.8270461e+00   3.3891411e+00   9.3008436e-01   1.5374721e+00   1.3791432e+00  -1.2020009e+00  -4.8997055e-01  -2.3208721e+00  -2.7852628e+00  -3.2249700e-01  -1.6804363e+00  -8.4240119e-01  -4.9214356e-01  -1.2060673e+00  -3.1558858e-01  -2.2444918e+00  -1.5218992e+00  -2.8732455e+00  -2.5256570e+00  -2.2951277e+00  -2.5598247e+00  -7.6796220e-01   2.8218927e-01  -3.4864859e-01   6.5468923e-02  -1.5053628e+00  -1.8278950e+00  -1.3486598e-01  -2.4769671e+00   2.4607064e-01   1.2353445e+00  -2.0474587e-01   1.9637445e+00  -2.0487379e-01   8.3962448e-01  -2.1972804e-01  -1.4983360e-01   3.9167167e-01  -1.4811425e+00  -5.8431213e-01   1.9488567e+00   1.6486257e+00   2.6609547e+00   1.0455067e+00   7.3042740e-01   2.7275679e+00  -1.3524249e+00   2.0890629e+00   5.2707660e+00   2.2435004e+00   4.6943652e+00   2.3819043e+00   2.6351945e+00   2.1587336e+00   1.5419377e+00   3.2663114e+00   6.3436224e-01   1.5726900e+00  -2.0317219e-01  -3.8942723e-01  -1.4434685e+00  -3.0484813e+00  -2.3456185e+00  -1.7554103e-01
   4.7106871e-02   4.4706512e-01  -7.1745842e-01   3.1647325e-01  -1.1288212e+00  -4.3470162e-01  -1.0762303e+00  -2.3718527e+00   1.3596839e-01  -4.1247518e+00   1.9406748e+00   3.4994969e+00   1.0064013e+00   1.5485828e+00   1.2615831e+00  -1.5615676e+00  -2.5048047e-01  -2.0519040e+00  -2.7048559e+00  -7.2558692e-02  -2.1401274e+00  -6.1559462e-01  -2.5814008e-01  -9.5385962e-01  -6.5595916e-02  -1.9754930e+00  -1.2796200e+00  -2.6349690e+00  -2.3417924e+00  -2.2357786e+00  -2.5970276e+00  -5.7446140e-01   5.3489763e-01  -9.8090789e-02   2.5503451e-01  -1.3389325e+00  -1.7407103e+00  -3.6703759e-01  -3.0160382e+00   4.2469746e-01   1.3896829e+00  -7.4362686e-02   2.0369079e+00  -7.6248719e-02   9.2010993e-01  -1.3166195e-01  -1.8886470e-01   2.4166865e-01  -1.8033310e+00  -3.4809100e-01   2.1944153e+00   1.7155944e+00   2.7030928e+00   1.0758128e+00   6.7561657e-01   2.2755873e+00  -2.2288571e+00   2.0837860e+00   5.3344385e+00   2.2599461e+00   4.6283190e+00   2.3532636e+00   2.6135261e+00   2.1564500e+00   1.3414126e+00   2.8492701e+00   2.1818203e-01   1.0197952e+00  -6.5197753e-01  -1.7473614e-01  -1.1739413e+00  -2.8435333e+00  -2.5371902e+00  -5.4361152e-01
   3.1833760e-01   7.4049880e-01  -5.1094590e-01   5.3139092e-01  -9.1001158e-01  -2.7546130e-01  -1.0417771e+00  -2.4563364e+00  -4.5785008e-01  -4.8689817e+00   2.0729519e+00   3.5973278e+00   1.0892485e+00   1.5523952e+00   1.1299823e+00  -1.9511992e+00   6.0976269e-03  -1.7787602e+00  -2.6138798e+00   2.0394041e-01  -2.6038204e+00  -3.6783330e-01  -9.3170879e-03  -6.8744837e-01   1.8192841e-01  -1.6962334e+00  -1.0404044e+00  -2.3854932e+00  -2.1585392e+00  -2.1656665e+00  -2.6295842e+00  -3.5350905e-01   8.0351837e-01   1.6729905e-01   4.3844534e-01  -1.1597043e+00  -1.6552955e+00  -6.0307764e-01  -3.5381864e+00   6.1717333e-01   1.5369817e+00   6.8076086e-02   2.0929648e+00   6.5127050e-02   9.9267299e-01  -3.2710778e-02  -2.3402254e-01   9.0153826e-02  -2.1230868e+00  -9.0236644e-02   2.4413534e+00   1.7920021e+00   2.7250963e+00   1.1116363e+00   6.0119583e-01   1.7809044e+00  -3.0902220e+00   2.0914890e+00   5.3761517e+00   2.2852391e+00   4.5501143e+00   2.3155261e+00   2.5590016e+00   2.1279083e+00   1.0905633e+00   2.3861586e+00  -2.3591541e-01   4.3954934e-01  -1.1227075e+00   6.5474105e-02  -8.9963006e-01  -2.6334204e+00  -2.7209672e+00  -9.3364094e-01
   6.0796540e-01   1.0386833e+00  -2.9014701e-01   7.4428850e-01  -6.8164617e-01  -1.2901956e-01  -1.0019127e+00  -2.5351581e+00  -1.0502817e+00  -5.5707159e+00   2.2219591e+00   3.6775658e+00   1.1789742e+00   1.5452447e+00   9.9072843e-01  -2.3604588e+00   2.7330398e-01  -1.5100144e+00  -2.5170152e+00   4.9884569e-01  -3.0593448e+00  -1.0522473e-01   2.4761450e-01  -4.1350514e-01   4.1997516e-01  -1.4146831e+00  -8.1239480e-01  -2.1329164e+00  -1.9838188e+00  -2.0875449e+00  -2.6580911e+00  -1.1122376e-01   1.0802105e+00   4.4215023e-01   6.0996806e-01  -9.7174526e-01  -1.5759814e+00  -8.3461124e-01  -4.0290398e+00   8.1935590e-01   1.6715832e+00   2.2093903e-01   2.1280272e+00   2.1770933e-01   1.0536590e+00   7.6633863e-02  -2.8594947e-01  -5.6009837e-02  -2.4313779e+00   1.8181180e-01   2.6804056e+00   1.8783631e+00   2.7241974e+00   1.1546016e+00   5.0688081e-01   1.2618961e+00  -3.9101381e+00   2.1148191e+00   5.3925610e+00   2.3224554e+00   4.4582329e+00   2.2720347e+00   2.4701538e+00   2.0743699e+00   7.9445320e-01   1.8923822e+00  -7.1513403e-01  -1.4973277e-01  -1.6024030e+00   3.2516479e-01  -6.2815434e-01  -2.4264393e+00  -2.8930120e+00  -1.3353245e+00
   9.0754736e-01   1.3320739e+00  -5.9580325e-02   9.4936151e-01  -4.4822496e-01  -1.1143672e-03  -9.5720821e-01  -2.6074152e+00  -1.6224682e+00  -6.2118764e+00   2.3856342e+00   3.7354214e+00   1.2755938e+00   1.5232850e+00   8.5021687e-01  -2.7789690e+00   5.4489959e-01  -1.2538477e+00  -2.4192300e+00   8.0394805e-01  -3.4944184e+00   1.6617614e-01   5.0618899e-01  -1.3848894e-01   6.4223069e-01  -1.1386838e+00  -6.0319209e-01  -1.8854376e+00  -1.8252137e+00  -2.0044830e+00  -2.6832924e+00   1.4609677e-01   1.3572321e+00   7.2116781e-01   7.6442171e-01  -7.7953469e-01  -1.5069022e+00  -1.0533566e+00  -4.4752393e+00   1.0272401e+00   1.7883074e+00   3.8273102e-01   2.1386905e+00   3.7962833e-01   1.0993309e+00   1.9532532e-01  -3.4536916e-01  -1.9017815e-01  -2.7198417e+00   4.6055577e-01   2.9025312e+00   1.9750900e+00   2.6978836e+00   1.2057290e+00   3.9250088e-01   7.3769808e-01  -4.6642976e+00   2.1560891e+00   5.3806734e+00   2.3742094e+00   4.3510337e+00   2.2256441e+00   2.3460136e+00   1.9970266e+00   4.5909274e-01   1.3839207e+00  -1.2063069e+00  -7.2974896e-01  -2.0779266e+00   5.9819997e-01  -3.6654544e-01  -2.2307606e+00  -3.0495896e+00  -1.7378989e+00
   1.2089627e+00   1.6118435e+00   1.7648500e-01   1.1414559e+00  -2.1425333e-01   1.0324948e-01  -9.0849114e-01  -2.6724101e+00  -2.1564165e+00  -6.7764536e+00   2.5618581e+00   3.7665950e+00   1.3787428e+00   1.4826509e+00   7.1447366e-01  -3.1969040e+00   8.1513523e-01  -1.0176665e+00  -2.3255015e+00   1.1113630e+00  -3.8971246e+00   4.4062554e-01   7.6046949e-01   1.3162728e-01   8.4337216e-01  -8.7562240e-01  -4.1945774e-01  -1.6510043e+00  -1.6895455e+00  -1.9197240e+00  -2.7059732e+00   4.1225212e-01   1.6272763e+00   9.9931287e-01   8.9743965e-01  -5.8782382e-01  -1.4517361e+00  -1.2515381e+00  -4.8649469e+00   1.2371008e+00   1.8826901e+00   5.5211669e-01   2.1222209e+00   5.4871040e-01   1.1260667e+00   3.2172941e-01  -4.1300071e-01  -3.0630965e-01  -2.9811276e+00   7.3882371e-01   3.0993356e+00   2.0824463e+00   2.6440248e+00   1.2653042e+00   2.5800210e-01   2.2723740e-01  -5.3315245e+00   2.2171709e+00   5.3379449e+00   2.4424819e+00   4.2268395e+00   2.1785163e+00   2.1861610e+00   1.8968950e+00   9.1212206e-02   8.7655013e-01  -1.6964556e+00  -1.2830854e+00  -2.5364953e+00   8.7860750e-01  -1.2092579e-01  -2.0540195e+00  -3.1872650e+00  -2.1305777e+00
   1.5047764e+00   1.8702513e+00   4.1416538e-01   1.3162765e+00   1.5897937e-02   1.8010474e-01  -8.5684341e-01  -2.7295938e+00  -2.6358350e+00  -7.2510777e+00   2.7485003e+00   3.7674543e+00   1.4876399e+00   1.4196310e+00   5.8880008e-01  -3.6053825e+00   1.0789638e+00  -8.0775547e-01  -2.2405222e+00   1.4138463e+00  -4.2563802e+00   7.1290261e-01   1.0052730e+00   3.9158878e-01   1.0193016e+00  -6.3212329e-01  -2.6655507e-01  -1.4369607e+00  -1.5824731e+00  -1.8365293e+00  -2.7268258e+00   6.8137217e-01   1.8837548e+00   1.2719536e+00   1.0056867e+00  -4.0147203e-01  -1.4134510e+00  -1.4222746e+00  -5.1882711e+00   1.4455940e+00   1.9511693e+00   7.2791469e-01   2.0767125e+00   7.2250909e-01   1.1305634e+00   4.5362538e-01  -4.8945504e-01  -3.9932060e-01  -3.2091542e+00   1.0101005e+00   3.2634319e+00   2.2004820e+00   2.5609788e+00   1.3327905e+00   1.0347858e-01  -2.5170958e-01  -5.8946114e+00   2.2993824e+00   5.2623500e+00   2.5284685e+00   4.0840310e+00   2.1319698e+00   1.9907840e+00   1.7747627e+00  -3.0195015e-01   3.8511193e-01  -2.1732903e+00  -1.7940162e+00  -2.9661728e+00   1.1607910e+00   1.0375119e-01  -1.9029174e+00  -3.3029903e+00  -2.5029789e+00
   1.7885116e+00   2.1009148e+00   6.5005249e-01   1.4705324e+00   2.3812503e-01   2.2677547e-01  -8.0358022e-01  -2.7784864e+00  -3.0468757e+00  -7.6254560e+00   2.9434221e+00   3.7351714e+00   1.6010618e+00   1.3308527e+00   4.7746998e-01  -3.9967448e+00   1.3321816e+00  -6.2898832e-01  -2.1684105e+00   1.7050250e+00  -4.5623805e+00   9.7845990e-01   1.2363259e+00   6.3703394e-01   1.1673058e+00  -4.1377908e-01  -1.4825660e-01  -1.2497172e+00  -1.5081403e+00  -1.7580134e+00  -2.7463133e+00   9.4809109e-01   2.1210125e+00   1.5349782e+00   1.0870195e+00  -2.2526613e-01  -1.3940789e+00  -1.5599207e+00  -5.4375836e+00   1.6498080e+00   1.9912154e+00   9.0906245e-01   2.0012069e+00   8.9834821e-01   1.1100385e+00   5.8824599e-01  -5.7512128e-01  -4.6538514e-01  -3.3992745e+00   1.2687738e+00   3.3887337e+00   2.3289564e+00   2.4476865e+00   1.4067934e+00  -7.0764661e-02  -6.8337434e-01  -6.3409049e+00   2.4033678e+00   5.1524280e+00   2.6324523e+00   3.9211481e+00   2.0863894e+00   1.7607431e+00   1.6311957e+00  -7.1283817e-01  -7.7125967e-02  -2.6256356e+00  -2.2491834e+00  -3.3563082e+00   1.4396786e+00   3.0388525e-01  -1.7828549e+00  -3.3941824e+00  -2.8455359e+00
   2.0548179e+00   2.2989714e+00   8.8125222e-01   1.6020197e+00   4.4871174e-01   2.4206530e-01  -7.5020523e-01  -2.8185852e+00  -3.3787377e+00  -7.8926681e+00   3.1444408e+00   3.6678202e+00   1.7173423e+00   1.2134792e+00   3.8350486e-01  -4.3646977e+00   1.5714960e+00  -4.8461223e-01  -2.1124475e+00   1.9795368e+00  -4.8070028e+00   1.2335062e+00   1.4503451e+00   8.6460327e-01   1.2861347e+00  -2.2493488e-01  -6.6532384e-02  -1.0944587e+00  -1.4688952e+00  -1.6869804e+00  -2.7645414e+00   1.2076560e+00   2.3344695e+00   1.7848656e+00   1.1405849e+00  -6.3726675e-02  -1.3945284e+00  -1.6603398e+00  -5.6077331e+00   1.8472704e+00   2.0014047e+00   1.0945580e+00   1.8957716e+00   1.0733795e+00   1.0624227e+00   7.2236281e-01  -6.7005021e-01  -5.0215615e-01  -3.5483454e+00   1.5102826e+00   3.4706590e+00   2.4672539e+00   2.3037481e+00   1.4850907e+00  -2.6412002e-01  -1.0547154e+00  -6.6626180e+00   2.5289788e+00   5.0073106e+00   2.7537181e+00   3.7369940e+00   2.0412108e+00   1.4976471e+00   1.4666105e+00  -1.1337427e+00  -4.9898148e-01  -3.0437637e+00  -2.6381193e+00  -3.6979015e+00   1.7108070e+00   4.7732734e-01  -1.6976265e+00  -3.4587949e+00  -3.1498714e+00
   2.2995274e+00   2.4611332e+00   1.1053755e+00   1.7096405e+00   6.4443326e-01   2.2636789e-01  -6.9834262e-01  -2.8492768e+00  -3.6241105e+00  -8.0493172e+00   3.3492629e+00   3.5644342e+00   1.8343995e+00   1.0654168e+00   3.0854482e-01  -4.7043374e+00   1.7945171e+00  -3.7612027e-01  -2.0748611e+00   2.2330725e+00  -4.9841574e+00   1.4750211e+00   1.6450471e+00   1.0719773e+00   1.3759955e+00  -6.8537415e-02  -2.1434487e-02  -9.7490829e-01  -1.4651025e+00  -1.6257756e+00  -2.7811521e+00   1.4559685e+00   2.5206820e+00   2.0187127e+00   1.1668525e+00   7.9089551e-02  -1.4144557e+00  -1.7210932e+00  -5.6961496e+00   2.0359132e+00   1.9814386e+00   1.2833845e+00   1.7615418e+00   1.2446569e+00   9.8653352e-01   8.5241747e-01  -7.7384400e-01  -5.0888830e-01  -3.6547072e+00   1.7311607e+00   3.5062506e+00   2.6143054e+00   2.1294903e+00   1.5647292e+00  -4.7556478e-01  -1.3559602e+00  -6.8568829e+00   2.6751673e+00   4.8267390e+00   2.8905084e+00   3.5307438e+00   1.9949845e+00   1.2039240e+00   1.2813977e+00  -1.5569448e+00  -8.7172323e-01  -3.4196384e+00  -2.9535959e+00  -3.9838992e+00   1.9703390e+00   6.2338758e-01  -1.6491923e+00  -3.4953874e+00  -3.4091237e+00
   2.5196092e+00   2.5856394e+00   1.3204870e+00   1.7933661e+00   8.2263895e-01   1.8169179e-01  -6.4964948e-01  -2.8697608e+00  -3.7794285e+00  -8.0955494e+00   3.5554051e+00   3.4250288e+00   1.9497958e+00   8.8552143e-01   2.5282826e-01  -5.0120619e+00   1.9996844e+00  -3.0321954e-01  -2.0566743e+00   2.4623341e+00  -5.0900677e+00   1.7007077e+00   1.8190927e+00   1.2578449e+00   1.4384667e+00   5.3942824e-02  -1.1086678e-02  -8.9316211e-01  -1.4950648e+00  -1.5761619e+00  -2.7952574e+00   1.6895678e+00   2.6773364e+00   2.2342216e+00   1.1675813e+00   1.9978114e-01  -1.4522033e+00  -1.7415381e+00  -5.7028544e+00   2.2140047e+00   1.9321138e+00   1.4744281e+00   1.6007218e+00   1.4092283e+00   8.8221934e-01   9.7469469e-01  -8.8556115e-01  -4.8645351e-01  -3.7180870e+00   1.9289817e+00   3.4942061e+00   2.7685239e+00   1.9260151e+00   1.6421866e+00  -7.0354048e-01  -1.5809417e+00  -6.9255565e+00   2.8399016e+00   4.6110789e+00   3.0400338e+00   3.3020551e+00   1.9455069e+00   8.8288047e-01   1.0760854e+00  -1.9748433e+00  -1.1892766e+00  -3.7470682e+00  -3.1917894e+00  -4.2094019e+00   2.2150273e+00   7.4275627e-01  -1.6375491e+00  -3.5031918e+00  -3.6182197e+00
   2.7130376e+00   2.6721238e+00   1.5250210e+00   1.8541530e+00   9.8131089e-01   1.1159668e-01  -6.0571321e-01  -2.8790001e+00  -3.8449358e+00  -8.0349416e+00   3.7601157e+00   3.2505914e+00   2.0608333e+00   6.7379526e-01   2.1528039e-01  -5.2853993e+00   2.1861413e+00  -2.6389696e-01  -2.0576319e+00   2.6649276e+00  -5.1234702e+00   1.9088956e+00   1.9719799e+00   1.4218095e+00   1.4763397e+00   1.4251108e-01  -3.1779313e-02  -8.4960534e-01  -1.5550617e+00  -1.5392300e+00  -2.8054194e+00   1.9055669e+00   2.8031810e+00   2.4296528e+00   1.1457243e+00   2.9577575e-01  -1.5048145e+00  -1.7228247e+00  -5.6303748e+00   2.3800608e+00   1.8552516e+00   1.6663991e+00   1.4165469e+00   1.5642403e+00   7.5046776e-01   1.0855292e+00  -1.0036465e+00  -4.3724634e-01  -3.7394384e+00   2.1022206e+00   3.4348336e+00   2.9277676e+00   1.6952352e+00   1.7135924e+00  -9.4583954e-01  -1.7272145e+00  -6.8748139e+00   3.0201240e+00   4.3613358e+00   3.1985362e+00   3.0511747e+00   1.8900165e+00   5.3873680e-01   8.5152219e-01  -2.3800742e+00  -1.4482732e+00  -4.0217723e+00  -3.3522631e+00  -4.3717932e+00   2.4421369e+00   8.3734648e-01  -1.6607111e+00  -3.4821750e+00  -3.7740792e+00
   2.8786026e+00   2.7214158e+00   1.7176798e+00   1.8938173e+00   1.1190942e+00   2.1042996e-02  -5.6794281e-01  -2.8757023e+00  -3.8245570e+00  -7.8742827e+00   3.9603170e+00   3.0430447e+00   2.1646801e+00   4.3155258e-01   1.9370299e-01  -5.5227841e+00   2.3535748e+00  -2.5457902e-01  -2.0762106e+00   2.8392073e+00  -5.0857200e+00   2.0984093e+00   2.1039003e+00   1.5642439e+00   1.4933978e+00   1.9857090e-01  -7.8167624e-02  -8.4291620e-01  -1.6395091e+00  -1.5153498e+00  -2.8096842e+00   2.1015595e+00   2.8979097e+00   2.6037517e+00   1.1052741e+00   3.6547243e-01  -1.5681247e+00  -1.6677982e+00  -5.4835791e+00   2.5327471e+00   1.7535907e+00   1.8577670e+00   1.2132041e+00   1.7070516e+00   5.9346496e-01   1.1815303e+00  -1.1258937e+00  -3.6498661e-01  -3.7207359e+00   2.2500568e+00   3.3299328e+00   3.0893379e+00   1.4398890e+00   1.7749911e+00  -1.1995156e+00  -1.7959485e+00  -6.7145661e+00   3.2117620e+00   4.0791713e+00   3.3614102e+00   2.7790378e+00   1.8254389e+00   1.7662185e-01   6.0905688e-01  -2.7656259e+00  -1.6479498e+00  -4.2413696e+00  -3.4377846e+00  -4.4707741e+00   2.6493441e+00   9.1007107e-01  -1.7148044e+00  -3.4330932e+00  -3.8757416e+00
   3.0156875e+00   2.7352981e+00   1.8973212e+00   1.9148751e+00   1.2352974e+00  -8.3839035e-02  -5.3746198e-01  -2.8583365e+00  -3.7255855e+00  -7.6232414e+00   4.1525779e+00   2.8051805e+00   2.2585177e+00   1.6153695e-01   1.8504932e-01  -5.7233052e+00   2.5020356e+00  -2.7037690e-01  -2.1097174e+00   2.9840984e+00  -4.9807930e+00   2.2684195e+00   2.2155690e+00   1.6861076e+00   1.4941494e+00   2.2477361e-01  -1.4356313e-01  -8.7015996e-01  -1.7412336e+00  -1.5041692e+00  -2.8056707e+00   2.2755117e+00   2.9620144e+00   2.7556586e+00   1.0510554e+00   4.0834030e-01  -1.6369314e+00  -1.5808103e+00  -5.2694397e+00   2.6707849e+00   1.6306499e+00   2.0467138e+00   9.9571021e-01   1.8353441e+00   4.1459965e-01   1.2598090e+00  -1.2494476e+00  -2.7443359e-01  -3.6647420e+00   2.3721473e+00   3.1826196e+00   3.2500169e+00   1.1635282e+00   1.8226273e+00  -1.4608332e+00  -1.7916179e+00  -6.4577475e+00   3.4098050e+00   3.7669184e+00   3.5233731e+00   2.4873457e+00   1.7486619e+00  -1.9748131e-01   3.5069503e-01  -3.1249590e+00  -1.7899172e+00  -4.4052954e+00  -3.4539905e+00  -4.5083132e+00   2.8346295e+00   9.6457156e-01  -1.7942752e+00  -3.3575327e+00  -3.9244070e+00
   3.1240473e+00   2.7162409e+00   2.0628536e+00   1.9203595e+00   1.3298609e+00  -1.9604981e-01  -5.1501489e-01  -2.8251863e+00  -3.5582085e+00  -7.2939477e+00   4.3331327e+00   2.5405729e+00   2.3396978e+00  -1.3202870e-01   1.8576217e-01  -5.8864608e+00   2.6317606e+00  -3.0540311e-01  -2.1544633e+00   3.0989220e+00  -4.8151660e+00   2.4182944e+00   2.3080492e+00   1.7887432e+00   1.4835274e+00   2.2480369e-01  -2.2030258e-01  -9.2696786e-01  -1.8518455e+00  -1.5046549e+00  -2.7907052e+00   2.4256594e+00   2.9966166e+00   2.8848133e+00   9.8847544e-01   4.2496312e-01  -1.7052310e+00  -1.4674484e+00  -4.9967308e+00   2.7928715e+00   1.4905678e+00   2.2311172e+00   7.6974672e-01   1.9472245e+00   2.1840400e-01   1.3181846e+00  -1.3708482e+00  -1.7103267e-01  -3.5747607e+00   2.4684009e+00   2.9971037e+00   3.4061479e+00   8.7047625e-01   1.8532338e+00  -1.7252685e+00  -1.7215041e+00  -6.1195169e+00   3.6084549e+00   3.4275942e+00   3.6786837e+00   2.1786179e+00   1.6568249e+00  -5.7684535e-01   7.9215881e-02  -3.4521270e+00  -1.8778151e+00  -4.5146556e+00  -3.4089282e+00  -4.4885025e+00   2.9961791e+00   1.0049161e+00  -1.8921975e+00  -3.2579239e+00  -3.9233804e+00
   3.2036033e+00   2.6671355e+00   2.2131431e+00   1.9136157e+00   1.4032974e+00  -3.0807530e-01  -5.0088983e-01  -2.7744322e+00  -3.3348932e+00  -6.9004917e+00   4.4979429e+00   2.2534623e+00   2.4058952e+00  -4.4347583e-01   1.9214893e-01  -6.0119405e+00   2.7430081e+00  -3.5314106e-01  -2.2060053e+00   3.1832342e+00  -4.5975843e+00   2.5474610e+00   2.3825755e+00   1.8736656e+00   1.4665719e+00   2.0311348e-01  -3.0017649e-01  -1.0077920e+00  -1.9621933e+00  -1.5151756e+00  -2.7619915e+00   2.5504155e+00   3.0032902e+00   2.9908590e+00   9.2323668e-01   4.1702409e-01  -1.7665117e+00  -1.3341997e+00  -4.6756682e+00   2.8976192e+00   1.3379201e+00   2.4085574e+00   5.4145242e-01   2.0413036e+00   1.0430044e-02   1.3553567e+00  -1.4861186e+00  -6.0519093e-02  -3.4543958e+00   2.5387785e+00   2.7784305e+00   3.5537529e+00   5.6575013e-01   1.8642969e+00  -1.9875693e+00  -1.5950551e+00  -5.7164168e+00   3.8013444e+00   3.0648944e+00   3.8213940e+00   1.8562007e+00   1.5476013e+00  -9.5416593e-01  -2.0176207e-01  -3.7418971e+00  -1.9168829e+00  -4.5720286e+00  -3.3124981e+00  -4.4173222e+00   3.1323032e+00   1.0352855e+00  -2.0006666e+00  -3.1375218e+00  -3.8779147e+00
   3.2542801e+00   2.5910411e+00   2.3469405e+00   1.8980862e+00   1.4566028e+00  -4.1227878e-01  -4.9486793e-01  -2.7042575e+00  -3.0696659e+00  -6.4583550e+00   4.6428075e+00   1.9486244e+00   2.4552407e+00  -7.6581801e-01   2.0076441e-01  -6.0994501e+00   2.8359156e+00  -4.0684689e-01  -2.2594318e+00   3.2366972e+00  -4.3387003e+00   2.6552930e+00   2.4403903e+00   1.9423597e+00   1.4481145e+00   1.6462307e-01  -3.7489165e-01  -1.1062198e+00  -2.0628677e+00  -1.5336144e+00  -2.7168007e+00   2.6483045e+00   2.9838865e+00   3.0735559e+00   8.6102973e-01   3.8722884e-01  -1.8140879e+00  -1.1880655e+00  -4.3175025e+00   2.9835260e+00   1.1775230e+00   2.5763497e+00   3.1717961e-01   2.1167476e+00  -2.0293863e-01   1.3710263e+00  -1.5908940e+00   5.1493515e-02  -3.3073254e+00   2.5831416e+00   2.5322051e+00   3.6886821e+00   2.5494542e-01   1.8542802e+00  -2.2418752e+00  -1.4231405e+00  -5.2655349e+00   3.9818146e+00   2.6831717e+00   3.9456212e+00   1.5242309e+00   1.4194554e+00  -1.3217802e+00  -4.8777271e-01  -3.9898644e+00  -1.9134703e+00  -4.5812178e+00  -3.1758294e+00  -4.3023234e+00   3.2413833e+00   1.0596659e+00  -2.1112499e+00  -3.0003388e+00  -3.7949517e+00
   3.2758903e+00   2.4909627e+00   2.4628334e+00   1.8770912e+00   1.4911482e+00  -5.0130664e-01  -4.9619849e-01  -2.6129675e+00  -2.7773247e+00  -5.9837918e+00   4.7635050e+00   1.6312135e+00   2.4864211e+00  -1.0909730e+00   2.0877243e-01  -6.1485915e+00   2.9103913e+00  -4.5995830e-01  -2.3096709e+00   3.2589874e+00  -4.0506048e+00   2.7410266e+00   2.4825973e+00   1.9960993e+00   1.4324763e+00   1.1440439e-01  -4.3654322e-01  -1.2153281e+00  -2.1447287e+00  -1.5575017e+00  -2.6526656e+00   2.7179184e+00   2.9403672e+00   3.1327081e+00   8.0721660e-01   3.3917184e-01  -1.8414524e+00  -1.0361447e+00  -3.9340744e+00   3.0489678e+00   1.0142263e+00   2.7316000e+00   1.0322083e-01   2.1732914e+00  -4.1473382e-01   1.3659522e+00  -1.6805866e+00   1.5991307e-01  -3.1371029e+00   2.6011600e+00   2.2643084e+00   3.8067832e+00  -5.5916839e-02   1.8227861e+00  -2.4818943e+00  -1.2172556e+00  -4.7837067e+00   4.1432328e+00   2.2873840e+00   4.0458240e+00   1.1875456e+00   1.2718571e+00  -1.6719244e+00  -7.7355235e-01  -4.1925516e+00  -1.8745198e+00  -4.5469751e+00  -3.0106208e+00  -4.1522360e+00   3.3218443e+00   1.0815645e+00  -2.2154708e+00  -2.8510265e+00  -3.6827645e+00
   3.2680717e+00   2.3696674e+00   2.5592204e+00   1.8536132e+00   1.5085572e+00  -5.6848795e-01  -5.0360239e-01  -2.4991106e+00  -2.4726228e+00  -5.4931797e+00   4.8559638e+00   1.3065955e+00   2.4987391e+00  -1.4100747e+00   2.1425896e-01  -6.1588000e+00   2.9660421e+00  -5.0648792e-01  -2.3517980e+00   3.2497433e+00  -3.7462586e+00   2.8037096e+00   2.5100385e+00   2.0357965e+00   1.4231977e+00   5.7368566e-02  -4.7806902e-01  -1.3280559e+00  -2.1994213e+00  -1.5841534e+00  -2.5675563e+00   2.7579013e+00   2.8746541e+00   3.1681076e+00   7.6652079e-01   2.7715342e-01  -1.8426286e+00  -8.8521142e-01  -3.5373444e+00   3.0922223e+00   8.5270160e-01   2.8712717e+00  -9.4481061e-02   2.2112177e+00  -6.1769892e-01   1.3419429e+00  -1.7505788e+00   2.6052981e-01  -2.9469949e+00   2.5922836e+00   1.9806232e+00   3.9040795e+00  -3.6057825e-01   1.7706443e+00  -2.7011265e+00  -9.8872585e-01  -4.2867960e+00   4.2793251e+00   1.8830111e+00   4.1170627e+00   8.5154002e-01   1.1054387e+00  -1.9970156e+00  -1.0531422e+00  -4.3474826e+00  -1.8070503e+00  -4.4747008e+00  -2.8284785e+00  -3.9765150e+00   3.3721541e+00   1.1037622e+00  -2.3052882e+00  -2.6946971e+00  -3.5505153e+00
   3.2302800e+00   2.2295509e+00   2.6343142e+00   1.8300994e+00   1.5105751e+00  -6.0820367e-01  -5.1530172e-01  -2.3615970e+00  -2.1694714e+00  -5.0023660e+00   4.9164401e+00   9.8016552e-01   2.4921256e+00  -1.7138577e+00   2.1647511e-01  -6.1293363e+00   3.0021330e+00  -5.4137625e-01  -2.3813173e+00   3.2085544e+00  -3.4388508e+00   2.8421849e+00   2.5231992e+00   2.0618883e+00   1.4228131e+00  -2.0233569e-03  -4.9365892e-01  -1.4375701e+00  -2.2198466e+00  -1.6108045e+00  -2.4600328e+00   2.7669562e+00   2.7885004e+00   3.1794964e+00   7.4274163e-01   2.0596097e-01  -1.8125021e+00  -7.4130609e-01  -3.1389240e+00   3.1115154e+00   6.9723664e-01   2.9922625e+00  -2.7062442e-01   2.2312959e+00  -8.0461963e-01   1.3017767e+00  -1.7964365e+00   3.5031496e-01  -2.7398655e+00   2.5557710e+00   1.6867851e+00   3.9769433e+00  -6.5276124e-01   1.6999174e+00  -2.8931221e+00  -7.4796476e-01  -3.7890905e+00   4.3844925e+00   1.4759342e+00   4.1552258e+00   5.2197866e-01   9.2208002e-01  -2.2899374e+00  -1.3200363e+00  -4.4532212e+00  -1.7176707e+00  -4.3701324e+00  -2.6402866e+00  -3.7848467e+00   3.3908459e+00   1.1281168e+00  -2.3735460e+00  -2.5366921e+00  -3.4077472e+00
   3.1618311e+00   2.0725591e+00   2.6861641e+00   1.8082902e+00   1.4989447e+00  -6.1620469e-01  -5.2907438e-01  -2.1997998e+00  -1.8802040e+00  -4.5260389e+00   4.9416954e+00   6.5716498e-01   2.4671056e+00  -1.9930894e+00   2.1598857e-01  -6.0593274e+00   3.0175859e+00  -5.6078369e-01  -2.3943995e+00   3.1349885e+00  -3.1411193e+00   2.8551058e+00   2.5221438e+00   2.0742697e+00   1.4326826e+00  -6.0009248e-02  -4.7909505e-01  -1.5376043e+00  -2.2005609e+00  -1.6347253e+00  -2.3293503e+00   2.7438755e+00   2.6833920e+00   3.1665484e+00   7.3850977e-01   1.3062753e-01  -1.7471090e+00  -6.0936863e-01  -2.7496164e+00   3.1050889e+00   5.5154317e-01   3.0914840e+00  -4.2082471e-01   2.2346918e+00  -9.6867205e-01   1.2490639e+00  -1.8141299e+00   4.2763727e-01  -2.5181082e+00   2.4907717e+00   1.3879706e+00   4.0222528e+00  -9.2640931e-01   1.6138248e+00  -3.0517576e+00  -5.0383360e-01  -3.3028265e+00   4.4540956e+00   1.0722825e+00   4.1572163e+00   2.0476942e-01   7.2491842e-01  -2.5443101e+00  -1.5673638e+00  -4.5093720e+00  -1.6121524e+00  -4.2390411e+00  -2.4556387e+00  -3.5866449e+00   3.3765606e+00   1.1554261e+00  -2.4143632e+00  -2.3823052e+00  -3.2638367e+00
   3.0619829e+00   1.9001661e+00   2.7127030e+00   1.7890889e+00   1.4752918e+00  -5.8985910e-01  -5.4233023e-01  -2.0136411e+00  -1.6149430e+00  -4.0771582e+00   4.9291595e+00   3.4250036e-01   2.4247234e+00  -2.2390248e+00   2.1473339e-01  -5.9478533e+00   3.0110109e+00  -5.6230482e-01  -2.3880612e+00   3.0286534e+00  -2.8646717e+00   2.8409813e+00   2.5064860e+00   2.0722697e+00   1.4528906e+00  -1.1371961e-01  -4.3200323e-01  -1.6227506e+00  -2.1380813e+00  -1.6533182e+00  -2.1755263e+00   2.6875861e+00   2.5604828e+00   3.1288689e+00   7.5510046e-01   5.6183252e-02  -1.6438703e+00  -4.9293443e-01  -2.3790013e+00   3.0712865e+00   4.1858986e-01   3.1659420e+00  -5.4185542e-01   2.2228528e+00  -1.1037681e+00   1.1880501e+00  -1.8002538e+00   4.9238137e-01  -2.2836344e+00   2.3964437e+00   1.0887360e+00   4.0375245e+00  -1.1759376e+00   1.5165854e+00  -3.1715149e+00  -2.6314279e-01  -2.8378741e+00   4.4846724e+00   6.7824796e-01   4.1210769e+00  -9.4287273e-02   5.1827553e-01  -2.7547302e+00  -1.7880957e+00  -4.5165355e+00  -1.4950833e+00  -4.0869495e+00  -2.2823605e+00  -3.3905591e+00   3.3281055e+00   1.1853568e+00  -2.4234383e+00  -2.2364752e+00  -3.1274406e+00
   2.9300603e+00   1.7134089e+00   2.7118148e+00   1.7724837e+00   1.4410326e+00  -5.2831341e-01  -5.5220843e-01  -1.8036575e+00  -1.3811081e+00  -3.6664725e+00   4.8770699e+00   4.0575972e-02   2.3664393e+00  -2.4438468e+00   2.1595108e-01  -5.7940641e+00   2.9807691e+00  -5.4509176e-01  -2.3602780e+00   2.8892912e+00  -2.6193472e+00   2.7982475e+00   2.4753970e+00   2.0546784e+00   1.4822207e+00  -1.6130526e-01  -3.5199953e-01  -1.6886899e+00  -2.0310779e+00  -1.6641891e+00  -1.9993572e+00   2.5972132e+00   2.4205703e+00   3.0660137e+00   7.9231887e-01  -1.2586394e-02  -1.5017541e+00  -3.9391542e-01  -2.0350862e+00   3.0086521e+00   3.0047213e-01   3.2128171e+00  -6.3183666e-01   2.1973814e+00  -1.2048753e+00   1.1233827e+00  -1.7522334e+00   5.4596054e-01  -2.0379153e+00   2.2720954e+00   7.9291265e-01   4.0210127e+00  -1.3964817e+00   1.4131948e+00  -3.2477454e+00  -3.0326733e-02  -2.4015861e+00   4.4740881e+00   2.9988029e-01   4.0460619e+00  -3.6975909e-01   3.0750906e-01  -2.9169606e+00  -1.9752623e+00  -4.4762255e+00  -1.3696227e+00  -3.9188896e+00  -2.1261483e+00  -3.2040304e+00   3.2445251e+00   1.2164451e+00  -2.3982535e+00  -2.1034723e+00  -3.0059715e+00
   2.7656001e+00   1.5129756e+00   2.6814241e+00   1.7575316e+00   1.3973068e+00  -4.3255869e-01  -5.5569098e-01  -1.5710449e+00  -1.1830964e+00  -3.3021656e+00   4.7845739e+00  -2.4485008e-01   2.2940077e+00  -2.6010652e+00   2.2402521e-01  -5.5973254e+00   2.9250654e+00  -5.0988046e-01  -2.3100310e+00   2.7168950e+00  -2.4126693e+00   2.7253663e+00   2.4276530e+00   2.0198177e+00   1.5182072e+00  -2.0199255e-01  -2.4072388e-01  -1.7323508e+00  -1.8804472e+00  -1.6651960e+00  -1.8023955e+00   2.4721576e+00   2.2641143e+00   2.9775261e+00   8.4846880e-01  -7.1362117e-02  -1.3213635e+00  -3.1248418e-01  -1.7240457e+00   2.9160370e+00   1.9833007e-01   3.2295486e+00  -6.9035450e-01   2.1599101e+00  -1.2682930e+00   1.0598532e+00  -1.6685069e+00   5.9121987e-01  -1.7820768e+00   2.1173402e+00   5.0356533e-01   3.9717778e+00  -1.5841269e+00   1.3091508e+00  -3.2769066e+00   1.9268867e-01  -1.9988140e+00   4.4216026e+00  -5.7128531e-02   3.9326486e+00  -6.1683635e-01   9.8796925e-02  -3.0280655e+00  -2.1221765e+00  -4.3907538e+00  -1.2373707e+00  -3.7392102e+00  -1.9903417e+00  -3.0329238e+00   3.1251861e+00   1.2461689e+00  -2.3381744e+00  -1.9866037e+00  -2.9051405e+00
   2.5685178e+00   1.2993388e+00   2.6196052e+00   1.7424104e+00   1.3449444e+00  -3.0539553e-01  -5.4973166e-01  -1.3176820e+00  -1.0221512e+00  -2.9896454e+00   4.6518012e+00  -5.1077776e-01   2.2093576e+00  -2.7058462e+00   2.4422033e-01  -5.3573784e+00   2.8420697e+00  -4.5892017e-01  -2.2372917e+00   2.5118452e+00  -2.2494255e+00   2.6209434e+00   2.3617254e+00   1.9656581e+00   1.5572671e+00  -2.3606484e-01  -1.0175733e-01  -1.7519922e+00  -1.6892620e+00  -1.6544812e+00  -1.5868945e+00   2.3121868e+00   2.0913006e+00   2.8629938e+00   9.2041065e-01  -1.1648214e-01  -1.1049434e+00  -2.4707346e-01  -1.4500680e+00   2.7927118e+00   1.1232208e-01   3.2139257e+00  -7.1850126e-01   2.1119879e+00  -1.2918617e+00   1.0021311e+00  -1.5486738e+00   6.3223489e-01  -1.5170381e+00   1.9322516e+00   2.2300976e-01   3.8897203e+00  -1.7361038e+00   1.2101473e+00  -3.2567567e+00   4.0642221e-01  -1.6320806e+00   4.3278652e+00  -3.8765530e-01   3.7824942e+00  -8.3156638e-01  -1.0113351e-01  -3.0864829e+00  -2.2226485e+00  -4.2630934e+00  -1.0983573e+00  -3.5514554e+00  -1.8758417e+00  -2.8812665e+00   2.9698712e+00   1.2710888e+00  -2.2444328e+00  -1.8879641e+00  -2.8285998e+00
   2.3392808e+00   1.0729210e+00   2.5247118e+00   1.7245395e+00   1.2844646e+00  -1.5130169e-01  -5.3139669e-01  -1.0461391e+00  -8.9643521e-01  -2.7314961e+00   4.4798968e+00  -7.5503678e-01   2.1144821e+00  -2.7552517e+00   2.8233808e-01  -5.0745118e+00   2.7300610e+00  -3.9581007e-01  -2.1429553e+00   2.2750547e+00  -2.1314152e+00   2.4838652e+00   2.2759073e+00   1.8899715e+00   1.5949038e+00  -2.6477308e-01   5.9570129e-02  -1.7472121e+00  -1.4626105e+00  -1.6304920e+00  -1.3557281e+00   2.1175375e+00   1.9021446e+00   2.7221234e+00   1.0037096e+00  -1.4509473e-01  -8.5631282e-01  -1.9449443e-01  -1.2153250e+00   2.6384775e+00   4.1661161e-02   3.1641865e+00  -7.1882958e-01   2.0549903e+00  -1.2750988e+00   9.5450544e-01  -1.3936003e+00   6.7401689e-01  -1.2436894e+00   1.7175086e+00  -4.7113855e-02   3.7755842e+00  -1.8509349e+00   1.1217563e+00  -3.1864982e+00   6.1358422e-01  -1.3018947e+00   4.1948383e+00  -6.8733872e-01   3.5983495e+00  -1.0110525e+00  -2.8531224e-01  -3.0920370e+00  -2.2711952e+00  -4.0967357e+00  -9.5115334e-01  -3.3583167e+00  -1.7811830e+00  -2.7511089e+00   2.7788799e+00   1.2870543e+00  -2.1200102e+00  -1.8082600e+00  -2.7777188e+00
   2.0790730e+00   8.3428412e-01   2.3955224e+00   1.7007675e+00   1.2161101e+00   2.3791968e-02  -4.9801270e-01  -7.5966722e-01  -8.0129630e-01  -2.5276009e+00   4.2710179e+00  -9.7631294e-01   2.0113560e+00  -2.7483732e+00   3.4431606e-01  -4.7497288e+00   2.5875939e+00  -3.2525415e-01  -2.0287332e+00   2.0081111e+00  -2.0573806e+00   2.3134518e+00   2.1684800e+00   1.7905186e+00   1.6259775e+00  -2.9018295e-01   2.3647123e-01  -1.7188828e+00  -1.2073313e+00  -1.5919972e+00  -1.1122967e+00   1.8890284e+00   1.6966337e+00   2.5548323e+00   1.0928689e+00  -1.5526647e-01  -5.8072466e-01  -1.5017218e-01  -1.0200638e+00   2.4537710e+00  -1.5285463e-02   3.0791286e+00  -6.9522089e-01   1.9900611e+00  -1.2192425e+00   9.2065477e-01  -1.2054745e+00   7.2214442e-01  -9.6308762e-01   1.4745301e+00  -3.0572221e-01   3.6309369e+00  -1.9285164e+00   1.0491234e+00  -3.0668604e+00   8.1865817e-01  -1.0071736e+00   4.0256727e+00  -9.5274085e-01   3.3839331e+00  -1.1536057e+00  -4.4685084e-01  -3.0458910e+00  -2.2632307e+00  -3.8955528e+00  -7.9309148e-01  -3.1616604e+00  -1.7027511e+00  -2.6425244e+00   2.5531355e+00   1.2894655e+00  -1.9694264e+00  -1.7467248e+00  -2.7515089e+00
   1.7899453e+00   5.8432197e-01   2.2314023e+00   1.6676142e+00   1.1399113e+00   2.1280187e-01  -4.4731748e-01  -4.6217114e-01  -7.2971791e-01  -2.3754192e+00   4.0283040e+00  -1.1741272e+00   1.9018779e+00  -2.6863595e+00   4.3579310e-01  -4.3849068e+00   2.4136781e+00  -2.5274998e-01  -1.8970209e+00   1.7134091e+00  -2.0231424e+00   2.1096148e+00   2.0379047e+00   1.6652575e+00   1.6450254e+00  -3.1496972e-01   4.2107397e-01  -1.6690277e+00  -9.3166715e-01  -1.5381070e+00  -8.6042768e-01   1.6281776e+00   1.4748941e+00   2.3613581e+00   1.1816353e+00  -1.4604378e-01  -2.8466469e-01  -1.0848540e-01  -8.6281699e-01   2.2397646e+00  -6.0837662e-02   2.9582264e+00  -6.5267486e-01   1.9180888e+00  -1.1272081e+00   9.0345275e-01  -9.8780585e-01   7.8234332e-01  -6.7665726e-01   1.2055853e+00  -5.5213803e-01   3.4581267e+00  -1.9701306e+00   9.9668949e-01  -2.9001182e+00   1.0273465e+00  -7.4574227e-01   3.8245437e+00  -1.1814660e+00   3.1437780e+00  -1.2588380e+00  -5.7926578e-01  -2.9504536e+00  -2.1952460e+00  -3.6636763e+00  -6.2058789e-01  -2.9626308e+00  -1.6351381e+00  -2.5537463e+00   2.2942907e+00   1.2735776e+00  -1.7984542e+00  -1.7011427e+00  -2.7467132e+00
   1.4749329e+00   3.2444360e-01   2.0324650e+00   1.6215532e+00   1.0557735e+00   4.0785249e-01  -3.7760703e-01  -1.5816490e-01  -6.7292003e-01  -2.2704050e+00   3.7558146e+00  -1.3487689e+00   1.7878480e+00  -2.5723371e+00   5.6167014e-01  -3.9829292e+00   2.2079654e+00  -1.8423001e-01  -1.7507538e+00   1.3942565e+00  -2.0219288e+00   1.8730158e+00   1.8830341e+00   1.5125649e+00   1.6466164e+00  -3.4217547e-01   6.0485418e-01  -1.6006459e+00  -6.4485518e-01  -1.4682998e+00  -6.0427455e-01   1.3373157e+00   1.2373732e+00   2.1423717e+00   1.2633630e+00  -1.1746692e-01   2.4399715e-02  -6.3190980e-02  -7.4071340e-01   1.9984461e+00  -9.7793130e-02   2.8017490e+00  -5.9703164e-01   1.8397178e+00  -1.0034537e+00   9.0482272e-01  -7.4536477e-01   8.6004336e-01  -3.8637651e-01   9.1388007e-01  -7.8592215e-01   3.2602229e+00  -1.9783817e+00   9.6795924e-01  -2.6900444e+00   1.2459278e+00  -5.1486490e-01   3.5964625e+00  -1.3722292e+00   2.8830612e+00  -1.3276888e+00  -6.7678253e-01  -2.8092441e+00  -2.0649683e+00  -3.4054045e+00  -4.2954032e-01  -2.7618155e+00  -1.5716127e+00  -2.4814324e+00   2.0048247e+00   1.2348333e+00  -1.6137787e+00  -1.6679840e+00  -2.7580557e+00
   1.1381332e+00   5.6729643e-02   1.7997336e+00   1.5593170e+00   9.6358231e-01   6.0067603e-01  -2.8787211e-01   1.4729437e-01  -6.2107542e-01  -2.2065260e+00   3.4584532e+00  -1.5011885e+00   1.6709684e+00  -2.4112346e+00   7.2569486e-01  -3.5477846e+00   1.9709272e+00  -1.2567857e-01  -1.5932617e+00   1.0549426e+00  -2.0448835e+00   1.6052147e+00   1.7033272e+00   1.3314551e+00   1.6257178e+00  -3.7494531e-01   7.7910182e-01  -1.5174998e+00  -3.5667995e-01  -1.3824582e+00  -3.4822014e-01   1.0196878e+00   9.8501906e-01   1.8990943e+00   1.3314102e+00  -7.0538880e-02   3.3830997e-01  -7.9070646e-03  -6.4986399e-01   1.7326834e+00  -1.2918186e-01   2.6108699e+00  -5.3464356e-01   1.7553906e+00  -8.5376617e-01   9.2564717e-01  -4.8406217e-01   9.5994064e-01  -9.4926419e-02   6.0360691e-01  -1.0067045e+00   3.0409398e+00  -1.9570586e+00   9.6532556e-01  -2.4417956e+00   1.4805677e+00  -3.1176403e-01   3.3470871e+00  -1.5248691e+00   2.6074245e+00  -1.3623800e+00  -7.3460695e-01  -2.6267273e+00  -1.8715000e+00  -3.1251357e+00  -2.1577910e-01  -2.5594537e+00  -1.5046780e+00  -2.4210403e+00   1.6881230e+00   1.1692042e+00  -1.4226238e+00  -1.6426462e+00  -2.7786381e+00
   7.8472997e-01  -2.1595334e-01   1.5352804e+00   1.4781995e+00   8.6331136e-01   7.8302998e-01  -1.7791664e-01   4.4869710e-01  -5.6409227e-01  -2.1768488e+00   3.1418649e+00  -1.6328584e+00   1.5528630e+00  -2.2095291e+00   9.3009771e-01  -3.0846104e+00   1.7040161e+00  -8.2746858e-02  -1.4281322e+00   7.0076061e-01  -2.0817172e+00   1.3087913e+00   1.4990508e+00   1.1217823e+00   1.5780532e+00  -4.1626083e-01   9.3539436e-01  -1.4238837e+00  -7.7011222e-02  -1.2809144e+00  -9.6782441e-02   6.7952717e-01   7.1944279e-01   1.6334015e+00   1.3795477e+00  -7.1524034e-03   6.4853252e-01   6.3377743e-02  -5.8579074e-01   1.4462552e+00  -1.5800121e-01   2.3877533e+00  -4.7201621e-01   1.6654141e+00  -6.8497687e-01   9.6573479e-01  -2.1076803e-01   1.0855952e+00   1.9421420e-01   2.7995408e-01  -1.2140296e+00   2.8045455e+00  -1.9109316e+00   9.8995651e-01  -2.1617381e+00   1.7366365e+00  -1.3408284e-01   3.0825282e+00  -1.6403078e+00   2.3227953e+00  -1.3662982e+00  -7.4915068e-01  -2.4081301e+00  -1.6154362e+00  -2.8273264e+00   2.4459486e-02  -2.3556682e+00  -1.4266833e+00  -2.3672761e+00   1.3485297e+00   1.0735177e+00  -1.2323704e+00  -1.6197890e+00  -2.8004610e+00
   4.2095963e-01  -4.8989515e-01   1.2423318e+00   1.3763373e+00   7.5512875e-01   9.4710888e-01  -4.8449510e-02   7.4019886e-01  -4.9241131e-01  -2.1741361e+00   2.8123203e+00  -1.7456111e+00   1.4351074e+00  -1.9749225e+00   1.1753042e+00  -2.5996727e+00   1.4097891e+00  -6.0392075e-02  -1.2590887e+00   3.3797027e-01  -2.1214570e+00   9.8743064e-01   1.2714524e+00   8.8441057e-01   1.5004267e+00  -4.6868967e-01   1.0660502e+00  -1.3243811e+00   1.8465001e-01  -1.1644986e+00   1.4547745e-01   3.2209177e-01   4.4304697e-01   1.3479065e+00   1.4023525e+00   7.0019073e-02   9.4648887e-01   1.5580351e-01  -5.4386156e-01   1.1438485e+00  -1.8695181e-01   2.1356092e+00  -4.1543954e-01   1.5700411e+00  -5.0462293e-01   1.0238455e+00   6.6924698e-02   1.2390919e+00   4.7674401e-01  -5.0939311e-02  -1.4072301e+00   2.5557564e+00  -1.8454958e+00   1.0417483e+00  -1.8572170e+00   2.0180836e+00   1.9749350e-02   2.8091653e+00  -1.7204577e+00   2.0352145e+00  -1.3438051e+00  -7.1820306e-01  -2.1592450e+00  -1.2989473e+00  -2.5164718e+00   2.9406960e-01  -2.1506917e+00  -1.3304462e+00  -2.3145885e+00   9.9135930e-01   9.4575007e-01  -1.0501847e+00  -1.5937364e+00  -2.8150241e+00
   5.4009020e-02  -7.6055157e-01   9.2532283e-01   1.2529440e+00   6.3948578e-01   1.0859289e+00   9.8858356e-02   1.0157676e+00  -3.9776254e-01  -2.1914151e+00   2.4765771e+00  -1.8414688e+00   1.3192560e+00  -1.7159856e+00   1.4597440e+00  -2.1002705e+00   1.0919820e+00  -6.2562109e-02  -1.0898855e+00  -2.6304246e-02  -2.1532428e+00   6.4595461e-01   1.0228824e+00   6.2133384e-01   1.3909902e+00  -5.3416842e-01   1.1645360e+00  -1.2236309e+00   4.1959441e-01  -1.0345866e+00   3.7404806e-01  -4.6355486e-02   1.5910340e-01   1.0460067e+00   1.3955589e+00   1.5766078e-01   1.2238873e+00   2.7318239e-01  -5.1969600e-01   8.3100879e-01  -2.1819472e-01   1.8586962e+00  -3.7063193e-01   1.4695562e+00  -3.2057327e-01   1.0977698e+00   3.4098470e-01   1.4207869e+00   7.4759674e-01  -3.8208747e-01  -1.5853394e+00   2.2996133e+00  -1.7666768e+00   1.1193443e+00  -1.5362819e+00   2.3269131e+00   1.5028119e-01   2.5334687e+00  -1.7680870e+00   1.7506745e+00  -1.2999885e+00  -6.4104229e-01  -1.8862326e+00  -9.2582691e-01  -2.1970928e+00   5.9465718e-01  -1.9450674e+00  -1.2098453e+00  -2.2576587e+00   6.2285715e-01   7.8525967e-01  -8.8267898e-01  -1.5589191e+00  -2.8139708e+00
  -3.0815564e-01  -1.0226294e+00   5.8988495e-01   1.1084775e+00   5.1718189e-01   1.1936667e+00   2.6135953e-01   1.2693599e+00  -2.7382736e-01  -2.2224665e+00   2.1417160e+00  -1.9224739e+00   1.2068612e+00  -1.4417712e+00   1.7797725e+00  -1.5945534e+00   7.5551583e-01  -9.1947366e-02  -9.2421983e-01  -3.8424580e-01  -2.1671057e+00   2.9028864e-01   7.5685335e-01   3.3573265e-01   1.2494352e+00  -6.1383425e-01   1.2258049e+00  -1.1261103e+00   6.2027712e-01  -8.9313637e-01   5.8456434e-01  -4.1862993e-01  -1.2823080e-01   7.3188282e-01   1.3563461e+00   2.5197907e-01   1.4730444e+00   4.1761966e-01  -5.0950603e-01   5.1403709e-01  -2.5314982e-01   1.5622730e+00  -3.4241705e-01   1.3643577e+00  -1.4063727e-01   1.1844561e+00   6.0326452e-01   1.6291599e+00   1.0010855e+00  -7.0582919e-01  -1.7470505e+00   2.0413425e+00  -1.6805176e+00   1.2202136e+00  -1.2073772e+00   2.6627998e+00   2.5695546e-01   2.2618265e+00  -1.7866503e+00   1.4749690e+00  -1.2403640e+00  -5.1848285e-01  -1.5954253e+00  -5.0149064e-01  -1.8737196e+00   9.2619772e-01  -1.7397945e+00  -1.0603391e+00  -2.1918516e+00   2.5009949e-01   5.9294171e-01  -7.3561995e-01  -1.5103210e+00  -2.7897213e+00
  -6.5703067e-01  -1.2702503e+00   2.4275503e-01   9.4472751e-01   3.8939766e-01   1.2659333e+00   4.3546382e-01   1.4951252e+00  -1.1675867e-01  -2.2621978e+00   1.8149521e+00  -1.9905353e+00   1.0994777e+00  -1.1614286e+00   2.1297137e+00  -1.0912624e+00   4.0642772e-01  -1.4981481e-01  -7.6565888e-01  -7.2758552e-01  -2.1546746e+00  -7.2647118e-02   4.7802073e-01   3.1956411e-02   1.0770915e+00  -7.0791676e-01   1.2465474e+00  -1.0359444e+00   7.8062550e-01  -7.4270364e-01   7.7291099e-01  -7.8678307e-01  -4.1396936e-01   4.1044453e-01   1.2835421e+00   3.4887907e-01   1.6871842e+00   5.8924285e-01  -5.1034680e-01   1.9983021e-01  -2.9235389e-01   1.2524847e+00  -3.3445331e-01   1.2550253e+00   2.7822173e-02   1.2801775e+00   8.4584687e-01   1.8607861e+00   1.2311317e+00  -1.0140672e+00  -1.8907260e+00   1.7862027e+00  -1.5928654e+00   1.3407871e+00  -8.7901303e-01   3.0228779e+00   3.3818594e-01   2.0003721e+00  -1.7800987e+00   1.2135522e+00  -1.1705481e+00  -3.5285791e-01  -1.2931417e+00  -3.2919252e-02  -1.5508622e+00   1.2868020e+00  -1.5364065e+00  -8.7936982e-01  -2.1135874e+00  -1.1917302e-01   3.7128759e-01  -6.1369666e-01  -1.4438956e+00  -2.7360457e+00
  -9.8388279e-01  -1.4971881e+00  -1.0840142e-01   7.6480746e-01   2.5769138e-01   1.2999734e+00   6.1672461e-01   1.6876312e+00   7.4480652e-02  -2.3068734e+00   1.5034139e+00  -2.0472990e+00   9.9864637e-01  -8.8383246e-01   2.5020265e+00  -5.9939200e-01   5.1717340e-02  -2.3593545e-01  -6.1757702e-01  -1.0479074e+00  -2.1097535e+00  -4.3512553e-01   1.9207745e-01  -2.8457720e-01   8.7692290e-01  -8.1569845e-01   1.2253427e+00  -9.5674932e-01   8.9626896e-01  -5.8642906e-01   9.3533372e-01  -1.1423360e+00  -6.9242836e-01   8.7213799e-02   1.1777274e+00   4.4414961e-01   1.8607046e+00   7.8606212e-01  -5.2025646e-01  -1.0433853e-01  -3.3539233e-01   9.3618774e-01  -3.4903169e-01   1.1423666e+00   1.7825222e-01   1.3807286e+00   1.0613981e+00   2.1104278e+00   1.4315691e+00  -1.2985717e+00  -2.0144592e+00   1.5393195e+00  -1.5090790e+00   1.4766382e+00  -5.5943019e-01   3.4017180e+00   3.9158928e-01   1.7548125e+00  -1.7526810e+00   9.7140634e-01  -1.0959266e+00  -1.4793814e-01  -9.8551161e-01   4.7146272e-01  -1.2329564e+00   1.6726107e+00  -1.3369682e+00  -6.6662026e-01  -2.0206035e+00  -4.7678882e-01   1.2434017e-01  -5.2035618e-01  -1.3569152e+00  -2.6485315e+00
  -1.2801132e+00  -1.6971715e+00  -4.5525230e-01   5.7304953e-01   1.2395741e-01   1.2947769e+00   7.9997848e-01   1.8421013e+00   2.9798804e-01  -2.3541836e+00   1.2138954e+00  -2.0940536e+00   9.0586041e-01  -6.1724247e-01   2.8875881e+00  -1.2779666e-01  -3.0088915e-01  -3.4860815e-01  -4.8309840e-01  -1.3370055e+00  -2.0287260e+00  -7.8887768e-01  -9.4437315e-02  -6.0756410e-01   6.5341608e-01  -9.3554516e-01   1.1627010e+00  -8.9151276e-01   9.6468322e-01  -4.2798759e-01   1.0685584e+00  -1.4765841e+00  -9.5743169e-01  -2.3185031e-01   1.0412313e+00   5.3364687e-01   1.9894000e+00   1.0039753e+00  -5.3827746e-01  -3.9109136e-01  -3.8091360e-01   6.2071477e-01  -3.8695420e-01   1.0274352e+00   3.0523001e-01   1.4816364e+00   1.2435114e+00   2.3712474e+00   1.5965057e+00  -1.5513348e+00  -2.1161832e+00   1.3055130e+00  -1.4337714e+00   1.6226998e+00  -2.5627418e-01   3.7915050e+00   4.1435169e-01   1.5302510e+00  -1.7087495e+00   7.5291287e-01  -1.0213416e+00   9.1208682e-02  -6.7831714e-01   1.0019779e+00  -9.2428030e-01   2.0778352e+00  -1.1439899e+00  -4.2410148e-01  -1.9120867e+00  -8.1444116e-01  -1.4245833e-01  -4.5771076e-01  -1.2482270e+00  -2.5249084e+00
  -1.5376611e+00  -1.8642319e+00  -7.8913798e-01   3.7480525e-01  -9.6519247e-03   1.2511007e+00   9.7953472e-01   1.9546556e+00   5.4901133e-01  -2.4031565e+00   9.5258848e-01  -2.1316757e+00   8.2251010e-01  -3.6901059e-01   3.2760852e+00   3.1523714e-01  -6.4325037e-01  -4.8477795e-01  -3.6504026e-01  -1.5872747e+00  -1.9107568e+00  -1.1254262e+00  -3.7441011e-01  -9.3007281e-01   4.1236655e-01  -1.0650057e+00   1.0609997e+00  -8.4251394e-01   9.8524509e-01  -2.7149605e-01   1.1699151e+00  -1.7809607e+00  -1.2025824e+00  -5.4058095e-01   8.7801955e-01   6.1346809e-01   2.0706309e+00   1.2369230e+00  -5.6436124e-01  -6.5326121e-01  -4.2672878e-01   3.1359110e-01  -4.4750192e-01   9.1151903e-01   4.0472097e-01   1.5783773e+00   1.3870196e+00   2.6351293e+00   1.7207187e+00  -1.7649591e+00  -2.1938202e+00   1.0891264e+00  -1.3706067e+00   1.7735050e+00   2.3706269e-02   4.1824020e+00   4.0369616e-01   1.3310147e+00  -1.6525820e+00   5.6172452e-01  -9.5082357e-01   3.5841069e-01  -3.7685218e-01   1.5479581e+00  -6.2884190e-01   2.4949463e+00  -9.6026363e-01  -1.5606107e-01  -1.7886671e+00  -1.1240336e+00  -4.2251875e-01  -4.2651572e-01  -1.1183892e+00  -2.3652009e+00
  -1.7494230e+00  -1.9930744e+00  -1.1014690e+00   1.7616167e-01  -1.4083577e-01   1.1713972e+00   1.1494089e+00   2.0225352e+00   8.2025297e-01  -2.4539231e+00   7.2480746e-01  -2.1606182e+00   7.4981274e-01  -1.4534585e-01   3.6564857e+00   7.2242447e-01  -9.6717982e-01  -6.4023809e-01  -2.6585380e-01  -1.7921134e+00  -1.7577753e+00  -1.4364687e+00  -6.4049111e-01  -1.2448652e+00   1.6057380e-01  -1.2009700e+00   9.2431577e-01  -8.1128172e-01   9.5919838e-01  -1.2137790e-01   1.2374628e+00  -2.0474394e+00  -1.4215830e+00  -8.3287505e-01   6.9347694e-01   6.8010767e-01   2.1034302e+00   1.4771892e+00  -5.9917031e-01  -8.8423185e-01  -4.6999074e-01   2.2215923e-02  -5.2849476e-01   7.9609587e-01   4.7425960e-01   1.6665856e+00   1.4882565e+00   2.8930913e+00   1.8000535e+00  -1.9330542e+00  -2.2454599e+00   8.9386239e-01  -1.3221605e+00   1.9234384e+00   2.7492233e-01   4.5630838e+00   3.5740479e-01   1.1604881e+00  -1.5882285e+00   4.0064265e-01  -8.8738958e-01   6.4662882e-01  -8.5800926e-02   2.0980736e+00  -3.5023979e-01   2.9150039e+00  -7.8863511e-01   1.3128169e-01  -1.6522777e+00  -1.3980549e+00  -7.0844261e-01  -4.2621414e-01  -9.6967618e-01  -2.1717046e+00
  -1.9096599e+00  -2.0794417e+00  -1.3841591e+00  -1.6406928e-02  -2.6727692e-01   1.0596546e+00   1.3035890e+00   2.0442980e+00   1.1023665e+00  -2.5073682e+00   5.3472557e-01  -2.1809444e+00   6.8873092e-01   4.8853125e-02   4.0175708e+00   1.0878879e+00  -1.2648514e+00  -8.0990032e-01  -1.8756089e-01  -1.9463069e+00  -1.5742501e+00  -1.7142891e+00  -8.8547597e-01  -1.5447595e+00  -9.4535504e-02  -1.3398782e+00   7.5816890e-01  -7.9858855e-01   8.8953503e-01   1.7811443e-02   1.2701052e+00  -2.2689489e+00  -1.6085853e+00  -1.1029892e+00   4.9409880e-01   7.3058923e-01   2.0885392e+00   1.7158256e+00  -6.4380113e-01  -1.0782795e+00  -5.0744001e-01  -2.4647335e-01  -6.2644164e-01   6.8276056e-01   5.1303997e-01   1.7422405e+00   1.5452498e+00   3.1357625e+00   1.8317933e+00  -2.0506107e+00  -2.2695562e+00   7.2263601e-01  -1.2898534e+00   2.0669843e+00   4.9315681e-01   4.9214042e+00   2.7434286e-01   1.0209666e+00  -1.5193923e+00   2.7150234e-01  -8.3292166e-01   9.4822618e-01   1.9086107e-01   2.6407178e+00  -9.1508900e-02   3.3281058e+00  -6.3173524e-01   4.3015226e-01  -1.5058979e+00  -1.6299614e+00  -9.9242226e-01  -4.5504121e-01  -8.0595044e-01  -1.9487883e+00
  -2.0143589e+00  -2.1204395e+00  -1.6300598e+00  -1.9642754e-01  -3.8678570e-01   9.2115728e-01   1.4363208e+00   2.0199667e+00   1.3846055e+00  -2.5647087e+00   3.8514279e-01  -2.1923985e+00   6.3988589e-01   2.1009318e-01   4.3484941e+00   1.4075044e+00  -1.5292116e+00  -9.8811396e-01  -1.3168814e-01  -2.0463623e+00  -1.3667744e+00  -1.9521648e+00  -1.1027052e+00  -1.8230098e+00  -3.4533055e-01  -1.4779555e+00   5.6919043e-01  -8.0447646e-01   7.8079919e-01   1.4159082e-01   1.2676917e+00  -2.4397690e+00  -1.7585411e+00  -1.3458397e+00   2.8711132e-01   7.6256852e-01   2.0283719e+00   1.9431794e+00  -6.9945969e-01  -1.2308925e+00  -5.3569718e-01  -4.8633196e-01  -7.3677333e-01   5.7312892e-01   5.2190797e-01   1.8018289e+00   1.5578297e+00   3.3538986e+00   1.8149661e+00  -2.1143243e+00  -2.2651138e+00   5.7745342e-01  -1.2739608e+00   2.1989618e+00   6.7571346e-01   5.2451492e+00   1.5492873e-01   9.1354082e-01  -1.4493457e+00   1.7507438e-01  -7.8813572e-01   1.2552573e+00   4.4994192e-01   3.1644340e+00   1.4503531e-01   3.7239266e+00  -4.9169614e-01   7.3175315e-01  -1.3532122e+00  -1.8145346e+00  -1.2666748e+00  -5.1017936e-01  -6.3240834e-01  -1.7025423e+00
  -2.0615218e+00  -2.1147969e+00  -1.8333648e+00  -3.5782610e-01  -4.9744187e-01   7.6217933e-01   1.5423968e+00   1.9511120e+00   1.6555748e+00  -2.6270442e+00   2.7730925e-01  -2.1945093e+00   6.0347570e-01   3.3631004e-01   4.6393321e+00   1.6791625e+00  -1.7543667e+00  -1.1690076e+00  -9.9200710e-02  -2.0907667e+00  -1.1435070e+00  -2.1447420e+00  -1.2864489e+00  -2.0736716e+00  -5.8441506e-01  -1.6114635e+00   3.6474158e-01  -8.2830952e-01   6.3882662e-01   2.4578006e-01   1.2310885e+00  -2.5558791e+00  -1.8675277e+00  -1.5572815e+00   8.0045715e-02   7.7440561e-01   1.9268985e+00   2.1494806e+00  -7.6712440e-01  -1.3390397e+00  -5.5157612e-01  -6.9231157e-01  -8.5414372e-01   4.6872778e-01   5.0325371e-01   1.8424716e+00   1.5276389e+00   3.5388982e+00   1.7505585e+00  -2.1228392e+00  -2.2318623e+00   4.5932473e-01  -1.2736975e+00   2.3147340e+00   8.2149668e-01   5.5228231e+00   1.4963303e-03   8.3802499e-01  -1.3808830e+00   1.1099608e-01  -7.5263892e-01   1.5597640e+00   6.8908264e-01   3.6583541e+00   3.5793711e-01   4.0923031e+00  -3.6988501e-01   1.0268657e+00  -1.1982219e+00  -1.9481892e+00  -1.5238765e+00  -5.8795117e-01  -4.5522277e-01  -1.4403155e+00
  -2.0513506e+00  -2.0630336e+00  -1.9899487e+00  -4.9530390e-01  -5.9772078e-01   5.8962723e-01   1.6174314e+00   1.8408627e+00   1.9040239e+00  -2.6949387e+00   2.1082094e-01  -2.1867147e+00   5.7920631e-01   4.2682418e-01   4.8815951e+00   1.9029050e+00  -1.9359142e+00  -1.3468293e+00  -9.0441916e-02  -2.0801430e+00  -9.1351960e-01  -2.2883456e+00  -1.4322481e+00  -2.2919245e+00  -8.0504933e-01  -1.7369371e+00   1.5250441e-01  -8.6884550e-01   4.7043344e-01   3.2673147e-01   1.1622145e+00  -2.6152263e+00  -1.9330199e+00  -1.7343439e+00  -1.1970464e-01   7.6520523e-01   1.7894604e+00   2.3254537e+00  -8.4723512e-01  -1.4013671e+00  -5.5239168e-01  -8.6071513e-01  -9.7278086e-01   3.7088191e-01   4.6080923e-01   1.8620169e+00   1.4580453e+00   3.6832943e+00   1.6416110e+00  -2.0768936e+00  -2.1703825e+00   3.6821845e-01  -1.2873680e+00   2.4103842e+00   9.3101599e-01   5.7444105e+00  -1.8149409e-01   7.9294100e-01  -1.3163065e+00   7.7740696e-02  -7.2506956e-01   1.8540650e+00   9.0677818e-01   4.1126313e+00   5.4670700e-01   4.4238252e+00  -2.6668612e-01   1.3064713e+00  -1.0448528e+00  -2.0292027e+00  -1.7575644e+00  -6.8403915e-01  -2.8111175e-01  -1.1701821e+00
  -1.9863157e+00  -1.9675211e+00  -2.0976093e+00  -6.0466249e-01  -6.8659027e-01   4.1065709e-01   1.6581055e+00   1.6938297e+00   2.1196188e+00  -2.7680722e+00   1.8360298e-01  -2.1684967e+00   5.6624697e-01   4.8223965e-01   5.0686666e+00   2.0809411e+00  -2.0711902e+00  -1.5162599e+00  -1.0508431e-01  -2.0172887e+00  -6.8610950e-01  -2.3811985e+00  -1.5371829e+00  -2.4743241e+00  -1.0015244e+00  -1.8513930e+00  -5.9926823e-02  -9.2432089e-01   2.8307264e-01   3.8155072e-01   1.0640284e+00  -2.6178911e+00  -1.9540852e+00  -1.8753993e+00  -3.0531175e-01   7.3482780e-01   1.6225182e+00   2.4629061e+00  -9.3944003e-01  -1.4183034e+00  -5.3623397e-01  -9.8938252e-01  -1.0868642e+00   2.8061082e-01   3.9936413e-01   1.8590981e+00   1.3539546e+00   3.7811829e+00   1.4931810e+00  -1.9793510e+00  -2.0821884e+00   3.0306326e-01  -1.3125705e+00   2.4828503e+00   1.0063154e+00   5.9020540e+00  -3.8742687e-01   7.7556502e-01  -1.2574407e+00   7.2637364e-02  -7.0330436e-01   2.1310250e+00   1.1023691e+00   4.5188343e+00   7.1187966e-01   4.7103845e+00  -1.8135793e-01   1.5623369e+00  -8.9660056e-01  -2.0578457e+00  -1.9624743e+00  -7.9371734e-01  -1.1686845e-01  -9.0038945e-01
  -1.8710991e+00  -1.8324271e+00  -2.1561939e+00  -6.8305211e-01  -7.6356702e-01   2.3228736e-01   1.6623662e+00   1.5159474e+00   2.2936345e+00  -2.8450088e+00   1.9198603e-01  -2.1395130e+00   5.6321669e-01   5.0429637e-01   5.1961401e+00   2.2175246e+00  -2.1594121e+00  -1.6726766e+00  -1.4209943e-01  -1.9070906e+00  -4.7013956e-01  -2.4235293e+00  -1.6000464e+00  -2.6189601e+00  -1.1694597e+00  -1.9524901e+00  -2.6542824e-01  -9.9254220e-01   8.4476422e-02   4.0828986e-01   9.4046683e-01  -2.5661351e+00  -1.9314870e+00  -1.9802490e+00  -4.7089665e-01   6.8387479e-01   1.4333468e+00   2.5552538e+00  -1.0424282e+00  -1.3920647e+00  -5.0218599e-01  -1.0777919e+00  -1.1909026e+00   1.9854689e-01   3.2442046e-01   1.8331597e+00   1.2215366e+00   3.8285668e+00   1.3121689e+00  -1.8351162e+00  -1.9697405e+00   2.6180036e-01  -1.3464380e+00   2.5300174e+00   1.0508305e+00   5.9906009e+00  -6.0769659e-01   7.8204042e-01  -1.2056682e+00   9.1947268e-02  -6.8471497e-01   2.3842919e+00   1.2760030e+00   4.8702767e+00   8.5501022e-01   4.9456399e+00  -1.1198490e-01   1.7875190e+00  -7.5624978e-01  -2.0364019e+00  -2.1347882e+00  -9.1208153e-01   3.1106781e-02  -6.3883578e-01
  -1.7124110e+00  -1.6635515e+00  -2.1675925e+00  -7.2912709e-01  -8.2872538e-01   6.1034046e-02   1.6295669e+00   1.3142374e+00   2.4195144e+00  -2.9231038e+00   2.3087325e-01  -2.0997155e+00   5.6820937e-01   4.9569042e-01   5.2620373e+00   2.3186975e+00  -2.2017059e+00  -1.8123504e+00  -1.9975160e-01  -1.7563198e+00  -2.7345673e-01  -2.4175587e+00  -1.6214116e+00  -2.7255092e+00  -1.3060035e+00  -2.0386267e+00  -4.5767907e-01  -1.0709770e+00  -1.1769466e-01   4.0609815e-01   7.9632666e-01  -2.4643223e+00  -1.8676858e+00  -2.0501156e+00  -6.1184112e-01   6.1365225e-01   1.2296965e+00   2.5979443e+00  -1.1538640e+00  -1.3265537e+00  -4.5046825e-01  -1.1270654e+00  -1.2800862e+00   1.2488622e-01   2.4181141e-01   1.7844553e+00   1.0678830e+00   3.8235903e+00   1.1070135e+00  -1.6509413e+00  -1.8364024e+00   2.4148582e-01  -1.3858947e+00   2.5507634e+00   1.0691805e+00   6.0079770e+00  -8.3206050e-01   8.0755444e-01  -1.1619793e+00   1.3099976e-01  -6.6645102e-01   2.6084957e+00   1.4285661e+00   5.1622624e+00   9.7860487e-01   5.1253691e+00  -5.5532612e-02   1.9767506e+00  -6.2569062e-01  -1.9690723e+00  -2.2722764e+00  -1.0342656e+00   1.5723534e-01  -3.9262084e-01
  -1.5186991e+00  -1.4680636e+00  -2.1356014e+00  -7.4310036e-01  -8.8265581e-01  -9.7409197e-02   1.5605403e+00   1.0965047e+00   2.4932598e+00  -2.9985613e+00   2.9398732e-01  -2.0494458e+00   5.7885920e-01   4.5987337e-01   5.2668940e+00   2.3919211e+00  -2.2010125e+00  -1.9325664e+00  -2.7562113e-01  -1.5733217e+00  -1.0243471e-01  -2.3673619e+00  -1.6035866e+00  -2.7951755e+00  -1.4099245e+00  -2.1089722e+00  -6.3142557e-01  -1.1568421e+00  -3.1617803e-01   3.7531721e-01   6.3709890e-01  -2.3187190e+00  -1.7667393e+00  -2.0875386e+00  -7.2500880e-01   5.2611654e-01   1.0194357e+00   2.5887486e+00  -1.2704317e+00  -1.2271657e+00  -3.8249789e-01  -1.1398810e+00  -1.3505883e+00   5.9378068e-02   1.5731292e-01   1.7140213e+00   9.0061801e-01   3.7666551e+00   8.8727741e-01  -1.4351368e+00  -1.6863339e+00   2.3843946e-01  -1.4279130e+00   2.5449589e+00   1.0669046e+00   5.9553610e+00  -1.0491538e+00   8.4657042e-01  -1.1270331e+00   1.8438517e-01  -6.4572818e-01   2.7993942e+00   1.5615837e+00   5.3922297e+00   1.0859849e+00   5.2476808e+00  -8.0056873e-03   2.1266826e+00  -5.0584705e-01  -1.8617710e+00  -2.3743223e+00  -1.1556344e+00   2.5711577e-01  -1.6769965e-01
  -1.2997642e+00  -1.2541606e+00  -2.0656627e+00  -7.2669634e-01  -9.2637578e-01  -2.3842546e-01   1.4575984e+00   8.7098852e-01   2.5136284e+00  -3.0666395e+00   3.7418064e-01  -1.9894989e+00   5.9244630e-01   4.0084240e-01   5.2137110e+00   2.4456164e+00  -2.1618846e+00  -2.0316632e+00  -3.6665896e-01  -1.3676217e+00   3.8332615e-02  -2.2786203e+00  -1.5504623e+00  -2.8305271e+00  -1.4815892e+00  -2.1634291e+00  -7.8266153e-01  -1.2471854e+00  -5.0439367e-01   3.1751350e-01   4.6875736e-01  -2.1371847e+00  -1.6341083e+00  -2.0961821e+00  -8.0886218e-01   4.2380670e-01   8.1019852e-01   2.5279066e+00  -1.3879826e+00  -1.1005086e+00  -3.0086038e-01  -1.1202884e+00  -1.3997952e+00   1.3575031e-03   7.6277230e-02   1.6236314e+00   7.2749034e-01   3.6604092e+00   6.6315106e-01  -1.1972057e+00  -1.5243344e+00   2.4843350e-01  -1.4697477e+00   2.5134277e+00   1.0501587e+00   5.8371551e+00  -1.2471276e+00   8.9310363e-01  -1.1012189e+00   2.4619815e-01  -6.2010071e-01   2.9539702e+00   1.6770976e+00   5.5597913e+00   1.1810914e+00   5.3130800e+00   3.5303507e-02   2.2359738e+00  -3.9671597e-01  -1.7218247e+00  -2.4418371e+00  -1.2719430e+00   3.2778159e-01   3.1340514e-02
  -1.0663114e+00  -1.0306737e+00  -1.9645051e+00  -6.8301287e-01  -9.6120092e-01  -3.5864928e-01   1.3244595e+00   6.4598498e-01   2.4821333e+00  -3.1219790e+00   4.6378753e-01  -1.9211531e+00   6.0603800e-01   3.2292923e-01   5.1077764e+00   2.4886455e+00  -2.0901897e+00  -2.1089933e+00  -4.6927306e-01  -1.1494749e+00   1.4617190e-01  -2.1582778e+00  -1.4672673e+00  -2.8352449e+00  -1.5228335e+00  -2.2025333e+00  -9.0871981e-01  -1.3389589e+00  -6.7667487e-01   2.3544344e-01   2.9751554e-01  -1.9287758e+00  -1.4763849e+00  -2.0805648e+00  -8.6347118e-01   3.0976585e-01   6.0905609e-01   2.4181163e+00  -1.5017752e+00  -9.5406190e-01  -2.0919690e-01  -1.0734482e+00  -1.4264518e+00  -5.0180925e-02   3.3148843e-03   1.5157344e+00   5.5597171e-01   3.5096142e+00   4.4490638e-01  -9.4742265e-01  -1.3556490e+00   2.6691058e-01  -1.5091345e+00   2.4578704e+00   1.0253827e+00   5.6607549e+00  -1.4143571e+00   9.4102386e-01  -1.0847193e+00   3.1031761e-01  -5.8770063e-01   3.0704739e+00   1.7775176e+00   5.6666667e+00   1.2682420e+00   5.3243868e+00   7.9495522e-02   2.3052325e+00  -2.9750696e-01  -1.5575991e+00  -2.4770735e+00  -1.3794591e+00   3.6784479e-01   2.0137462e-01
  -8.2946225e-01  -8.0664917e-01  -1.8397129e+00  -6.1630519e-01  -9.8858811e-01  -4.5605262e-01   1.1661070e+00   4.2946861e-01   2.4028535e+00  -3.1590297e+00   5.5499570e-01  -1.8461637e+00   6.1665831e-01   2.3059599e-01   4.9563749e+00   2.5297733e+00  -1.9927443e+00  -2.1648194e+00  -5.7944341e-01  -9.2938765e-01   2.2030906e-01  -2.0141303e+00  -1.3602483e+00  -2.8138000e+00  -1.5367425e+00  -2.2273061e+00  -1.0082735e+00  -1.4290856e+00  -8.2843443e-01   1.3295333e-01   1.2956483e-01  -1.7032906e+00  -1.3009610e+00  -2.0457384e+00  -8.9041742e-01   1.8745426e-01   4.2222885e-01   2.2643731e+00  -1.6067794e+00  -7.9579576e-01  -1.1201743e-01  -1.0053105e+00  -1.4307113e+00  -9.6473256e-02  -5.7953195e-02   1.3933786e+00   3.9288933e-01   3.3209050e+00   2.4234342e-01  -6.9638344e-01  -1.1857523e+00   2.8922016e-01  -1.5444391e+00   2.3807605e+00   9.9896036e-01   5.4361427e+00  -1.5401666e+00   9.8436705e-01  -1.0775693e+00   3.7070809e-01  -5.4742988e-01   3.1484120e+00   1.8654589e+00   5.7165177e+00   1.3518576e+00   5.2865193e+00   1.2969927e-01   2.3368235e+00  -2.0686038e-01  -1.3780765e+00  -2.4833581e+00  -1.4750441e+00   3.7752132e-01   3.4071211e-01
  -6.0025852e-01  -5.9093289e-01  -1.6992579e+00  -5.3171210e-01  -1.0099661e+00  -5.2994137e-01   9.8858530e-01   2.2873421e-01   2.2820821e+00  -3.1725301e+00   6.4021451e-01  -1.7667236e+00   6.2147434e-01   1.2824256e-01   4.7684062e+00   2.5771428e+00  -1.8769024e+00  -2.2001516e+00  -6.9286083e-01  -7.1764236e-01   2.6170332e-01  -1.8543791e+00  -1.2363018e+00  -2.7711002e+00  -1.5273588e+00  -2.2390732e+00  -1.0812551e+00  -1.5145198e+00  -9.5626228e-01   1.4819749e-02  -2.9190175e-02  -1.4707858e+00  -1.1156637e+00  -1.9969342e+00  -8.9260631e-01   6.0655006e-02   2.5485642e-01   2.0736759e+00  -1.6980247e+00  -6.3377791e-01  -1.4455162e-02  -9.2225670e-01  -1.4140907e+00  -1.3885038e-01  -1.0505931e-01   1.2601238e+00   2.4411256e-01   3.1024535e+00   6.4264380e-02  -4.5454826e-01  -1.0201240e+00   3.1085957e-01  -1.5747524e+00   2.2852173e+00   9.7688402e-01   5.1753348e+00  -1.6155139e+00   1.0176354e+00  -1.0797088e+00   4.2172207e-01  -4.9909662e-01   3.1884907e+00   1.9435682e+00   5.7146996e+00   1.4361739e+00   5.2061685e+00   1.9069142e-01   2.3345695e+00  -1.2311845e-01  -1.1924145e+00  -2.4647714e+00  -1.5561963e+00   3.5854454e-01   4.4896335e-01
  -3.8918353e-01  -3.9178098e-01  -1.5510305e+00  -4.3494559e-01  -1.0265695e+00  -5.8086706e-01   7.9874860e-01   5.0081479e-02   2.1278492e+00  -3.1580002e+00   7.1241986e-01  -1.6853921e+00   6.1798780e-01   2.0032035e-02   4.5539377e+00   2.6378015e+00  -1.7501374e+00  -2.2165539e+00  -8.0508167e-01  -5.2385128e-01   2.7276527e-01  -1.6871795e+00  -1.1025826e+00  -2.7121240e+00  -1.4993458e+00  -2.2392701e+00  -1.1287021e+00  -1.5923026e+00  -1.0579550e+00  -1.1345831e-01  -1.7338247e-01  -1.2410962e+00  -9.2837943e-01  -1.9392138e+00  -8.7400342e-01  -6.6627068e-02   1.1083435e-01   1.8546267e+00  -1.7709557e+00  -4.7578932e-01   7.8019770e-02  -8.3073039e-01  -1.3793357e+00  -1.7858849e-01  -1.3676072e-01   1.1199425e+00   1.1431216e-01   2.8635653e+00  -8.1988198e-02  -2.3180255e-01  -8.6403085e-01   3.2770567e-01  -1.5999206e+00   2.1748689e+00   9.6444421e-01   4.8917273e+00  -1.6335846e+00   1.0360678e+00  -1.0910258e+00   4.5838337e-01  -4.4348819e-01   3.1925161e+00   2.0143507e+00   5.6679514e+00   1.5249609e+00   5.0913852e+00   2.6652955e-01   2.3033772e+00  -4.4617785e-02  -1.0095109e+00  -2.4258010e+00  -1.6210552e+00   3.1398188e-01   5.2682602e-01
  -2.0572666e-01  -2.1652017e-01  -1.4024064e+00  -3.3196519e-01  -1.0392948e+00  -6.1046622e-01   6.0397389e-01  -1.0144100e-01   1.9493581e+00  -3.1121991e+00   7.6545741e-01  -1.6050001e+00   6.0421415e-01  -9.0262031e-02   4.3237223e+00   2.7173063e+00  -1.6196372e+00  -2.2159296e+00  -9.1169063e-01  -3.5656402e-01   2.5699391e-01  -1.5202185e+00  -9.6611504e-01  -2.6415792e+00  -1.4576313e+00  -2.2292534e+00  -1.1525508e+00  -1.6596152e+00  -1.1324790e+00  -2.4590335e-01  -2.9840503e-01  -1.0233904e+00  -7.4669013e-01  -1.8771452e+00  -8.3931825e-01  -1.9027276e-01  -7.2760342e-03   1.6169531e+00  -1.8217694e+00  -3.2897494e-01   1.5990687e-01  -7.3688654e-01  -1.3302075e+00  -2.1676142e-01  -1.5302084e-01   9.7711071e-01   6.8006159e-03   2.6142315e+00  -1.9090099e-01  -3.7057606e-02  -7.2232596e-01   3.3622261e-01  -1.6205194e+00   2.0537068e+00   9.6595862e-01   4.5993880e+00  -1.5902556e+00   1.0358624e+00  -1.1113896e+00   4.7663184e-01  -3.8237838e-01   3.1632637e+00   2.0800070e+00   5.5840410e+00   1.6212688e+00   4.9511179e+00   3.6022629e-01   2.2488224e+00   3.0026818e-02  -8.3760468e-01  -2.3709951e+00  -1.6683745e+00   2.4797704e-01   5.7581963e-01
  -5.8011104e-02  -7.1271349e-02  -1.2598784e+00  -2.2865670e-01  -1.0485907e+00  -6.2124364e-01   4.1185350e-01  -2.2221904e-01   1.7563864e+00  -3.0335136e+00   7.9428883e-01  -1.5285364e+00   5.7883556e-01  -1.9938104e-01   4.0887069e+00   2.8194291e+00  -1.4919450e+00  -2.2003122e+00  -1.0084618e+00  -2.2294443e-01   2.1857495e-01  -1.3603464e+00  -8.3343242e-01  -2.5636106e+00  -1.4070603e+00  -2.2101382e+00  -1.1553932e+00  -1.7138311e+00  -1.1798807e+00  -3.7632291e-01  -4.0059088e-01  -8.2578509e-01  -5.7754271e-01  -1.8145351e+00  -7.9365890e-01  -3.0616151e-01  -9.8264505e-02   1.3709866e+00  -1.8477060e+00  -1.9954615e-01   2.2598317e-01  -6.4628075e-01  -1.2712097e+00  -2.5410955e-01  -1.5490817e-01   8.3608760e-01  -7.6542009e-02   2.3646626e+00  -2.5904592e-01   1.2208959e-01  -5.9927313e-01   3.3363165e-01  -1.6377716e+00   1.9259447e+00   9.8455478e-01   4.3123426e+00  -1.4843982e+00   1.0143376e+00  -1.1406697e+00   4.7351326e-01  -3.1846755e-01   3.1043247e+00   2.1422862e+00   5.4713916e+00   1.7272146e+00   4.7947320e+00   4.7349019e-01   2.1767308e+00   1.0167606e-01  -6.8393050e-01  -2.3046509e+00  -1.6974699e+00   1.6544290e-01   5.9800024e-01
   4.7500346e-02   3.9254193e-02  -1.1287728e+00  -1.3053429e-01  -1.0543968e+00  -6.1632001e-01   2.2988355e-01  -3.1017661e-01   1.5586925e+00  -2.9222359e+00   7.9517007e-01  -1.4590192e+00   5.4131079e-01  -3.0467510e-01   3.8595638e+00   2.9459763e+00  -1.3726619e+00  -2.1716728e+00  -1.0915093e+00  -1.2852943e-01   1.6197634e-01  -1.2132852e+00  -7.1026343e-01  -2.4815750e+00  -1.3520800e+00  -2.1826732e+00  -1.1402204e+00  -1.7525679e+00  -1.2011478e+00  -4.9857807e-01  -4.7734225e-01  -6.5503871e-01  -4.2696547e-01  -1.7542342e+00  -7.4218404e-01  -4.1028905e-01  -1.6222012e-01   1.1271372e+00  -1.8472712e+00  -9.2551466e-02   2.7159444e-01  -5.6362051e-01  -1.2072736e+00  -2.9093975e-01  -1.4442748e-01   7.0138604e-01  -1.3526004e-01   2.1248331e+00  -2.8521141e-01   2.3962286e-01  -4.9840206e-01   3.1803030e-01  -1.6534160e+00   1.7958825e+00   1.0220175e+00   4.0438919e+00  -1.3180029e+00   9.7002256e-01  -1.1787385e+00   4.4730246e-01  -2.5525886e-01   3.0199428e+00   2.2023726e+00   5.3387122e+00   1.8438298e+00   4.6315413e+00   6.0655165e-01   2.0927880e+00   1.7048073e-01  -5.5444544e-01  -2.2305474e+00  -1.7081481e+00   7.1732644e-02   5.9568382e-01
   1.0621216e-01   1.1188287e-01  -1.0130700e+00  -4.2479812e-02  -1.0561355e+00  -5.9916621e-01   6.5163435e-02  -3.6479884e-01   1.3654707e+00  -2.7807164e+00   7.6575232e-01  -1.3993621e+00   4.9193216e-01  -4.0416187e-01   3.6462646e+00   3.0967269e+00  -1.2662300e+00  -2.1317630e+00  -1.1574225e+00  -7.7074347e-02   9.1578902e-02  -1.0834272e+00  -6.0128379e-01  -2.3979025e+00  -1.2964767e+00  -2.1471684e+00  -1.1101734e+00  -1.7737399e+00  -1.1980436e+00  -6.0684156e-01  -5.2720242e-01  -5.1633578e-01  -2.9984325e-01  -1.6980339e+00  -6.8977552e-01  -4.9888730e-01  -2.0042139e-01   8.9538795e-01  -1.8203764e+00  -1.1724769e-02   2.9291469e-01  -4.9259090e-01  -1.1434308e+00  -3.2706702e-01  -1.2430233e-01   5.7743573e-01  -1.7024052e-01   1.9040566e+00  -2.7040663e-01   3.1129033e-01  -4.2239731e-01   2.8845248e-01  -1.6695415e+00   1.6677797e+00   1.0787089e+00   3.8060107e+00  -1.0961270e+00   9.0267229e-01  -1.2254603e+00   3.9755458e-01  -1.9687617e-01   2.9148464e+00   2.2608047e+00   5.1946535e+00   1.9709734e+00   4.4703827e+00   7.5808662e-01   2.0022018e+00   2.3577518e-01  -4.5363700e-01  -2.1517501e+00  -1.7006265e+00  -2.7686416e-02   5.7120520e-01
   1.1551210e-01   1.4503276e-01  -9.1532636e-01   3.1468387e-02  -1.0527585e+00  -5.7334638e-01  -7.5879638e-02  -3.8707782e-01   1.1848868e+00  -2.6133727e+00   7.0510434e-01  -1.3522371e+00   4.3182170e-01  -4.9654842e-01   3.4577166e+00   3.2694865e+00  -1.1757979e+00  -2.0819997e+00  -1.2033740e+00  -7.0484046e-02   1.1367317e-02  -9.7372956e-01  -5.0994200e-01  -2.3140444e+00  -1.2431819e+00  -2.1034759e+00  -1.0683194e+00  -1.7756090e+00  -1.1729218e+00  -6.9583262e-01  -5.4986943e-01  -4.1316713e-01  -1.9975770e-01  -1.6466536e+00  -6.4075351e-01  -5.6854296e-01  -2.1517897e-01   6.8484389e-01  -1.7683871e+00   4.0584441e-02   2.8716152e-01  -4.3576223e-01  -1.0844905e+00  -3.6180411e-01  -9.7730343e-02   4.6844202e-01  -1.8357057e-01   1.7106146e+00  -2.1774540e-01   3.3470144e-01  -3.7302301e-01   2.4486526e-01  -1.6883953e+00   1.5457441e+00   1.1535645e+00   3.6088506e+00  -8.2666845e-01   8.1321036e-01  -1.2806641e+00   3.2508367e-01  -1.4783437e-01   2.7940918e+00   2.3174416e+00   5.0475022e+00   2.1073214e+00   4.3192550e+00   9.2524409e-01   1.9094437e+00   2.9605626e-01  -3.8441557e-01  -2.0704907e+00  -1.6754491e+00  -1.2753523e-01   5.2672970e-01
   7.4798467e-02   1.3869925e-01  -8.3670037e-01   8.8270383e-02  -1.0428446e+00  -5.4228752e-01  -1.8772923e-01  -3.7938909e-01   1.0237162e+00  -2.4265549e+00   6.1365779e-01  -1.3199425e+00   3.6286773e-01  -5.8121626e-01   3.3014767e+00   3.4602463e+00  -1.1031760e+00  -2.0234025e+00  -1.2272048e+00  -1.0882430e-01  -7.5300259e-02  -8.8570546e-01  -4.3836485e-01  -2.2305062e+00  -1.1941551e+00  -2.0510273e+00  -1.0174692e+00  -1.7568339e+00  -1.1285410e+00  -7.6101814e-01  -5.4615347e-01  -3.4730189e-01  -1.2889515e-01  -1.5998204e+00  -5.9865157e-01  -6.1631005e-01  -2.0964758e-01   5.0335236e-01  -1.6940807e+00   6.3399630e-02   2.5275780e-01  -3.9457761e-01  -1.0347508e+00  -3.9399998e-01  -6.8132801e-02   3.7824632e-01  -1.7834889e-01   1.5514529e+00  -1.3222341e-01   3.0934025e-01  -3.5108344e-01   1.8810391e-01  -1.7121846e+00   1.4336333e+00   1.2441619e+00   3.4603679e+00  -5.1999144e-01   7.0360686e-01  -1.3441067e+00   2.3187478e-01  -1.1277627e-01   2.6629135e+00   2.3714692e+00   4.9049289e+00   2.2504294e+00   4.1850397e+00   1.1037737e+00   1.8180752e+00   3.4905095e-01  -3.4809040e-01  -1.9881286e+00  -1.6334073e+00  -2.2298472e-01   4.6413071e-01
  -1.4575836e-02   9.4380799e-02  -7.7706426e-01   1.2597776e-01  -1.0247363e+00  -5.0909143e-01  -2.6597195e-01  -3.4530991e-01   8.8709623e-01  -2.2282788e+00   4.9308378e-01  -1.3042809e+00   2.8760818e-01  -6.5817135e-01   3.1835459e+00   3.6634315e+00  -1.0488700e+00  -1.9565759e+00  -1.2274760e+00  -1.9040602e-01  -1.6583401e-01  -8.1949901e-01  -3.8734233e-01  -2.1469585e+00  -1.1503466e+00  -1.9889187e+00  -9.6004432e-01  -1.7165125e+00  -1.0678863e+00  -7.9877197e-01  -5.1788395e-01  -3.1884449e-01  -8.8022169e-02  -1.5564256e+00  -5.6606286e-01  -6.3981086e-01  -1.8761915e-01   3.5721094e-01  -1.6015175e+00   5.7032886e-02   1.8943288e-01  -3.6941397e-01  -9.9775844e-01  -4.2212274e-01  -3.8917777e-02   3.1019390e-01  -1.5846693e-01   1.4319578e+00  -2.0408449e-02   2.3650110e-01  -3.5641986e-01   1.1975301e-01  -1.7428818e+00   1.3349722e+00   1.3468618e+00   3.3660887e+00  -1.8842685e-01   5.7670433e-01  -1.4154280e+00   1.2093789e-01  -9.6193370e-02   2.5265911e+00   2.4214543e+00   4.7737935e+00   2.3968619e+00   4.0733088e+00   1.2882423e+00   1.7306653e+00   3.9186258e-01  -3.4442186e-01  -1.9051841e+00  -1.5754664e+00  -3.0986660e-01   3.8493592e-01
  -1.4943310e-01   1.4953474e-02  -7.3518839e-01   1.4376459e-01  -9.9670377e-01  -4.7639742e-01  -3.0743542e-01  -2.8939214e-01   7.7839658e-01  -2.0278416e+00   3.4611658e-01  -1.3064540e+00   2.0907277e-01  -7.2796407e-01   3.1082467e+00   3.8722209e+00  -1.0121868e+00  -1.8817427e+00  -1.2034913e+00  -3.1193009e-01  -2.5846734e-01  -7.7403435e-01  -3.5638722e-01  -2.0624071e+00  -1.1117389e+00  -1.9160340e+00  -8.9800074e-01  -1.6542146e+00  -9.9400976e-01  -8.0648818e-01  -4.6777346e-01  -3.2636204e-01  -7.6525470e-02  -1.5147427e+00  -5.4456356e-01  -6.3732019e-01  -1.5331080e-01   2.5096843e-01  -1.4958357e+00   2.2939185e-02   9.8258543e-02  -3.5970291e-01  -9.7613325e-01  -4.4437775e-01  -1.3272484e-02   2.6701651e-01  -1.2837484e-01   1.3558154e+00   1.0993447e-01   1.1915716e-01  -3.8794085e-01   4.1986408e-02  -1.7820491e+00   1.2528841e+00   1.4570060e+00   3.3290076e+00   1.5431580e-01   4.3600771e-01  -1.4941047e+00  -3.8840970e-03  -1.0214921e-01   2.3903231e+00   2.4654378e+00   4.6600069e+00   2.5423846e+00   3.9882211e+00   1.4723232e+00   1.6487951e+00   4.2118130e-01  -3.7174019e-01  -1.8214428e+00  -1.5027053e+00  -3.8482716e-01   2.9033837e-01
  -3.2496384e-01  -9.5494368e-02  -7.0897457e-01   1.4189860e-01  -9.5711753e-01  -4.4629953e-01  -3.1026927e-01  -2.1690330e-01   6.9919982e-01  -1.8353522e+00   1.7633947e-01  -1.3269804e+00   1.3060030e-01  -7.9158399e-01   3.0781795e+00   4.0789157e+00  -9.9139676e-01  -1.7988107e+00  -1.1552907e+00  -4.6868286e-01  -3.5223338e-01  -7.4721924e-01  -3.4386006e-01  -1.9754035e+00  -1.0774576e+00  -1.8311931e+00  -8.3280573e-01  -1.5700035e+00  -9.0989504e-01  -7.8264639e-01  -3.9924899e-01  -3.6706850e-01  -9.2510082e-02  -1.4726804e+00  -5.3471324e-01  -6.0782645e-01  -1.1115691e-01   1.8732133e-01  -1.3829869e+00  -3.6473610e-02  -1.8381097e-02  -3.6409602e-01  -9.7146604e-01  -4.5884905e-01   6.0035206e-03   2.5073608e-01  -9.2844703e-02   1.3249535e+00   2.5025847e-01  -3.8227454e-02  -4.4368366e-01  -4.2617672e-02  -1.8306939e+00   1.1900331e+00   1.5691663e+00   3.3496119e+00   4.9378982e-01   2.8545591e-01  -1.5794077e+00  -1.3814101e-01  -1.3402304e-01   2.2591125e+00   2.5010649e+00   4.5684439e+00   2.6821963e+00   3.9324996e+00   1.6491347e+00   1.5731346e+00   4.3353858e-01  -4.2711762e-01  -1.7361095e+00  -1.4162669e+00  -4.4542274e-01   1.8126264e-01
  -5.3497074e-01  -2.3185913e-01  -6.9571893e-01   1.2165763e-01  -9.0461801e-01  -4.2031578e-01  -2.7396832e-01  -1.3355009e-01   6.4937933e-01  -1.6611997e+00  -1.2046022e-02  -1.3656439e+00   5.5647808e-02  -8.5033707e-01   3.0942448e+00   4.2753347e+00  -9.8393802e-01  -1.7074719e+00  -1.0836147e+00  -6.5476899e-01  -4.4687573e-01  -7.3618518e-01  -3.4714757e-01  -1.8842785e+00  -1.0459395e+00  -1.7333101e+00  -7.6546423e-01  -1.4644411e+00  -8.1834762e-01  -7.2682945e-01  -3.1625949e-01  -4.3704884e-01  -1.3294838e-01  -1.4280516e+00  -5.3612475e-01  -5.5106793e-01  -6.5612478e-02   1.6710074e-01  -1.2694258e+00  -1.1806135e-01  -1.5688489e-01  -3.8065712e-01  -9.8428921e-01  -4.6365051e-01   1.6619103e-02   2.6259549e-01  -5.6740684e-02   1.3395616e+00   3.9166780e-01  -2.2993006e-01  -5.2090125e-01  -1.3126848e-01  -1.8891659e+00   1.1485776e+00   1.6774274e+00   3.4260129e+00   8.1546934e-01   1.2919139e-01  -1.6703661e+00  -2.7702121e-01  -1.9428877e-01   2.1376527e+00   2.5257381e+00   4.5028981e+00   2.8111867e+00   3.9074734e+00   1.8116007e+00   1.5035778e+00   4.2558177e-01  -5.0658093e-01  -1.6479995e+00  -1.3173214e+00  -4.9015914e-01   5.8469968e-02
  -7.7215131e-01  -3.8824078e-01  -6.9238254e-01   8.5199393e-02  -8.3826365e-01  -3.9940318e-01  -1.9934048e-01  -4.5196853e-02   6.2725643e-01  -1.5155021e+00  -2.1445092e-01  -1.4214718e+00  -1.2392782e-02  -9.0571173e-01   3.1557246e+00   4.4532181e+00  -9.8664566e-01  -1.6073163e+00  -9.8984685e-01  -8.6337193e-01  -5.4271086e-01  -7.3754420e-01  -3.6288049e-01  -1.7873755e+00  -1.0151415e+00  -1.6215486e+00  -6.9658466e-01  -1.3385749e+00  -7.2191401e-01  -6.3969710e-01  -2.2307154e-01  -5.3150710e-01  -1.9387033e-01  -1.3788292e+00  -5.4759367e-01  -4.6753957e-01  -2.0972930e-02   1.8934015e-01  -1.1617755e+00  -2.1816858e-01  -3.1259065e-01  -4.0706494e-01  -1.0141178e+00  -4.5707317e-01   1.6864516e-02   3.0301932e-01  -2.4804495e-02   1.3981791e+00   5.2534596e-01  -4.4923519e-01  -6.1616941e-01  -2.2114444e-01  -1.9571000e+00   1.1301311e+00   1.7756919e+00   3.5541659e+00   1.1053904e+00  -2.8655343e-02  -1.7657412e+00  -4.1560420e-01  -2.8434189e-01   2.0302163e+00   2.5367914e+00   4.4660693e+00   2.9242097e+00   3.9131723e+00   1.9528133e+00   1.4394153e+00   3.9434711e-01  -6.0535028e-01  -1.5557480e+00  -1.2070401e+00  -5.1847853e-01  -7.7311955e-02
  -1.0284059e+00  -5.5817577e-01  -6.9585094e-01   3.5394344e-02  -7.5764868e-01  -3.8401040e-01  -8.8424948e-02   4.2406950e-02   6.2981775e-01  -1.4075598e+00  -4.2611453e-01  -1.4927499e+00  -7.0357826e-02  -9.5923981e-01   3.2604058e+00   4.6046188e+00  -9.9599144e-01  -1.4979537e+00  -8.7593308e-01  -1.0870301e+00  -6.4045998e-01  -7.4764529e-01  -3.8717619e-01  -1.6832679e+00  -9.8277649e-01  -1.4954586e+00  -6.2647316e-01  -1.1939107e+00  -6.2282726e-01  -5.2291992e-01  -1.2406281e-01  -6.4502463e-01  -2.7058467e-01  -1.3233738e+00  -5.6727251e-01  -3.5847244e-01   1.8786106e-02   2.5141504e-01  -1.0664844e+00  -3.3284494e-01  -4.7998404e-01  -4.4081065e-01  -1.0595511e+00  -4.3771759e-01   5.6400032e-03   3.7160656e-01  -1.4603405e-03   1.4978416e+00   6.4296022e-01  -6.8872187e-01  -7.2550842e-01  -3.0954984e-01  -2.0334089e+00   1.1357298e+00   1.8579930e+00   3.7281559e+00   1.3507436e+00  -1.8415476e-01  -1.8640133e+00  -5.4910633e-01  -4.0438262e-01   1.9405393e+00   2.5316704e+00   4.4595740e+00   3.0163424e+00   3.9484542e+00   2.0663712e+00   1.3795240e+00   3.3750811e-01  -7.1809152e-01  -1.4580210e+00  -1.0865798e+00  -5.3070125e-01  -2.2525343e-01
  -1.2951579e+00  -7.3487550e-01  -7.0316845e-01  -2.4367753e-02  -6.6298181e-01  -3.7415939e-01   5.5631336e-02   1.2387926e-01   6.5297324e-01  -1.3453507e+00  -6.4229411e-01  -1.5770713e+00  -1.1544609e-01  -1.0123585e+00   3.4047357e+00   4.7222663e+00  -1.0083200e+00  -1.3791318e+00  -7.4428999e-01  -1.3179192e+00  -7.4106604e-01  -7.6281524e-01  -4.1589165e-01  -1.5709467e+00  -9.4655400e-01  -1.3550898e+00  -5.5524748e-01  -1.0323667e+00  -5.2297920e-01  -3.7908053e-01  -2.3523572e-02  -7.7181560e-01  -3.5791987e-01  -1.2606151e+00  -5.9287387e-01  -2.2578636e-01   5.0145444e-02   3.4923917e-01  -9.8949384e-01  -4.5804053e-01  -6.5294975e-01  -4.7937774e-01  -1.1184213e+00  -4.0460101e-01  -1.7555180e-02   4.6715427e-01   9.3568535e-03   1.6342693e+00   7.3702556e-01  -9.4056028e-01  -8.4451300e-01  -3.9403575e-01  -2.1163243e+00   1.1658057e+00   1.9188004e+00   3.9405261e+00   1.5403965e+00  -3.3373016e-01  -1.9633810e+00  -6.7310470e-01  -5.5336028e-01   1.8717096e+00   2.5081125e+00   4.4839688e+00   3.0831314e+00   4.0111490e+00   2.1466804e+00   1.3225573e+00   2.5358457e-01  -8.3916962e-01  -1.3537145e+00  -9.5707649e-01  -5.2792835e-01  -3.8429552e-01
  -1.5636742e+00  -9.1146328e-01  -7.1173562e-01  -9.0385456e-02  -5.5512269e-01  -3.6954405e-01   2.2873007e-01   1.9442700e-01   6.9183551e-01  -1.3350913e+00  -8.5842206e-01  -1.6714196e+00  -1.4531948e-01  -1.0662804e+00   3.5839971e+00   4.7998879e+00  -1.0200701e+00  -1.2508462e+00  -5.9770222e-01  -1.5481300e+00  -8.4551115e-01  -7.7957220e-01  -4.4487246e-01  -1.4499675e+00  -9.0441491e-01  -1.2010717e+00  -4.8295678e-01  -8.5621812e-01  -4.2391767e-01  -2.1154802e-01   7.4524264e-02  -9.0597011e-01  -4.5047261e-01  -1.1901780e+00  -6.2188698e-01  -7.2020222e-02   7.0152740e-02   4.7750483e-01  -9.3593218e-01  -5.8977033e-01  -8.2505144e-01  -5.2039416e-01  -1.1879788e+00  -3.5723405e-01  -5.2664895e-02   5.8770923e-01   4.3471260e-03   1.8020888e+00   8.0121635e-01  -1.1968045e+00  -9.6848668e-01  -4.7247918e-01  -2.2034814e+00   1.2201660e+00   1.9533079e+00   4.1826280e+00   1.6653255e+00  -4.7426631e-01  -2.0617761e+00  -7.8372742e-01  -7.2898163e-01   1.8260581e+00   2.4643157e+00   4.5387853e+00   3.1208046e+00   4.0982087e+00   2.1892031e+00   1.2671190e+00   1.4209853e-01  -9.6289332e-01  -1.2421276e+00  -8.1964995e-01  -5.1191361e-01  -5.5304392e-01
  -1.8253698e+00  -1.0812023e+00  -7.1946009e-01  -1.5885576e-01  -4.3557563e-01  -3.6963984e-01   4.2600027e-01   2.5002722e-01   7.4100772e-01  -1.3808873e+00  -1.0702285e+00  -1.7722775e+00  -1.5816977e-01  -1.1218772e+00   3.7924987e+00   4.8324815e+00  -1.0279723e+00  -1.1134334e+00  -4.3921825e-01  -1.7699336e+00  -9.5464566e-01  -7.9480436e-01  -4.7018614e-01  -1.3205509e+00  -8.5474011e-01  -1.0346583e+00  -4.0970036e-01  -6.6803249e-01  -3.2686790e-01  -2.4334158e-02   1.6648228e-01  -1.0416764e+00  -5.4285260e-01  -1.1124467e+00  -6.5179225e-01   9.9755620e-02   7.6502596e-02   6.2995449e-01  -9.0985092e-01  -7.2424265e-01  -9.8982545e-01  -5.6175056e-01  -1.2650924e+00  -2.9566344e-01  -9.9141742e-02   7.3064373e-01  -1.9036437e-02   1.9950718e+00   8.3061377e-01  -1.4496689e+00  -1.0925770e+00  -5.4312053e-01  -2.2920364e+00   1.2979819e+00   1.9576899e+00   4.4449817e+00   1.7189459e+00  -6.0317221e-01  -2.1568922e+00  -8.7779733e-01  -9.2778262e-01   1.8050682e+00   2.3990866e+00   4.6225730e+00   3.1264507e+00   4.2058517e+00   2.1906530e+00   1.2119104e+00   3.6716808e-03  -1.0837420e+00  -1.1231002e+00  -6.7541715e-01  -4.8491278e-01  -7.2969320e-01
  -2.0720912e+00  -1.2377076e+00  -7.2485785e-01  -2.2607605e-01  -3.0644490e-01  -3.7381689e-01   6.4198979e-01   2.8756048e-01   7.9486461e-01  -1.4844877e+00  -1.2738283e+00  -1.8757616e+00  -1.5275345e-01  -1.1795818e+00   4.0237712e+00   4.8165287e+00  -1.0292166e+00  -9.6764604e-01  -2.7204917e-01  -1.9760266e+00  -1.0690380e+00  -8.0590735e-01  -4.8832904e-01  -1.1836368e+00  -7.9652445e-01  -8.5773717e-01  -3.3573799e-01  -4.7060279e-01  -2.3277597e-01   1.7806144e-01   2.4929808e-01  -1.1734176e+00  -6.2991301e-01  -1.0285711e+00  -6.8026034e-01   2.8603818e-01   6.7582927e-02   7.9966875e-01  -9.1401522e-01  -8.5795180e-01  -1.1410714e+00  -6.0168110e-01  -1.3464567e+00  -2.2048147e-01  -1.5602748e-01   8.9274873e-01  -6.2500336e-02   2.2063822e+00   8.2188376e-01  -1.6917763e+00  -1.2119091e+00  -6.0456328e-01  -2.3788129e+00   1.3977873e+00   1.9293147e+00   4.7176270e+00   1.6973333e+00  -7.1839855e-01  -2.2462295e+00  -9.5292072e-01  -1.1452606e+00   1.8093072e+00   2.3119621e+00   4.7329521e+00   3.0981569e+00   4.3297033e+00   2.1491308e+00   1.1558422e+00  -1.5993909e-01  -1.1965686e+00  -9.9711136e-01  -5.2551763e-01  -4.4951926e-01  -9.1198699e-01
  -2.2963645e+00  -1.3751374e+00  -7.2710347e-01  -2.8862739e-01  -1.7035675e-01  -3.8144720e-01   8.7085938e-01   3.0489272e-01   8.4782004e-01  -1.6451561e+00  -1.4657764e+00  -1.9777694e+00  -1.2839991e-01  -1.2393161e+00   4.2707670e+00   4.7501485e+00  -1.0215847e+00  -8.1470740e-01  -9.9476520e-02  -2.1597481e+00  -1.1888509e+00  -8.1087965e-01  -4.9639815e-01  -1.0408891e+00  -7.2950375e-01  -6.7280465e-01  -2.6158261e-01  -2.6688308e-01  -1.4237332e-01   3.9080948e-01   3.2055020e-01  -1.2961395e+00  -7.0695591e-01  -9.4041562e-01  -7.0532334e-01   4.8299628e-01   4.2485710e-02   9.7936153e-01  -9.4975907e-01  -9.8773539e-01  -1.2731240e+00  -6.3880783e-01  -1.4287883e+00  -1.3280469e-01  -2.2204024e-01   1.0703399e+00  -1.2685543e-01   2.4288223e+00   7.7337980e-01  -1.9163668e+00  -1.3217173e+00  -6.5574467e-01  -2.4604580e+00   1.5174930e+00   1.8669072e+00   4.9904621e+00   1.5993352e+00  -8.1841433e-01  -2.3271537e+00  -1.0075178e+00  -1.3760601e+00   1.8383921e+00   2.2032974e+00   4.8666747e+00   3.0351074e+00   4.4649270e+00   2.0642059e+00   1.0981121e+00  -3.4586513e-01  -1.2967722e+00  -8.6533141e-01  -3.7114883e-01  -4.0849471e-01  -1.0972159e+00
  -2.4916057e+00  -1.4883571e+00  -7.2603006e-01  -3.4353168e-01  -3.0355731e-02  -3.9200456e-01   1.1065720e+00   3.0090218e-01   8.9457231e-01  -1.8596591e+00  -1.6430916e+00  -2.0741367e+00  -8.4999094e-02  -1.3004490e+00   4.5260630e+00   4.6331874e+00  -1.0035452e+00  -6.5634079e-01   7.5227787e-02  -2.3152673e+00  -1.3137500e+00  -8.0837608e-01  -4.9222208e-01  -8.9465637e-01  -6.5422804e-01  -4.8290873e-01  -1.8807358e-01  -5.9929917e-02  -5.6256125e-02   6.0890620e-01   3.7849244e-01  -1.4053869e+00  -7.6990516e-01  -8.5046096e-01  -7.2550971e-01   6.8657451e-01   9.8245336e-04   1.1616691e+00  -1.0169128e+00  -1.1108032e+00  -1.3810912e+00  -6.7215086e-01  -1.5090004e+00  -3.4227426e-02  -2.9566205e-01   1.2593687e+00  -2.1199573e-01   2.6550675e+00   6.8517088e-01  -2.1174616e+00  -1.4174709e+00  -6.9588847e-01  -2.5336031e+00   1.6544166e+00   1.7706509e+00   5.2535582e+00   1.4265752e+00  -9.0214891e-01  -2.3969700e+00  -1.0407972e+00  -1.6142029e+00   1.8909976e+00   2.0743175e+00   5.0197058e+00   2.9376412e+00   4.6063538e+00   1.9369425e+00   1.0382455e+00  -5.5020327e-01  -1.3804399e+00  -7.2962732e-01  -2.1361060e-01  -3.6460317e-01  -1.2822525e+00
  -2.6522886e+00  -1.5730731e+00  -7.2208349e-01  -3.8837591e-01   1.1021616e-01  -4.0514711e-01   1.3430706e+00   2.7545448e-01   9.3032344e-01  -2.1223723e+00  -1.8032571e+00  -2.1607958e+00  -2.2975602e-02  -1.3617895e+00   4.7820605e+00   4.4672469e+00  -9.7430781e-01  -4.9477569e-01   2.4886607e-01  -2.4377369e+00  -1.4428428e+00  -7.9772160e-01  -4.7444627e-01  -7.4789122e-01  -5.7207683e-01  -2.9156528e-01  -1.1642233e-01   1.4714667e-01   2.5024853e-02   8.2731982e-01   4.2205819e-01  -1.4974099e+00  -8.1544117e-01  -7.6166645e-01  -7.3993567e-01   8.9259204e-01  -5.6535043e-02   1.3394245e+00  -1.1138058e+00  -1.2247429e+00  -1.4610465e+00  -7.0110998e-01  -1.5843461e+00   7.3244072e-02  -3.7522063e-01   1.4555324e+00  -3.1691191e-01   2.8778871e+00   5.5899539e-01  -2.2899817e+00  -1.4949961e+00  -7.2445116e-01  -2.5950161e+00   1.8053311e+00   1.6422244e+00   5.4974560e+00   1.1833564e+00  -9.6890990e-01  -2.4530085e+00  -1.0526816e+00  -1.8533484e+00   1.9649065e+00   1.9271286e+00   5.1873211e+00   2.8072704e+00   4.7486109e+00   1.7698782e+00   9.7610768e-01  -7.6813934e-01  -1.4444526e+00  -5.9252135e-01  -5.4355361e-02  -3.2045642e-01  -1.4636171e+00
  -2.7740721e+00  -1.6259368e+00  -7.1623765e-01  -4.2139970e-01   2.4784984e-01  -4.2078088e-01   1.5744391e+00   2.2933055e-01   9.5096935e-01  -2.4254941e+00  -1.9442007e+00  -2.2339276e+00   5.6744049e-02  -1.4216173e+00   5.0311848e+00   4.2556511e+00  -9.3383835e-01  -3.3272456e-01   4.1836463e-01  -2.5234129e+00  -1.5746522e+00  -7.7888958e-01  -4.4257168e-01  -6.0403310e-01  -4.8521470e-01  -1.0264979e-01  -4.8228373e-02   3.5122259e-01   1.0087241e-01   1.0411241e+00   4.5082738e-01  -1.5692400e+00  -8.4109329e-01  -6.7730539e-01  -7.4834727e-01   1.0968325e+00  -1.2914239e-01   1.5059098e+00  -1.2373444e+00  -1.3275097e+00  -1.5101673e+00  -7.2542553e-01  -1.6525252e+00   1.8726937e-01  -4.5896177e-01   1.6543811e+00  -4.3973868e-01   3.0903440e+00   3.9814647e-01  -2.4298233e+00  -1.5505888e+00  -7.4107300e-01  -2.6417398e+00   1.9665299e+00   1.4847704e+00   5.7134272e+00   8.7647285e-01  -1.0182883e+00  -2.4927210e+00  -1.0437004e+00  -2.0870709e+00   2.0571051e+00   1.7646846e+00   5.3642250e+00   2.6466585e+00   4.8862549e+00   1.5669579e+00   9.1189207e-01  -9.9410759e-01  -1.4865572e+00  -4.5710395e-01   1.0496165e-01  -2.7837740e-01  -1.6375702e+00
  -2.8538848e+00  -1.6446147e+00  -7.0987866e-01  -4.4154474e-01   3.7900063e-01  -4.3909785e-01   1.7950436e+00   1.6411486e-01   9.5325794e-01  -2.7593518e+00  -2.0642630e+00  -2.2901028e+00   1.5276426e-01  -1.4777508e+00   5.2660784e+00   4.0033535e+00  -8.8283405e-01  -1.7333088e-01   5.8080867e-01  -2.5697394e+00  -1.7071184e+00  -7.5244871e-01  -3.9694658e-01  -4.6686051e-01  -3.9649007e-01   7.9729916e-02   1.4538320e-02   5.4918947e-01   1.7055812e-01   1.2456161e+00   4.6496138e-01  -1.6187378e+00  -8.4528980e-01  -6.0078428e-01  -7.5111434e-01   1.2951225e+00  -2.1549151e-01   1.6550783e+00  -1.3831588e+00  -1.4174082e+00  -1.5268135e+00  -7.4512604e-01  -1.7117491e+00   3.0525693e-01  -5.4511026e-01   1.8514127e+00  -5.7783500e-01   3.2859692e+00   2.0729699e-01  -2.5338963e+00  -1.5811168e+00  -7.4554321e-01  -2.6712132e+00   2.1339087e+00   1.3027957e+00   5.8937139e+00   5.1494112e-01  -1.0500648e+00  -2.5137816e+00  -1.0148638e+00  -2.3091362e+00   2.1639160e+00   1.5907195e+00   5.5446958e+00   2.4595651e+00   5.0139169e+00   1.3334277e+00   8.4609499e-01  -1.2219761e+00  -1.5054043e+00  -3.2690510e-01   2.6243785e-01  -2.4028799e-01  -1.8002196e+00
  -2.8899753e+00  -1.6278295e+00  -7.0466741e-01  -4.4846638e-01   5.0021503e-01  -4.6058579e-01   1.9996509e+00   8.2055490e-02   9.3491403e-01  -3.1127832e+00  -2.1621652e+00  -2.3264070e+00   2.6325027e-01  -1.5276519e+00   5.4797833e+00   3.7167895e+00  -8.2266172e-01  -2.0086248e-02   7.3346631e-01  -2.5754021e+00  -1.8376303e+00  -7.1948387e-01  -3.3871438e-01  -3.4031787e-01  -3.0928262e-01   2.5137610e-01   6.9590370e-02   7.3797862e-01   2.3315434e-01   1.4364168e+00   4.6511421e-01  -1.6446147e+00  -8.2736596e-01  -5.3545620e-01  -7.4917718e-01   1.4833985e+00  -3.1393131e-01   1.7817404e+00  -1.5458100e+00  -1.4930712e+00  -1.5105479e+00  -7.6047029e-01  -1.7607664e+00   4.2444650e-01  -6.3191857e-01   2.0421571e+00  -7.2789266e-01   3.4589121e+00  -7.7252883e-03  -2.6001380e+00  -1.5841090e+00  -7.3778518e-01  -2.6813658e+00   2.3030557e+00   1.1020060e+00   6.0317318e+00   1.0966591e-01  -1.0641321e+00  -2.5141902e+00  -9.6753963e-01  -2.5137647e+00   2.2811548e+00   1.4096352e+00   5.7227461e+00   2.2507493e+00   5.1264531e+00   1.0756908e+00   7.7948300e-01  -1.4452463e+00  -1.5005544e+00  -2.0572831e-01   4.1589309e-01  -2.0762368e-01  -1.9476371e+00
  -2.8819280e+00  -1.5753717e+00  -7.0239114e-01  -4.4251000e-01   6.0824681e-01  -4.8600887e-01   2.1835262e+00  -1.4092789e-02   8.9472950e-01  -3.4735742e+00  -2.2369838e+00  -2.3405457e+00   3.8595323e-01  -1.5685632e+00   5.6659140e+00   3.4036755e+00  -7.5526332e-01   1.2328220e-01   8.7380529e-01  -2.5403453e+00  -1.9630798e+00  -6.8149631e-01  -2.6972251e-01  -2.2832577e-01  -2.2730946e-01   4.0815334e-01   1.1441029e-01   9.1458137e-01   2.8749300e-01   1.6095545e+00   4.5232854e-01  -1.6464291e+00  -7.8753447e-01  -4.8443972e-01  -7.4395155e-01   1.6577627e+00  -4.2262994e-01   1.8817105e+00  -1.7190436e+00  -1.5534427e+00  -1.4621002e+00  -7.7189188e-01  -1.7988526e+00   5.4198636e-01  -7.1770458e-01   2.2222504e+00  -8.8606875e-01   3.6040630e+00  -2.4020000e-01  -2.6275066e+00  -1.5578267e+00  -7.1786546e-01  -2.6706897e+00   2.4693524e+00   8.8908250e-01   6.1222414e+00  -3.2694684e-01  -1.0604466e+00  -2.4923690e+00  -9.0334724e-01  -2.6958626e+00   2.4043044e+00   1.2263580e+00   5.8923044e+00   2.0258450e+00   5.2191057e+00   8.0113436e-01   7.1306122e-01  -1.6572557e+00  -1.4724510e+00  -9.7456442e-02   5.6285972e-01  -1.8127858e-01  -2.0759712e+00
  -2.8306440e+00  -1.4880848e+00  -7.0481303e-01  -4.2465594e-01   7.0015869e-01  -5.1635769e-01   2.3425101e+00  -1.2123003e-01   8.3261594e-01  -3.8289221e+00  -2.2881433e+00  -2.3309260e+00   5.1823291e-01  -1.5976674e+00   5.8188115e+00   3.0727650e+00  -6.8303326e-01   2.5295231e-01   9.9950692e-01  -2.4657601e+00  -2.0799357e+00  -6.4028904e-01  -1.9239911e-01  -1.3458231e-01  -1.5440240e-01   5.4614523e-01   1.4636979e-01   1.0760719e+00   3.3215746e-01   1.7615317e+00   4.2792752e-01  -1.6245593e+00  -7.2682300e-01  -4.5045128e-01  -7.3720100e-01   1.8145307e+00  -5.3968850e-01   1.9519137e+00  -1.8960730e+00  -1.5977671e+00  -1.3832825e+00  -7.7994987e-01  -1.8257680e+00   6.5500286e-01  -8.0088112e-01   2.3874959e+00  -1.0481363e+00   3.7171508e+00  -4.8279893e-01  -2.6159648e+00  -1.5013161e+00  -6.8602589e-01  -2.6382865e+00   2.6280776e+00   6.7140803e-01   6.1614844e+00  -7.8141287e-01  -1.0390183e+00  -2.4472507e+00  -8.2408479e-01  -2.8512138e+00   2.5286895e+00   1.0461619e+00   6.0474039e+00   1.7911995e+00   5.2876655e+00   5.1792631e-01   6.4804778e-01  -1.8513754e+00  -1.4223686e+00  -5.8390193e-03   7.0060042e-01  -1.6158000e-01  -2.1815513e+00
  -2.7382996e+00  -1.3678271e+00  -7.1353053e-01  -3.9643859e-01   7.7340753e-01  -5.5277406e-01   2.4730778e+00  -2.3606549e-01   7.4961950e-01  -4.1659100e+00  -2.3154326e+00  -2.2967141e+00   6.5708257e-01  -1.6122638e+00   5.9336822e+00   2.7335625e+00  -6.0867618e-01   3.6516870e-01   1.1084824e+00  -2.3540385e+00  -2.1843343e+00  -5.9784298e-01  -1.0960596e-01  -6.2365939e-02  -9.4272127e-02   6.6180904e-01   1.6287423e-01   1.2196351e+00   3.6551322e-01   1.8893790e+00   3.9341150e-01  -1.5801551e+00  -6.4698504e-01  -4.3565940e-01  -7.3088680e-01   1.9502740e+00  -6.6323732e-01   1.9904492e+00  -2.0698769e+00  -1.6255893e+00  -1.2768657e+00  -7.8528969e-01  -1.8416962e+00   7.6066144e-01  -8.7997978e-01   2.5339208e+00  -1.2096455e+00   3.7948158e+00  -7.2787975e-01  -2.5664566e+00  -1.4144405e+00  -6.4273511e-01  -2.5838959e+00   2.7745135e+00   4.5675574e-01   6.1472804e+00  -1.2396157e+00  -9.9994873e-01  -2.3783515e+00  -7.3169481e-01  -2.9766224e+00   2.6496398e+00   8.7446703e-01   6.1823738e+00   1.5536822e+00   5.3286335e+00   2.3478664e-01   5.8585502e-01  -2.0211957e+00  -1.3523326e+00   6.5725873e-02   8.2615687e-01  -1.4829265e-01  -2.2609770e+00
  -2.6082683e+00  -1.2174098e+00  -7.2985109e-01  -3.5984572e-01   8.2591185e-01  -5.9645292e-01   2.5723829e+00  -3.5525545e-01   6.4789692e-01  -4.4719701e+00  -2.3190465e+00  -2.2378662e+00   7.9916266e-01  -1.6099447e+00   6.0067143e+00   2.3960104e+00  -5.3505191e-01   4.5641926e-01   1.1988941e+00  -2.2086945e+00  -2.2721825e+00  -5.5619076e-01  -2.4476672e-02  -1.4350379e-02  -5.0275291e-02   7.5212106e-01   1.6152492e-01   1.3426048e+00   3.8577786e-01   1.9906959e+00   3.5036865e-01  -1.5150683e+00  -5.5039164e-01  -4.4156649e-01  -7.2700903e-01   2.0618612e+00  -7.9150852e-01   1.9966106e+00  -2.2334910e+00  -1.6367647e+00  -1.1464273e+00  -7.8861382e-01  -1.8471686e+00   8.5622016e-01  -9.5367184e-01   2.6578297e+00  -1.3660889e+00   3.8346614e+00  -9.6777436e-01  -2.4808763e+00  -1.2978920e+00  -5.8875259e-01  -2.5078974e+00   2.9040527e+00   2.5295428e-01   6.0790805e+00  -1.6872619e+00  -9.4351241e-01  -2.2858239e+00  -6.2827035e-01  -3.0700016e+00   2.7626352e+00   7.1662143e-01   6.2920260e+00   1.3204647e+00   5.3393683e+00  -3.9266075e-02   5.2807918e-01  -2.1606946e+00  -1.2650190e+00   1.1440191e-01   9.3643162e-01  -1.4064893e-01  -2.3111887e+00
  -2.4450178e+00  -1.0405148e+00  -7.5469214e-01  -3.1720442e-01   8.5610127e-01  -6.4852912e-01   2.6382905e+00  -4.7551746e-01   5.3065091e-01  -4.7353124e+00  -2.2996504e+00  -2.1551346e+00   9.4084721e-01  -1.5887628e+00   6.0351711e+00   2.0701509e+00  -4.6501810e-01   5.2361518e-01   1.2691866e+00  -2.0342531e+00  -2.3392724e+00  -5.1729429e-01   5.9749536e-02   7.5566693e-03  -2.5201388e-02   8.1470614e-01   1.4028853e-01   1.4425120e+00   3.9112728e-01   2.0636826e+00   3.0040478e-01  -1.4317660e+00  -4.3991024e-01  -4.6892369e-01  -7.2745044e-01   2.1465018e+00  -9.2287940e-01   1.9708672e+00  -2.3802833e+00  -1.6314779e+00  -9.9618203e-01  -7.9066253e-01  -1.8429864e+00   9.3907743e-01  -1.0207874e+00   2.7558592e+00  -1.5130634e+00   3.8352862e+00  -1.1950607e+00  -2.3620283e+00  -1.1531841e+00  -5.2519662e-01  -2.4113025e+00   3.0123053e+00   6.7544706e-02   5.9579783e+00  -2.1103339e+00  -8.7027628e-01  -2.1704907e+00  -5.1609451e-01  -3.1304125e+00   2.8634239e+00   5.7767504e-01   6.3718262e+00   1.0987741e+00   5.3182149e+00  -2.9519135e-01   4.7649413e-01  -2.2643916e+00  -1.1636350e+00   1.3810187e-01   1.0283006e+00  -1.3740296e-01  -2.3295230e+00
  -2.2539714e+00  -8.4158801e-01  -7.8851150e-01  -2.7105986e-01   8.6294825e-01  -7.0995759e-01   2.6694013e+00  -5.9371887e-01   4.0202631e-01  -4.9453152e+00  -2.2584549e+00  -2.0500456e+00   1.0782886e+00  -1.5473733e+00   6.0174624e+00   1.7657818e+00  -4.0128015e-01   5.6426324e-01   1.3181242e+00  -1.8361054e+00  -2.3814054e+00  -4.8293249e-01   1.3988967e-01   2.3404460e-03  -2.1093835e-02   8.4794308e-01   9.7661386e-02   1.5171466e+00   3.7983169e-01   2.1071636e+00   2.4509628e-01  -1.3332249e+00  -3.1877695e-01  -5.1768242e-01  -7.3383521e-01   2.2017960e+00  -1.0558880e+00   1.9148072e+00  -2.5041951e+00  -1.6102650e+00  -8.3080290e-01  -7.9220144e-01  -1.8301439e+00   1.0068156e+00  -1.0803328e+00   2.8250386e+00  -1.6464208e+00   3.7962996e+00  -1.4028083e+00  -2.2135721e+00  -9.8262404e-01  -4.5360600e-01  -2.2957209e+00   3.0952069e+00  -9.2553590e-02   5.7866747e+00  -2.4955290e+00  -7.8124206e-01  -2.0338539e+00  -3.9770089e-01  -3.1580513e+00   2.9481193e+00   4.6215631e-01   6.4180471e+00   8.9562823e-01   5.2646042e+00  -5.2422433e-01   4.3304314e-01  -2.3274856e+00  -1.0517848e+00   1.3563849e-01   1.0987516e+00  -1.3690506e-01  -2.3137499e+00
  -2.0413415e+00  -6.2571301e-01  -8.3127178e-01  -2.2405316e-01   8.4598295e-01  -7.8139271e-01   2.6650682e+00  -7.0693828e-01   2.6696752e-01  -5.0928614e+00  -2.1972902e+00  -1.9248516e+00   1.2075005e+00  -1.4851438e+00   5.9531877e+00   1.4921105e+00  -3.4625603e-01   5.7661860e-01   1.3448377e+00  -1.6203341e+00  -2.3945265e+00  -4.5460518e-01   2.1296524e-01  -3.0038371e-02  -3.9116754e-02   8.5104011e-01   3.2817350e-02   1.5646279e+00   3.5041104e-01   2.1206045e+00   1.8596570e-01  -1.2228160e+00  -1.9046707e-01  -5.8698548e-01  -7.4741091e-01   2.2257905e+00  -1.1892207e+00   1.8310449e+00  -2.5999486e+00  -1.5740355e+00  -6.5524186e-01  -7.9401453e-01  -1.8097597e+00   1.0572430e+00  -1.1315064e+00   2.8628574e+00  -1.7624039e+00   3.7183201e+00  -1.5847906e+00  -2.0399470e+00  -7.8926732e-01  -3.7598528e-01  -2.1633179e+00   3.1491273e+00  -2.2135173e-01   5.5693925e+00  -2.8306773e+00  -6.7799093e-01  -1.8780818e+00  -2.7593876e-01  -3.1541955e+00   3.0132682e+00   3.7386583e-01   6.4278958e+00   7.1755956e-01   5.1791160e+00  -7.1818782e-01   3.9982556e-01  -2.3459794e+00  -9.3332703e-01   1.0682695e-01   1.1450414e+00  -1.3719167e-01  -2.2621043e+00
  -1.8139286e+00  -3.9846186e-01  -8.8244109e-01  -1.7880253e-01   8.0529131e-01  -8.6307816e-01   2.6254064e+00  -8.1250410e-01   1.3103993e-01  -5.1706153e+00  -2.1186599e+00  -1.7824584e+00   1.3244581e+00  -1.4022224e+00   5.8431510e+00   1.2574228e+00  -3.0196576e-01   5.5980589e-01   1.3488730e+00  -1.3935107e+00  -2.3748649e+00  -4.3345950e-01   2.7632995e-01  -8.8613433e-02  -7.9476279e-02   8.2407446e-01  -5.4272813e-02   1.5834815e+00   3.0179615e-01   2.1041216e+00   1.2447663e-01  -1.1041793e+00  -5.8569235e-02  -6.7519955e-01  -7.6896243e-01   2.2170428e+00  -1.3216766e+00   1.7230984e+00  -2.6632062e+00  -1.5240860e+00  -4.7455425e-01  -7.9690061e-01  -1.7830160e+00   1.0884350e+00  -1.1737074e+00   2.8673397e+00  -1.8577603e+00   3.6029571e+00  -1.7356617e+00  -1.8462733e+00  -5.7685272e-01  -2.9482470e-01  -2.0167509e+00   3.1709794e+00  -3.1405933e-01   5.3117470e+00  -3.1051217e+00  -5.6280832e-01  -1.7059709e+00  -1.5402441e-01  -3.1211120e+00   3.0559052e+00   3.1569620e-01   6.3996166e+00   5.7034107e-01   5.0634984e+00  -8.6981003e-01   3.7906869e-01  -2.3167924e+00  -8.1222783e-01   5.2529770e-02   1.1648598e+00  -1.3608818e-01  -2.1733104e+00
  -1.5788966e+00  -1.6572785e-01  -9.4102930e-01  -1.3779377e-01   7.4149782e-01  -9.5475339e-01   2.5512966e+00  -9.0801572e-01   2.2114213e-04  -5.1732413e+00  -2.0257608e+00  -1.6263272e+00   1.4252127e+00  -1.2995622e+00   5.6893457e+00   1.0687762e+00  -2.6995015e-01   5.1389993e-01   1.3302404e+00  -1.1624721e+00  -2.3190836e+00  -4.2024236e-01   3.2777149e-01  -1.7143869e-01  -1.4140009e-01   7.6799435e-01  -1.6276001e-01   1.5727197e+00   2.3348284e-01   2.0584835e+00   6.2043259e-02  -9.8109602e-01   7.3334703e-02  -7.7998781e-01  -7.9875850e-01   2.1746894e+00  -1.4521169e+00   1.5952402e+00  -2.6906902e+00  -1.4620991e+00  -2.9373159e-01  -8.0167013e-01  -1.7511058e+00   1.0987766e+00  -1.2065402e+00   2.8371247e+00  -1.9298331e+00   3.4527730e+00  -1.8510947e+00  -1.6382242e+00  -3.4971785e-01  -2.1308694e-01  -1.8590887e+00   3.1583265e+00  -3.6729794e-01   5.0205682e+00  -3.3100604e+00  -4.3876534e-01  -1.5208840e+00  -3.5561314e-02  -3.0619367e+00   3.0735930e+00   2.8949035e-01   6.3325604e+00   4.5872808e-01   4.9206394e+00  -9.7303348e-01   3.7308086e-01  -2.2378625e+00  -6.9241577e-01  -2.5360456e-02   1.1564914e+00  -1.3131964e-01  -2.0466086e+00
  -1.3435272e+00   6.6456735e-02  -1.0056561e+00  -1.0328228e-01   6.5573513e-01  -1.0555829e+00   2.4443800e+00  -9.9135369e-01  -1.1933309e-01  -5.0975538e+00  -1.9224541e+00  -1.4603567e+00   1.5060173e+00  -1.1789013e+00   5.4949059e+00   9.3173164e-01  -2.5122398e-01   4.3995940e-01   1.2894573e+00  -9.3408627e-01  -2.2244308e+00  -4.1528225e-01   3.6558330e-01  -2.7567059e-01  -2.2317416e-01   6.8458187e-01  -2.9088027e-01   1.5319171e+00   1.4566475e-01   1.9851050e+00   4.8040869e-05  -8.5736472e-01   2.0177972e-01  -8.9841920e-01  -8.3653444e-01   2.0985167e+00  -1.5794039e+00   1.4523279e+00  -2.6802554e+00  -1.3901235e+00  -1.1754546e-01  -8.0914045e-01  -1.7151884e+00   1.0870058e+00  -1.2298079e+00   2.7715478e+00  -1.9766262e+00   3.2712273e+00  -1.9278823e+00  -1.4218724e+00  -1.1269631e-01  -1.3415507e-01  -1.6937140e+00   3.1094866e+00  -3.7924955e-01   4.7036795e+00  -3.4388299e+00  -3.0973721e-01  -1.3266663e+00   7.5485885e-02  -2.9805343e+00   3.0644583e+00   2.9594606e-01   6.2272167e+00   3.8623434e-01   4.7544842e+00  -1.0232969e+00   3.8418215e-01  -2.1082332e+00  -5.7764590e-01  -1.2400133e-01   1.1189629e+00  -1.2062532e-01  -1.8817849e+00
  -1.1149674e+00   2.9211108e-01  -1.0746480e+00  -7.7211280e-02   5.4960254e-01  -1.1641175e+00   2.3070419e+00  -1.0606848e+00  -2.2153904e-01  -4.9426069e+00  -1.8131814e+00  -1.2887514e+00   1.5634556e+00  -1.0427076e+00   5.2640242e+00   8.5013244e-01  -2.4626412e-01   3.4001080e-01   1.2275822e+00  -7.1501496e-01  -2.0888901e+00  -4.1850086e-01   3.8860438e-01  -3.9770254e-01  -3.2223334e-01   5.7638053e-01  -4.3596747e-01   1.4612787e+00   3.9332013e-02   1.8860314e+00  -6.0139437e-02  -7.3668470e-01   3.2351509e-01  -1.0271089e+00  -8.8150778e-01   1.9890289e+00  -1.7023442e+00   1.2996204e+00  -2.6309223e+00  -1.3105339e+00   4.9592580e-02  -8.2012745e-01  -1.6763515e+00   1.0522597e+00  -1.2434983e+00   2.6707189e+00  -1.9968460e+00   3.0625977e+00  -1.9640023e+00  -1.2035104e+00   1.2900107e-01  -6.1739330e-02  -1.5242161e+00   3.0236263e+00  -3.4973451e-01   4.3696408e+00  -3.4871257e+00  -1.8034599e-01  -1.1275424e+00   1.7487214e-01  -2.8813412e+00   3.0272279e+00   3.3457086e-01   6.0852089e+00   3.5495660e-01   4.5699034e+00  -1.0177706e+00   4.1461179e-01  -1.9281242e+00  -4.7137817e-01  -2.3973849e-01   1.0521641e+00  -1.0187199e-01  -1.6792106e+00
  -8.9997849e-01   5.0549653e-01  -1.1461519e+00  -6.1147548e-02   4.2511728e-01  -1.2782885e+00   2.1423845e+00  -1.1144694e+00  -3.0064079e-01  -4.7097121e+00  -1.7028210e+00  -1.1158775e+00   1.5945737e+00  -8.9408955e-01   5.0018368e+00   8.2594314e-01  -2.5502989e-01   2.1698430e-01   1.1462326e+00  -5.1148650e-01  -1.9113225e+00  -4.2945174e-01   3.9622816e-01  -5.3334138e-01  -4.3529770e-01   4.4659346e-01  -5.9451673e-01   1.3616957e+00  -8.3673812e-02   1.7639117e+00  -1.1714790e-01  -6.2255189e-01   4.3558708e-01  -1.1623798e+00  -9.3242488e-01   1.8475084e+00  -1.8196380e+00   1.1425869e+00  -2.5428691e+00  -1.2259671e+00   2.0375192e-01  -8.3543006e-01  -1.6355783e+00   9.9412301e-01  -1.2477632e+00   2.5355928e+00  -1.9899197e+00   2.8318772e+00  -1.9586479e+00  -9.8945210e-01   3.6991751e-01   2.5756365e-04  -1.3542699e+00   2.9008465e+00  -2.8021691e-01   4.0274577e+00  -3.4531455e+00  -5.5821649e-02  -9.2799893e-01   2.5820902e-01  -2.7692034e+00   2.9612670e+00   4.0368882e-01   5.9092436e+00   3.6546114e-01   4.3725085e+00  -9.5552716e-01   4.6641424e-01  -1.6989762e+00  -3.7667445e-01  -3.6829171e-01   9.5693770e-01  -7.3161102e-02  -1.4398821e+00
  -7.0470196e-01   7.0129859e-01  -1.2182599e+00  -5.6236206e-02   2.8466248e-01  -1.3954401e+00   1.9541856e+00  -1.1514728e+00  -3.5146135e-01  -4.4023909e+00  -1.5964951e+00  -9.4612128e-01   1.5970066e+00  -7.3668987e-01   4.7142769e+00   8.5915285e-01  -2.7701217e-01   7.4607075e-02   1.0475872e+00  -3.2908851e-01  -1.6915932e+00  -4.4737995e-01   3.8838309e-01  -6.7801279e-01  -5.5854363e-01   2.9896086e-01  -7.6229471e-01   1.2347852e+00  -2.2065491e-01   1.6219624e+00  -1.6959888e-01  -5.1816732e-01   5.3540456e-01  -1.3004317e+00  -9.8763329e-01   1.6760627e+00  -1.9298469e+00   9.8671514e-01  -2.4173903e+00  -1.1392389e+00   3.4158009e-01  -8.5580457e-01  -1.5937241e+00   9.1267842e-01  -1.2428939e+00   2.3680232e+00  -1.9559967e+00   2.5846496e+00  -1.9122267e+00  -7.8582317e-01   6.0448783e-01   4.7913128e-02  -1.1875192e+00   2.7422460e+00  -1.7374060e-01   3.6862751e+00  -3.3376533e+00   5.8213496e-02  -7.3265994e-01   3.2115370e-01  -2.6492135e+00   2.8666197e+00   5.0049573e-01   5.7030154e+00   4.1673988e-01   4.1684237e+00  -8.3763159e-01   5.4130798e-01  -1.4234710e+00  -2.9611790e-01  -5.0497514e-01   8.3512765e-01  -3.2923995e-02  -1.1654695e+00
  -5.3445109e-01   8.7479243e-01  -1.2891298e+00  -6.3174631e-02   1.3093687e-01  -1.5124002e+00   1.7468396e+00  -1.1707850e+00  -3.6963739e-01  -4.0262641e+00  -1.4993338e+00  -7.8375020e-01   1.5690950e+00  -5.7456579e-01   4.4078990e+00   9.4774804e-01  -3.1130173e-01  -8.2737471e-02   9.3436763e-01  -1.7258849e-01  -1.4306738e+00  -4.7129544e-01   3.6549047e-01  -8.2697823e-01  -6.8779781e-01   1.3762686e-01  -9.3449154e-01   1.0829101e+00  -3.6810508e-01   1.4639180e+00  -2.1611335e-01  -4.2635872e-01   6.2078784e-01  -1.4375078e+00  -1.0451756e+00   1.4776516e+00  -2.0313865e+00   8.3732567e-01  -2.2568235e+00  -1.0532427e+00   4.6037246e-01  -8.8192578e-01  -1.5515011e+00   8.0855826e-01  -1.2292990e+00   2.1707948e+00  -1.8959352e+00   2.3269440e+00  -1.8263309e+00  -5.9834900e-01   8.2717708e-01   7.7489097e-02  -1.0274661e+00   2.5499628e+00  -3.4802656e-02   3.3550568e+00  -3.1439554e+00   1.5602488e-01  -5.4616144e-01   3.5963694e-01  -2.5265538e+00   2.7440458e+00   6.2115619e-01   5.4710642e+00   5.0623808e-01   3.9640213e+00  -6.6714474e-01   6.4054642e-01  -1.1055179e+00  -2.3175415e-01  -6.4493408e-01   6.8958501e-01   1.9998525e-02  -8.5836115e-01
  -3.9353868e-01   1.0219837e+00  -1.3570904e+00  -8.2203588e-02  -3.3090732e-02  -1.6255881e+00   1.5252857e+00  -1.1718459e+00  -3.5182913e-01  -3.5888775e+00  -1.4162131e+00  -6.3278826e-01   1.5099898e+00  -4.1207048e-01   4.0896851e+00   1.0877535e+00  -3.5666832e-01  -2.5017365e-01   8.0980138e-01  -4.5788965e-02  -1.1307141e+00  -5.0004997e-01   3.2840554e-01  -9.7554632e-01  -8.1873985e-01  -3.2994053e-02  -1.1059056e+00   9.0918092e-01  -5.2181061e-01   1.2939708e+00  -2.5533190e-01  -3.4951194e-01   6.9000015e-01  -1.5700402e+00  -1.1028962e+00   1.2560919e+00  -2.1225460e+00   6.9939915e-01  -2.0644498e+00  -9.7083279e-01   5.5811147e-01  -9.1433384e-01  -1.5094742e+00   6.8299524e-01  -1.2074869e+00   1.9476284e+00  -1.8112791e+00   2.0650706e+00  -1.7036788e+00  -4.3215051e-01   1.0326142e+00   8.5656600e-02  -8.7737604e-01   2.3271868e+00   1.3082541e-01   3.0422689e+00  -2.8777898e+00   2.3208921e-01  -3.7303346e-01   3.7011216e-01  -2.4063507e+00   2.5950519e+00   7.6093403e-01   5.2185957e+00   6.2994794e-01   3.7656342e+00  -4.4903740e-01   7.6477686e-01  -7.5020655e-01  -1.8505349e-01  -7.8337999e-01   5.2412871e-01   8.6296239e-02  -5.2170470e-01
  -2.8514542e-01   1.1397201e+00  -1.4207222e+00  -1.1311462e-01  -2.0421850e-01  -1.7311589e+00   1.2949149e+00  -1.1544780e+00  -2.9589250e-01  -3.0994709e+00  -1.3514858e+00  -4.9690976e-01   1.4197404e+00  -2.5373866e-01   3.7668306e+00   1.2733399e+00  -4.1163971e-01  -4.2250993e-01   6.7756132e-01   4.8578481e-02  -7.9507699e-01  -5.3240736e-01   2.7834950e-01  -1.1192608e+00  -9.4710054e-01  -2.0834180e-01  -1.2711516e+00   7.1743307e-01  -6.7699840e-01   1.1166942e+00  -2.8594860e-01  -2.8950884e-01   7.4176506e-01  -1.6947657e+00  -1.1585581e+00   1.0160312e+00  -2.2015374e+00   5.7742117e-01  -1.8443732e+00  -8.9469661e-01   6.3347361e-01  -9.5336600e-01  -1.4680724e+00   5.3786818e-01  -1.1780611e+00   1.7031519e+00  -1.7042280e+00   1.8054432e+00  -1.5480334e+00  -2.9155829e-01   1.2157177e+00   6.9728899e-02  -7.4020924e-01   2.0781319e+00   3.1631769e-01   2.7555796e+00  -2.5471368e+00   2.8143577e-01  -2.1759444e-01   3.4980498e-01  -2.2935444e+00   2.4219038e+00   9.1434727e-01   4.9512688e+00   7.8255985e-01   3.5792610e+00  -1.9002249e-01   9.1391037e-01  -3.6372747e-01  -1.5689083e-01  -9.1580620e-01   3.4346167e-01   1.6615186e-01  -1.5943744e-01
  -2.1123211e-01   1.2257704e+00  -1.4789024e+00  -1.5527148e-01  -3.7903995e-01  -1.8251727e+00   1.0614617e+00  -1.1189195e+00  -2.0100660e-01  -2.5687024e+00  -1.3087208e+00  -3.7935610e-01   1.2993608e+00  -1.0418434e-01   3.4465254e+00   1.4969926e+00  -4.7457333e-01  -5.9441705e-01   5.4168575e-01   1.0892062e-01  -4.2832882e-01  -5.6709875e-01   2.1683954e-01  -1.2540519e+00  -1.0688442e+00  -3.8382019e-01  -1.4248798e+00   5.1218288e-01  -8.2852383e-01   9.3695455e-01  -3.0675621e-01  -2.4766929e-01   7.7527123e-01  -1.8088017e+00  -1.2099598e+00   7.6289015e-01  -2.2665739e+00   4.7524862e-01  -1.6013826e+00  -8.2722051e-01   6.8580525e-01  -9.9907709e-01  -1.4276121e+00   3.7573810e-01  -1.1417253e+00   1.4428349e+00  -1.5776014e+00   1.5543957e+00  -1.3640967e+00  -1.7995225e-01   1.3718110e+00   2.7885818e-02  -6.1857827e-01   1.8079708e+00   5.1404320e-01   2.5015877e+00  -2.1619489e+00   2.9997771e-01  -8.3863537e-02   2.9694139e-01  -2.1927783e+00   2.2276090e+00   1.0753380e+00   4.6749647e+00   9.5765822e-01   3.4102781e+00   1.0168390e-01   1.0870114e+00   4.6740581e-02  -1.4753998e-01  -1.0381679e+00   1.5304520e-01   2.5922732e-01   2.2369938e-01
  -1.7249454e-01   1.2788693e+00  -1.5308149e+00  -2.0764471e-01  -5.5396600e-01  -1.9037885e+00   8.3087658e-01  -1.0658552e+00  -6.7749391e-02  -2.0083281e+00  -1.2904745e+00  -2.8287769e-01   1.1508705e+00   3.1989803e-02   3.1357321e+00   1.7497348e+00  -5.4371275e-01  -7.6059939e-01   4.0647673e-01   1.3481038e-01  -3.6183248e-02  -6.0285790e-01   1.4562171e-01  -1.3763422e+00  -1.1803250e+00  -5.5488844e-01  -1.5619954e+00   2.9855593e-01  -9.7108973e-01   7.5980471e-01  -3.1669987e-01  -2.2469629e-01   7.9016905e-01  -1.9096803e+00  -1.2550509e+00   5.0276779e-01  -2.3159705e+00   3.9600335e-01  -1.3408035e+00  -7.7035428e-01   7.1506893e-01  -1.0511552e+00  -1.3883388e+00   1.9986685e-01  -1.0993064e+00   1.1728836e+00  -1.4347979e+00   1.3179931e+00  -1.1573821e+00  -9.9635782e-02   1.4967262e+00  -4.0628890e-02  -5.1473535e-01   1.5227233e+00   7.1583377e-01   2.2855958e+00  -1.7338177e+00   2.8480511e-01   2.4508243e-02   2.1093385e-01  -2.1083098e+00   2.0158695e+00   1.2374513e+00   4.3955482e+00   1.1479495e+00   3.2631806e+00   4.1665839e-01   1.2822179e+00   4.7317397e-01  -1.5667875e-01  -1.1470176e+00  -4.1065941e-02   3.6467444e-01   6.2216913e-01
  -1.6835969e-01   1.2987306e+00  -1.5759225e+00  -2.6885839e-01  -7.2524508e-01  -1.9634666e+00   6.0918180e-01  -9.9643846e-01   1.0188667e-01  -1.4308518e+00  -1.2981072e+00  -2.0970186e-01   9.7730188e-01   1.5027277e-01   2.8409747e+00   2.0214008e+00  -6.1722763e-01  -9.1595407e-01   2.7637971e-01   1.2697784e-01   3.7460748e-01  -6.3843515e-01   6.6610733e-02  -1.4831059e+00  -1.2784130e+00  -7.1713617e-01  -1.6778687e+00   8.2188824e-02  -1.0994824e+00   5.9036306e-01  -3.1493421e-01  -2.2062620e-01   7.8656099e-01  -1.9953434e+00  -1.2920368e+00   2.4230925e-01  -2.3482619e+00   3.4199564e-01  -1.0683368e+00  -7.2548195e-01   7.2176317e-01  -1.1088418e+00  -1.3504791e+00   1.4210193e-02  -1.0517865e+00   9.0009449e-01  -1.2797438e+00   1.1018497e+00  -9.3406244e-01  -5.1748073e-02   1.5868998e+00  -1.3535575e-01  -4.3058487e-01   1.2291004e+00   9.1326139e-01   2.1114382e+00  -1.2755812e+00   2.3441661e-01   1.0428810e-01   9.2509190e-02  -2.0439418e+00   1.7909901e+00   1.3940180e+00   4.1186427e+00   1.3455105e+00   3.1413640e+00   7.4460820e-01   1.4967007e+00   9.0687791e-01  -1.8340292e-01  -1.2395897e+00  -2.3242190e-01   4.8117046e-01   1.0296785e+00
  -1.9701916e-01   1.2860296e+00  -1.6139106e+00  -3.3724991e-01  -8.8899013e-01  -2.0011706e+00   4.0231177e-01  -9.1229668e-01   3.0454227e-01  -8.4914449e-01  -1.3316615e+00  -1.6152540e-01   7.8267023e-01   2.4632010e-01   2.5681396e+00   2.3009534e+00  -6.9323757e-01  -1.0557147e+00   1.5584645e-01   8.7266835e-02   7.9641482e-01  -6.7259225e-01  -1.8162158e-02  -1.5718836e+00  -1.3605825e+00  -8.6634621e-01  -1.7685244e+00  -1.3090077e-01  -1.2088120e+00   4.3367633e-01  -3.0087867e-01  -2.3478881e-01   7.6498821e-01  -2.0641060e+00  -1.3194712e+00  -1.1465666e-02  -2.3623233e+00   3.1467864e-01  -7.8988960e-01  -6.9330993e-01   7.0682392e-01  -1.1708705e+00  -1.3143030e+00  -1.7662439e-01  -1.0003419e+00   6.3166824e-01  -1.1168284e+00   9.1095850e-01  -7.0079568e-01  -3.6217385e-02   1.6394583e+00  -2.5453100e-01  -3.6771467e-01   9.3430588e-01   1.0979178e+00   1.9813728e+00  -8.0088410e-01   1.4887029e-01   1.5269528e-01  -5.6234268e-02  -2.0029747e+00   1.5577496e+00   1.5383390e+00   3.8494267e+00   1.5420495e+00   3.0469651e+00   1.0747362e+00   1.7266715e+00   1.3386893e+00  -2.2624943e-01  -1.3138353e+00  -4.1440418e-01   6.0697767e-01   1.4392536e+00
  -2.5549722e-01   1.2423558e+00  -1.6446127e+00  -4.1094089e-01  -1.0412197e+00  -2.0145574e+00   2.1594024e-01  -8.1551754e-01   5.3560495e-01  -2.7604759e-01  -1.3898134e+00  -1.3952768e-01   5.7189608e-01   3.1602871e-01   2.3223019e+00   2.5768385e+00  -7.6982450e-01  -1.1755801e+00   4.9184472e-02   1.8559397e-02   1.2209496e+00  -7.0408565e-01  -1.0659486e-01  -1.6407639e+00  -1.4249681e+00  -9.9855310e-01  -1.8308055e+00  -3.3447558e-01  -1.2947454e+00   2.9456937e-01  -2.7426559e-01  -2.6578450e-01   7.2641432e-01  -2.1146026e+00  -1.3363339e+00  -2.5137094e-01  -2.3574882e+00   3.1463575e-01  -5.1139653e-01  -6.7378223e-01   6.7151141e-01  -1.2354372e+00  -1.2801899e+00  -3.6746290e-01  -9.4638354e-01   3.7498790e-01  -9.5082039e-01   7.4953604e-01  -4.6452662e-01  -5.1754835e-02   1.6522954e+00  -3.9507532e-01  -3.2743740e-01   6.4580178e-01   1.2616909e+00   1.8960428e+00  -3.2370174e-01   2.9842735e-02   1.6742297e-01  -2.3184633e-01  -1.9881771e+00   1.3212367e+00   1.6638728e+00   3.5924649e+00   1.7291719e+00   2.9807706e+00   1.3961214e+00   1.9674432e+00   1.7592092e+00  -2.8322965e-01  -1.3684143e+00  -5.8047283e-01   7.4002409e-01   1.8433595e+00
  -3.3975020e-01   1.1701431e+00  -1.6679283e+00  -4.8791906e-01  -1.1779225e+00  -2.0021410e+00   5.5298713e-02  -7.0860812e-01   7.8938702e-01   2.7603784e-01  -1.4699011e+00  -1.4439991e-01   3.5067847e-01   3.5561779e-01   2.1075783e+00   2.8373735e+00  -8.4503970e-01  -1.2718283e+00  -3.9601329e-02  -7.5328800e-02   1.6395280e+00  -7.3164621e-01  -1.9655445e-01  -1.6883427e+00  -1.4703873e+00  -1.1101050e+00  -1.8625028e+00  -5.2227220e-01  -1.3537176e+00   1.7748472e-01  -2.3517564e-01  -3.1148693e-01   6.7220512e-01  -2.1457300e+00  -1.3420852e+00  -4.7029576e-01  -2.3336458e+00   3.4160164e-01  -2.3863372e-01  -6.6603360e-01   6.1729315e-01  -1.3002102e+00  -1.2486869e+00  -5.5269840e-01  -8.9158705e-01   1.3736549e-01  -7.8676036e-01   6.2089160e-01  -2.3226613e-01  -9.5886688e-02   1.6241400e+00  -5.5266741e-01  -3.1083080e-01   3.7104550e-01   1.3970345e+00   1.8545122e+00   1.4215854e-01  -1.1940764e-01   1.4665326e-01  -4.2962262e-01  -2.0017662e+00   1.0866593e+00   1.7644237e+00   3.3515801e+00   1.8986508e+00   2.9422002e+00   1.6981026e+00   2.2135470e+00   2.1590617e+00  -3.5187522e-01  -1.4026521e+00  -7.2442576e-01   8.7800315e-01   2.2340689e+00
  -4.4479566e-01   1.0725735e+00  -1.6837473e+00  -5.6612771e-01  -1.2951509e+00  -1.9634187e+00  -7.5008682e-02  -5.9442752e-01   1.0593592e+00   7.9556269e-01  -1.5680334e+00  -1.7638343e-01   1.2531705e-01   3.6172159e-01   1.9270166e+00   3.0711614e+00  -9.1691427e-01  -1.3414171e+00  -1.0696941e-01  -1.8978017e-01   2.0433785e+00  -7.5396584e-01  -2.8591596e-01  -1.7136741e+00  -1.4963353e+00  -1.1977350e+00  -1.8624476e+00  -6.8822305e-01  -1.3831097e+00   8.6317428e-02  -1.8405693e-01  -3.6907869e-01   6.0410197e-01  -2.1566023e+00  -1.3367014e+00  -6.6147201e-01  -2.2913090e+00   3.9451129e-01   2.2972473e-02  -6.6839008e-01   5.4573144e-01  -1.3623914e+00  -1.2205570e+00  -7.2647398e-01  -8.3790599e-01  -7.4233226e-02  -6.2982713e-01   5.2732189e-01  -1.0851852e-02  -1.6502302e-01   1.5546117e+00  -7.2190439e-01  -3.1876676e-01   1.1721082e-01   1.4972279e+00   1.8543659e+00   5.8356459e-01  -2.9417025e-01   8.9070641e-02  -6.4377611e-01  -2.0453965e+00   8.5913963e-01   1.8343336e+00   3.1297699e+00   2.0426956e+00   2.9293657e+00   1.9706569e+00   2.4589027e+00   2.5291787e+00  -4.2929982e-01  -1.4164748e+00  -8.4066014e-01   1.0184856e+00   2.6032778e+00
  -5.6486931e-01   9.5346227e-01  -1.6918910e+00  -6.4355889e-01  -1.3891443e+00  -1.8989501e+00  -1.7118731e-01  -4.7609213e-01   1.3384300e+00   1.2722280e+00  -1.6792726e+00  -2.3531070e-01  -9.7514656e-02   3.3149639e-01   1.7825192e+00   3.2675201e+00  -9.8347786e-01  -1.3820725e+00  -1.4999697e-01  -3.1953159e-01   2.4239758e+00  -7.6969740e-01  -3.7260136e-01  -1.7162245e+00  -1.5029552e+00  -1.2586464e+00  -1.8305639e+00  -8.2669952e-01  -1.3813855e+00   2.4252150e-02  -1.2172529e-01  -4.3512538e-01   5.2418670e-01  -2.1465239e+00  -1.3206840e+00  -8.1875697e-01  -2.2316460e+00   4.7157583e-01   2.6853535e-01  -6.7842176e-01   4.5838305e-01  -1.4188258e+00  -1.1968038e+00  -8.8291004e-01  -7.8755841e-01  -2.5347546e-01  -4.8517606e-01   4.7003588e-01   1.9330227e-01  -2.5456074e-01   1.4442578e+00  -8.9654121e-01  -3.5192135e-01  -1.0909489e-01   1.5566187e+00   1.8918711e+00   9.8855600e-01  -4.8849574e-01  -6.1217025e-03  -8.6767235e-01  -2.1201450e+00   6.4350721e-01   1.8686743e+00   2.9291645e+00   2.1542197e+00   2.9391976e+00   2.2047583e+00   2.6970352e+00   2.8610984e+00  -5.1227936e-01  -1.4103313e+00  -9.2442337e-01   1.1590377e+00   2.9429642e+00
  -6.9360829e-01   8.1712388e-01  -1.6920760e+00  -7.1834446e-01  -1.4564802e+00  -1.8103798e+00  -2.3042191e-01  -3.5685731e-01   1.6192540e+00   1.6973529e+00  -1.7978784e+00  -3.2064260e-01  -3.1103546e-01   2.6274311e-01   1.6748045e+00   3.4169150e+00  -1.0427910e+00  -1.3923609e+00  -1.6652192e-01  -4.5885230e-01   2.7733859e+00  -7.7747447e-01  -4.5462103e-01  -1.6958366e+00  -1.4909883e+00  -1.2906090e+00  -1.7678753e+00  -9.3276537e-01  -1.3481761e+00  -6.3890878e-03  -4.9345023e-02  -5.0568939e-01   4.3483525e-01  -2.1149920e+00  -1.2950428e+00  -9.3691702e-01  -2.1564664e+00   5.7037674e-01   4.9388843e-01  -6.9304872e-01   3.5672178e-01  -1.4661561e+00  -1.1786680e+00  -1.0163654e+00  -7.4298079e-01  -3.9494509e-01  -3.5775335e-01   4.4911253e-01   3.7445896e-01  -3.5901980e-01   1.2945711e+00  -1.0697952e+00  -4.1075970e-01  -3.0210347e-01   1.5708484e+00   1.9621864e+00   1.3468090e+00  -6.9547821e-01  -1.3917876e-01  -1.0941152e+00  -2.2264892e+00   4.4410299e-01   1.8634386e+00   2.7510215e+00   2.2270995e+00   2.9676295e+00   2.3927113e+00   2.9213255e+00   3.1472684e+00  -5.9735174e-01  -1.3851116e+00  -9.7204090e-01   1.2973352e+00   3.2454787e+00
  -8.2425855e-01   6.6822364e-01  -1.6839061e+00  -7.8883813e-01  -1.4942416e+00  -1.7003987e+00  -2.5102589e-01  -2.3998127e-01   1.8945464e+00   2.0641895e+00  -1.9175989e+00  -4.3149624e-01  -5.0865004e-01   1.5404203e-01   1.6034068e+00   3.5113765e+00  -1.0929935e+00  -1.3717449e+00  -1.5526275e-01  -6.0173974e-01   3.0845960e+00  -7.7595297e-01  -5.3011839e-01  -1.6527102e+00  -1.4617086e+00  -1.2920636e+00  -1.6764685e+00  -1.0024252e+00  -1.2843107e+00  -4.2795958e-03   3.1608421e-02  -5.7648216e-01   3.3865722e-01  -2.0617279e+00  -1.2612522e+00  -1.0118972e+00  -2.0681626e+00   6.8797269e-01   6.9574501e-01  -7.0869325e-01   2.4208882e-01  -1.5010098e+00  -1.1675909e+00  -1.1217165e+00  -7.0674626e-01  -4.9440877e-01  -2.5209180e-01   4.6349086e-01   5.2779963e-01  -4.7221268e-01   1.1079783e+00  -1.2346956e+00  -4.9549375e-01  -4.5713458e-01   1.5370490e+00   2.0596005e+00   1.6500467e+00  -9.0758906e-01  -3.0978242e-01  -1.3156661e+00  -2.3642737e+00   2.6460554e-01   1.8157234e+00   2.5957490e+00   2.2564202e+00   3.0098263e+00   2.5284368e+00   3.1252821e+00   3.3813368e+00  -6.8093471e-01  -1.3420711e+00  -9.8110757e-01   1.4312664e+00   3.5038487e+00
  -9.4990227e-01   5.1161900e-01  -1.6668906e+00  -8.5368284e-01  -1.5001942e+00  -1.5726440e+00  -2.3255971e-01  -1.2858006e-01   2.1573866e+00   2.3681661e+00  -2.0319859e+00  -5.6666073e-01  -6.8425307e-01   4.8948827e-03   1.5667084e+00   3.5448824e+00  -1.1323660e+00  -1.3206151e+00  -1.1590847e-01  -7.4212786e-01   3.3518094e+00  -7.6387146e-01  -5.9741691e-01  -1.5873954e+00  -1.4168456e+00  -1.2622215e+00  -1.5594121e+00  -1.0328504e+00  -1.1917881e+00   3.0809015e-02   1.1940146e-01  -6.4304718e-01   2.3842231e-01  -1.9867292e+00  -1.2211802e+00  -1.0410582e+00  -1.9696070e+00   8.2101050e-01   8.7182418e-01  -7.2147056e-01   1.1567641e-01  -1.5202040e+00  -1.1651437e+00  -1.1946347e+00  -6.8144694e-01  -5.4904744e-01  -1.7209819e-01   5.1099435e-01   6.4964131e-01  -5.8744582e-01   8.8779864e-01  -1.3844526e+00  -6.0601589e-01  -5.7080755e-01   1.4540038e+00   2.1777884e+00   1.8923698e+00  -1.1170409e+00  -5.1700261e-01  -1.5249788e+00  -2.5326623e+00   1.0788730e-01   1.7238958e+00   2.4629503e+00   2.2386962e+00   3.0604359e+00   2.6077081e+00   3.3028110e+00   3.5584122e+00  -7.5945988e-01  -1.2827602e+00  -9.5062932e-01   1.5590125e+00   3.7120772e+00
  -1.0636999e+00   3.5219513e-01  -1.6404866e+00  -9.1185803e-01  -1.4729498e+00  -1.4315390e+00  -1.7590881e-01  -2.5482244e-02   2.4014873e+00   2.6070325e+00  -2.1347146e+00  -7.2459979e-01  -8.3252437e-01  -1.8413646e-01   1.5620072e+00   3.5136816e+00  -1.1594030e+00  -1.2402937e+00  -4.9170352e-02  -8.7410218e-01   3.5706791e+00  -7.4012745e-01  -6.5506793e-01  -1.5007984e+00  -1.3584963e+00  -1.2011519e+00  -1.4206317e+00  -1.0225654e+00  -1.0736909e+00   9.7942465e-02   2.1210720e-01  -7.0096464e-01   1.3697409e-01  -1.8903381e+00  -1.1769935e+00  -1.0233627e+00  -1.8640113e+00   9.6583407e-01   1.0209320e+00  -7.2740287e-01  -2.1454028e-02  -1.5209504e+00  -1.1729256e+00  -1.2318420e+00  -6.6954530e-01  -5.5763716e-01  -1.2084419e-01   5.8838837e-01   7.3761361e-01  -6.9775064e-01   6.3816970e-01  -1.5128194e+00  -7.4181361e-01  -6.4120353e-01   1.3222630e+00   2.3100683e+00   2.0704887e+00  -1.3161593e+00  -7.5925333e-01  -1.7151289e+00  -2.7300802e+00  -2.4090953e-02   1.5877329e+00   2.3514826e+00   2.1720516e+00   3.1138498e+00   2.6283137e+00   3.4484725e+00   3.6752722e+00  -8.2951606e-01  -1.2089632e+00  -8.8110263e-01   1.6791010e+00   3.8654129e+00
  -1.1591394e+00   1.9470146e-01  -1.6041593e+00  -9.6270457e-01  -1.4121075e+00  -1.2820825e+00  -8.3312359e-02   6.6905472e-02   2.6214137e+00   2.7809035e+00  -2.2198854e+00  -9.0344253e-01  -9.4919565e-01  -4.1130581e-01   1.5856130e+00   3.4165380e+00  -1.1728918e+00  -1.1330067e+00   4.3209735e-02  -9.9211290e-01   3.7384653e+00  -7.0386144e-01  -7.0189687e-01  -1.3941920e+00  -1.2890314e+00  -1.1098428e+00  -1.2647469e+00  -9.7157684e-01  -9.3404773e-01   1.9500604e-01   3.0767802e-01  -7.4606576e-01   3.7134740e-02  -1.7733130e+00  -1.1310422e+00  -9.5949682e-01  -1.7547591e+00   1.1185870e+00   1.1429883e+00  -7.2264209e-01  -1.6832197e-01  -1.5010446e+00  -1.1924369e+00  -1.2313240e+00  -6.7320403e-01  -5.2066526e-01  -1.0037467e-01   6.9147155e-01   7.9078189e-01  -7.9613975e-01   3.6394185e-01  -1.6144225e+00  -9.0187576e-01  -6.6796872e-01   1.1442026e+00   2.4496467e+00   2.1838352e+00  -1.4977421e+00  -1.0342497e+00  -1.8799222e+00  -2.9541536e+00  -1.3034347e-01   1.4085232e+00   2.2595231e+00   2.0563509e+00   3.1644570e+00   2.5901396e+00   3.5577025e+00   3.7305052e+00  -8.8799628e-01  -1.1226472e+00  -7.7452543e-01   1.7904248e+00   3.9605686e+00
  -1.2302822e+00   4.3595328e-02  -1.5574542e+00  -1.0059250e+00  -1.3183543e+00  -1.1295987e+00   4.1664376e-02   1.4671363e-01   2.8127437e+00   2.8921817e+00  -2.2822899e+00  -1.1009667e+00  -1.0312681e+00  -6.7358660e-01   1.6329733e+00   3.2548707e+00  -1.1719885e+00  -1.0018182e+00   1.5849867e-01  -1.0911772e+00   3.8541036e+00  -6.5454166e-01  -7.3704522e-01  -1.2692247e+00  -1.2109964e+00  -9.9022477e-01  -1.0968766e+00  -8.8143109e-01  -7.7764748e-01   3.1873966e-01   4.0402169e-01  -7.7464210e-01  -5.8394717e-02  -1.6368914e+00  -1.0857294e+00  -8.5191094e-01  -1.6452207e+00   1.2753056e+00   1.2389932e+00  -7.0368515e-01  -3.2395135e-01  -1.4590232e+00  -1.2249358e+00  -1.1924817e+00  -6.9410687e-01  -4.4036909e-01  -1.1154925e-01   8.1519963e-01   8.0970539e-01  -8.7587713e-01   7.0543668e-02  -1.6850339e+00  -1.0846023e+00  -6.5235053e-01   9.2401798e-01   2.5898426e+00   2.2345479e+00  -1.6553838e+00  -1.3389731e+00  -2.0141634e+00  -3.2016565e+00  -2.1087860e-01   1.1891174e+00   2.1846431e+00   1.8932688e+00   3.2068756e+00   2.4951656e+00   3.6269875e+00   3.7245734e+00  -9.3223922e-01  -1.0259152e+00  -6.3433372e-01   1.8922303e+00   3.9958747e+00
  -1.2719954e+00  -9.7100069e-02  -1.5000766e+00  -1.0415617e+00  -1.1935145e+00  -9.7946339e-01   1.9421930e-01   2.1269650e-01   2.9721585e+00   2.9453686e+00  -2.3176300e+00  -1.3145804e+00  -1.0771652e+00  -9.6661930e-01   1.6988252e+00   3.0327771e+00  -1.1562882e+00  -8.5052924e-01   2.9306052e-01  -1.1670615e+00   3.9181786e+00  -5.9204077e-01  -7.6000594e-01  -1.1279238e+00  -1.1270152e+00  -8.4515034e-01  -9.2242115e-01  -7.5519257e-01  -6.0981815e-01   4.6482904e-01   4.9907739e-01  -7.8363733e-01  -1.4713185e-01  -1.4828375e+00  -1.0433760e+00  -7.0477383e-01  -1.5385680e+00   1.4320017e+00   1.3109335e+00  -6.6757016e-01  -4.8727657e-01  -1.3942785e+00  -1.2712951e+00  -1.1162106e+00  -7.3328565e-01  -3.2069011e-01  -1.5393006e-01   9.5384104e-01   7.9642208e-01  -9.3075280e-01  -2.3617496e-01  -1.7217728e+00  -1.2877298e+00  -5.9716253e-01   6.6764213e-01   2.7242845e+00   2.2273219e+00  -1.7837519e+00  -1.6696537e+00  -2.1138744e+00  -3.4684820e+00  -2.6667397e-01   9.3391771e-01   2.1238907e+00   1.6862773e+00   3.2361520e+00   2.3473652e+00   3.6539846e+00   3.6597846e+00  -9.6015595e-01  -9.2096703e-01  -4.6526401e-01   1.9840739e+00   3.9713467e+00
  -1.2801569e+00  -2.2391652e-01  -1.4319677e+00  -1.0699565e+00  -1.0405379e+00  -8.3682369e-01   3.6846532e-01   2.6428522e-01   3.0974681e+00   2.9467725e+00  -2.3226777e+00  -1.5413066e+00  -1.0868073e+00  -1.2847142e+00   1.7773711e+00   2.7569246e+00  -1.1258785e+00  -6.8354009e-01   4.4249220e-01  -1.2164331e+00   3.9328071e+00  -5.1669829e-01  -7.7064793e-01  -9.7268425e-01  -1.0396938e+00  -6.7832451e-01  -7.4683248e-01  -5.9733711e-01  -4.3618046e-01   6.2805284e-01   5.9088786e-01  -7.7080904e-01  -2.2690247e-01  -1.3134602e+00  -1.0060854e+00  -5.2383481e-01  -1.4375976e+00   1.5847384e+00   1.3616342e+00  -6.1204003e-01  -6.5704166e-01  -1.3071230e+00  -1.3318667e+00  -1.0048974e+00  -7.9097085e-01  -1.6714041e-01  -2.2572868e-01   1.1011612e+00   7.5435783e-01  -9.5534300e-01  -5.5011510e-01  -1.7232199e+00  -1.5082848e+00  -5.0667708e-01   3.8258545e-01   2.8470778e+00   2.1691322e+00  -1.8787986e+00  -2.0217787e+00  -2.1764494e+00  -3.7496486e+00  -2.9960953e-01   6.4879669e-01   2.0738758e+00   1.4405590e+00   3.2479247e+00   2.1525244e+00   3.6375796e+00   3.5401773e+00  -9.7033422e-01  -8.1006037e-01  -2.7314668e-01   2.0657572e+00   3.8886723e+00
  -1.2518244e+00  -3.3403468e-01  -1.3533743e+00  -1.0916976e+00  -8.6342877e-01  -7.0632970e-01   5.5764270e-01   3.0160261e-01   3.1875732e+00   2.9041314e+00  -2.2953760e+00  -1.7777817e+00  -1.0616027e+00  -1.6209205e+00   1.8624733e+00   2.4363096e+00  -1.0813745e+00  -5.0568223e-01   6.0180223e-01  -1.2369737e+00   3.9014437e+00  -4.2936092e-01  -7.6922935e-01  -8.0624342e-01  -9.5153439e-01  -4.9418598e-01  -5.7538247e-01  -4.1356456e-01  -2.6238799e-01   8.0248249e-01   6.7766589e-01  -7.3484873e-01  -2.9591584e-01  -1.1316019e+00  -9.7562134e-01  -3.1619823e-01  -1.3445797e+00   1.7296994e+00   1.3945624e+00  -5.3566587e-01  -8.3170437e-01  -1.1988013e+00  -1.4063722e+00  -8.6233395e-01  -8.6647933e-01   1.3416474e-02  -3.2382101e-01   1.2506318e+00   6.8816012e-01  -9.4524288e-01  -8.6510873e-01  -1.6894445e+00  -1.7425745e+00  -3.8644796e-01   7.7694935e-02   2.9529376e+00   2.0688391e+00  -1.9379012e+00  -2.3901367e+00  -2.2007425e+00  -4.0393619e+00  -3.1236195e-01   3.4094048e-01   2.0308700e+00   1.1628288e+00   3.2385450e+00   1.9179708e+00   3.5778830e+00   3.3713207e+00  -9.6211129e-01  -6.9547414e-01  -6.4639563e-02   2.1372471e+00   3.7511072e+00
  -1.1853542e+00  -4.2534708e-01  -1.2649028e+00  -1.1075573e+00  -6.6711097e-01  -5.9189390e-01   7.5438465e-01   3.2543953e-01   3.2423776e+00   2.8261772e+00  -2.2348772e+00  -2.0202721e+00  -1.0043522e+00  -1.9671679e+00   1.9478656e+00   2.0818900e+00  -1.0239272e+00  -3.2202636e-01   7.6562466e-01  -1.2274471e+00   3.8286222e+00  -3.3139710e-01  -7.5639717e-01  -6.3163649e-01  -8.6485742e-01  -2.9774390e-01  -4.1294240e-01  -2.1053825e-01  -9.3868005e-02   9.8172618e-01   7.5785191e-01  -6.7545448e-01  -3.5282169e-01  -9.4059180e-01  -9.5330547e-01  -9.0018439e-02  -1.2611393e+00   1.8632571e+00   1.4136007e+00  -4.3792437e-01  -1.0093567e+00  -1.0714458e+00  -1.4938281e+00  -6.9355039e-01  -9.5815341e-01   2.1306141e-01  -4.4383399e-01   1.3956596e+00   6.0346498e-01  -8.9725469e-01  -1.1750997e+00  -1.6219443e+00  -1.9862215e+00  -2.4307023e-01  -2.3716302e-01   3.0372936e+00   1.9366990e+00  -1.9599260e+00  -2.7688998e+00  -2.1870800e+00  -4.3311342e+00  -3.0826567e-01   1.8615973e-02   1.9909112e+00   8.6107875e-01   3.2051545e+00   1.6522384e+00   3.4761676e+00   3.1600443e+00  -9.3561129e-01  -5.7947038e-01   1.5308477e-01   2.1985937e+00   3.5632964e+00
  -1.0804671e+00  -4.9648866e-01  -1.1675538e+00  -1.1184322e+00  -4.5724093e-01  -4.9649342e-01   9.5102612e-01   3.3719460e-01   3.2626591e+00   2.7221653e+00  -2.1415236e+00  -2.2647159e+00  -9.1907569e-01  -2.3144810e+00   2.0273740e+00   1.7061033e+00  -9.5520815e-01  -1.3767406e-01   9.2845753e-01  -1.1877196e+00   3.7196584e+00  -2.2468367e-01  -7.3317292e-01  -4.5213553e-01  -7.8173860e-01  -9.4378200e-02  -2.6378270e-01   4.4336052e-03   6.4424190e-02   1.1592073e+00   8.3016268e-01  -5.9334942e-01  -3.9674696e-01  -7.4416622e-01  -9.3994173e-01   1.4586929e-01  -1.1881793e+00   1.9820409e+00   1.4228026e+00  -3.1922611e-01  -1.1876725e+00  -9.2798462e-01  -1.5925146e+00  -5.0457999e-01  -1.0633588e+00   4.2317936e-01  -5.8030286e-01   1.5298264e+00   5.0660792e-01  -8.0952140e-01  -1.4743196e+00  -1.5235087e+00  -2.2342422e+00  -8.3885637e-02  -5.5148610e-01   3.0963638e+00   1.7838070e+00  -1.9452136e+00  -3.1517506e+00  -2.1372008e+00  -4.6179717e+00  -2.9114493e-01  -3.0913111e-01   1.9499262e+00   5.4424719e-01   3.1457217e+00   1.3646773e+00   3.3347530e+00   2.9141075e+00  -8.9174368e-01  -4.6425578e-01   3.7268112e-01   2.2498550e+00   3.3310306e+00
  -9.3825416e-01  -5.4683630e-01  -1.0627331e+00  -1.1252870e+00  -2.3997551e-01  -4.2202584e-01   1.1399404e+00   3.3878245e-01   3.2499158e+00   2.6014046e+00  -2.0167764e+00  -2.5067943e+00  -8.1077103e-01  -2.6532646e+00   2.0951399e+00   1.3222978e+00  -8.7736742e-01   4.2453604e-02   1.0849146e+00  -1.1187313e+00   3.5803353e+00  -1.1156438e-01  -7.0092641e-01  -2.7117322e-01  -7.0396320e-01   1.1038505e-01  -1.3140385e-01   2.2375597e-01   2.0822652e-01   1.3284615e+00   8.9362891e-01  -4.9024813e-01  -4.2731289e-01  -5.4636060e-01  -9.3577354e-01   3.8236179e-01  -1.1258479e+00   2.0830092e+00   1.4261501e+00  -1.8089454e-01  -1.3638911e+00  -7.7200459e-01  -1.6999945e+00  -3.0216779e-01  -1.1785439e+00   6.3486423e-01  -7.2689305e-01   1.6471331e+00   4.0429737e-01  -6.8159823e-01  -1.7574533e+00  -1.3980189e+00  -2.4811717e+00   8.3351927e-02  -8.5456978e-01   3.1272025e+00   1.6215057e+00  -1.8954912e+00  -3.5320497e+00  -2.0541237e+00  -4.8926244e+00  -2.6512448e-01  -6.3283621e-01   1.9038583e+00   2.2183164e-01   3.0590434e+00   1.0650302e+00   3.1568529e+00   2.6418375e+00  -8.3216439e-01  -3.5194377e-01   5.8698322e-01   2.2910389e+00   3.0609555e+00
  -7.6112711e-01  -5.7648145e-01  -9.5223831e-01  -1.1291120e+00  -2.1710692e-02  -3.6922716e-01   1.3138861e+00   3.3251739e-01   3.2062043e+00   2.4728133e+00  -1.8630999e+00  -2.7420345e+00  -6.8512141e-01  -2.9736455e+00   2.1458398e+00   9.4410575e-01  -7.9296993e-01   2.1381939e-01   1.2299739e+00  -1.0224260e+00   3.4165949e+00   5.2163623e-03  -6.6133934e-01  -9.2256902e-02  -6.3299858e-01   3.1110782e-01  -1.8406031e-02   4.3992162e-01   3.3415390e-01   1.4834363e+00   9.4762195e-01  -3.6877405e-01  -4.4463574e-01  -3.5137980e-01  -9.4047784e-01   6.1052144e-01  -1.0735510e+00   2.1635253e+00   1.4273303e+00  -2.5099156e-02  -1.5348429e+00  -6.0758083e-01  -1.8131797e+00  -9.3442639e-02  -1.2993625e+00   8.3934624e-01  -8.7667506e-01   1.7422358e+00   3.0326957e-01  -5.1446354e-01  -2.0197924e+00  -1.2502031e+00  -2.7212242e+00   2.5083555e-01  -1.1359693e+00   3.1277281e+00   1.4607958e+00  -1.8137188e+00  -3.9030381e+00  -1.9419511e+00  -5.1478871e+00  -2.3442590e-01  -9.4301497e-01   1.8488078e+00  -9.6534488e-02   2.9447180e+00   7.6299883e-01   2.9463924e+00   2.3517517e+00  -7.5920337e-01  -2.4451941e-01   7.8934432e-01   2.3220686e+00   2.7602603e+00
  -5.5271571e-01  -5.8618253e-01  -8.3822089e-01  -1.1308942e+00   1.9119344e-01  -3.3765488e-01   1.4663445e+00   3.2098074e-01   3.1339842e+00   2.3445295e+00  -1.6838137e+00  -2.9659420e+00  -5.4817253e-01  -3.2658607e+00   2.1748942e+00   5.8480019e-01  -7.0491438e-01   3.7245191e-01   1.3592102e+00  -9.0164357e-01   3.2342592e+00   1.2259973e-01  -6.1636244e-01   8.1121872e-02  -5.6998771e-01   5.0266863e-01   7.3595713e-02   6.4587838e-01   4.3983657e-01   1.6187757e+00   9.9186773e-01  -2.3233586e-01  -4.4931465e-01  -1.6345640e-01  -9.5319586e-01   8.2200367e-01  -1.0300065e+00   2.2214373e+00   1.4295449e+00   1.4524955e-01  -1.6970201e+00  -4.3908559e-01  -1.9284470e+00   1.1442670e-01  -1.4208495e+00   1.0284177e+00  -1.0224363e+00   1.8106669e+00   2.0994888e-01  -3.1047162e-01  -2.2573716e+00  -1.0853648e+00  -2.9484927e+00   4.1107089e-01  -1.3859638e+00   3.0967368e+00   1.3117899e+00  -1.7038807e+00  -4.2580663e+00  -1.8056198e+00  -5.3769308e+00  -2.0315819e-01  -1.2305777e+00   1.7811825e+00  -4.0151369e-01   2.8031024e+00   4.6782846e-01   2.7078186e+00   2.0521942e+00  -6.7576527e-01  -1.4380901e-01   9.7394545e-01   2.3427771e+00   2.4363660e+00
  -3.1772229e-01  -5.7730266e-01  -7.2312877e-01  -1.1316062e+00   3.9268401e-01  -3.2573625e-01   1.5918284e+00   3.0688086e-01   3.0359829e+00   2.2236005e+00  -1.4829211e+00  -3.1741575e+00  -4.0600023e-01  -3.5206670e+00   2.1786547e+00   2.5667158e-01  -6.1634097e-01   5.1509437e-01   1.4689959e+00  -7.5998673e-01   3.0388010e+00   2.3731163e-01  -5.6816879e-01   2.4557617e-01  -5.1576170e-01   6.8046978e-01   1.4400676e-01   8.3536419e-01   5.2400425e-01   1.7300721e+00   1.0264494e+00  -8.4974021e-02  -4.4241044e-01   1.3293162e-02  -9.7259983e-01   1.0094529e+00  -9.9333665e-01   2.2551590e+00   1.4353685e+00   3.2663563e-01  -1.8466905e+00  -2.7098909e-01  -2.0417938e+00   3.1457007e-01  -1.5376417e+00   1.1948314e+00  -1.1570126e+00   1.8490267e+00   1.3013539e-01  -7.3254861e-02  -2.4670829e+00  -9.0910545e-01  -3.1571674e+00   5.5722716e-01  -1.5959946e+00   3.0339022e+00   1.1832412e+00  -1.5707405e+00  -4.5908365e+00  -1.6506154e+00  -5.5736450e+00  -1.7511317e-01  -1.4872342e+00   1.6978545e+00  -6.8447575e-01   2.6352592e+00   1.8793467e-01   2.4459160e+00   1.7510093e+00  -5.8521214e-01  -5.1457972e-02   1.1360518e+00   2.3529309e+00   2.0966380e+00
  -6.1742987e-02  -5.5173993e-01  -6.0963499e-01  -1.1322087e+00   5.7726669e-01  -3.3087921e-01   1.6861420e+00   2.9291517e-01   2.9150906e+00   2.1157592e+00  -1.2649307e+00  -3.3626320e+00  -2.6439100e-01  -3.7297542e+00   2.1545642e+00  -2.9530402e-02  -5.3053319e-01   6.3931060e-01   1.5566573e+00  -6.0167217e-01   2.8351755e+00   3.4596837e-01  -5.1910525e-01   3.9790505e-01  -4.7086930e-01   8.4060907e-01   1.9323659e-01   1.0031892e+00   5.8651126e-01   1.8140681e+00   1.0517962e+00   6.8810825e-02  -4.2541718e-01   1.7500399e-01  -9.9699056e-01   1.1668414e+00  -9.6119022e-01   2.2637475e+00   1.4466603e+00   5.1509094e-01  -1.9800518e+00  -1.0766667e-01  -2.1490261e+00   5.0072849e-01  -1.6442322e+00   1.3326485e+00  -1.2736194e+00   1.8551390e+00   6.8740491e-02   1.9241387e-01  -2.6467669e+00  -7.2705746e-01  -3.3417747e+00   6.8345547e-01  -1.7590480e+00   2.9397691e+00   1.0821820e+00  -1.4195759e+00  -4.8956434e+00  -1.4826705e+00  -5.7329571e+00  -1.5357494e-01  -1.7058600e+00   1.5963193e+00  -9.3785882e-01   2.4429086e+00  -6.9401379e-02   2.1656418e+00   1.4552732e+00  -4.9123543e-01   3.1082455e-02   1.2722020e+00   2.3522785e+00   1.7481408e+00
   2.0893287e-01  -5.1185327e-01  -5.0055699e-01  -1.1336652e+00   7.4022223e-01  -3.4963779e-01   1.7465746e+00   2.8164185e-01   2.7742908e+00   2.0253081e+00  -1.0346811e+00  -3.5278068e+00  -1.2855558e-01  -3.8861318e+00   2.1012778e+00  -2.6505791e-01  -4.5081811e-01   7.4354149e-01   1.6205778e+00  -4.3137364e-01   2.6277206e+00   4.4518240e-01  -4.7164308e-01   5.3516365e-01  -4.3561940e-01   9.8000611e-01   2.2263200e-01   1.1454456e+00   6.2829931e-01   1.8687968e+00   1.0686605e+00   2.2423608e-01  -4.0022700e-01   3.1818203e-01  -1.0244182e+00   1.2897322e+00  -9.3088846e-01   2.2469721e+00   1.4645361e+00   7.0635570e-01  -2.0934165e+00   4.6775023e-02  -2.2459655e+00   6.6752244e-01  -1.7352417e+00   1.4375126e+00  -1.3661630e+00   1.8281579e+00   2.9586415e-02   4.8079042e-01  -2.7952700e+00  -5.4464512e-01  -3.4974175e+00   7.8515358e-01  -1.8699583e+00   2.8157377e+00   1.0136888e+00  -1.2559129e+00  -5.1676006e+00  -1.3074691e+00  -5.8511076e+00  -1.4115493e-01  -1.8808043e+00   1.4748517e+00  -1.1554554e+00   2.2283835e+00  -2.9824846e-01   1.8719933e+00   1.1711016e+00  -3.9772509e-01   1.0255964e-01   1.3803176e+00   2.3406200e+00   1.3974512e+00
   4.8753453e-01  -4.6038732e-01  -3.9877328e-01  -1.1369600e+00   8.7777707e-01  -3.7792274e-01   1.7720174e+00   2.7536735e-01   2.6166253e+00   1.9551016e+00  -7.9718026e-01  -3.6667874e+00  -2.8921074e-03  -3.9844687e+00   2.0187428e+00  -4.4349894e-01  -3.8046750e-01   8.2710979e-01   1.6602377e+00  -2.5406620e-01   2.4201254e+00   5.3166363e-01  -4.2832651e-01   6.5472016e-01  -4.1012951e-01   1.0964770e+00   2.3436335e-01   1.2596337e+00   6.5130118e-01   1.8936491e+00   1.0780808e+00   3.7641010e-01  -3.6908623e-01   4.3980179e-01  -1.0528175e+00   1.3754482e+00  -8.9958414e-01   2.2053663e+00   1.4893960e+00   8.9603457e-01  -2.1834145e+00   1.8864408e-01  -2.3286660e+00   8.1066296e-01  -1.8056906e+00   1.5068337e+00  -1.4295147e+00   1.7686207e+00   1.5280544e-02   7.8535012e-01  -2.9124711e+00  -3.6688062e-01  -3.6200107e+00   8.5916368e-01  -1.9256123e+00   2.6640417e+00   9.8078815e-01  -1.0852784e+00  -5.4028337e+00  -1.1303781e+00  -5.9258554e+00  -1.3966307e-01  -2.0081161e+00   1.3326460e+00  -1.3326041e+00   1.9945933e+00  -4.9414143e-01   1.5699074e+00   9.0353933e-01  -3.0864098e-01   1.6191742e-01   1.4597266e+00   2.3178875e+00   1.0505340e+00
   7.6702336e-01  -4.0039637e-01  -3.0714133e-01  -1.1431115e+00   9.8722080e-01  -4.1124442e-01   1.7629924e+00   2.7605388e-01   2.4451895e+00   1.9066221e+00  -5.5746760e-01  -3.7774960e+00   1.0918889e-01  -4.0213615e+00   1.9082220e+00  -5.6096795e-01  -3.2260218e-01   8.9017448e-01   1.6761942e+00  -7.4876090e-02   2.2154618e+00   6.0231379e-01  -3.9171680e-01   7.5430069e-01  -3.9437440e-01   1.1887544e+00   2.3127088e-01   1.3446990e+00   6.5828786e-01   1.8893643e+00   1.0813335e+00   5.2049336e-01  -3.3453944e-01   5.3737984e-01  -1.0801457e+00   1.4231400e+00  -8.6442890e-01   2.1402562e+00   1.5210038e+00   1.0797413e+00  -2.2472007e+00   3.1477508e-01  -2.3936216e+00   9.2709479e-01  -1.8512582e+00   1.5398734e+00  -1.4597330e+00   1.6784387e+00   2.7167837e-02   1.0989925e+00  -2.9992630e+00  -1.9820451e-01  -3.7064907e+00   9.0388927e-01  -1.9250395e+00   2.4877103e+00   9.8449764e-01  -9.1298392e-01  -5.5986297e+00  -9.5622375e-01  -5.9565966e+00  -1.5002277e-01  -2.0856780e+00   1.1699316e+00  -1.4662805e+00   1.7449916e+00  -6.5409657e-01   1.2641981e+00   6.5653405e-01  -2.2788950e-01   2.0829055e-01   1.5111043e+00   2.2842262e+00   7.1268258e-01
   1.0403021e+00  -3.3516524e-01  -2.2841749e-01  -1.1531745e+00   1.0669670e+00  -4.4497285e-01   1.7215922e+00   2.8524962e-01   2.2631481e+00   1.8801376e+00  -3.2050142e-01  -3.8587894e+00   2.0537093e-01  -3.9955101e+00   1.7722635e+00  -6.1614725e-01  -2.8009758e-01   9.3364146e-01   1.6699984e+00   1.0106083e-01   2.0162623e+00   6.5431341e-01  -3.6432842e-01   8.3202472e-01  -3.8822684e-01   1.2564595e+00   2.1667984e-01   1.4009793e+00   6.5266981e-01   1.8579459e+00   1.0798706e+00   6.5184310e-01  -2.9935798e-01   6.0902628e-01  -1.1045130e+00   1.4337510e+00  -8.2273814e-01   2.0537572e+00   1.5586044e+00   1.2532265e+00  -2.2826485e+00   4.2260569e-01  -2.4379496e+00   1.0150690e+00  -1.8685093e+00   1.5377238e+00  -1.4542222e+00   1.5608239e+00   6.5358946e-02   1.4142535e+00  -3.0574927e+00  -4.2370690e-02  -3.7549863e+00   9.1932705e-01  -1.8693880e+00   2.2905140e+00   1.0239899e+00  -7.4395022e-01  -5.7535338e+00  -7.8912649e-01  -5.9443884e+00  -1.7223773e-01  -2.1132452e+00   9.8804798e-01  -1.5550885e+00   1.4835415e+00  -7.7653554e-01   9.5952203e-01   4.3298152e-01  -1.5920726e-01   2.4100133e-01   1.5363333e+00   2.2400675e+00   3.8851383e-01
   1.3004138e+00  -2.6812560e-01  -1.6517920e-01  -1.1682238e+00   1.1165592e+00  -4.7460074e-01   1.6513340e+00   3.0404162e-01   2.0737581e+00   1.8749143e+00  -9.1072264e-02  -3.9105313e+00   2.8446877e-01  -3.9077909e+00   1.6146080e+00  -6.1018682e-01  -2.5549060e-01   9.5903814e-01   1.6440570e+00   2.6873123e-01   1.8246290e+00   6.8520277e-01  -3.4855533e-01   8.8643378e-01  -3.9148575e-01   1.3000285e+00   1.9419580e-01   1.4300718e+00   6.3826316e-01   1.8025057e+00   1.0752496e+00   7.6613986e-01  -2.6645226e-01   6.5347582e-01  -1.1242947e+00   1.4098823e+00  -7.7214724e-01   1.9487326e+00   1.6010687e+00   1.4124892e+00  -2.2885163e+00   5.1022005e-01  -2.4595430e+00   1.0741448e+00  -1.8550792e+00   1.5031838e+00  -1.4118221e+00   1.4201517e+00   1.2882495e-01   1.7235185e+00  -3.0898655e+00   9.7623852e-02  -3.7649372e+00   9.0701049e-01  -1.7617902e+00   2.0768845e+00   1.0968554e+00  -5.8257872e-01  -5.8673861e+00  -6.3239891e-01  -5.8918803e+00  -2.0541281e-01  -2.0923870e+00   7.8946787e-01  -1.5991652e+00   1.2146694e+00  -8.6113757e-01   6.6036457e-01   2.3483020e-01  -1.0605085e-01   2.5956186e-01   1.5382988e+00   2.1861801e+00   8.2005438e-02
   1.5407297e+00  -2.0276479e-01  -1.1974720e-01  -1.1893158e+00   1.1366237e+00  -4.9599342e-01   1.5569375e+00   3.3303060e-01   1.8803907e+00   1.8894655e+00   1.2626316e-01  -3.9336092e+00   3.4639947e-01  -3.7612182e+00   1.4400392e+00  -5.4648016e-01  -2.5088755e-01   9.6836527e-01   1.6014512e+00   4.2336811e-01   1.6423553e+00   6.9295807e-01  -3.4658573e-01   9.1651871e-01  -4.0388719e-01   1.3206063e+00   1.6749223e-01   1.4346329e+00   6.1903604e-01   1.7270506e+00   1.0690527e+00   8.5949751e-01  -2.3876695e-01   6.7010446e-01  -1.1382149e+00   1.3555711e+00  -7.1075169e-01   1.8287154e+00   1.6470489e+00   1.5538703e+00  -2.2645697e+00   5.7636364e-01  -2.4571740e+00   1.1051254e+00  -1.8098027e+00   1.4405440e+00  -1.3328251e+00   1.2617639e+00   2.1554531e-01   2.0192347e+00  -3.0998050e+00   2.1956905e-01  -3.7371446e+00   8.6987265e-01  -1.6071307e+00   1.8518103e+00   1.1994332e+00  -4.3266622e-01  -5.9412958e+00  -4.8850767e-01  -5.8031580e+00  -2.4782996e-01  -2.0263454e+00   5.7775875e-01  -1.6000177e+00   9.4320067e-01  -9.0864436e-01   3.7103780e-01   6.3221535e-02  -7.1492711e-02   2.6368566e-01   1.5206339e+00   2.1236964e+00  -2.0343928e-01
   1.7551224e+00  -1.4252726e-01  -9.4107431e-02  -1.2174279e+00   1.1287774e+00  -5.0561206e-01   1.4440407e+00   3.7232544e-01   1.6865403e+00   1.9218121e+00   3.2723393e-01  -3.9298940e+00   3.9209451e-01  -3.5607963e+00   1.2541789e+00  -4.3034260e-01  -2.6787440e-01   9.6393581e-01   1.5457250e+00   5.6056650e-01   1.4710428e+00   6.7606457e-01  -3.6030577e-01   9.2174526e-01  -4.2509798e-01   1.3199169e+00   1.4010270e-01   1.4181280e+00   5.9885092e-01   1.6362259e+00   1.0628032e+00   9.2855902e-01  -2.1916227e-01   6.5893419e-01  -1.1453988e+00   1.2759987e+00  -6.3722543e-01   1.6977906e+00   1.6951318e+00   1.6741385e+00  -2.2116495e+00   6.2043496e-01  -2.4305468e+00   1.1099356e+00  -1.7327796e+00   1.3552911e+00  -1.2189239e+00   1.0917231e+00   3.2269307e-01   2.2941179e+00  -3.0912862e+00   3.2203551e-01  -3.6737466e+00   8.1203552e-01  -1.4117376e+00   1.6207055e+00   1.3271784e+00  -2.9736082e-01  -5.9775553e+00  -3.5909383e-01  -5.6835123e+00  -2.9707472e-01  -1.9198208e+00   3.5747560e-01  -1.5603159e+00   6.7426892e-01  -9.2064480e-01   9.5678287e-02  -8.1353349e-02  -5.8122081e-02   2.5330957e-01   1.4874346e+00   2.0541078e+00  -4.6491591e-01
   1.9381253e+00  -9.0707959e-02  -8.9831771e-02  -1.2533785e+00   1.0954988e+00  -5.0069743e-01   1.3188708e+00   4.2155635e-01   1.4958103e+00   1.9697305e+00   5.0790107e-01  -3.9021430e+00   4.2336124e-01  -3.3132724e+00   1.0632353e+00  -2.6862300e-01  -3.0743235e-01   9.4821405e-01   1.4806564e+00   6.7639220e-01   1.3122011e+00   6.3358486e-01  -3.9119709e-01   9.0208000e-01  -4.5469445e-01   1.3001206e+00   1.1523026e-01   1.3845518e+00   5.8121997e-01   1.5350316e+00   1.0578814e+00   9.7058070e-01  -2.1028638e-01   6.2062842e-01  -1.1453884e+00   1.1771454e+00  -5.5090994e-01   1.5604439e+00   1.7439765e+00   1.7705634e+00  -2.1316781e+00   6.4245909e-01  -2.3802929e+00   1.0914499e+00  -1.6253733e+00   1.2537530e+00  -1.0730965e+00   9.1652638e-01   4.4684023e-01   2.5413502e+00  -3.0686464e+00   4.0433747e-01  -3.5781154e+00   7.3853987e-01  -1.1830214e+00   1.3892522e+00   1.4750336e+00  -1.7915122e-01  -5.9795017e+00  -2.4504238e-01  -5.5391559e+00  -3.5020638e-01  -1.7787037e+00   1.3398606e-01  -1.4836626e+00   4.1319877e-01  -8.9936394e-01  -1.6176409e-01  -1.9889993e-01  -6.7952873e-02   2.2862428e-01   1.4429666e+00   1.9792269e+00  -6.9994605e-01
   2.0850769e+00  -5.0341100e-02  -1.0799953e-01  -1.2977352e+00   1.0399655e+00  -4.7940490e-01   1.1878933e+00   4.7990420e-01   1.3118807e+00   2.0309755e+00   6.6470531e-01  -3.8538483e+00   4.4270340e-01  -3.0268076e+00   8.7371603e-01  -6.9280356e-02  -3.6986348e-01   9.2366484e-01   1.4100284e+00   7.6748338e-01   1.1673194e+00   5.6522229e-01  -4.4023445e-01   8.5801283e-01  -4.9212858e-01   1.2636692e+00   9.5584422e-02   1.3381392e+00   5.6909028e-01   1.4285320e+00   1.0554462e+00   9.8350701e-01  -2.1444634e-01   5.5647722e-01  -1.1381252e+00   1.0654184e+00  -4.5186862e-01   1.4213842e+00   1.7924283e+00   1.8409844e+00  -2.0275994e+00   6.4304689e-01  -2.3079127e+00   1.0532819e+00  -1.4901434e+00   1.1427041e+00  -8.9943793e-01   7.4279562e-01   5.8416846e-01   2.7547697e+00  -3.0363816e+00   4.6646884e-01  -3.4546817e+00   6.5503100e-01  -9.2908606e-01   1.1632244e+00   1.6377760e+00  -7.9882428e-02  -5.9513310e+00  -1.4659020e-01  -5.3769020e+00  -4.0396246e-01  -1.6097683e+00  -8.6767167e-02  -1.3743610e+00   1.6536084e-01  -8.4747425e-01  -3.9754948e-01  -2.8978416e-01  -1.0233977e-01   1.9010946e-01   1.3913826e+00   1.9011227e+00  -9.0641698e-01
   2.1922476e+00  -2.4087935e-02  -1.4912417e-01  -1.3507208e+00   9.6587101e-01  -4.4088331e-01   1.0574572e+00   5.4614559e-01   1.1384482e+00   2.1034625e+00   7.9452136e-01  -3.7890437e+00   4.5310986e-01  -2.7105882e+00   6.9211742e-01   1.5904543e-01  -4.5473340e-01   8.9262173e-01   1.3374159e+00   8.3114383e-01   1.0379078e+00   4.7137252e-01  -5.0779113e-01   7.9057202e-01  -5.3669098e-01   1.2131653e+00   8.3254785e-02   1.2830873e+00   5.6467268e-01   1.3215775e+00   1.0563688e+00   9.6603599e-01  -2.3348346e-01   4.6837142e-01  -1.1239015e+00   9.4727120e-01  -3.4090283e-01   1.2853482e+00   1.8396040e+00   1.8838711e+00  -1.9032568e+00   6.2334105e-01  -2.2156665e+00   9.9954620e-01  -1.3307145e+00   1.0289559e+00  -7.0294937e-01   5.7696030e-01   7.3067102e-01   2.9290466e+00  -2.9989336e+00   5.0901857e-01  -3.3086956e+00   5.6741819e-01  -6.5833911e-01   9.4829723e-01   1.8103220e+00  -7.9107281e-04  -5.8978765e+00  -6.3461214e-02  -5.2038276e+00  -4.5498458e-01  -1.4203490e+00  -2.9855373e-01  -1.2371936e+00  -6.3995629e-02  -7.6794013e-01  -6.0818770e-01  -3.5462204e-01  -1.6190681e-01   1.3856748e-01   1.3364702e+00   1.8220341e+00  -1.0825396e+00
   2.2569468e+00  -1.4128328e-02  -2.1309018e-01  -1.4121257e+00   8.7722844e-01  -3.8529527e-01   9.3346047e-01   6.1871260e-01   9.7914720e-01   2.1854031e+00   8.9472133e-01  -3.7120821e+00   4.5782179e-01  -2.3744051e+00   5.2460527e-01   4.0744388e-01  -5.6083643e-01   8.5718012e-01   1.2660021e+00   8.6542547e-01   9.2550683e-01   3.5315985e-01  -5.9356230e-01   7.0132774e-01  -5.8747470e-01   1.1512345e+00   7.9627990e-02   1.2233056e+00   5.6932676e-01   1.2185544e+00   1.0611846e+00   9.1767418e-01  -2.6866174e-01   3.5876280e-01  -1.1032900e+00   8.2884038e-01  -2.1952605e-01   1.1568990e+00   1.8849455e+00   1.8983740e+00  -1.7632134e+00   5.8495033e-01  -2.1064298e+00   9.3460387e-01  -1.1515934e+00   9.1895217e-01  -4.8929733e-01   4.2494774e-01   8.8233662e-01   3.0598438e+00  -2.9604847e+00   5.3306836e-01  -3.1459424e+00   4.8152447e-01  -3.7912106e-01   7.4984908e-01   1.9879718e+00   5.7445302e-02  -5.8243635e+00   4.9840210e-03  -5.0269392e+00  -5.0005400e-01  -1.2180121e+00  -4.9517703e-01  -1.0772226e+00  -2.6992726e-01  -6.6389966e-01  -7.9049480e-01  -3.9419794e-01  -2.4649185e-01   7.5150013e-02   1.2814472e+00   1.7442687e+00  -1.2268262e+00
   2.2776072e+00  -2.2061106e-02  -2.9910684e-01  -1.4812397e+00   7.7816969e-01  -3.1377959e-01   8.2105124e-01   6.9576591e-01   8.3745241e-01   2.2753923e+00   9.6324527e-01  -3.6273968e+00   4.6009004e-01  -2.0282247e+00   3.7670302e-01   6.6710568e-01  -6.8618953e-01   8.1912029e-01   1.1984328e+00   8.6919886e-01   8.3166909e-01   2.1245188e-01  -6.9651371e-01   5.9237945e-01  -6.4334881e-01   1.0804151e+00   8.5350636e-02   1.1622100e+00   5.8350802e-01   1.1231784e+00   1.0700681e+00   8.3877868e-01  -3.2057500e-01   2.3060769e-01  -1.0770577e+00   7.1561742e-01  -8.9898464e-02   1.0402286e+00   1.9282416e+00   1.8843609e+00  -1.6125278e+00   5.2987337e-01  -1.9835147e+00   8.6280692e-01  -9.5794576e-01   8.1839758e-01  -2.6455873e-01   2.9189801e-01   1.0353085e+00   3.1439574e+00  -2.9247577e+00   5.4008055e-01  -2.9724343e+00   4.0274644e-01  -9.9374186e-02   5.7276559e-01   2.1665893e+00   9.4649661e-02  -5.7361548e+00   5.9595469e-02  -4.8528588e+00  -5.3632271e-01  -1.0102416e+00  -6.7081004e-01  -8.9961338e-01  -4.4798970e-01  -5.3858060e-01  -9.4166326e-01  -4.0941083e-01  -3.5511237e-01   1.3711488e-03   1.2288125e+00   1.6700971e+00  -1.3380868e+00
   2.2538450e+00  -4.8818464e-02  -4.0568399e-01  -1.5568112e+00   6.7275202e-01  -2.2836006e-01   7.2438240e-01   7.7527911e-01   7.1656728e-01   2.3724492e+00   9.9867630e-01  -3.5392659e+00   4.6293539e-01  -1.6817788e+00   2.5300145e-01   9.2964315e-01  -8.2805777e-01   7.7986294e-01   1.1367204e+00   8.4220791e-01   7.5791669e-01   5.1848357e-02  -8.1486314e-01   4.6632519e-01  -7.0294511e-01   1.0030704e+00   1.0033953e-01   1.1025712e+00   6.0678077e-01   1.0383414e+00   1.0828331e+00   7.3058260e-01  -3.8907909e-01   8.7295224e-02  -1.0460750e+00   6.1217600e-01   4.5277838e-02   9.3897462e-01   1.9696203e+00   1.8424335e+00  -1.4564983e+00   4.6041417e-01  -1.8504874e+00   7.8825414e-01  -7.5534850e-01   7.3193544e-01  -3.4964020e-02   1.8191648e-01   1.1860127e+00   3.1794322e+00  -2.8948386e+00   5.3178167e-01  -2.7941029e+00   3.3574104e-01   1.7363641e-01   4.2124534e-01   2.3427129e+00   1.1108210e-01  -5.6385024e+00   1.0128969e-01  -4.6875479e+00  -5.6152618e-01  -8.0415147e-01  -8.2032430e-01  -7.0948660e-01  -5.9443116e-01  -3.9524525e-01  -1.0593450e+00  -4.0124595e-01  -4.8595542e-01  -8.0895777e-02   1.1802642e+00   1.6016517e+00  -1.4154441e+00
   2.1864891e+00  -9.4597715e-02  -5.3063252e-01  -1.6370391e+00   5.6478355e-01  -1.3180913e-01   6.4643107e-01   8.5513083e-01   6.1930154e-01   2.4760082e+00   1.0003151e+00  -3.4515936e+00   4.6892677e-01  -1.3441955e+00   1.5690563e-01   1.1873488e+00  -9.8301246e-01   7.4045716e-01   1.0821977e+00   7.8510652e-01   7.0567964e-01  -1.2535783e-01  -9.4609853e-01   3.2621283e-01  -7.6466193e-01   9.2132733e-01   1.2383638e-01   1.0464257e+00   6.3789354e-01   9.6601901e-01   1.0989604e+00   5.9520117e-01  -4.7325327e-01  -6.7438590e-02  -1.0112280e+00   5.2196852e-01   1.8289266e-01   8.5605858e-01   2.0095146e+00   1.7739236e+00  -1.3003920e+00   3.7909339e-01  -1.7109824e+00   7.1457390e-01  -5.4953392e-01   6.6289739e-01   1.9334755e-01   9.7875816e-02   1.3312563e+00   3.1656446e+00  -2.8730266e+00   5.1005034e-01  -2.6165116e+00   2.8415666e-01   4.3353985e-01   2.9861782e-01   2.5135994e+00   1.0737599e-01  -5.5363176e+00   1.3092552e-01  -4.5360792e+00  -5.7416477e-01  -6.0623463e-01  -9.3959316e-01  -5.1179316e-01  -7.0637800e-01  -2.3715784e-01  -1.1417444e+00  -3.7076749e-01  -6.3639506e-01  -1.6943957e-01   1.1366844e+00   1.5408354e+00  -1.4583603e+00
   2.0775826e+00  -1.5881470e-01  -6.7109182e-01  -1.7196008e+00   4.5767859e-01  -2.7476702e-02   5.8889017e-01   9.3320051e-01   5.4794213e-01   2.5858729e+00   9.6824726e-01  -3.3677237e+00   4.7999284e-01  -1.0236865e+00   9.0432134e-02   1.4333873e+00  -1.1470197e+00   7.0160231e-01   1.0355225e+00   6.9947490e-01   6.7621896e-01  -3.1524703e-01  -1.0870323e+00   1.7547727e-01  -8.2668534e-01   8.3704719e-01   1.5450236e-01   9.9505046e-01   6.7490992e-01   9.0723988e-01   1.1176486e+00   4.3561545e-01  -5.7139388e-01  -2.2960550e-01  -9.7334138e-01   4.4720307e-01   3.1958494e-01   7.9355356e-01   2.0486052e+00   1.6808685e+00  -1.1491797e+00   2.8856179e-01  -1.5685364e+00   6.4474788e-01  -3.4614202e-01   6.1313894e-01   4.1454884e-01   4.1277494e-02   1.4682902e+00   3.1033502e+00  -2.8607261e+00   4.7681657e-01  -2.4446166e+00   2.5042316e-01   6.7500952e-01   2.0717618e-01   2.6772058e+00   8.4478345e-02  -5.4339769e+00   1.4920858e-01  -4.4024699e+00  -5.7364055e-01  -4.2216030e-01  -1.0257515e+00  -3.1121632e-01  -7.8200653e-01  -6.7568216e-02  -1.1877183e+00  -3.1912914e-01  -8.0303749e-01  -2.6174882e-01   1.0981904e+00   1.4892476e+00  -1.4666778e+00
   1.9303547e+00  -2.4008112e-01  -8.2358186e-01  -1.8017182e+00   3.5435177e-01   8.0904550e-02   5.5213566e-01   1.0074617e+00   5.0411911e-01   2.7021305e+00   9.0339930e-01  -3.2902974e+00   4.9728007e-01  -7.2730034e-01   5.4068750e-02   1.6619169e+00  -1.3155553e+00   6.6369946e-01   9.9673135e-01   5.8781261e-01   6.7053742e-01  -5.1336442e-01  -1.2338902e+00   1.7866975e-02  -8.8702505e-01   7.5182463e-01   1.9054575e-01   9.4900257e-01   7.1538443e-01   8.6211593e-01   1.1378869e+00   2.5563068e-01  -6.8104308e-01  -3.9506339e-01  -9.3311660e-01   3.8880558e-01   4.5191140e-01   7.5258584e-01   2.0877410e+00   1.5659642e+00  -1.0072903e+00   1.9152064e-01  -1.4264469e+00   5.8098717e-01  -1.5049552e-01   5.8297027e-01   6.2331153e-01   1.2176699e-02   1.5948419e+00   2.9946896e+00  -2.8583835e+00   4.3398048e-01  -2.2825845e+00   2.3561258e-01   8.9384450e-01   1.4802928e-01   2.8321153e+00   4.3598166e-02  -5.3351677e+00   1.5663142e-01  -4.2895812e+00  -5.6033932e-01  -2.5662522e-01  -1.0773974e+00  -1.1209725e-01  -8.2069044e-01   1.1029107e-01  -1.1968800e+00  -2.4760049e-01  -9.8179435e-01  -3.5506313e-01   1.0642439e+00   1.4481286e+00  -1.4406696e+00
   1.7491595e+00  -3.3620840e-01  -9.8407835e-01  -1.8802545e+00   2.5715768e-01   1.8942601e-01   5.3526741e-01   1.0760678e+00   4.8867387e-01   2.8250314e+00   8.0757552e-01  -3.2211607e+00   5.2106887e-01  -4.6074635e-01   4.6705184e-02   1.8681442e+00  -1.4837372e+00   6.2692922e-01   9.6533108e-01   4.5350713e-01   6.8928307e-01  -7.1483123e-01  -1.3824285e+00  -1.4263397e-01  -9.4356269e-01   6.6701925e-01   2.2987384e-01   9.0821391e-01   7.5656861e-01   8.2992595e-01   1.1585392e+00   5.9809682e-02  -7.9905123e-01  -5.5961204e-01  -8.9108819e-01   3.4646654e-01   5.7651740e-01   7.3327535e-01   2.1278478e+00   1.4325052e+00  -8.7840503e-01   9.0654847e-02  -1.2876653e+00   5.2466810e-01   3.2592413e-02   5.7118559e-01   8.1495315e-01   9.1751193e-03   1.7091164e+00   2.8431536e+00  -2.8654812e+00   3.8335228e-01  -2.1336807e+00   2.3937851e-01   1.0869851e+00   1.2097949e-01   2.9774176e+00  -1.3834196e-02  -5.2427877e+00   1.5345305e-01  -4.1990837e+00  -5.3564936e-01  -1.1326283e-01  -1.0947240e+00   8.1614313e-02  -8.2311803e-01   2.9319841e-01  -1.1697002e+00  -1.5760642e-01  -1.1679817e+00  -4.4643360e-01   1.0338098e+00   1.4183237e+00  -1.3810957e+00
   1.5393856e+00  -4.4424028e-01  -1.1481073e+00  -1.9518392e+00   1.6787680e-01   2.9421025e-01   5.3621774e-01   1.1374241e+00   5.0153606e-01   2.9548470e+00   6.8347167e-01  -3.1613303e+00   5.5075227e-01  -2.2829122e-01   6.5640619e-02   2.0483130e+00  -1.6464731e+00   5.9134912e-01   9.4042121e-01   3.0077409e-01   7.3264902e-01  -9.1447211e-01  -1.5280753e+00  -3.0188496e-01  -9.9410767e-01   5.8381199e-01   2.7026026e-01   8.7213199e-01   7.9563241e-01   8.0924373e-01   1.1784364e+00  -1.4661999e-01  -9.2167325e-01  -7.1908272e-01  -8.4759874e-01   3.1876503e-01   6.9030004e-01   7.3471468e-01   2.1698200e+00   1.2843082e+00  -7.6530237e-01  -1.1419664e-02  -1.1547255e+00   4.7632911e-01   1.9897013e-01   5.7518696e-01   9.8554121e-01   2.9480626e-02   1.8097699e+00   2.6535057e+00  -2.8805865e+00   3.2661520e-01  -2.0002254e+00   2.5997727e-01   1.2524687e+00   1.2443655e-01   3.1125533e+00  -8.6196596e-02  -5.1588939e+00   1.3971656e-01  -4.1314882e+00  -5.0191445e-01   5.3890252e-03  -1.0795735e+00   2.6638572e-01  -7.9136855e-01   4.7792976e-01  -1.1076007e+00  -5.0776193e-02  -1.3564418e+00  -5.3278847e-01   1.0055478e+00   1.4002632e+00  -1.2892629e+00
   1.3073347e+00  -5.6051546e-01  -1.3108558e+00  -2.0130113e+00   8.7744629e-02   3.9160961e-01   5.5191892e-01   1.1902424e+00   5.4161829e-01   3.0917088e+00   5.3465939e-01  -3.1110099e+00   5.8487695e-01  -3.2719547e-02   1.0667104e-01   2.1996435e+00  -1.7986126e+00   5.5700165e-01   9.2083442e-01   1.3457000e-01   8.0027550e-01  -1.1069521e+00  -1.6660844e+00  -4.5566601e-01  -1.0364580e+00   5.0327969e-01   3.0951697e-01   8.3989120e-01   8.2988507e-01   7.9809850e-01   1.1964648e+00  -3.5788399e-01  -1.0446939e+00  -8.6941928e-01  -8.0279130e-01   3.0335766e-01   7.9055536e-01   7.5499100e-01   2.2144104e+00   1.1256273e+00  -6.6976434e-01  -1.1219466e-01  -1.0297053e+00   4.3572468e-01   3.4525731e-01   5.9119177e-01   1.1319554e+00   6.9031303e-02   1.8958628e+00   2.4316648e+00  -2.9014491e+00   2.6530641e-01  -1.8836219e+00   2.9436868e-01   1.3893341e+00   1.5537518e-01   3.2371389e+00  -1.7169572e-01  -5.0847033e+00   1.1529952e-01  -4.0862292e+00  -4.6232247e-01   9.7865646e-02  -1.0354084e+00   4.3910521e-01  -7.2893959e-01   6.6124254e-01  -1.0130256e+00   7.1003502e-02  -1.5416854e+00  -6.1100203e-01   9.7802228e-01   1.3939611e+00  -1.1670798e+00
   1.0600681e+00  -6.8076306e-01  -1.4672984e+00  -2.0603735e+00   1.7515284e-02   4.7838671e-01   5.7851596e-01   1.2335773e+00   6.0674043e-01   3.2354453e+00   3.6553545e-01  -3.0696585e+00   6.2124194e-01   1.2464530e-01   1.6425319e-01   2.3202291e+00  -1.9351000e+00   5.2402325e-01   9.0528233e-01  -3.9525795e-02   8.9116258e-01  -1.2869189e+00  -1.7916975e+00  -5.9975414e-01  -1.0684613e+00   4.2647780e-01   3.4566028e-01   8.1049759e-01   8.5697956e-01   7.9415448e-01   1.2116472e+00  -5.6780331e-01  -1.1635774e+00  -1.0067521e+00  -7.5661700e-01   2.9721482e-01   8.7510259e-01   7.9124970e-01   2.2621253e+00   9.6105702e-01  -5.9254878e-01  -2.0929872e-01  -9.1421752e-01   4.0192671e-01   4.6891249e-01   6.1450697e-01   1.2519130e+00   1.2267895e-01   1.9667988e+00   2.1845500e+00  -2.9251482e+00   2.0080941e-01  -1.7844313e+00   3.3838947e-01   1.4974889e+00   2.0935030e-01   3.3507931e+00  -2.6838403e-01  -5.0206335e+00   7.9988313e-02  -4.0617888e+00  -4.2073755e-01   1.6370578e-01  -9.6719836e-01   5.9706790e-01  -6.4071422e-01   8.3986170e-01  -8.8948398e-01   2.0553834e-01  -1.7180486e+00  -6.7796474e-01   9.4990970e-01   1.3990238e+00  -1.0171018e+00
   8.0522090e-01  -8.0022967e-01  -1.6123358e+00  -2.0907481e+00  -4.2451379e-02   5.5187082e-01   6.1161244e-01   1.2668405e+00   6.9359708e-01   3.3854296e+00   1.8123066e-01  -3.0360994e+00   6.5704387e-01   2.4386954e-01   2.3174262e-01   2.4089150e+00  -2.0511248e+00   4.9274218e-01   8.9249539e-01  -2.1545923e-01   1.0036008e+00  -1.4491501e+00  -1.9003086e+00  -7.3000038e-01  -1.0880772e+00   3.5451856e-01   3.7706089e-01   7.8300905e-01   8.7508810e-01   7.9489660e-01   1.2232077e+00  -7.6995921e-01  -1.2736371e+00  -1.1274679e+00  -7.0885384e-01   2.9688501e-01   9.4238174e-01   8.3980155e-01   2.3131244e+00   7.9542202e-01  -5.3342771e-01  -3.0052185e-01  -8.0942333e-01   3.7346026e-01   5.6826180e-01   6.3984901e-01   1.3439627e+00   1.8442488e-01   2.0222578e+00   1.9198856e+00  -2.9482701e+00   1.3434976e-01  -1.7024921e+00   3.8698781e-01   1.5775540e+00   2.8057838e-01   3.4529769e+00  -3.7417936e-01  -4.9663799e+00   3.3564212e-02  -4.0558469e+00  -3.8148820e-01   2.0334518e-01  -8.8122523e-01   7.3794985e-01  -5.3286123e-01   1.0104758e+00  -7.4154663e-01   3.5028839e-01  -1.8798625e+00  -7.3065603e-01   9.2018819e-01   1.4146702e+00  -8.4255409e-01
   5.5078417e-01  -9.1383916e-01  -1.7409461e+00  -2.1013252e+00  -9.2093121e-02   6.1008269e-01   6.4653355e-01   1.2897998e+00   7.9778105e-01   3.5404566e+00  -1.2526210e-02  -3.0086593e+00   6.8905789e-01   3.2629341e-01   3.0169398e-01   2.4651772e+00  -2.1422650e+00   4.6375495e-01   8.8134539e-01  -3.8687915e-01   1.1351336e+00  -1.5886995e+00  -1.9876231e+00  -8.4241170e-01  -1.0934370e+00   2.8863248e-01   4.0256685e-01   7.5669301e-01   8.8303679e-01   7.9780942e-01   1.2306198e+00  -9.5787841e-01  -1.3702158e+00  -1.2282782e+00  -6.5913635e-01   2.9876566e-01   9.9151915e-01   8.9627153e-01   2.3671483e+00   6.3365066e-01  -4.9128690e-01  -3.8384265e-01  -7.1606082e-01   3.4845844e-01   6.4249373e-01   6.6168714e-01   1.4074576e+00   2.4769884e-01   2.0621358e+00   1.6459722e+00  -2.9671060e+00   6.6987459e-02  -1.6370566e+00   4.3450445e-01   1.6307035e+00   3.6209637e-01   3.5428761e+00  -4.8689407e-01  -4.9210159e+00  -2.4111207e-02  -4.0654437e+00  -3.4912777e-01   2.1798533e-01  -7.8481239e-01   8.5977823e-01  -4.1266292e-01   1.1697495e+00  -5.7478923e-01   5.0235230e-01  -2.0216309e+00  -7.6622027e-01   8.8829082e-01   1.4397634e+00  -6.4732361e-01
   3.0485656e-01  -1.0163815e+00  -1.8483477e+00  -2.0898043e+00  -1.3155171e-01   6.5182342e-01   6.7859318e-01   1.3025607e+00   9.1387429e-01   3.6986626e+00  -2.0959089e-01  -2.9853286e+00   7.1383884e-01   3.7438150e-01   3.6621299e-01   2.4890157e+00  -2.2046248e+00   4.3797114e-01   8.7094357e-01  -5.4734323e-01   1.2825569e+00  -1.7010449e+00  -2.0498108e+00  -9.3324206e-01  -1.0829065e+00   2.3020258e-01   4.2159130e-01   7.3114862e-01   8.8039186e-01   8.0053987e-01   1.2336317e+00  -1.1252371e+00  -1.4488744e+00  -1.3062943e+00  -6.0699246e-01   2.9936173e-01   1.0223599e+00   9.5578613e-01   2.4234756e+00   4.8062827e-01  -4.6427787e-01  -4.5746199e-01  -6.3448344e-01   3.2482221e-01   6.9162478e-01   6.7458602e-01   1.4425107e+00   3.0567088e-01   2.0864962e+00   1.3714193e+00  -2.9778606e+00  -3.9889111e-04  -1.5869343e+00   4.7498407e-01   1.6585135e+00   4.4600048e-01   3.6193350e+00  -6.0427848e-01  -4.8831097e+00  -9.3022803e-02  -4.0871426e+00  -3.2818393e-01   2.0945110e-01  -6.8598995e-01   9.6090605e-01  -2.8826771e-01   1.3143613e+00  -3.9567111e-01   6.5848269e-01  -2.1382126e+00  -7.8204916e-01   8.5421040e-01   1.4728488e+00  -4.3591318e-01
   7.5369461e-02  -1.1027260e+00  -1.9301694e+00  -2.0545105e+00  -1.6109382e-01   6.7672284e-01   7.0335163e-01   1.3055399e+00   1.0356117e+00   3.8575035e+00  -4.0363084e-01  -2.9639279e+00   7.2793103e-01   3.9154483e-01   4.1734172e-01   2.4808851e+00  -2.2349614e+00   4.1661973e-01   8.6070789e-01  -6.9054662e-01   1.4419692e+00  -1.7822334e+00  -2.0836467e+00  -9.9909483e-01  -1.0551479e+00   1.8076338e-01   4.3415810e-01   7.0638133e-01   8.6749269e-01   8.0103530e-01   1.2322748e+00  -1.2660782e+00  -1.5055787e+00  -1.3591067e+00  -5.5188810e-01   2.9551442e-01   1.0354660e+00   1.0131972e+00   2.4809185e+00   3.4102966e-01  -4.5001062e-01  -5.1984744e-01  -5.6470429e-01   3.0037228e-01   7.1644146e-01   6.7352767e-01   1.4499442e+00   3.5158302e-01   2.0955439e+00   1.1048474e+00  -2.9768605e+00  -6.7136684e-02  -1.5506240e+00   5.0249852e-01   1.6628363e+00   5.2376319e-01   3.6808596e+00  -7.2408115e-01  -4.8508477e+00  -1.7294883e-01  -4.1171865e+00  -3.2291477e-01   1.8004884e-01  -5.9310983e-01   1.0400001e+00  -1.6837429e-01   1.4410710e+00  -2.1134804e-01   8.1513931e-01  -2.2250029e+00  -7.7587067e-01   8.1854726e-01   1.5122071e+00  -2.1335028e-01
  -1.3020587e-01  -1.1680514e+00  -1.9826252e+00  -1.9944953e+00  -1.8105420e-01   6.8524430e-01   7.1685127e-01   1.2994301e+00   1.1561195e+00   4.0137989e+00  -5.8838984e-01  -2.9422739e+00   7.2807256e-01   3.8194362e-01   4.4746009e-01   2.4416641e+00  -2.2308057e+00   4.0121404e-01   8.5039804e-01  -8.1056663e-01   1.6088716e+00  -1.8290232e+00  -2.0866392e+00  -1.0370369e+00  -1.0091848e+00   1.4196137e-01   4.4090060e-01   6.8282578e-01   8.4543124e-01   7.9765109e-01   1.2268529e+00  -1.3750380e+00  -1.5368832e+00  -1.3848728e+00  -4.9327776e-01   2.8458694e-01   1.0320789e+00   1.0633308e+00   2.5378625e+00   2.1913365e-01  -4.4577115e-01  -5.6978693e-01  -5.0644347e-01   2.7298382e-01   7.1842185e-01   6.5419433e-01   1.4312319e+00   3.7908569e-01   2.0896217e+00   8.5456327e-01  -2.9607547e+00  -1.3278994e-01  -1.5264279e+00   5.1146475e-01   1.6457059e+00   5.8661905e-01   3.7256896e+00  -8.4412393e-01  -4.8221606e+00  -2.6343330e-01  -4.1516436e+00  -3.3708557e-01   1.3243416e-01  -5.1442989e-01   1.0960477e+00  -6.1856359e-02   1.5468162e+00  -2.9419988e-02   9.6858207e-01  -2.2781127e+00  -7.4584528e-01   7.8249637e-01   1.5559172e+00   1.4950305e-02
  -3.0515617e-01  -1.2080797e+00  -2.0026829e+00  -1.9096051e+00  -1.9180476e-01   6.7864567e-01   7.1581906e-01   1.2851653e+00   1.2682209e+00   4.1638453e+00  -7.5797766e-01  -2.9183290e+00   7.1138388e-01   3.5027814e-01   4.4967944e-01   2.3726695e+00  -2.1905634e+00   3.9347625e-01   8.4011805e-01  -9.0211373e-01   1.7783220e+00  -1.8390169e+00  -2.0571391e+00  -1.0447222e+00  -9.4446617e-01   1.1547840e-01   4.4301409e-01   6.6131533e-01   8.1598109e-01   7.8922445e-01   1.2179191e+00  -1.4475715e+00  -1.5400982e+00  -1.3824064e+00  -4.3065995e-01   2.6459837e-01   1.0140519e+00   1.1012540e+00   2.5923507e+00   1.1862833e-01  -4.4874784e-01  -6.0644853e-01  -4.5917755e-01   2.4069834e-01   6.9964201e-01   6.1319805e-01   1.3884409e+00   3.8256294e-01   2.0692325e+00   6.2822491e-01  -2.9266970e+00  -1.9718973e-01  -1.5125421e+00   4.9694080e-01   1.6092829e+00   6.2600071e-01   3.7519348e+00  -9.6238714e-01  -4.7948501e+00  -3.6378473e-01  -4.1865446e+00  -3.7377822e-01   6.9495858e-02  -4.5768994e-01   1.1283859e+00   2.2652925e-02   1.6288408e+00   1.4237529e-01   1.1150022e+00  -2.2945325e+00  -6.9066542e-01   7.4777610e-01   1.6019340e+00   2.4336595e-01
  -4.4381318e-01  -1.2193016e+00  -1.9882189e+00  -1.8005220e+00  -1.9374905e-01   6.5889862e-01   6.9782611e-01   1.2638841e+00   1.3647933e+00   4.3035898e+00  -9.0716532e-01  -2.8903299e+00   6.7553052e-01   3.0157575e-01   4.1820737e-01   2.2757048e+00  -2.1136055e+00   3.9522758e-01   8.3028945e-01  -9.6077362e-01   1.9451344e+00  -1.8107813e+00  -1.9944267e+00  -1.0205166e+00  -8.6092797e-01   1.0292401e-01   4.4216522e-01   6.4300450e-01   7.8148183e-01   7.7511283e-01   1.2062414e+00  -1.4801684e+00  -1.5134375e+00  -1.3512663e+00  -3.6363593e-01   2.3430094e-01   9.8375466e-01   1.1225405e+00   2.6422081e+00   4.2419285e-02  -4.5624811e-01  -6.2943981e-01  -4.2218951e-01   2.0181006e-01   6.6267034e-01   5.4824748e-01   1.3241684e+00   3.5742685e-01   2.0350790e+00   4.3250888e-01  -2.8725076e+00  -2.6045672e-01  -1.5071210e+00   4.5488497e-01   1.5558323e+00   6.3399741e-01   3.7577615e+00  -1.0770970e+00  -4.7667089e+00  -4.7309831e-01  -4.2180157e+00  -4.3524078e-01  -5.7405535e-03  -4.2970387e-01   1.1367525e+00   7.7193469e-02   1.6848408e+00   2.9650661e-01   1.2506823e+00  -2.2722795e+00  -6.0965351e-01   7.1650585e-01   1.6481776e+00   4.6627959e-01
  -5.4181115e-01  -1.1991774e+00  -1.9381503e+00  -1.6687681e+00  -1.8733826e-01   6.2857057e-01   6.6139640e-01   1.2368946e+00   1.4391534e+00   4.4288523e+00  -1.0316639e+00  -2.8568864e+00   6.1885329e-01   2.4098279e-01   3.4865965e-01   2.1531326e+00  -2.0003307e+00   4.0825381e-01   8.2159837e-01  -9.8322593e-01   2.1041140e+00  -1.7439449e+00  -1.8987711e+00  -9.6361719e-01  -7.5904499e-01   1.0570727e-01   4.4036617e-01   6.2925173e-01   7.4468805e-01   7.5519587e-01   1.1927612e+00  -1.4705437e+00  -1.4561351e+00  -1.2918301e+00  -2.9196595e-01   1.9320007e-01   9.4395383e-01   1.1235203e+00   2.6851918e+00  -7.5416390e-03  -4.6588839e-01  -6.3885836e-01  -3.9461814e-01   1.5492752e-01   6.1045344e-01   4.5824583e-01   1.2414751e+00   3.0036368e-01   1.9881132e+00   2.7280547e-01  -2.7968081e+00  -3.2300757e-01  -1.5083200e+00   3.8236512e-01   1.4877287e+00   6.0380568e-01   3.7416055e+00  -1.1868059e+00  -4.7356356e+00  -5.9029613e-01  -4.2424067e+00  -5.2278231e-01  -9.0190751e-02  -4.3599270e-01   1.1213489e+00   9.4897883e-02   1.7131177e+00   4.2600979e-01   1.3721744e+00  -2.2105146e+00  -5.0284944e-01   6.9104441e-01   1.6926307e+00   6.7831196e-01
  -5.9629624e-01  -1.1462968e+00  -1.8525244e+00  -1.5166701e+00  -1.7310195e-01   5.9067781e-01   6.0605723e-01   1.2056395e+00   1.4854434e+00   4.5355757e+00  -1.1283633e+00  -2.8170459e+00   5.4045761e-01   1.7356975e-01   2.3829848e-01   2.0079468e+00  -1.8521972e+00   4.3415839e-01   8.1492121e-01  -9.6742301e-01   2.2503095e+00  -1.6392643e+00  -1.7714524e+00  -8.7415021e-01  -6.3986605e-01   1.2490083e-01   4.3982441e-01   6.2147547e-01   7.0859344e-01   7.2984273e-01   1.1785460e+00  -1.4177906e+00  -1.3685185e+00  -1.2053461e+00  -2.1561842e-01   1.4152042e-01   8.9768250e-01   1.1014946e+00   2.7191604e+00  -3.0390312e-02  -4.7574183e-01  -6.3532423e-01  -3.7550288e-01   9.9012340e-02   5.4619897e-01   3.4331805e-01   1.1438104e+00   2.0951397e-01   1.9295847e+00   1.5296198e-01  -2.6991140e+00  -3.8553929e-01  -1.5143181e+00   2.7770717e-01   1.4074790e+00   5.3013451e-01   3.7023843e+00  -1.2904577e+00  -4.6997377e+00  -7.1417838e-01  -4.2564222e+00  -6.3671469e-01  -1.8077194e-01  -4.8048406e-01   1.0829114e+00   7.0369314e-02   1.7127246e+00   5.2483780e-01   1.4764774e+00  -2.1096193e+00  -3.7107819e-01   6.7380262e-01   1.7334383e+00   8.7455637e-01
  -6.0607099e-01  -1.0604824e+00  -1.7325629e+00  -1.3472816e+00  -1.5168474e-01   5.4851926e-01   5.3232885e-01   1.1716592e+00   1.4989855e+00   4.6200824e+00  -1.1955063e+00  -2.7703173e+00   4.4026021e-01   1.0415698e-01   8.6181169e-02   1.8438261e+00  -1.6717163e+00   4.7421802e-01   8.1123544e-01  -9.1271376e-01   2.3792646e+00  -1.4986498e+00  -1.6147432e+00  -7.5324010e-01  -5.0502407e-01   1.6111178e-01   4.4278086e-01   6.2099654e-01   6.7624224e-01   6.9984628e-01   1.1647368e+00  -1.3224797e+00  -1.2520332e+00  -1.0939499e+00  -1.3480436e-01   8.0124413e-02   8.4810109e-01   1.0548952e+00   2.7422328e+00  -2.6428694e-02  -4.8443200e-01  -6.1998492e-01  -3.6382078e-01   3.3398827e-02   4.7325940e-01   2.0476914e-01   1.0349296e+00   8.4571963e-02   1.8610737e+00   7.5096479e-02  -2.5798836e+00  -4.4898712e-01  -1.5233258e+00   1.4057578e-01   1.3177483e+00   4.0953446e-01   3.6396799e+00  -1.3874276e+00  -4.6574182e+00  -8.4347700e-01  -4.2572451e+00  -7.7634071e-01  -2.7444982e-01  -5.6529676e-01   1.0227732e+00  -1.3345840e-05   1.6835872e+00   5.8817387e-01   1.5612002e+00  -1.9712253e+00  -2.1598654e-01   6.6704715e-01   1.7690020e+00   1.0507972e+00
  -5.7166156e-01  -9.4283006e-01  -1.5806499e+00  -1.1642673e+00  -1.2388103e-01   5.0550249e-01   4.4165304e-01   1.1365487e+00   1.4765743e+00   4.6793133e+00  -1.2327825e+00  -2.7166606e+00   3.1898880e-01   3.7168178e-02  -1.0679206e-01   1.6651448e+00  -1.4624028e+00   5.2925351e-01   8.1151941e-01  -8.1990048e-01   2.4872464e+00  -1.3251451e+00  -1.4318467e+00  -6.0303506e-01  -3.5671470e-01   2.1437323e-01   4.5135012e-01   6.2888196e-01   6.5053967e-01   6.6632846e-01   1.1524914e+00  -1.1866938e+00  -1.1092104e+00  -9.6064016e-01  -4.9992409e-02   1.0392371e-02   7.9836085e-01   9.8337522e-01   2.7529331e+00   2.8636790e-03  -4.9116594e-01  -5.9448865e-01  -3.5851142e-01  -4.2202015e-02   3.9502189e-01   4.4979069e-02   9.1879782e-01  -7.3202934e-02   1.7844980e+00   3.9499249e-02  -2.4405145e+00  -5.1445714e-01  -1.5335846e+00  -2.8016057e-02   1.2213763e+00   2.4062076e-01   3.5538665e+00  -1.4775349e+00  -4.6074442e+00  -9.7690353e-01  -4.2426523e+00  -9.3998668e-01  -3.6827675e-01  -6.9062743e-01   9.4290546e-01  -1.1788473e-01   1.6265809e+00   6.1268416e-01   1.6246911e+00  -1.7981876e+00  -4.0040519e-02   6.7270979e-01   1.7980584e+00   1.2036947e+00
  -4.9530064e-01  -7.9567580e-01  -1.4002574e+00  -9.7174626e-01  -9.0659574e-02   4.6497209e-01   3.3626623e-01   1.1019091e+00   1.4166842e+00   4.7110251e+00  -1.2413275e+00  -2.6564388e+00   1.7813776e-01  -2.3485348e-02  -3.3793490e-01   1.4769264e+00  -1.2286757e+00   5.9952844e-01   8.1664957e-01  -6.9122093e-01   2.5714374e+00  -1.1228520e+00  -1.2267854e+00  -4.2668210e-01  -1.9763892e-01   2.8406842e-01   4.6737499e-01   6.4580394e-01   6.3407237e-01   6.3062401e-01   1.1429241e+00  -1.0139863e+00  -9.4357305e-01  -8.0920391e-01   3.8101270e-02  -6.5924302e-02   7.5147570e-01   8.8782365e-01   2.7502945e+00   5.4890826e-02  -4.9570652e-01  -5.6092094e-01  -3.5848706e-01  -1.2771048e-01   3.1480766e-01  -1.3275652e-01   7.9948432e-01  -2.6106768e-01   1.7020843e+00   4.4633090e-02  -2.2832801e+00  -5.8313589e-01  -1.5433617e+00  -2.2576826e-01   1.1213741e+00   2.4170711e-02   3.4461640e+00  -1.5610226e+00  -4.5489866e+00  -1.1131844e+00  -4.2111112e+00  -1.1250748e+00  -4.5942526e-01  -8.5474550e-01   8.4592719e-01  -2.8279464e-01   1.5435569e+00   5.9669072e-01   1.6661251e+00  -1.5944983e+00   1.5352328e-01   6.9221778e-01   1.8197375e+00   1.3309203e+00
  -3.8082406e-01  -6.2249091e-01  -1.1958131e+00  -7.7410796e-01  -5.3172584e-02   4.3005011e-01   2.1902654e-01   1.0692879e+00   1.3195731e+00   4.7139334e+00  -1.2236284e+00  -2.5903433e+00   1.9882534e-02  -7.4487473e-02  -6.0293034e-01   1.2847268e+00  -9.7571400e-01   6.8468323e-01   8.2729939e-01  -5.3025487e-01   2.6300699e+00  -8.9680180e-01  -1.0042473e+00  -2.2824845e-01  -3.0909802e-02   3.6889559e-01   4.9230406e-01   6.7192629e-01   6.2894914e-01   5.9414873e-01   1.1370401e+00  -8.0926302e-01  -7.5948575e-01  -6.4409372e-01   1.2854740e-01  -1.4686392e-01   7.1020755e-01   7.7029798e-01   2.7339200e+00   1.2607417e-01  -4.9829060e-01  -5.2170715e-01  -3.6262873e-01  -2.2269538e-01   2.3578271e-01  -3.2442823e-01   6.8104538e-01  -4.7496191e-01   1.6163010e+00   8.7235619e-02  -2.1112061e+00  -6.5618625e-01  -1.5509479e+00  -4.4921961e-01   1.0208923e+00  -2.3690966e-01   3.3186096e+00  -1.6385055e+00  -4.4816352e+00  -1.2510808e+00  -4.1618453e+00  -1.3282319e+00  -5.4522189e-01  -1.0540976e+00   7.3507151e-01  -4.9222734e-01   1.4373029e+00   5.4025290e-01   1.6855358e+00  -1.3651417e+00   3.6079282e-01   7.2635630e-01   1.8335912e+00   1.4312343e+00
  -2.3348543e-01  -4.2771208e-01  -9.7251248e-01  -5.7580840e-01  -1.2745019e-02   4.0349496e-01   9.3208912e-02   1.0401143e+00   1.1872746e+00   4.6877905e+00  -1.1833385e+00  -2.5192979e+00  -1.5303850e-01  -1.1316776e-01  -8.9607322e-01   1.0944511e+00  -7.0926940e-01   7.8370977e-01   8.4384990e-01  -3.4175765e-01   2.6624993e+00  -6.5277558e-01  -7.6939577e-01  -1.2588855e-02   1.4007187e-01   4.6687901e-01   5.2709925e-01   7.0682866e-01   6.3667023e-01   5.5826509e-01   1.1356721e+00  -5.7858658e-01  -5.6195259e-01  -4.7025764e-01   2.2025907e-01  -2.3041528e-01   6.7696870e-01   6.3388407e-01   2.7039906e+00   2.1204925e-01  -4.9950501e-01  -4.7948485e-01  -3.6977112e-01  -3.2639748e-01   1.6088027e-01  -5.2554202e-01   5.6739885e-01  -7.0974838e-01   1.5297541e+00   1.6251967e-01  -1.9278998e+00  -7.3463607e-01  -1.5546620e+00  -6.9392800e-01   9.2315811e-01  -5.3774869e-01   3.1739494e+00  -1.7108892e+00  -4.4053796e+00  -1.3893903e+00  -4.0948614e+00  -1.5454261e+00  -6.2318367e-01  -1.2835117e+00   6.1410547e-01  -7.4173534e-01   1.3114438e+00   4.4515288e-01   1.6837953e+00  -1.1158944e+00   5.7731956e-01   7.7517200e-01   1.8395928e+00   1.5045005e+00
  -5.9697968e-02  -2.1651732e-01  -7.3608922e-01  -3.8116263e-01   2.9155897e-02   3.8758279e-01  -3.7715001e-02   1.0156265e+00   1.0234799e+00   4.6333930e+00  -1.1250186e+00  -2.4443531e+00  -3.3746444e-01  -1.3752376e-01  -1.2105795e+00   9.1210963e-01  -4.3544685e-01   8.9496608e-01   8.6631669e-01  -1.3143085e-01   2.6692090e+00  -3.9708094e-01  -5.2765207e-01   2.1483381e-01   3.1176348e-01   5.7542516e-01   5.7217516e-01   7.4947525e-01   6.5803112e-01   5.2415515e-01   1.1394188e+00  -3.2891248e-01  -3.5637771e-01  -2.9293196e-01   3.1206108e-01  -3.1466596e-01   6.5374233e-01   4.8249341e-01   2.6612265e+00   3.0791236e-01  -5.0013672e-01  -4.3695508e-01  -3.7868355e-01  -4.3775825e-01   9.2733043e-02  -7.3136024e-01   4.6219353e-01  -9.5950692e-01   1.4450514e+00   2.6445909e-01  -1.7373329e+00  -8.1927018e-01  -1.5528718e+00  -9.5469247e-01   8.3137901e-01  -8.7178491e-01   3.0154612e+00  -1.7792658e+00  -4.3205679e+00  -1.5269346e+00  -4.0109351e+00  -1.7721274e+00  -6.9106077e-01  -1.5364860e+00   4.8720278e-01  -1.0251752e+00   1.1702822e+00   3.1479050e-01   1.6625407e+00  -8.5308401e-01   7.9829217e-01   8.3792408e-01   1.8381073e+00   1.5516393e+00
   1.3328346e-01   5.4370151e-03  -4.9255443e-01  -1.9414735e-01   7.0969879e-02   3.8401353e-01  -1.7029340e-01   9.9680089e-01   8.3332359e-01   4.5525259e+00  -1.0538210e+00  -2.3665809e+00  -5.2996195e-01  -1.4621938e-01  -1.5389384e+00   7.4353444e-01  -1.6046489e-01   1.0162276e+00   8.9430057e-01   9.4356417e-02   2.6517511e+00  -1.3629753e-01  -2.8446788e-01   4.4816473e-01   4.8063522e-01   6.9142091e-01   6.2736934e-01   7.9823088e-01   6.9306456e-01   4.9271237e-01   1.1485904e+00  -6.7771913e-02  -1.4830322e-01  -1.1740909e-01   4.0276336e-01  -3.9792577e-01   6.4202129e-01   3.2061684e-01   2.6068066e+00   4.0849900e-01  -5.0101507e-01  -3.9672322e-01  -3.8805521e-01  -5.5545176e-01   3.3612966e-02  -9.3713737e-01   3.6867898e-01  -1.2178597e+00   1.3646511e+00   3.8614156e-01  -1.5436052e+00  -9.1053415e-01  -1.5440278e+00  -1.2257995e+00   7.4862164e-01  -1.2311305e+00   2.8467329e+00  -1.8447927e+00  -4.2278410e+00  -1.6625346e+00  -3.9115497e+00  -2.0034811e+00  -7.4688429e-01  -1.8055381e+00   3.5877776e-01  -1.3350251e+00   1.0185923e+00   1.5399539e-01   1.6240567e+00  -5.8331520e-01   1.0187322e+00   9.1308343e-01   1.8298348e+00   1.5745259e+00
   3.3772238e-01   2.3229916e-01  -2.4792437e-01  -1.8230007e-02   1.1110707e-01   3.9384170e-01  -3.0129080e-01   9.8428567e-01   6.2308641e-01   4.4478454e+00  -9.7514491e-01  -2.2869797e+00  -7.2697215e-01  -1.3856475e-01  -1.8732812e+00   5.9408040e-01   1.0958798e-01   1.1447687e+00   9.2696710e-01   3.2887824e-01   2.6126277e+00   1.2299390e-01  -4.5100794e-02   6.8139525e-01   6.4331944e-01   8.1136508e-01   6.9194139e-01   8.5092445e-01   7.4102433e-01   4.6446224e-01   1.1631677e+00   1.9708057e-01   5.6856766e-02   5.1204428e-02   4.9122740e-01  -4.7881727e-01   6.4276488e-01   1.5305515e-01   2.5422577e+00   5.0867553e-01  -5.0286345e-01  -3.6114226e-01  -3.9649312e-01  -6.7791979e-01  -1.4623866e-02  -1.1383360e+00   2.8958215e-01  -1.4783019e+00   1.2907060e+00   5.2016421e-01  -1.3507034e+00  -1.0084570e+00  -1.5267164e+00  -1.5012777e+00   6.7767234e-01  -1.6069928e+00   2.6714184e+00  -1.9085656e+00  -4.1280556e+00  -1.7949815e+00  -3.7988010e+00  -2.2344914e+00  -7.8901784e-01  -2.0825916e+00   2.3329134e-01  -1.6627601e+00   8.6138256e-01  -3.1225727e-02   1.5711267e+00  -3.1318472e-01   1.2336964e+00   9.9838050e-01   1.8157331e+00   1.5758409e+00
   5.4578209e-01   4.5830638e-01  -7.9514901e-03   1.4376426e-01   1.4802024e-01   4.1743279e-01  -4.2784971e-01   9.7834862e-01   3.9984107e-01   4.3227149e+00  -8.9428555e-01  -2.2063968e+00  -9.2494261e-01  -1.1448311e-01  -2.2057421e+00   4.6834171e-01   3.6898625e-01   1.2774662e+00   9.6305711e-01   5.6537486e-01   2.5551198e+00   3.7448210e-01   1.8559039e-01   9.0860653e-01   7.9674179e-01   9.3152380e-01   7.6459641e-01   9.0495337e-01   8.0040968e-01   4.3951798e-01   1.1827782e+00   4.5803112e-01   2.5406701e-01   2.0822177e-01   5.7641805e-01  -5.5632829e-01   6.5637374e-01  -1.5353195e-02   2.4693242e+00   6.0362494e-01  -5.0617539e-01  -3.3217066e-01  -4.0253973e-01  -8.0340963e-01  -5.0587766e-02  -1.3308103e+00   2.2699827e-01  -1.7345161e+00   1.2249244e+00   6.5904522e-01  -1.1622791e+00  -1.1125985e+00  -1.4997266e+00  -1.7751440e+00   6.2089384e-01  -1.9901220e+00   2.4930029e+00  -1.9714925e+00  -4.0222005e+00  -1.9230074e+00  -3.6752691e+00  -2.4602010e+00  -8.1620872e-01  -2.3593702e+00   1.1504531e-01  -1.9992606e+00   7.0364702e-01  -2.3399329e-01   1.5068620e+00  -4.8999898e-02   1.4384699e+00   1.0908969e+00   1.7969268e+00   1.5588871e+00
   7.4990634e-01   6.7805145e-01   2.2212318e-01   2.8973869e-01   1.8027926e-01   4.5444611e-01  -5.4760798e-01   9.7884432e-01   1.7106274e-01   4.1810046e+00  -8.1610342e-01  -2.1254742e+00  -1.1204363e+00  -7.4467745e-02  -2.5287897e+00   3.6991039e-01   6.1257509e-01   1.4109182e+00   1.0009295e+00   7.9736707e-01   2.4830750e+00   6.1237941e-01   4.0331820e-01   1.1242036e+00   9.3822364e-01   1.0480987e+00   8.4353051e-01   9.5742432e-01   8.6903087e-01   4.1757504e-01   1.2066922e+00   7.0795945e-01   4.3889073e-01   3.4958575e-01   6.5743325e-01  -6.2982466e-01   6.8268386e-01  -1.7998763e-01   2.3898364e+00   6.8910924e-01  -5.1112672e-01  -3.1125578e-01  -4.0471312e-01  -9.3001464e-01  -7.3399809e-02  -1.5109462e+00   1.8230501e-01  -1.9806479e+00   1.1684595e+00   7.9562346e-01  -9.8146399e-01  -1.2220243e+00  -1.4621242e+00  -2.0416293e+00   5.8009264e-01  -2.3712558e+00   2.3145984e+00  -2.0341823e+00  -3.9113168e+00  -2.0452604e+00  -3.5438702e+00  -2.6758651e+00  -8.2763311e-01  -2.6277756e+00   7.9821674e-03  -2.3352296e+00   5.5012325e-01  -4.4688984e-01   1.4345241e+00   2.0348058e-01   1.6287375e+00   1.1871958e+00   1.7746056e+00   1.5273820e+00
   9.4317491e-01   8.8671590e-01   4.3778165e-01   4.1835965e-01   2.0664145e-01   5.0384761e-01  -6.5876667e-01   9.8520698e-01  -5.5772294e-02   4.0268665e+00  -7.4473618e-01  -2.0446207e+00  -1.3102111e+00  -1.9531597e-02  -2.8355092e+00   3.0120040e-01   8.3594032e-01   1.5415712e+00   1.0386348e+00   1.0189440e+00   2.4006656e+00   8.3164318e-01   6.0449661e-01   1.3231249e+00   1.0655509e+00   1.1573959e+00   9.2649789e-01   1.0053173e+00   9.4411428e-01   3.9794339e-01   1.2338445e+00   9.4055630e-01   6.0766347e-01   4.7203977e-01   7.3351230e-01  -6.9902609e-01   7.2098102e-01  -3.3667098e-01   2.3055835e+00   7.6169331e-01  -5.1752888e-01  -2.9925285e-01  -4.0156876e-01  -1.0557169e+00  -8.2726051e-02  -1.6757554e+00   1.5610720e-01  -2.2115309e+00   1.1218418e+00   9.2342032e-01  -8.1073605e-01  -1.3353104e+00  -1.4133247e+00  -2.2953696e+00   5.5641152e-01  -2.7415339e+00   2.1387878e+00  -2.0968530e+00  -3.7964286e+00  -2.1602890e+00  -3.4076974e+00  -2.8771078e+00  -8.2292937e-01  -2.8802282e+00  -8.4492792e-02  -2.6615972e+00   4.0507521e-01  -6.6231237e-01   1.3573497e+00   4.3926780e-01   1.8007213e+00   1.2834840e+00   1.7499226e+00   1.4852379e+00
   1.1196138e+00   1.0802565e+00   6.3539347e-01   5.2904179e-01   2.2611316e-01   5.6395575e-01  -7.6010880e-01   9.9647363e-01  -2.7357796e-01   3.8644957e+00  -6.8337122e-01  -1.9640100e+00  -1.4912712e+00   4.8851575e-02  -3.1198316e+00   2.6335295e-01   1.0355345e+00   1.6658515e+00   1.0740153e+00   1.2250052e+00   2.3121264e+00   1.0281530e+00   7.8632375e-01   1.5010166e+00   1.1770091e+00   1.2559871e+00   1.0108991e+00   1.0456652e+00   1.0224443e+00   3.7961414e-01   1.2628779e+00   1.1505872e+00   7.5761279e-01   5.7324954e-01   8.0402538e-01  -7.6395050e-01   7.7003988e-01  -4.8185328e-01   2.2181959e+00   8.1891813e-01  -5.2482656e-01  -2.9638401e-01  -3.9177660e-01  -1.1784331e+00  -7.8795110e-02  -1.8229211e+00   1.4821997e-01  -2.4228518e+00   1.0849608e+00   1.0369432e+00  -6.5184561e-01  -1.4505771e+00  -1.3531555e+00  -2.5315612e+00   5.5025973e-01  -3.0928689e+00   1.9675290e+00  -2.1592706e+00  -3.6784869e+00  -2.2665384e+00  -3.2698620e+00  -3.0600601e+00  -8.0221549e-01  -3.1099573e+00  -1.5965477e-01  -2.9698985e+00   2.7211424e-01  -8.7282518e-01   1.2783863e+00   6.5431389e-01   1.9512819e+00   1.3757989e+00   1.7238938e+00   1.4363379e+00
   1.2744405e+00   1.2555368e+00   8.1232417e-01   6.2188840e-01   2.3799879e-01   6.3252378e-01  -8.5097271e-01   1.0113377e+00  -4.7602295e-01   3.6978920e+00  -6.3409352e-01  -1.8836040e+00  -1.6608904e+00   1.2881387e-01  -3.3766996e+00   2.5622607e-01   1.2087540e+00   1.7803001e+00   1.1048275e+00   1.4114474e+00   2.2214890e+00   1.1988349e+00   9.4681615e-01   1.6543659e+00   1.2713896e+00   1.3408570e+00   1.0938928e+00   1.0757380e+00   1.1005383e+00   3.6135340e-01   1.2922113e+00   1.3340851e+00   8.8691944e-01   6.5186936e-01   8.6845148e-01  -8.2483369e-01   8.2818896e-01  -6.1274933e-01   2.1290530e+00   8.5941315e-01  -5.3213751e-01  -3.0223983e-01  -3.7420559e-01  -1.2960596e+00  -6.2392351e-02  -1.9507956e+00   1.5769446e-01  -2.6112529e+00   1.0570954e+00   1.1319124e+00  -5.0580191e-01  -1.5655483e+00  -1.2818959e+00  -2.7460734e+00   5.6128896e-01  -3.4182529e+00   1.8021170e+00  -2.2207219e+00  -3.5583319e+00  -2.3623601e+00  -3.1333398e+00  -3.2214703e+00  -7.6608806e-01  -3.3112337e+00  -2.1556145e-01  -3.2526113e+00   1.5406561e-01  -1.0715016e+00   1.2003456e+00   8.4562469e-01   2.0779813e+00   1.4602116e+00   1.6973079e+00   1.3843180e+00
   1.4042302e+00   1.4103981e+00   9.6698470e-01   6.9759668e-01   2.4193604e-01   7.0686240e-01  -9.3118768e-01   1.0282333e+00  -6.5784894e-01   3.5306308e+00  -5.9781586e-01  -1.8031969e+00  -1.8166174e+00   2.1817113e-01  -3.6021755e+00   2.7846314e-01   1.3539691e+00   1.8817074e+00   1.1288795e+00   1.5752833e+00   2.1323216e+00   1.3417277e+00   1.0847982e+00   1.7805903e+00   1.3479750e+00   1.4095293e+00   1.1725315e+00   1.0932188e+00   1.1748500e+00   3.4181602e-01   1.3201284e+00   1.4884635e+00   9.9472095e-01   7.0755257e-01   9.2635442e-01  -8.8203268e-01   8.9340414e-01  -7.2742675e-01   2.0392082e+00   8.8294102e-01  -5.3832780e-01  -3.1582157e-01  -3.4800397e-01  -1.4065195e+00  -3.4823821e-02  -2.0583630e+00   1.8288816e-01  -2.7743754e+00   1.0369924e+00   1.2054053e+00  -3.7291645e-01  -1.6776351e+00  -1.2002870e+00  -2.9355240e+00   5.8841707e-01  -3.7120035e+00   1.6431987e+00  -2.2800248e+00  -3.4366758e+00  -2.4460380e+00  -3.0008342e+00  -3.3587902e+00  -7.1560399e-01  -3.4795427e+00  -2.5111161e-01  -3.5034473e+00   5.2883997e-02  -1.2522433e+00   1.1254766e+00   1.0113102e+00   2.1791131e+00   1.5330396e+00   1.6706495e+00   1.3323617e+00
   1.5069978e+00   1.5436710e+00   1.0988217e+00   7.5733876e-01   2.3791796e-01   7.8400135e-01  -1.0009804e+00   1.0454452e+00  -8.1513285e-01   3.3656603e+00  -5.7429433e-01  -1.7224775e+00  -1.9562690e+00   3.1451124e-01  -3.7934972e+00   3.2762552e-01   1.4705092e+00   1.9672508e+00   1.1441785e+00   1.7146917e+00   2.0474922e+00   1.4559925e+00   1.1998528e+00   1.8780837e+00   1.4065131e+00   1.4601716e+00   1.2439213e+00   1.0963684e+00   1.2419922e+00   3.1967062e-01   1.3448842e+00   1.6125461e+00   1.0810617e+00   7.4091017e-01   9.7736597e-01  -9.3592113e-01   9.6343053e-01  -8.2484543e-01   1.9493408e+00   8.9037085e-01  -5.4211664e-01  -3.3561939e-01  -3.1266451e-01  -1.5078062e+00   2.1545899e-03  -2.1451656e+00   2.2157699e-01  -2.9108492e+00   1.0229809e+00   1.2559109e+00  -2.5289446e-01  -1.7840352e+00  -1.1095087e+00  -3.0973195e+00   6.2989545e-01  -3.9699381e+00   1.4908306e+00  -2.3355759e+00  -3.3141013e+00  -2.5158280e+00  -2.8746620e+00  -3.4702343e+00  -6.5224862e-01  -3.6117085e+00  -2.6606548e-01  -3.7175923e+00  -3.0385970e-02  -1.4100641e+00   1.0554613e+00   1.1505737e+00   2.2537066e+00   1.5910598e+00   1.6440455e+00   1.2830163e+00
   1.5821906e+00   1.6551277e+00   1.2082516e+00   8.0263051e-01   2.2630253e-01   8.6088505e-01  -1.0608617e+00   1.0612405e+00  -9.4547645e-01   3.2051343e+00  -5.6222419e-01  -1.6411000e+00  -2.0779205e+00   4.1529193e-01  -3.9490891e+00   4.0036818e-01   1.5586111e+00   2.0346309e+00   1.1490794e+00   1.8289985e+00   1.9689743e+00   1.5418653e+00   1.2922425e+00   1.9462244e+00   1.4471871e+00   1.4916767e+00   1.3054016e+00   1.0841681e+00   1.2989721e+00   2.9372891e-01   1.3648226e+00   1.7065138e+00   1.1467966e+00   7.5342550e-01   1.0211828e+00  -9.8678366e-01   1.0359289e+00  -9.0484897e-01   1.8597339e+00   8.8357993e-01  -5.4219858e-01  -3.5971866e-01  -2.6806609e-01  -1.5980237e+00   4.6443782e-02  -2.2112115e+00   2.7110346e-01  -3.0202375e+00   1.0131107e+00   1.2832999e+00  -1.4496271e-01  -1.8818464e+00  -1.0111229e+00  -3.2296668e+00   6.8341150e-01  -4.1894832e+00   1.3445608e+00  -2.3854330e+00  -3.1910797e+00  -2.5700167e+00  -2.7566679e+00  -3.5548135e+00  -5.7789639e-01  -3.7059680e+00  -2.6103459e-01  -3.8918901e+00  -9.5610061e-02  -1.5413295e+00   9.9133535e-01   1.2636434e+00   2.3015117e+00   1.6317144e+00   1.6172385e+00   1.2380392e+00
   1.6305990e+00   1.7453838e+00   1.2965488e+00   8.3519875e-01   2.0781260e-01   9.3459265e-01  -1.1115019e+00   1.0740107e+00  -1.0481145e+00   3.0502952e+00  -5.5940730e-01  -1.5587591e+00  -2.1798999e+00   5.1794456e-01  -4.0685341e+00   4.9263447e-01   1.6193350e+00   2.0822039e+00   1.1424294e+00   1.9185942e+00   1.8977078e+00   1.6005635e+00   1.3628079e+00   1.9853491e+00   1.4705899e+00   1.5037220e+00   1.3547352e+00   1.0564348e+00   1.3434218e+00   2.6307194e-01   1.3785040e+00   1.7717794e+00   1.1934579e+00   7.4733501e-01   1.0575822e+00  -1.0347163e+00   1.1086410e+00  -9.6811063e-01   1.7702813e+00   8.6528908e-01  -5.3737409e-01  -3.8592566e-01  -2.1448548e-01  -1.6754220e+00   9.5739293e-02  -2.2568690e+00   3.2855057e-01  -3.1029453e+00   1.0053043e+00   1.2887158e+00  -4.8020829e-02  -1.9681849e+00  -9.0698642e-01  -3.3315620e+00   7.4621229e-01  -4.3697144e+00   1.2035251e+00  -2.4274270e+00  -3.0680010e+00  -2.6069934e+00  -2.6481737e+00  -3.6123497e+00  -4.9476976e-01  -3.7620084e+00  -2.3745121e-01  -4.0249669e+00  -1.4353461e-01  -1.6439356e+00   9.3343334e-01   1.3516553e+00   2.3229728e+00   1.6532998e+00   1.5895971e+00   1.1982837e+00
   1.6541920e+00   1.8157558e+00   1.3656917e+00   8.5685633e-01   1.8352676e-01   1.0025669e+00  -1.1536064e+00   1.0824162e+00  -1.1239323e+00   2.9014183e+00  -5.6297722e-01  -1.4752618e+00  -2.2607960e+00   6.1997805e-01  -4.1525177e+00   5.9984932e-01   1.6544565e+00   2.1091038e+00   1.1236991e+00   1.9847935e+00   1.8335322e+00   1.6341492e+00   1.4128544e+00   1.9966985e+00   1.4777022e+00   1.4968024e+00   1.3902966e+00   1.0139047e+00   1.3738123e+00   2.2716717e-01   1.3848292e+00   1.8107971e+00   1.2230923e+00   7.2548626e-01   1.0864530e+00  -1.0795392e+00   1.1795617e+00  -1.0160369e+00   1.6805222e+00   8.3884118e-01  -5.2667763e-01  -4.1190328e-01  -1.5257849e-01  -1.7384265e+00   1.4769183e-01  -2.2827567e+00   3.9092774e-01  -3.1600994e+00   9.9750433e-01   1.2743964e+00   3.9196920e-02  -2.0403069e+00  -7.9914572e-01  -3.4027635e+00   8.1523536e-01  -4.5113291e+00   1.0665425e+00  -2.4592987e+00  -2.9452165e+00  -2.6253361e+00  -2.5499660e+00  -3.6434697e+00  -4.0540268e-01  -3.7809671e+00  -1.9752642e-01  -4.1172861e+00  -1.7573538e-01  -1.7174190e+00   8.8136325e-01   1.4164945e+00   2.3191954e+00   1.6551264e+00   1.5601631e+00   1.1636342e+00
   1.6558938e+00   1.8680872e+00   1.4181856e+00   8.6939276e-01   1.5486223e-01   1.0628335e+00  -1.1877951e+00   1.0855215e+00  -1.1753863e+00   2.7578267e+00  -5.6966429e-01  -1.3905867e+00  -2.3194734e+00   7.1907593e-01  -4.2027460e+00   7.1709246e-01   1.6663425e+00   2.1153451e+00   1.0930928e+00   2.0296546e+00   1.7752046e+00   1.6453644e+00   1.4440340e+00   1.9823399e+00   1.4698744e+00   1.4722411e+00   1.4112431e+00   9.5827831e-01   1.3896328e+00   1.8596984e-01   1.3831572e+00   1.8268284e+00   1.2380834e+00   6.9118411e-01   1.1078404e+00  -1.1207281e+00   1.2471082e+00  -1.0506316e+00   1.5897067e+00   8.0793823e-01  -5.0949102e-01  -4.3530732e-01  -8.3331995e-02  -1.7856617e+00   2.0007724e-01  -2.2896417e+00   4.5535494e-01  -3.1934100e+00   9.8780937e-01   1.2434416e+00   1.1796281e-01  -2.0957271e+00  -6.8972009e-01  -3.4437524e+00   8.8723410e-01  -4.6165553e+00   9.3220372e-01  -2.4788500e+00  -2.8230842e+00  -2.6239067e+00  -2.4623185e+00  -3.6495820e+00  -3.1261032e-01  -3.7654000e+00  -1.4420330e-01  -4.1711331e+00  -1.9455080e-01  -1.7629825e+00   8.3401103e-01   1.4606110e+00   2.2919072e+00   1.6376411e+00   1.5277406e+00   1.1329991e+00
   1.6393167e+00   1.9045547e+00   1.4568696e+00   8.7448395e-01   1.2354795e-01   1.1141892e+00  -1.2144981e+00   1.0829092e+00  -1.2063288e+00   2.6179784e+00  -5.7608341e-01  -1.3049263e+00  -2.3551056e+00   8.1317807e-01  -4.2218396e+00   8.3924258e-01   1.6578157e+00   2.1018956e+00   1.0516276e+00   2.0557657e+00   1.7205036e+00   1.6374444e+00   1.4582296e+00   1.9450707e+00   1.4488099e+00   1.4321694e+00   1.4176505e+00   8.9222193e-01   1.3915170e+00   1.4000160e-01   1.3734036e+00   1.8236771e+00   1.2409666e+00   6.4803255e-01   1.1219947e+00  -1.1573685e+00   1.3102665e+00  -1.0743289e+00   1.4968852e+00   7.7635635e-01  -4.8563274e-01  -4.5391642e-01  -7.9945213e-03  -1.8159723e+00   2.5095976e-01  -2.2783498e+00   5.1922888e-01  -3.2050178e+00   9.7458411e-01   1.1995419e+00   1.8941095e-01  -2.1323323e+00  -5.8078813e-01  -3.4556846e+00   9.5888663e-01  -4.6889889e+00   7.9894877e-01  -2.4841029e+00  -2.7020149e+00  -2.6019506e+00  -2.3850476e+00  -3.6328389e+00  -2.1946525e-01  -3.7192037e+00  -8.1107486e-02  -4.1905138e+00  -2.0300555e-01  -1.7834296e+00   7.8958035e-01   1.4868205e+00   2.2434166e+00   1.6024958e+00   1.4910205e+00   1.1043678e+00
   1.6084700e+00   1.9274708e+00   1.4847220e+00   8.7362533e-01   9.1586914e-02   1.1563387e+00  -1.2338742e+00   1.0747585e+00  -1.2217415e+00   2.4796220e+00  -5.7902301e-01  -1.2187063e+00  -2.3672165e+00   9.0054118e-01  -4.2132091e+00   9.6108901e-01   1.6320163e+00   2.0707081e+00   1.0011722e+00   2.0660187e+00   1.6664179e+00   1.6139251e+00   1.4574481e+00   1.8883046e+00   1.4165413e+00   1.3794785e+00   1.4105938e+00   8.1931960e-01   1.3812986e+00   9.0399738e-02   1.3561099e+00   1.8054146e+00   1.2342511e+00   5.9978067e-01   1.1294133e+00  -1.1881422e+00   1.3687030e+00  -1.0898000e+00   1.4010198e+00   7.4766117e-01  -4.5541534e-01  -4.6574843e-01   7.2007593e-02  -1.8284420e+00   2.9883229e-01  -2.2496974e+00   5.8035922e-01  -3.1973421e+00   9.5654165e-01   1.1466875e+00   2.5441819e-01  -2.1484892e+00  -4.7428644e-01  -3.4403357e+00   1.0268849e+00  -4.7333702e+00   6.6513335e-01  -2.4734584e+00  -2.5825125e+00  -2.5591904e+00  -2.3175894e+00  -3.5960807e+00  -1.2927425e-01  -3.6474985e+00  -1.2490992e-02  -4.1809696e+00  -2.0472312e-01  -1.7830059e+00   7.4566781e-01   1.4981030e+00   2.1765576e+00   1.5525541e+00   1.4487317e+00   1.0749324e+00
   1.5674673e+00   1.9390972e+00   1.5046784e+00   8.6808905e-01   6.1204009e-02   1.1899636e+00  -1.2457566e+00   1.0618833e+00  -1.2273895e+00   2.3400140e+00  -5.7571701e-01  -1.1325799e+00  -2.3557248e+00   9.7977170e-01  -4.1809025e+00   1.0774169e+00   1.5922668e+00   2.0247011e+00   9.4443604e-01   2.0633869e+00   1.6094062e+00   1.5784527e+00   1.4437281e+00   1.8159454e+00   1.3753985e+00   1.3177354e+00   1.3921634e+00   7.4397084e-01   1.3619883e+00   3.8928591e-02   1.3324742e+00   1.7761152e+00   1.2202610e+00   5.5017581e-01   1.1308718e+00  -1.2113457e+00   1.4228228e+00  -1.0997493e+00   1.3011066e+00   7.2494587e-01  -4.1966284e-01  -4.6915958e-01   1.5515688e-01  -1.8224131e+00   3.4271791e-01  -2.2044463e+00   6.3706240e-01  -3.1729241e+00   9.3279060e-01   1.0888789e+00   3.1351786e-01  -2.1431418e+00  -3.7192980e-01  -3.4000375e+00   1.0880021e+00  -4.7552962e+00   5.2908799e-01  -2.4458411e+00  -2.4652014e+00  -2.4959076e+00  -2.2590873e+00  -3.5427599e+00  -4.5549549e-02  -3.5564482e+00   5.6836688e-02  -4.1493015e+00  -2.0382610e-01  -1.7671458e+00   6.9937631e-01   1.4974171e+00   2.0946300e+00   1.4918251e+00   1.3998055e+00   1.0412738e+00
   1.5202488e+00   1.9414816e+00   1.5194701e+00   8.5890481e-01   3.4777643e-02   1.2167088e+00  -1.2496360e+00   1.0457138e+00  -1.2294199e+00   2.1961750e+00  -5.6407919e-01  -1.0473995e+00  -2.3209912e+00   1.0498306e+00  -4.1294347e+00   1.1830756e+00   1.5419443e+00   1.9676784e+00   8.8489852e-01   2.0507201e+00   1.5457069e+00   1.5346081e+00   1.4190652e+00   1.7322477e+00   1.3279594e+00   1.2510611e+00   1.3654012e+00   6.7123148e-01   1.3376561e+00  -1.2052863e-02   1.3043318e+00   1.7396174e+00   1.2010045e+00   5.0282804e-01   1.1274291e+00  -1.2249495e+00   1.4737645e+00  -1.1067101e+00   1.1962956e+00   7.1061424e-01  -3.7968608e-01  -4.6292194e-01   2.3992733e-01  -1.7975092e+00   3.8222149e-01  -2.1432885e+00   6.8820778e-01  -3.1342841e+00   9.0284762e-01   1.0298561e+00   3.6685297e-01  -2.1158971e+00  -2.7515730e-01  -3.3376077e+00   1.1391456e+00  -4.7608849e+00   3.8917467e-01  -2.4008223e+00  -2.3508371e+00  -2.4130019e+00  -2.2084790e+00  -3.4768449e+00   2.8036447e-02  -3.4530255e+00   1.2160275e-01  -4.1032144e+00  -2.0481792e-01  -1.7421390e+00   6.4746437e-01   1.4875368e+00   2.0013186e+00   1.4253176e+00   1.3435320e+00   9.9960098e-01
   1.4703409e+00   1.9363325e+00   1.5314973e+00   8.4686386e-01   1.4753452e-02   1.2390840e+00  -1.2446804e+00   1.0282228e+00  -1.2339276e+00   2.0451701e+00  -5.4288328e-01  -9.6416629e-01  -2.2638595e+00   1.1100090e+00  -4.0635950e+00   1.2730446e+00   1.4843673e+00   1.9041889e+00   8.2667630e-01   2.0305732e+00   1.4716718e+00   1.4857549e+00   1.3853591e+00   1.6416695e+00   1.2769858e+00   1.1839741e+00   1.3341596e+00   6.0659837e-01   1.3132246e+00  -5.9673080e-02   1.2740808e+00   1.6993273e+00   1.1780848e+00   4.6108797e-01   1.1204103e+00  -1.2266938e+00   1.5233225e+00  -1.1128559e+00   1.0859974e+00   7.0622598e-01  -3.3721609e-01  -4.4627792e-01   3.2485318e-01  -1.7536605e+00   4.1752380e-01  -2.0668561e+00   7.3321151e-01  -3.0837939e+00   8.6661672e-01   9.7286736e-01   4.1417026e-01  -2.0670907e+00  -1.8510760e-01  -3.2562670e+00   1.1774003e+00  -4.7563984e+00   2.4384510e-01  -2.3387093e+00  -2.2402987e+00  -2.3120222e+00  -2.1645708e+00  -3.4026921e+00   8.7720981e-02  -3.3447091e+00   1.7620038e-01  -4.0508849e+00  -2.1244085e-01  -1.7147313e+00   5.8652829e-01   1.4709267e+00   1.9006002e+00   1.3588159e+00   1.2796920e+00   9.4603228e-01
   1.4206671e+00   1.9249396e+00   1.5427391e+00   8.3254375e-01   3.5416707e-03   1.2602820e+00  -1.2297957e+00   1.0117929e+00  -1.2465224e+00   1.8843821e+00  -5.1187143e-01  -8.8396595e-01  -2.1856807e+00   1.1598827e+00  -3.9882325e+00   1.3425121e+00   1.4226997e+00   1.8393230e+00   7.7432539e-01   2.0050823e+00   1.3840915e+00   1.4349183e+00   1.3443822e+00   1.5487186e+00   1.2253415e+00   1.1211967e+00   1.3028844e+00   5.5574330e-01   1.2941738e+00  -1.0068140e-01   1.2445487e+00   1.6580757e+00   1.1526539e+00   4.2793962e-01   1.1113588e+00  -1.2142232e+00   1.5737966e+00  -1.1198467e+00   9.6995904e-01   7.1241661e-01  -2.9429886e-01  -4.1896812e-01   4.0858033e-01  -1.6911308e+00   4.4931739e-01  -1.9757565e+00   7.7198222e-01  -3.0235666e+00   8.2433774e-01   9.2049220e-01   4.5485523e-01  -1.9978257e+00  -1.0262058e-01  -3.1595448e+00   1.2000721e+00  -4.7478555e+00   9.1703079e-02  -2.2605887e+00  -2.1345607e+00  -2.1951583e+00  -2.1260911e+00  -3.3248947e+00   1.2975314e-01  -3.2391272e+00   2.1486356e-01  -4.0004862e+00  -2.3150478e-01  -1.6916871e+00   5.1320925e-01   1.4496576e+00   1.7966309e+00   1.2985814e+00   1.2086419e+00   8.7689652e-01
   1.3734227e+00   1.9081462e+00   1.5547095e+00   8.1635175e-01   3.4014384e-03   1.2839245e+00  -1.2037248e+00   9.9903045e-01  -1.2719328e+00   1.7117514e+00  -4.7177924e-01  -8.0789639e-01  -2.0883231e+00   1.1992484e+00  -3.9080378e+00   1.3869739e+00   1.3598769e+00   1.7784593e+00   7.3258488e-01   1.9758924e+00   1.2804804e+00   1.3847016e+00   1.2977718e+00   1.4577981e+00   1.1758973e+00   1.0674358e+00   1.2763351e+00   5.2420662e-01   1.2861787e+00  -1.3163103e-01   1.2188032e+00   1.6180361e+00   1.1254169e+00   4.0591119e-01   1.1019668e+00  -1.1852489e+00   1.6277745e+00  -1.1287197e+00   8.4830116e-01   7.2889803e-01  -2.5316043e-01  -3.8123138e-01   4.8989801e-01  -1.6105415e+00   4.7868956e-01  -1.8706273e+00   8.0482231e-01  -2.9553799e+00   7.7650927e-01   8.7452970e-01   4.8800368e-01  -1.9099743e+00  -2.8261443e-02  -3.0511708e+00   1.2047396e+00  -4.7406477e+00  -6.8430325e-02  -2.1683142e+00  -2.0346469e+00  -2.0651941e+00  -2.0917219e+00  -3.2481016e+00   1.5053056e-01  -3.1436557e+00   2.3189102e-01  -3.9596876e+00  -2.6668670e-01  -1.6793439e+00   4.2441331e-01   1.4253717e+00   1.6936187e+00   1.2509938e+00   1.1313382e+00   7.8903328e-01
   1.3300220e+00   1.8863737e+00   1.5684597e+00   7.9858357e-01   1.6318622e-02   1.3137582e+00  -1.1651793e+00   9.9253613e-01  -1.3136783e+00   1.5259635e+00  -4.2427140e-01  -7.3699420e-01  -1.9741507e+00   1.2280564e+00  -3.8273205e+00   1.4023624e+00   1.2985551e+00   1.7269730e+00   7.0607370e-01   1.9441438e+00   1.1592944e+00   1.3372412e+00   1.2470421e+00   1.3730577e+00   1.1314291e+00   1.0271454e+00   1.2592648e+00   5.1706714e-01   1.2946981e+00  -1.4910424e-01   1.1999162e+00   1.5807046e+00   1.0966815e+00   3.9700681e-01   1.0939876e+00  -1.1377327e+00   1.6878634e+00  -1.1398421e+00   7.2150535e-01   7.5453782e-01  -2.1605214e-01  -3.3377516e-01   5.6775207e-01  -1.5128887e+00   5.0696332e-01  -1.7522010e+00   8.3229709e-01  -2.8806280e+00   7.2379124e-01   8.3595878e-01   5.1252383e-01  -1.8061339e+00   3.7640276e-02  -2.9349522e+00   1.1893160e+00  -4.7392010e+00  -2.3745227e-01  -2.0644342e+00  -1.9415715e+00  -1.9254164e+00  -2.0601091e+00  -3.1768090e+00   1.4676804e-01  -3.0650009e+00   2.2191555e-01  -3.9351749e+00  -3.2230443e-01  -1.6831934e+00   3.1753081e-01   1.3992925e+00   1.5956875e+00   1.2221540e+00   1.0492912e+00   6.8006641e-01
   1.2911184e+00   1.8596955e+00   1.5846232e+00   7.7949456e-01   4.3886156e-02   1.3533227e+00  -1.1129959e+00   9.9465165e-01  -1.3738425e+00   1.3265590e+00  -3.7178895e-01  -6.7216453e-01  -1.8459790e+00   1.2463475e+00  -3.7498078e+00   1.3851979e+00   1.2410845e+00   1.6899264e+00   6.9895897e-01   1.9105149e+00   1.0200587e+00   1.2942027e+00   1.1936154e+00   1.2982550e+00   1.0945156e+00   1.0042869e+00   1.2560822e+00   5.3860763e-01   1.3245482e+00  -1.4996752e-01   1.1906958e+00   1.5469432e+00   1.0664485e+00   4.0266249e-01   1.0891390e+00  -1.0700778e+00   1.7563902e+00  -1.1529309e+00   5.9035370e-01   7.8750935e-01  -1.8508821e-01  -2.7771541e-01   6.4124456e-01  -1.3995472e+00   5.3551355e-01  -1.6213749e+00   8.5508386e-01  -2.8003148e+00   6.6689661e-01   8.0497042e-01   5.2726117e-01  -1.6895310e+00   9.4945760e-02  -2.8146452e+00   1.1521230e+00  -4.7467012e+00  -4.1592166e-01  -1.9520590e+00  -1.8562699e+00  -1.7794830e+00  -2.0298585e+00  -3.1151428e+00   1.1568979e-01  -3.0087966e+00   1.8020705e-01  -3.9322247e+00  -4.0207615e-01  -1.7075251e+00   1.9063750e-01   1.3722797e+00   1.5067369e+00   1.2174717e+00   9.6444729e-01   5.4862693e-01
   1.2566944e+00   1.8279526e+00   1.6035025e+00   7.5937774e-01   8.7196406e-02   1.4056242e+00  -1.0463077e+00   1.0072003e+00  -1.4529666e+00   1.1139609e+00  -3.1731842e-01  -6.1411891e-01  -1.7069944e+00   1.2542047e+00  -3.6784763e+00   1.3327585e+00   1.1895073e+00   1.6717643e+00   7.1461906e-01   1.8753150e+00   8.6339357e-01   1.2568135e+00   1.1388664e+00   1.2366391e+00   1.0674450e+00   1.0021029e+00   1.2705267e+00   5.9200098e-01   1.3794947e+00  -1.3164008e-01   1.1934106e+00   1.5170766e+00   1.0345345e+00   4.2372992e-01   1.0890098e+00  -9.8131106e-01   1.8350995e+00  -1.1671415e+00   4.5582303e-01   8.2549836e-01  -1.6208837e-01  -2.1448753e-01   7.0962550e-01  -1.2722542e+00   5.6557777e-01  -1.4792746e+00   8.7381717e-01  -2.7150838e+00   6.0647979e-01   7.8106644e-01   5.3113653e-01  -1.5638700e+00   1.4366438e-01  -2.6938214e+00   1.0919749e+00  -4.7649245e+00  -6.0401735e-01  -1.8346702e+00  -1.7795271e+00  -1.6312532e+00  -1.9995257e+00  -3.0666375e+00   5.5231717e-02  -2.9792475e+00   1.0298695e-01  -3.9543771e+00  -5.0888184e-01  -1.7551600e+00   4.2660024e-02   1.3449201e+00   1.4303095e+00   1.2412718e+00   8.7900808e-01   3.9450469e-01
   1.2262108e+00   1.7908998e+00   1.6251846e+00   7.3864428e-01   1.4675568e-01   1.4728436e+00  -9.6471568e-01   1.0312490e+00  -1.5500771e+00   8.8941566e-01  -2.6410289e-01  -5.6332250e-01  -1.5606440e+00   1.2517298e+00  -3.6154370e+00   1.2432483e+00   1.1455753e+00   1.6760377e+00   7.5533001e-01   1.8386181e+00   6.9093780e-01   1.2259271e+00   1.0841756e+00   1.1908565e+00   1.0521390e+00   1.0229228e+00   1.3053828e+00   6.7903976e-01   1.4618987e+00  -9.2354795e-02   1.2095285e+00   1.4910321e+00   1.0007145e+00   4.6048890e-01   1.0949786e+00  -8.7124093e-01   1.9248789e+00  -1.1812221e+00   3.1894831e-01   8.6594717e-01  -1.4843653e-01  -1.4573153e-01   7.7228383e-01  -1.1330722e+00   5.9808413e-01  -1.3273045e+00   8.8894663e-01  -2.6252913e+00   5.4303239e-01   7.6321320e-01   5.2328799e-01  -1.4331340e+00   1.8392203e-01  -2.5757384e+00   1.0082634e+00  -4.7941841e+00  -8.0151733e-01  -1.7158902e+00  -1.7119089e+00  -1.4845893e+00  -1.9676072e+00  -3.0340318e+00  -3.5764059e-02  -2.9788627e+00  -1.2270650e-02  -4.0032381e+00  -6.4454629e-01  -1.8273044e+00  -1.2650915e-01   1.3176441e+00   1.3694716e+00   1.2964478e+00   7.9520206e-01   2.1871190e-01
   1.1987994e+00   1.7483671e+00   1.6496757e+00   7.1790011e-01   2.2242911e-01   1.5561054e+00  -8.6844628e-01   1.0669157e+00  -1.6628458e+00   6.5485902e-01  -2.1532052e-01  -5.1995091e-01  -1.4104982e+00   1.2390457e+00  -3.5618920e+00   1.1159478e+00   1.1107840e+00   1.7051774e+00   8.2200117e-01   1.8004202e+00   5.0517662e-01   1.2021121e+00   1.0309848e+00   1.1628900e+00   1.0500987e+00   1.0680141e+00   1.3622602e+00   7.9993303e-01   1.5724481e+00  -3.1389462e-02   1.2394982e+00   1.4685079e+00   9.6486993e-01   5.1268895e-01   1.1081522e+00  -7.4057786e-01   2.0255399e+00  -1.1937193e+00   1.8067182e-01   9.0631546e-01  -1.4496501e-01  -7.3158311e-02   8.2874287e-01  -9.8432718e-01   6.3351525e-01  -1.1671805e+00   9.0062310e-01  -2.5311136e+00   4.7679873e-01   7.5003405e-01   5.0320579e-01  -1.3013481e+00   2.1594538e-01  -2.4632315e+00   9.0103705e-01  -4.8334073e+00  -1.0078006e+00  -1.5992271e+00  -1.6537008e+00  -1.3431417e+00  -1.9325411e+00  -3.0191039e+00  -1.5738081e-01  -3.0083055e+00  -1.6658150e-01  -4.0784354e+00  -8.0966459e-01  -1.9235324e+00  -3.1595831e-01   1.2908561e+00   1.3267172e+00   1.3841937e+00   7.1503313e-01   2.3452950e-02
   1.1734794e+00   1.7004231e+00   1.6770374e+00   6.9800959e-01   3.1342147e-01   1.6553329e+00  -7.5848188e-01   1.1132450e+00  -1.7878680e+00   4.1272639e-01  -1.7376198e-01  -4.8385777e-01  -1.2600930e+00   1.2163294e+00  -3.5181622e+00   9.5132695e-01   1.0864150e+00   1.7603355e+00   9.1398905e-01   1.7608064e+00   3.0919800e-01   1.1857527e+00   9.8084597e-01   1.1540280e+00   1.0623762e+00   1.1374931e+00   1.4414585e+00   9.5318864e-01   1.7100025e+00   5.0753752e-02   1.2825984e+00   1.4491531e+00   9.2712985e-01   5.7961528e-01   1.1293300e+00  -5.9100332e-01   2.1356819e+00  -1.2032190e+00   4.1699896e-02   9.4433473e-01  -1.5187107e-01   1.5932720e-03   8.7866579e-01  -8.2852687e-01   6.7182611e-01  -1.0009381e+00   9.0862684e-01  -2.4326844e+00   4.0772016e-01   7.4002336e-01   4.7085072e-01  -1.1723232e+00   2.4006353e-01  -2.3586273e+00   7.7106617e-01  -4.8803481e+00  -1.2218706e+00  -1.4878200e+00  -1.6048614e+00  -1.2101318e+00  -1.8927240e+00  -3.0225620e+00  -3.0850382e-01  -3.0663833e+00  -3.5926350e-01  -4.1777405e+00  -1.0034875e+00  -2.0419025e+00  -5.2377071e-01   1.2650635e+00   1.3038984e+00   1.5038372e+00   6.4003204e-01  -1.8799879e-01
   1.1493751e+00   1.6475199e+00   1.7075105e+00   6.8014075e-01   4.1829611e-01   1.7691980e+00  -6.3664709e-01   1.1681704e+00  -1.9210330e+00   1.6573252e-01  -1.4153730e-01  -4.5455300e-01  -1.1127632e+00   1.1838661e+00  -3.4838007e+00   7.5110806e-01   1.0735805e+00   1.8413051e+00   1.0290071e+00   1.7201076e+00   1.0640181e-01   1.1771503e+00   9.3545790e-01   1.1648673e+00   1.0895713e+00   1.2303011e+00   1.5419265e+00   1.1355941e+00   1.8715674e+00   1.5224071e-01   1.3368739e+00   1.4327383e+00   8.8798918e-01   6.6017403e-01   1.1589952e+00  -4.2517968e-01   2.2526557e+00  -1.2085962e+00  -9.7611385e-02   9.7823514e-01  -1.6867067e-01   7.7095879e-02   9.2186977e-01  -6.6826396e-01   7.1242370e-01  -8.3091872e-01   9.1234638e-01  -2.3302494e+00   3.3541839e-01   7.3176135e-01   4.2674480e-01  -1.0494026e+00   2.5672535e-01  -2.2636913e+00   6.1988367e-01  -4.9319056e+00  -1.4423941e+00  -1.3842082e+00  -1.5649949e+00  -1.0881487e+00  -1.8465448e+00  -3.0440055e+00  -4.8675768e-01  -3.1501835e+00  -5.8784150e-01  -4.2973417e+00  -1.2238794e+00  -2.1791952e+00  -7.4710445e-01   1.2409901e+00   1.3021849e+00   1.6527887e+00   5.7104076e-01  -4.1150664e-01
   1.1259152e+00   1.5906072e+00   1.7416085e+00   6.6578326e-01   5.3502998e-01   1.8951747e+00  -5.0564077e-01   1.2285725e+00  -2.0579506e+00  -8.3350864e-02  -1.1984011e-01  -4.3119570e-01  -9.7147891e-01   1.1421208e+00  -3.4577671e+00   5.1826611e-01   1.0732590e+00   1.9465242e+00   1.1631483e+00   1.6790302e+00  -9.9805084e-02   1.1766131e+00   8.9668140e-01   1.1953410e+00   1.1318499e+00   1.3442492e+00   1.6613181e+00   1.3423003e+00   2.0524010e+00   2.6988456e-01   1.3991725e+00   1.4193010e+00   8.4839318e-01   7.5298581e-01   1.1973296e+00  -2.4669678e-01   2.3726379e+00  -1.2092491e+00  -2.3732316e-01   1.0069255e+00  -1.9419148e-01   1.5225563e-01   9.5834908e-01  -5.0611224e-01   7.5421170e-01  -6.5972939e-01   9.1081158e-01  -2.2243229e+00   2.5922329e-01   7.2411016e-01   3.7202525e-01  -9.3523720e-01   2.6652611e-01  -2.1796170e+00   4.4979656e-01  -4.9845298e+00  -1.6677469e+00  -1.2901470e+00  -1.5333461e+00  -9.7897896e-01  -1.7924381e+00  -3.0819672e+00  -6.8851670e-01  -3.2553509e+00  -8.4805873e-01  -4.4322522e+00  -1.4673564e+00  -2.3312476e+00  -9.8233053e-01   1.2196590e+00   1.3220522e+00   1.8266176e+00   5.0805405e-01  -6.4234027e-01
   1.1029891e+00   1.5312006e+00   1.7801692e+00   6.5673380e-01   6.6110020e-01   2.0296878e+00  -3.6900420e-01   1.2904350e+00  -2.1943880e+00  -3.3189196e-01  -1.0879070e-01  -4.1260404e-01  -8.3869893e-01   1.0918134e+00  -3.4386562e+00   2.5696533e-01   1.0863159e+00   2.0731618e+00   1.3110230e+00   1.6387437e+00  -3.0629487e-01   1.1845224e+00   8.6652666e-01   1.2447705e+00   1.1889786e+00   1.4761273e+00   1.7961400e+00   1.5670096e+00   2.2462529e+00   3.9922129e-01   1.4652836e+00   1.4092493e+00   8.0977618e-01   8.5647946e-01   1.2442488e+00  -5.9955785e-02   2.4908146e+00  -1.2052890e+00  -3.7792013e-01   1.0301128e+00  -2.2660635e-01   2.2640266e-01   9.8830032e-01  -3.4452651e-01   7.9569321e-01  -4.9018211e-01   9.0277892e-01  -2.1158255e+00   1.7824619e-01   7.1637528e-01   3.0845349e-01  -8.3160943e-01   2.7023532e-01  -2.1070474e+00   2.6386275e-01  -5.0346645e+00  -1.8960579e+00  -1.2064857e+00  -1.5088207e+00  -8.8348431e-01  -1.7289530e+00  -3.1340323e+00  -9.0899403e-01  -3.3764766e+00  -1.1339995e+00  -4.5768059e+00  -1.7292018e+00  -2.4933518e+00  -1.2252168e+00   1.2024363e+00   1.3632943e+00   2.0192482e+00   4.5013958e-01  -8.7548358e-01
   1.0810484e+00   1.4713912e+00   1.8243519e+00   6.5504474e-01   7.9359389e-01   2.1683416e+00  -2.3102045e-01   1.3490876e+00  -2.3266764e+00  -5.7755029e-01  -1.0737019e-01  -3.9728623e-01  -7.1625572e-01   1.0339858e+00  -3.4249442e+00  -2.7566965e-02   1.1135014e+00   2.2172758e+00   1.4660079e+00   1.6009120e+00  -5.1045841e-01   1.2013654e+00   8.4710867e-01   1.3119303e+00   1.2603671e+00   1.6218697e+00   1.9419746e+00   1.8022529e+00   2.4457111e+00   5.3468222e-01   1.5301744e+00   1.4034121e+00   7.7404720e-01   9.6897406e-01   1.2994470e+00   1.3000468e-01   2.6016602e+00  -1.1976617e+00  -5.2025216e-01   1.0483499e+00  -2.6350656e-01   2.9933852e-01   1.0121450e+00  -1.8575465e-01   8.3511794e-01  -3.2521343e-01   8.8686014e-01  -2.0061894e+00   9.1494579e-02   7.0841676e-01   2.3837415e-01  -7.3932779e-01   2.6881621e-01  -2.0461319e+00   6.5830459e-02  -5.0791820e+00  -2.1252459e+00  -1.1331203e+00  -1.4900324e+00  -8.0154329e-01  -1.6548372e+00  -3.1970280e+00  -1.1424092e+00  -3.5075613e+00  -1.4383192e+00  -4.7251871e+00  -2.0036550e+00  -2.6606730e+00  -1.4711428e+00   1.1910216e+00   1.4250559e+00   2.2232634e+00   3.9544791e-01  -1.1059542e+00
   1.0611388e+00   1.4137930e+00   1.8755806e+00   6.6293484e-01   9.2933309e-01   2.3062104e+00  -9.6546885e-02   1.3995204e+00  -2.4520422e+00  -8.1836873e-01  -1.1345189e-01  -3.8349586e-01  -6.0527986e-01   9.7004825e-01  -3.4152277e+00  -3.2922119e-01   1.1554223e+00   2.3740315e+00   1.6205918e+00   1.5676641e+00  -7.1037429e-01   1.2277295e+00   8.4056777e-01   1.3951196e+00   1.3451125e+00   1.7767615e+00   2.0937585e+00   2.0397445e+00   2.6426365e+00   6.6985709e-01   1.5883041e+00   1.4030279e+00   7.4351967e-01   1.0887422e+00   1.3624458e+00   3.1773007e-01   2.6992933e+00  -1.1881843e+00  -6.6541475e-01   1.0630104e+00  -3.0201313e-01   3.7133259e-01   1.0305409e+00  -3.1770219e-02   8.7065703e-01  -1.6778946e-01   8.6168027e-01  -1.8974105e+00  -1.9820300e-03   7.0070142e-01   1.6462276e-01  -6.5820276e-01   2.6342851e-01  -1.9966043e+00  -1.3996036e-01  -5.1157573e+00  -2.3530434e+00  -1.0690232e+00  -1.4753735e+00  -7.3206287e-01  -1.5691292e+00  -3.2672590e+00  -1.3822273e+00  -3.6425060e+00  -1.7525681e+00  -4.8719443e+00  -2.2841605e+00  -2.8286479e+00  -1.7153276e+00   1.1873885e+00   1.5058784e+00   2.4303002e+00   3.4131533e-01  -1.3291062e+00
   1.0448596e+00   1.3614257e+00   1.9354300e+00   6.8266587e-01   1.0650052e+00   2.4381630e+00   2.9212757e-02   1.4367403e+00  -2.5688291e+00  -1.0528041e+00  -1.2392576e-01  -3.6931332e-01  -5.0617273e-01   9.0179626e-01  -3.4084180e+00  -6.4123066e-01   1.2124880e+00   2.5379636e+00   1.7667948e+00   1.5414983e+00  -9.0489413e-01   1.2642569e+00   8.4895800e-01   1.4922334e+00   1.4420383e+00   1.9356758e+00   2.2460949e+00   2.2707907e+00   2.8286511e+00   7.9783241e-01   1.6339920e+00   1.4096743e+00   7.2078524e-01   1.2140493e+00   1.4326375e+00   4.9760620e-01   2.7778787e+00  -1.1794852e+00  -8.1458135e-01   1.0761887e+00  -3.3892296e-01   4.4306569e-01   1.0443780e+00   1.1576959e-01   9.0058301e-01  -2.0800368e-02   8.2604949e-01  -1.7920343e+00  -1.0292895e-01   6.9428949e-01   9.0385853e-02  -5.8710940e-01   2.5540958e-01  -1.9578734e+00  -3.4871237e-01  -5.1431368e+00  -2.5770138e+00  -1.0123478e+00  -1.4631062e+00  -6.7306431e-01  -1.4712511e+00  -3.3407701e+00  -1.6214560e+00  -3.7755717e+00  -2.0675891e+00  -5.0124262e+00  -2.5636597e+00  -2.9933208e+00  -1.9530546e+00   1.1936700e+00   1.6037542e+00   2.6315004e+00   2.8445141e-01  -1.5408893e+00
   1.0342530e+00   1.3175376e+00   2.0054688e+00   7.1638801e-01   1.1972901e+00   2.5591947e+00   1.4098372e-01   1.4561445e+00  -2.6765924e+00  -1.2797000e+00  -1.3490627e-01  -3.5274980e-01  -4.1862950e-01   8.3138850e-01  -3.4038699e+00  -9.5642880e-01   1.2848341e+00   2.7032618e+00   1.8966314e+00   1.5251286e+00  -1.0936393e+00   1.3115615e+00   8.7410768e-01   1.6008302e+00   1.5497247e+00   2.0933227e+00   2.3935730e+00   2.4867260e+00   2.9956414e+00   9.1158345e-01   1.6618122e+00   1.4251398e+00   7.0854016e-01   1.3431665e+00   1.5093171e+00   6.6413405e-01   2.8320433e+00  -1.1748474e+00  -9.6880487e-01   1.0905360e+00  -3.7088463e-01   5.1552423e-01   1.0547522e+00   2.5553840e-01   9.2343661e-01   1.1305036e-01   7.7912959e-01  -1.6930722e+00  -2.1172369e-01   6.9075479e-01   1.9022465e-02  -5.2413157e-01   2.4623149e-01  -1.9291106e+00  -5.5533729e-01  -5.1612743e+00  -2.7945624e+00  -9.6059511e-01  -1.4514666e+00  -6.2183735e-01  -1.3610955e+00  -3.4136031e+00  -1.8529826e+00  -3.9017638e+00  -2.3739627e+00  -5.1430929e+00  -2.8349112e+00  -3.1515826e+00  -2.1798807e+00   1.2120010e+00   1.7161881e+00   2.8179971e+00   2.2119679e-01  -1.7380474e+00
   1.0316297e+00   1.2853830e+00   2.0870701e+00   7.6596651e-01   1.3229781e+00   2.6647430e+00   2.3372445e-01   1.4538751e+00  -2.7760519e+00  -1.4982159e+00  -1.4200929e-01  -3.3186987e-01  -3.4171155e-01   7.6128528e-01  -3.4014272e+00  -1.2675249e+00   1.3722309e+00   2.8640626e+00   2.0025871e+00   1.5212792e+00  -1.2769131e+00   1.3701177e+00   9.1746208e-01   1.7181911e+00   1.6665279e+00   2.2444924e+00   2.5310736e+00   2.6793528e+00   3.1362465e+00   1.0043922e+00   1.6669807e+00   1.4512523e+00   7.0937547e-01   1.4743611e+00   1.5916987e+00   8.1220576e-01   2.8572727e+00  -1.1779694e+00  -1.1288118e+00   1.1090391e+00  -3.9459616e-01   5.8985552e-01   1.0629172e+00   3.8652903e-01   9.3816164e-01   2.3135600e-01   7.2057781e-01  -1.6038455e+00  -3.2823163e-01   6.9204483e-01  -4.6139695e-02  -4.6677497e-01   2.3743683e-01  -1.9093253e+00  -7.5464740e-01  -5.1713099e+00  -3.0029532e+00  -9.1083160e-01  -1.4387724e+00  -5.7515207e-01  -1.2390978e+00  -3.4820284e+00  -2.0699262e+00  -4.0171003e+00  -2.6624712e+00  -5.2616758e+00  -3.0908183e+00  -3.3012955e+00  -2.3918144e+00   1.2443263e+00   1.8402607e+00   2.9813986e+00   1.4782772e-01  -1.9182385e+00
   1.0393475e+00   1.2679694e+00   2.1812106e+00   8.3280001e-01   1.4390729e+00   2.7509595e+00   3.0293827e-01   1.4271297e+00  -2.8689153e+00  -1.7077250e+00  -1.4067681e-01  -3.0492325e-01  -2.7396162e-01   6.9414757e-01  -3.4013736e+00  -1.5673845e+00   1.4739886e+00   3.0147305e+00   2.0780745e+00   1.5324463e+00  -1.4555406e+00   1.4401329e+00   9.7992073e-01   1.8413728e+00   1.7905901e+00   2.3842850e+00   2.6540394e+00   2.8413563e+00   3.2442909e+00   1.0702627e+00   1.6457062e+00   1.4896765e+00   7.2554861e-01   1.6058700e+00   1.6789148e+00   9.3736391e-01   2.8502546e+00  -1.1926576e+00  -1.2948112e+00   1.1347638e+00  -4.0701400e-01   6.6719775e-01   1.0702153e+00   5.0802032e-01   9.4419662e-01   3.3211015e-01   6.5065400e-01  -1.5277718e+00  -4.5169692e-01   7.0028881e-01  -1.0201626e-01  -4.1222801e-01   2.3055880e-01  -1.8974220e+00  -9.4156309e-01  -5.1754021e+00  -3.1993362e+00  -8.5993691e-01  -1.4235244e+00  -5.2950938e-01  -1.1062810e+00  -3.5427260e+00  -2.2659828e+00  -4.1187405e+00  -2.9245509e+00  -5.3671688e+00  -3.3247470e+00  -3.4412939e+00  -2.5854587e+00   1.2921941e+00   1.9726949e+00   3.1142369e+00   6.0882252e-02  -2.0800733e+00
   1.0595600e+00   1.2677955e+00   2.2882743e+00   9.1764644e-01   1.5428764e+00   2.8149237e+00   3.4496781e-01   1.3743996e+00  -2.9575928e+00  -1.9077026e+00  -1.2652710e-01  -2.7047422e-01  -2.1355358e-01   6.3270423e-01  -3.4043105e+00  -1.8493030e+00   1.5888700e+00   3.1501107e+00   2.1178355e+00   1.5606477e+00  -1.6306556e+00   1.5214164e+00   1.0616845e+00   1.9672554e+00   1.9198415e+00   2.5083069e+00   2.7586917e+00   2.9666686e+00   3.3151409e+00   1.1043014e+00   1.5954777e+00   1.5417020e+00   7.5875750e-01   1.7358626e+00   1.7700009e+00   1.0360268e+00   2.8091449e+00  -1.2224851e+00  -1.4663386e+00   1.1705752e+00  -4.0556055e-01   7.4850330e-01   1.0779888e+00   6.1952773e-01   9.4151530e-01   4.1379634e-01   5.7027945e-01  -1.4681099e+00  -5.8068183e-01   7.1756992e-01  -1.4596851e-01  -3.5764584e-01   2.2703242e-01  -1.8922353e+00  -1.1113260e+00  -5.1764303e+00  -3.3807958e+00  -8.0486491e-01  -1.4044949e+00  -4.8141065e-01  -9.6426895e-01  -3.5929070e+00  -2.4357386e+00  -4.2049723e+00  -3.1527081e+00  -5.4596677e+00  -3.5308190e+00  -3.5712691e+00  -2.7581096e+00   1.3565515e+00   2.1099281e+00   3.2103634e+00  -4.2520312e-02  -2.2230754e+00
   1.0939601e+00   1.2866103e+00   2.4078883e+00   1.0204720e+00   1.6320551e+00   2.8547841e+00   3.5724928e-01   1.2956213e+00  -3.0448324e+00  -2.0976144e+00  -9.5703583e-02  -2.2751603e-01  -1.5846238e-01   5.7959606e-01  -3.4109684e+00  -2.1072556e+00   1.7150267e+00   3.2657443e+00   2.1182674e+00   1.6071819e+00  -1.8034550e+00   1.6132632e+00   1.1621291e+00   2.0925907e+00   2.0520030e+00   2.6128331e+00   2.8421873e+00   3.0507644e+00   3.3459571e+00   1.1030377e+00   1.5152687e+00   1.6080400e+00   8.0993833e-01   1.8624062e+00   1.8638696e+00   1.1056652e+00   2.7337340e+00  -1.2704443e+00  -1.6421519e+00   1.2188667e+00  -3.8831408e-01   8.3437206e-01   1.0874841e+00   7.2074541e-01   9.3061580e-01   4.7545775e-01   4.8104238e-01  -1.4276873e+00  -7.1306262e-01   7.4568071e-01  -1.7597839e-01  -3.0042968e-01   2.2810613e-01  -1.8925444e+00  -1.2597053e+00  -5.1776120e+00  -3.5444189e+00  -7.4289707e-01  -1.3807898e+00  -4.2762301e-01  -8.1525622e-01  -3.6303741e+00  -2.5749277e+00  -4.2750699e+00  -3.3408667e+00  -5.5400797e+00  -3.7041594e+00  -3.6915595e+00  -2.9078113e+00   1.4375666e+00   2.2481898e+00   3.2652563e+00  -1.6439233e-01  -2.3475667e+00
   1.1435407e+00   1.3252104e+00   2.5388034e+00   1.1403401e+00   1.7046875e+00   2.8698228e+00   3.3850462e-01   1.1922288e+00  -3.1333217e+00  -2.2768241e+00  -4.5195983e-02  -1.7555945e-01  -1.0664051e-01   5.3721042e-01  -3.4219893e+00  -2.3361167e+00   1.8499685e+00   3.3580349e+00   2.0776487e+00   1.6724230e+00  -1.9749481e+00   1.7143665e+00   1.2797209e+00   2.2140535e+00   2.1845926e+00   2.6949237e+00   2.9027060e+00   3.0908655e+00   3.3358344e+00   1.0646585e+00   1.4056464e+00   1.6886505e+00   8.7910856e-01   1.9834393e+00   1.9592799e+00   1.1449191e+00   2.6255053e+00  -1.3386284e+00  -1.8201887e+00   1.2813113e+00  -3.5416572e-01   9.2491318e-01   1.0997516e+00   8.1148631e-01   9.1246385e-01   5.1674069e-01   3.8514940e-01  -1.4086392e+00  -8.4608429e-01   7.8588338e-01  -1.9078131e-01  -2.3847655e-01   2.3476119e-01  -1.8970765e+00  -1.3831843e+00  -5.1820733e+00  -3.6873869e+00  -6.7187082e-01  -1.3518830e+00  -3.6542051e-01  -6.6193502e-01  -3.6535260e+00  -2.6806189e+00  -4.3290578e+00  -3.4846336e+00  -5.6097561e+00  -3.8410908e+00  -3.8028799e+00  -3.0333663e+00   1.5344925e+00   2.3835872e+00   3.2762350e+00  -3.0564695e-01  -2.4545020e+00
   1.2083964e+00   1.3833013e+00   2.6788332e+00   1.2753522e+00   1.7592924e+00   2.8604431e+00   2.8885496e-01   1.0671058e+00  -3.2252963e+00  -2.4445229e+00   2.6892301e-02  -1.1468381e-01  -5.6185309e-02   5.0752026e-01  -3.4377124e+00  -2.5318344e+00   1.9905759e+00   3.4243624e+00   1.9962504e+00   1.7556722e+00  -2.1457212e+00   1.8227708e+00   1.4119859e+00   2.3282998e+00   2.3149421e+00   2.7524953e+00   2.9394727e+00   3.0860512e+00   3.2858207e+00   9.8914146e-01   1.2687774e+00   1.7826169e+00   9.6527159e-01   2.0967622e+00   2.0548100e+00   1.1536459e+00   2.4875815e+00  -1.4279752e+00  -1.9975904e+00   1.3586638e+00  -3.0292809e-01   1.0196471e+00   1.1155550e+00   8.9162690e-01   8.8839835e-01   5.3790706e-01   2.8532875e-01  -1.4121878e+00  -9.7647154e-01   8.3869886e-01  -1.8994600e-01  -1.7037791e-01   2.4764690e-01  -1.9045050e+00  -1.4791166e+00  -5.1924322e+00  -3.8070815e+00  -5.9036708e-01  -1.3176190e+00  -2.9278338e-01  -5.0737840e-01  -3.6613209e+00  -2.7513220e+00  -4.3674195e+00  -3.5814602e+00  -5.6700933e+00  -3.9392641e+00  -3.9060256e+00  -3.1343024e+00   1.6455930e+00   2.5122020e+00   3.2425649e+00  -4.6594149e-01  -2.5452647e+00
   1.2875879e+00   1.4594363e+00   2.8248676e+00   1.4226549e+00   1.7948426e+00   2.8280875e+00   2.0984568e-01   9.2444440e-01  -3.3221963e+00  -2.5996903e+00   1.2115171e-01  -4.5545201e-02  -5.4831307e-03   4.9194308e-01  -3.4579891e+00  -2.6915530e+00   2.1331636e+00   3.4631411e+00   1.8763312e+00   1.8550838e+00  -2.3157424e+00   1.9358775e+00   1.5555450e+00   2.4320396e+00   2.4402327e+00   2.7843481e+00   2.9527136e+00   3.0372631e+00   3.1988207e+00   8.7827816e-01   1.1083354e+00   1.8880836e+00   1.0663952e+00   2.2000519e+00   2.1488449e+00   1.1328994e+00   2.3245694e+00  -1.5380932e+00  -2.1707903e+00   1.4506310e+00  -2.3538436e-01   1.1174580e+00   1.1353010e+00   9.6106102e-01   8.6001362e-01   5.3981348e-01   1.8469371e-01  -1.4384819e+00  -1.1005863e+00   9.0374591e-01  -1.7389516e-01  -9.5551769e-02   2.6703723e-01  -1.9134526e+00  -1.5458388e+00  -5.2104424e+00  -3.9012004e+00  -4.9784539e-01  -1.2781838e+00  -2.0854316e-01  -3.5488717e-01  -3.6532129e+00  -2.7870055e+00  -4.3907984e+00  -3.6307000e+00  -5.7221650e+00  -3.9977096e+00  -4.0015887e+00  -3.2108062e+00   1.7681395e+00   2.6301938e+00   3.1654502e+00  -6.4360676e-01  -2.6214489e+00
   1.3790809e+00   1.5510419e+00   2.9729512e+00   1.5785126e+00   1.8107629e+00   2.7750991e+00   1.0437970e-01   7.6951968e-01  -3.4244074e+00  -2.7410874e+00   2.3676531e-01   3.0660026e-02   4.6680741e-02   4.9123382e-01  -3.4820623e+00  -2.8136761e+00   2.2735930e+00   3.4738255e+00   1.7220118e+00   1.9676736e+00  -2.4842233e+00   2.0505045e+00   1.7062133e+00   2.5221186e+00   2.5575490e+00   2.7901509e+00   2.9435621e+00   2.9472089e+00   3.0793937e+00   7.3558478e-01   9.2931454e-01   2.0022626e+00   1.1794675e+00   2.2909017e+00   2.2395783e+00   1.0848413e+00   2.1423109e+00  -1.6671928e+00  -2.3356602e+00   1.5558206e+00  -1.5327085e-01   1.2166019e+00   1.1589934e+00   1.0196675e+00   8.2903068e-01   5.2385746e-01   8.6579017e-02  -1.4865191e+00  -1.2146192e+00   9.7964864e-01  -1.4386662e-01  -1.4300030e-02   2.9281329e-01  -1.9225072e+00  -1.5827341e+00  -5.2367320e+00  -3.9678731e+00  -3.9471693e-01  -1.2340493e+00  -1.1246593e-01  -2.0781005e-01  -3.6290793e+00  -2.7890284e+00  -4.3997359e+00  -3.6335544e+00  -5.7664241e+00  -4.0168218e+00  -4.0897274e+00  -3.2636284e+00   1.8984821e+00   2.7339158e+00   3.0479255e+00  -8.3566869e-01  -2.6846487e+00
   1.4797725e+00   1.6545264e+00   3.1184353e+00   1.7384507e+00   1.8069178e+00   2.7045397e+00  -2.3436521e-02   6.0839984e-01  -3.5311115e+00  -2.8672810e+00   3.7150815e-01   1.1227432e-01   1.0105404e-01   5.0542310e-01  -3.5085192e+00  -2.8978720e+00   2.4074289e+00   3.4568643e+00   1.5390438e+00   2.0894172e+00  -2.6495538e+00   2.1630003e+00   1.8591647e+00   2.5956129e+00   2.6639566e+00   2.7703893e+00   2.9139213e+00   2.8201770e+00   2.9334587e+00   5.6610843e-01   7.3776516e-01   2.1215159e+00   1.3006286e+00   2.3668875e+00   2.3250417e+00   1.0125926e+00   1.9475681e+00  -1.8121260e+00  -2.4877058e+00   1.6717780e+00  -5.9193034e-02   1.3147677e+00   1.1862226e+00   1.0672929e+00   7.9717180e-01   4.9189392e-01  -5.6364280e-03  -1.5541555e+00  -1.3148020e+00   1.0640244e+00  -1.0181944e-01   7.2210270e-02   3.2447326e-01  -1.9302536e+00  -1.5902391e+00  -5.2706700e+00  -4.0057636e+00  -2.8235105e-01  -1.1858968e+00  -5.2707536e-03  -6.9351141e-02  -3.5891524e+00  -2.7599965e+00  -4.3944817e+00  -3.5929199e+00  -5.8025160e+00  -3.9982653e+00  -4.1700054e+00  -3.2939678e+00   2.0321957e+00   2.8200297e+00   2.8946447e+00  -1.0379618e+00  -2.7362762e+00
   1.5856029e+00   1.7654676e+00   3.2561869e+00   1.8974574e+00   1.7835898e+00   2.6199803e+00  -1.6852223e-01   4.4760979e-01  -3.6402615e+00  -2.9766973e+00   5.2184797e-01   1.9729311e-01   1.5789432e-01   5.3380872e-01  -3.5353284e+00  -2.9450160e+00   2.5301351e+00   3.4136142e+00   1.3344848e+00   2.2154283e+00  -2.8093138e+00   2.2694053e+00   2.0091490e+00   2.6499318e+00   2.7565984e+00   2.7262847e+00   2.8662972e+00   2.6617693e+00   2.7679347e+00   3.7614197e-01   5.4046644e-01   2.2415060e+00   1.4253659e+00   2.4256586e+00   2.4031584e+00   9.2003787e-01   1.7476557e+00  -1.9685332e+00  -2.6222978e+00   1.7951075e+00   4.3519873e-02   1.4091901e+00   1.2161898e+00   1.1037508e+00   7.6604910e-01   4.4612891e-01  -8.8706780e-02  -1.6382058e+00  -1.3976213e+00   1.1535575e+00  -5.0293814e-02   1.6203789e-01   3.6116982e-01  -1.9353209e+00  -1.5697951e+00  -5.3103667e+00  -4.0141545e+00  -1.6301338e-01  -1.1345294e+00   1.1141688e-01   5.7619315e-02  -3.5339623e+00  -2.7035533e+00  -4.3748994e+00  -3.5131460e+00  -5.8292208e+00  -3.9448219e+00  -4.2413264e+00  -3.3033510e+00   2.1642880e+00   2.8856258e+00   2.7115940e+00  -1.2453280e+00  -2.7774182e+00
   1.6917502e+00   1.8788611e+00   3.3808435e+00   2.0502330e+00   1.7414506e+00   2.5252806e+00  -3.2511010e-01   2.9377077e-01  -3.7486812e+00  -3.0677013e+00   6.8314163e-01   2.8350375e-01   2.1698896e-01   5.7500283e-01  -3.5599543e+00  -2.9570789e+00   2.6372917e+00   3.3462179e+00   1.1162992e+00   2.3402084e+00  -2.9603688e+00   2.3656507e+00   2.1507502e+00   2.6829227e+00   2.8328074e+00   2.6596924e+00   2.8036152e+00   2.4785736e+00   2.5903343e+00   1.7286745e-01   3.4455720e-01   2.3574093e+00   1.5487601e+00   2.4650453e+00   2.4718209e+00   8.1159583e-01   1.5500508e+00  -2.1310894e+00  -2.7349240e+00   1.9216688e+00   1.5101000e-01   1.4968053e+00   1.2477641e+00   1.1288378e+00   7.3707620e-01   3.8899908e-01  -1.5968516e-01  -1.7346231e+00  -1.4600238e+00   1.2441551e+00   7.7627104e-03   2.5262038e-01   4.0177188e-01  -1.9364443e+00  -1.5237455e+00  -5.3528072e+00  -3.9930050e+00  -3.9737282e-02  -1.0807819e+00   2.3517225e-01   1.7073468e-01  -3.4642960e+00  -2.6241228e+00  -4.3404724e+00  -3.3997280e+00  -5.8445226e+00  -3.8601877e+00  -4.3019640e+00  -3.2935130e+00   2.2894581e+00   2.9283341e+00   2.5057414e+00  -1.4518897e+00  -2.8087494e+00
   1.7928958e+00   1.9894144e+00   3.4871013e+00   2.1914704e+00   1.6815312e+00   2.4243738e+00  -4.8707142e-01   1.5323768e-01  -3.8522828e+00  -3.1386974e+00   8.4991304e-01   3.6863691e-01   2.7771217e-01   6.2703095e-01  -3.5795372e+00  -2.9369686e+00   2.7248230e+00   3.2574570e+00   8.9291713e-01   2.4579508e+00  -3.0990436e+00   2.4477818e+00   2.2786672e+00   2.6929753e+00   2.8902287e+00   2.5729859e+00   2.7290370e+00   2.2777993e+00   2.4083385e+00  -3.6047953e-02   1.5714703e-01   2.4641797e+00   1.6657631e+00   2.4831803e+00   2.5289900e+00   6.9197414e-01   1.3620031e+00  -2.2938237e+00  -2.8214514e+00   2.0468356e+00   2.5912071e-01   1.5744388e+00   1.2795702e+00   1.1423652e+00   7.1140704e-01   3.2304666e-01  -2.1606763e-01  -1.8387435e+00  -1.4995934e+00   1.3311776e+00   6.9188503e-02   3.4097562e-01   4.4494582e-01  -1.9325307e+00  -1.4551877e+00  -5.3940995e+00  -3.9429744e+00   8.3864515e-02  -1.0254389e+00   3.6293349e-01   2.6826674e-01  -3.3811696e+00  -2.5266237e+00  -4.2904103e+00  -3.2589543e+00  -5.8458035e+00  -3.7487371e+00  -4.3496812e+00  -3.2662919e+00   2.4023862e+00   2.9464257e+00   2.2846467e+00  -1.6513782e+00  -2.8305025e+00
   1.8835416e+00   2.0918607e+00   3.5700128e+00   2.3161442e+00   1.6051881e+00   2.3210690e+00  -6.4825626e-01   3.1755379e-02  -3.9463794e+00  -3.1882475e+00   1.0161936e+00   4.5051669e-01   3.3911003e-01   6.8747406e-01  -3.5911148e+00  -2.8883379e+00   2.7892167e+00   3.1505911e+00   6.7276810e-01   2.5628781e+00  -3.2213588e+00   2.5121879e+00   2.3879969e+00   2.6791131e+00   2.9269440e+00   2.4689338e+00   2.6457841e+00   2.0668971e+00   2.2293830e+00  -2.4287744e-01  -1.5069851e-02   2.5568383e+00   1.7714858e+00   2.4786255e+00   2.5728056e+00   5.6592380e-01   1.1901660e+00  -2.4504974e+00  -2.8783767e+00   2.1657917e+00   3.6364304e-01   1.6390145e+00   1.3100943e+00   1.1442022e+00   6.8990354e-01   2.5079946e-01  -2.5590898e-01  -1.9455755e+00  -1.5146953e+00   1.4097240e+00   1.3080491e-01   4.2393439e-01   4.8924919e-01  -1.9227236e+00  -1.3677908e+00  -5.4298065e+00  -3.8654194e+00   2.0383786e-01  -9.6917064e-01   4.9120866e-01   3.4921308e-01  -3.2858074e+00  -2.4161759e+00  -4.2238262e+00  -3.0975387e+00  -5.8301203e+00  -3.6152704e+00  -4.3819278e+00  -3.2235415e+00   2.4980345e+00   2.9388935e+00   2.0560605e+00  -1.8374999e+00  -2.8424971e+00
   1.9583588e+00   2.1812721e+00   3.6252819e+00   2.4197899e+00   1.5140704e+00   2.2188779e+00  -8.0282523e-01  -6.5845864e-02  -4.0260686e+00  -3.2151951e+00   1.1758999e+00   5.2719687e-01   4.0000223e-01   7.5363998e-01  -3.5918654e+00  -2.8153719e+00   2.8277243e+00   3.0291907e+00   4.6382938e-01   2.6495861e+00  -3.3233217e+00   2.5558246e+00   2.4744998e+00   2.6410671e+00   2.9415847e+00   2.3505791e+00   2.5569800e+00   1.8531854e+00   2.0602728e+00  -4.4025333e-01  -1.6617335e-01   2.6307780e+00   1.8614775e+00   2.4504925e+00   2.6017014e+00   4.3800979e-01   1.0402689e+00  -2.5950023e+00  -2.9030594e+00   2.2738448e+00   4.6056073e-01   1.6877681e+00   1.3378015e+00   1.1343273e+00   6.7312955e-01   1.7466508e-01  -2.7790613e-01  -2.0501100e+00  -1.5045757e+00   1.4749534e+00   1.8960355e-01   4.9838500e-01   5.3322892e-01  -1.9064599e+00  -1.2655925e+00  -5.4553374e+00  -3.7623569e+00   3.1615959e-01  -9.1249181e-01   6.1631541e-01   4.1332992e-01  -3.1796297e+00  -2.2978181e+00  -4.1399616e+00  -2.9222564e+00  -5.7945484e+00  -3.4647707e+00  -4.3960880e+00  -3.1670736e+00   2.5719391e+00   2.9055139e+00   1.8275282e+00  -2.0043143e+00  -2.8442220e+00
   2.0125420e+00   2.2533527e+00   3.6495295e+00   2.4987521e+00   1.4100862e+00   2.1208775e+00  -9.4555009e-01  -1.3589830e-01  -4.0866432e+00  -3.2187934e+00   1.3232212e+00   5.9707266e-01   4.5908919e-01   8.2274752e-01  -3.5793476e+00  -2.7225666e+00   2.8385222e+00   2.8969767e+00   2.7321007e-01   2.7133780e+00  -3.4012387e+00   2.5764089e+00   2.5348337e+00   2.5793257e+00   2.9334278e+00   2.2211230e+00   2.4655199e+00   1.6435069e+00   1.9068569e+00  -6.2155325e-01  -2.9132778e-01   2.6820536e+00   1.9319785e+00   2.3985486e+00   2.6145139e+00   3.1240993e-01   9.1685211e-01  -2.7217536e+00  -2.8939099e+00   2.3667307e+00   5.4627639e-01   1.7184503e+00   1.3612510e+00   1.1128829e+00   6.6136670e-01   9.6844673e-02  -2.8144634e-01  -2.1476240e+00  -1.4694112e+00   1.5224176e+00   2.4291049e-01   5.6151056e-01   5.7551491e-01  -1.8835066e+00  -1.1527877e+00  -5.4663472e+00  -3.6363993e+00   4.1702419e-01  -8.5574836e-01   7.3463612e-01   4.6110841e-01  -3.0642314e+00  -2.1762545e+00  -4.0384207e+00  -2.7396126e+00  -5.7365355e+00  -3.3021755e+00  -4.3897586e+00  -3.0986237e+00   2.6204732e+00   2.8468719e+00   1.6060311e+00  -2.1465945e+00  -2.8349604e+00
   2.0421405e+00   2.3046849e+00   3.6405196e+00   2.5503850e+00   1.2953656e+00   2.0296092e+00  -1.0720669e+00  -1.7607436e-01  -4.1240034e+00  -3.1988191e+00   1.4529890e+00   6.5895852e-01   5.1505491e-01   8.9210620e-01  -3.5517073e+00  -2.6145189e+00   2.8208282e+00   2.7576680e+00   1.0680011e-01   2.7505574e+00  -3.4520278e+00   2.5725749e+00   2.5667336e+00   2.4951477e+00   2.9024656e+00   2.0838165e+00   2.3739710e+00   1.4439340e+00   1.7737729e+00  -7.8122893e-01  -3.8702366e-01   2.7076426e+00   1.9801277e+00   2.3232989e+00   2.6105757e+00   1.9275310e-01   8.2307145e-01  -2.8260469e+00  -2.8505306e+00   2.4408884e+00   6.1780396e-01   1.7295029e+00   1.3792029e+00   1.0802263e+00   6.5464475e-01   1.9270806e-02  -2.6662127e-01  -2.2339589e+00  -1.4103081e+00   1.5483768e+00   2.8851783e-01   6.1099824e-01   6.1490127e-01  -1.8539796e+00  -1.0335269e+00  -5.4591141e+00  -3.4906678e+00   5.0312182e-01  -7.9913125e-01   8.4286901e-01   4.9369850e-01  -2.9413583e+00  -2.0556476e+00  -3.9193768e+00  -2.5555630e+00  -5.6542339e+00  -3.1321857e+00  -4.3610205e+00  -3.0198448e+00   2.6410639e+00   2.7643600e+00   1.3976791e+00  -2.2601514e+00  -2.8139422e+00
   2.0443394e+00   2.3329210e+00   3.5973244e+00   2.5731921e+00   1.1722226e+00   1.9470153e+00  -1.1790637e+00  -1.8548358e-01  -4.1350202e+00  -3.1556711e+00   1.5609982e+00   7.1212881e-01   5.6665808e-01   9.5927578e-01  -3.5078440e+00  -2.4957354e+00   2.7749605e+00   2.6148462e+00  -3.0995282e-02   2.7586641e+00  -3.4735055e+00   2.5439758e+00   2.5691333e+00   2.3905440e+00   2.8494399e+00   1.9418647e+00   2.2845028e+00   1.2595360e+00   1.6642777e+00  -9.1505802e-01  -4.5123542e-01   2.7056484e+00   2.0041142e+00   2.2260304e+00   2.5897803e+00   8.2002042e-02   7.6058691e-01  -2.9043495e+00  -2.7737899e+00   2.4936807e+00   6.7291617e-01   1.7201920e+00   1.3907012e+00   1.0369709e+00   6.5277993e-01  -5.6429686e-02  -2.3420793e-01  -2.3057504e+00  -1.3292504e+00   1.5500759e+00   3.2477650e-01   6.4520508e-01   6.5040767e-01  -1.8183362e+00  -9.1173262e-01  -5.4308638e+00  -3.3286857e+00   5.7188284e-01  -7.4271369e-01   9.3825405e-01   5.1278966e-01  -2.8128753e+00  -1.9394647e+00  -3.7837262e+00  -2.3752932e+00  -5.5467753e+00  -2.9591143e+00  -4.3086834e+00  -2.9323203e+00   2.6323478e+00   2.6601367e+00   1.2074723e+00  -2.3420877e+00  -2.7805090e+00
   2.0176705e+00   2.3369025e+00   3.5204176e+00   2.5668978e+00   1.0431077e+00   1.8744130e+00  -1.2643962e+00  -1.6468387e-01  -4.1178275e+00  -3.0904311e+00   1.6442575e+00   7.5631875e-01   6.1280829e-01   1.0221938e+00  -3.4475118e+00  -2.3704687e+00   2.7023381e+00   2.4718420e+00  -1.3742041e-01   2.7366323e+00  -3.4646140e+00   2.4913239e+00   2.5422167e+00   2.2682144e+00   2.7758369e+00   1.7983410e+00   2.1988510e+00   1.0942189e+00   1.5801714e+00  -1.0203054e+00  -4.8348528e-01   2.6754412e+00   2.0032643e+00   2.1088165e+00   2.5526198e+00  -1.7615795e-02   7.2953791e-01  -2.9545072e+00  -2.6658231e+00   2.5235526e+00   7.1024067e-01   1.6906869e+00   1.3951362e+00   9.8401249e-01   6.5541524e-01  -1.2894958e-01  -1.8561899e-01  -2.3605951e+00  -1.2289999e+00   1.5259576e+00   3.5064748e-01   6.6326714e-01   6.8131817e-01  -1.7773460e+00  -7.9094546e-01  -5.3800083e+00  -3.1542567e+00   6.2166584e-01  -6.8650490e-01   1.0187536e+00   5.2046180e-01  -2.6807252e+00  -1.8303865e+00  -3.6331621e+00  -2.2030731e+00  -5.4144598e+00  -2.7867804e+00  -4.2324768e+00  -2.8375929e+00   2.5942558e+00   2.5370492e+00   1.0391418e+00  -2.3909710e+00  -2.7342745e+00
   1.9621300e+00   2.3167011e+00   3.4116873e+00   2.5324504e+00   9.1055506e-01   1.8125021e+00  -1.3271255e+00  -1.1560679e-01  -4.0720106e+00  -3.0048872e+00   1.7011499e+00   7.9169034e-01   6.5262490e-01   1.0792637e+00  -3.3713590e+00  -2.2425877e+00   2.6054191e+00   2.3316421e+00  -2.1142561e-01   2.6848611e+00  -3.4255734e+00   2.4163651e+00   2.4874014e+00   2.1314489e+00   2.6838445e+00   1.6561119e+00   2.1183113e+00   9.5064258e-01   1.5218124e+00  -1.0957859e+00  -4.8481012e-01   2.6177129e+00   1.9780594e+00   1.9744715e+00   2.5001849e+00  -1.0463083e-01   7.2860509e-01  -2.9758490e+00  -2.5299583e+00   2.5301112e+00   7.2930002e-01   1.6420757e+00   1.3922749e+00   9.2253601e-01   6.6205823e-01  -1.9729481e-01  -1.2282569e-01  -2.3971465e+00  -1.1129541e+00   1.4757961e+00   3.6571246e-01   6.6514497e-01   7.0719581e-01  -1.7320388e+00  -6.7420614e-01  -5.3062836e+00  -2.9713336e+00   6.5186929e-01  -6.3051111e-01   1.0831703e+00   5.1902049e-01  -2.5468865e+00  -1.7302791e+00  -3.4701653e+00  -2.0421794e+00  -5.2588406e+00  -2.6184455e+00  -4.1331683e+00  -2.7371961e+00   2.5280224e+00   2.3985232e+00   8.9507496e-01  -2.4069045e+00  -2.6752630e+00
   1.8791936e+00   2.2735851e+00   3.2743648e+00   2.4719532e+00   7.7711915e-01   1.7614027e+00  -1.3674820e+00  -4.1403360e-02  -3.9986793e+00  -2.9015114e+00   1.7314895e+00   8.1876873e-01   6.8547999e-01   1.1293994e+00  -3.2808952e+00  -2.1154873e+00   2.4875811e+00   2.1968229e+00  -2.5361562e-01   2.6051910e+00  -3.3579399e+00   2.3217888e+00   2.4072497e+00   1.9839916e+00   2.5762671e+00   1.5177737e+00   2.0437549e+00   8.3021253e-01   1.4882193e+00  -1.1418304e+00  -4.5763487e-01   2.5344523e+00   1.9300856e+00   1.8264542e+00   2.4341291e+00  -1.7831117e-01   7.5515401e-01  -2.9691877e+00  -2.3705685e+00   2.5141275e+00   7.3049908e-01   1.5763133e+00   1.3822660e+00   8.5400003e-01   6.7211449e-01  -2.6076270e-01  -4.8256821e-02  -2.4151360e+00  -9.8497242e-01   1.4007376e+00   3.7014713e-01   6.5160447e-01   7.2787535e-01  -1.6836410e+00  -5.6397754e-01  -5.2107818e+00  -2.7838871e+00   6.6295623e-01  -5.7479460e-01   1.1311933e+00   5.1083153e-01  -2.4133284e+00  -1.6402251e+00  -3.2979118e+00  -1.8948919e+00  -5.0827057e+00  -2.4567890e+00  -4.0126059e+00  -2.6326856e+00   2.4361163e+00   2.2484234e+00   7.7632307e-01  -2.3914973e+00  -2.6040153e+00
   1.7717312e+00   2.2099106e+00   3.1128752e+00   2.3885366e+00   6.4530359e-01   1.7207216e+00  -1.3867593e+00   5.3778991e-02  -3.9004157e+00  -2.7833860e+00   1.7364741e+00   8.3835928e-01   7.1102618e-01   1.1720290e+00  -3.1784022e+00  -1.9920304e+00   2.3529536e+00   2.0695059e+00  -2.6609816e-01   2.5007875e+00  -3.2645641e+00   2.2110796e+00   2.3053233e+00   1.8298767e+00   2.4564116e+00   1.3856008e+00   1.9756712e+00   7.3314224e-01   1.4772493e+00  -1.1601594e+00  -4.0556415e-01   2.4288318e+00   1.8619201e+00   1.6687264e+00   2.3566012e+00  -2.3860523e-01   8.0545060e-01  -2.9367164e+00  -2.1928559e+00   2.4774589e+00   7.1506141e-01   1.4961071e+00   1.3656182e+00   7.8009872e-01   6.8491720e-01  -3.1890984e-01   3.5321102e-02  -2.4153200e+00  -8.4917988e-01   1.3032449e+00   3.6466260e-01   6.2413858e-01   7.4343912e-01  -1.6334973e+00  -4.6210744e-01  -5.0958765e+00  -2.5957740e+00   6.5638809e-01  -5.1952167e-01   1.1633687e+00   4.9816810e-01  -2.2819691e+00  -1.5606041e+00  -3.1201072e+00  -1.7625449e+00  -4.8899520e+00  -2.3039163e+00  -3.8736709e+00  -2.5256627e+00   2.3221008e+00   2.0908887e+00   6.8268596e-01  -2.3477328e+00  -2.5216444e+00
   1.6438212e+00   2.1289469e+00   2.9326106e+00   2.2861777e+00   5.1748463e-01   1.6896399e+00  -1.3871523e+00   1.6507139e-01  -3.7811104e+00  -2.6540903e+00   1.7185394e+00   8.5145529e-01   7.2921076e-01   1.2070610e+00  -3.0667881e+00  -1.8745272e+00   2.2062083e+00   1.9513385e+00  -2.5224731e-01   2.3759402e+00  -3.1494516e+00   2.0883206e+00   2.1859802e+00   1.6732462e+00   2.3279427e+00   1.2615034e+00   1.9142238e+00   6.5857741e-01   1.4858358e+00  -1.1536808e+00  -3.3310852e-01   2.3050209e+00   1.7769624e+00   1.5055710e+00   2.2701488e+00  -2.8605459e-01   8.7493398e-01  -2.8818144e+00  -2.0025891e+00   2.4229046e+00   6.8492236e-01   1.4047497e+00   1.3431576e+00   7.0270368e-01   6.9975420e-01  -3.7151379e-01   1.2493750e-01  -2.3993653e+00  -7.0976291e-01   1.1869466e+00   3.5042112e-01   5.8484038e-01   7.5418165e-01  -1.5829927e+00  -3.6983029e-01  -4.9650506e+00  -2.4106230e+00   6.3447716e-01  -4.6499238e-01   1.1810022e+00   4.8308211e-01  -2.1546370e+00  -1.4912123e+00  -2.9407758e+00  -1.6456309e+00  -4.6853751e+00  -2.1613940e+00  -3.7201556e+00  -2.4177829e+00   2.1904303e+00   1.9301560e+00   6.1286213e-01  -2.2797493e+00  -2.4298460e+00
   1.5004841e+00   2.0346552e+00   2.7396465e+00   2.1694766e+00   3.9583351e-01   1.6670172e+00  -1.3715518e+00   2.8719176e-01  -3.6456937e+00  -2.5175473e+00   1.6811280e+00   8.5914768e-01   7.4027665e-01   1.2348199e+00  -2.9494046e+00  -1.7647434e+00   2.0523203e+00   1.8434974e+00  -2.1640317e-01   2.2357913e+00  -3.0175370e+00   1.9579622e+00   2.0541354e+00   1.5181601e+00   2.1947218e+00   1.1469997e+00   1.8593168e+00   6.0476805e-01   1.5102666e+00  -1.1262268e+00  -2.4536757e-01   2.1679326e+00   1.6792222e+00   1.3413840e+00   2.1776007e+00  -3.2168471e-01   9.5852811e-01  -2.8087791e+00  -1.8058083e+00   2.3540007e+00   6.4258702e-01   1.3059116e+00   1.3159682e+00   6.2378920e-01   7.1589501e-01  -4.1853313e-01   2.1755923e-01  -2.3696794e+00  -5.7076924e-01   1.0564015e+00   3.2893260e-01   5.3624178e-01   7.6056768e-01  -1.5334744e+00  -2.8780480e-01  -4.8226494e+00  -2.2317311e+00   6.0017367e-01  -4.1164817e-01   1.1860066e+00   4.6730782e-01  -2.0330366e+00  -1.4314052e+00  -2.7640192e+00  -1.5439395e+00  -4.4743923e+00  -2.0303022e+00  -3.5565681e+00  -2.3107485e+00   2.0461942e+00   1.7703792e+00   5.6464924e-01  -2.1925499e+00  -2.3308500e+00
   1.3473536e+00   1.9314282e+00   2.5404148e+00   2.0434072e+00   2.8224260e-01   1.6515057e+00  -1.3433116e+00   4.1476357e-01  -3.4997950e+00  -2.3778470e+00   1.6283976e+00   8.6254365e-01   7.4474991e-01   1.2559589e+00  -2.8298371e+00  -1.6639330e+00   1.8963175e+00   1.7467101e+00  -1.6353160e-01   2.0860143e+00  -2.8743858e+00   1.8245726e+00   1.9149922e+00   1.3684115e+00   2.0606327e+00   1.0432002e+00   1.8106687e+00   5.6927562e-01   1.5464816e+00  -1.0822520e+00  -1.4769476e-01   2.0229244e+00   1.5730772e+00   1.1804545e+00   2.0819325e+00  -3.4688207e-01   1.0509705e+00  -2.7225092e+00  -1.6085175e+00   2.2747714e+00   5.9096188e-01   1.2034135e+00   1.2853190e+00   5.4534644e-01   7.3261905e-01  -4.6006816e-01   3.1023163e-01  -2.3292022e+00  -4.3592605e-01   9.1679371e-01   3.0193869e-01   4.8113281e-01   7.6318842e-01  -1.4861803e+00  -2.1618080e-01  -4.6735745e+00  -2.0619891e+00   5.5681211e-01  -3.6005649e-01   1.1807116e+00   4.5220202e-01  -1.9187124e+00  -1.3802513e+00  -2.5937738e+00  -1.4567175e+00  -4.2627173e+00  -1.9113002e+00  -3.3878794e+00  -2.2062855e+00   1.8948293e+00   1.6154537e+00   5.3517914e-01  -2.0916700e+00  -2.2273250e+00
   1.1903125e+00   1.8238138e+00   2.3413571e+00   1.9130520e+00   1.7826145e-01   1.6416671e+00  -1.3060052e+00   5.4262333e-01  -3.3493515e+00  -2.2390543e+00   1.5648964e+00   8.6270123e-01   7.4341267e-01   1.2713610e+00  -2.7116834e+00  -1.5728912e+00   1.7430291e+00   1.6612951e+00  -9.8869750e-02   1.9324614e+00  -2.7258543e+00   1.6925869e+00   1.7737638e+00   1.2273601e+00   1.9294094e+00   9.5080810e-01   1.7678832e+00   5.4919939e-01   1.5903667e+00  -1.0265146e+00  -4.5367667e-02   1.8754720e+00   1.4630164e+00   1.0267496e+00   1.9861260e+00  -3.6326502e-01   1.1471356e+00  -2.6281596e+00  -1.4163889e+00   2.1894616e+00   5.3317051e-01   1.1009969e+00   1.2525844e+00   4.6929314e-01   7.4924510e-01  -4.9632473e-01   4.0021240e-01  -2.2811767e+00  -3.0848644e-01   7.7358454e-01   2.7129152e-01   4.2237829e-01   7.6271813e-01  -1.4421778e+00  -1.5468829e-01  -4.5229474e+00  -1.9038252e+00   5.0784438e-01  -3.1087477e-01   1.1676605e+00   4.3872216e-01  -1.8130149e+00  -1.3366775e+00  -2.4335891e+00  -1.3828342e+00  -4.0560189e+00  -1.8046934e+00  -3.2192355e+00  -2.1061014e+00   1.7418125e+00   1.4688574e+00   5.2116769e-01  -1.9828205e+00  -2.1222323e+00
   1.0351199e+00   1.7162393e+00   2.1485776e+00   1.7833345e+00   8.5047010e-02   1.6360822e+00  -1.2631882e+00   6.6609666e-01  -3.2002066e+00  -2.1050173e+00   1.4952318e+00   8.6058167e-01   7.3726019e-01   1.2820344e+00  -2.5983373e+00  -1.4920164e+00   1.5968489e+00   1.5872110e+00  -2.7582552e-02   1.7808117e+00  -2.5777279e+00   1.5660719e+00   1.6353976e+00   1.0977923e+00   1.8044678e+00   8.7013135e-01   1.7305131e+00   5.4140607e-01   1.6380246e+00  -9.6376327e-01   5.6712780e-02   1.7308408e+00   1.3533846e+00   8.8372120e-01   1.8930241e+00  -3.7255671e-01   1.2423283e+00  -2.5308019e+00  -1.2344949e+00   2.1022598e+00   4.7236410e-01   1.0021099e+00   1.2191600e+00   3.9738482e-01   7.6516196e-01  -5.2758244e-01   4.8509041e-01  -2.2289127e+00  -1.9111234e-01   6.3214502e-01   2.3883373e-01   3.6274365e-01   7.5987193e-01  -1.4023145e+00  -1.0273909e-01  -4.3757659e+00  -1.7591724e+00   4.5658603e-01  -2.6479897e-01   1.1494098e+00   4.2743930e-01  -1.7170600e+00  -1.2995995e+00  -2.2864407e+00  -1.3209419e+00  -3.8595890e+00  -1.7105008e+00  -3.0556484e+00  -2.0118273e+00   1.5923582e+00   1.3335160e+00   5.1916346e-01  -1.8715401e+00  -2.0186506e+00
   8.8705596e-01   1.6127539e+00   1.9675193e+00   1.6587656e+00   3.3323166e-03   1.6334452e+00  -1.2181811e+00   7.8122571e-01  -3.0577271e+00  -1.9791854e+00   1.4237631e+00   8.5701904e-01   7.2744182e-01   1.2890145e+00  -2.4927923e+00  -1.4213789e+00   1.4615279e+00   1.5241140e+00   4.5547277e-02   1.6362355e+00  -2.4353685e+00   1.4485199e+00   1.5043209e+00   9.8181740e-01   1.6887547e+00   8.0111054e-01   1.6981111e+00   5.4274896e-01   1.6860017e+00  -8.9844927e-01   1.5427578e-01   1.5937796e+00   1.2481420e+00   7.5414577e-01   1.8051948e+00  -3.7646761e-01   1.3325291e+00  -2.4351098e+00  -1.0670857e+00   2.0170405e+00   4.1153646e-01   9.0972582e-01   1.1863787e+00   3.3113334e-01   7.7985677e-01  -5.5416861e-01   5.6288305e-01  -2.1755643e+00  -8.5798233e-02   4.9740416e-01   2.0628752e-01   3.0474219e-01   7.5536624e-01  -1.3671873e+00  -5.9531167e-02  -4.2365849e+00  -1.6294557e+00   4.0599945e-01  -2.2250281e-01   1.1283527e+00   4.1858018e-01  -1.6316901e+00  -1.2680229e+00  -2.1545949e+00  -1.2696154e+00  -3.6780340e+00  -1.6285129e+00  -2.9016967e+00  -1.9249501e+00   1.4511351e+00   1.2116978e+00   5.2577755e-01  -1.7628785e+00  -1.9195766e+00
   7.5061509e-01   1.5168068e+00   1.8026888e+00   1.5432174e+00  -6.6584230e-02   1.6326391e+00  -1.1738868e+00   8.8493535e-01  -2.9264684e+00  -1.8644467e+00   1.3543394e+00   8.5270473e-01   7.1518681e-01   1.2932797e+00  -2.3974755e+00  -1.3607853e+00   1.3400089e+00   1.4714175e+00   1.1637640e-01   1.5031071e+00  -2.3033999e+00   1.3426873e+00   1.3842232e+00   8.8080654e-01   1.5846200e+00   7.4335638e-01   1.6702650e+00   5.5026135e-01   1.7314619e+00  -8.3448210e-01   2.4387220e-01   1.4682562e+00   1.1506593e+00   6.4001200e-01   1.7248072e+00  -3.7659389e-01   1.4145740e+00  -2.3450919e+00  -9.1741982e-01   1.9371419e+00   3.5335615e-01   8.2620415e-01   1.1554332e+00   2.7173764e-01   7.9293802e-01  -5.7643858e-01   6.3210651e-01  -2.1239315e+00   6.1632391e-03   3.7353939e-01   1.7515889e-01   2.5051019e-01   7.4988100e-01  -1.3371251e+00  -2.4146035e-02  -4.1092385e+00  -1.5155868e+00   3.5852951e-01  -1.8457559e-01   1.1065772e+00   4.1209090e-01  -1.5574336e+00  -1.2411102e+00  -2.0395265e+00  -1.2274633e+00  -3.5150281e+00  -1.5583356e+00  -2.7612518e+00  -1.8467320e+00   1.3220255e+00   1.1049482e+00   5.3788224e-01  -1.6611305e+00  -1.8277229e+00
   6.2926367e-01   1.4310768e+00   1.6574406e+00   1.4397392e+00  -1.2482828e-01   1.6327813e+00  -1.1326531e+00   9.7513047e-01  -2.8099211e+00  -1.7629964e+00   1.2901009e+00   8.4818366e-01   7.0171979e-01   1.2956869e+00  -2.3141261e+00  -1.3098344e+00   1.2343144e+00   1.4283479e+00   1.8159132e-01   1.3847821e+00  -2.1854530e+00   1.2504865e+00   1.2778887e+00   7.9537562e-01   1.4937218e+00   6.9619748e-01   1.6466139e+00   5.6131527e-01   1.7722929e+00  -7.7504209e-01   3.2299587e-01   1.3572581e+00   1.0635547e+00   5.4246035e-01   1.6535291e+00  -3.7433746e-01   1.4862590e+00  -2.2638927e+00  -7.8766081e-01   1.8651921e+00   3.0002528e-01   7.5320062e-01   1.1273082e+00   2.2003156e-01   8.0415127e-01  -5.9476289e-01   6.9181588e-01  -2.0763069e+00   8.4176331e-02   2.6373753e-01   1.4666355e-01   2.0171583e-01   7.4402526e-01  -1.3121924e+00   4.3694896e-03  -3.9966293e+00  -1.4179699e+00   3.1600174e-01  -1.5146494e-01   1.0857665e+00   4.0771300e-01  -1.4944720e+00  -1.2182123e+00  -1.9418966e+00  -1.1932054e+00  -3.3731287e+00  -1.4994211e+00  -2.6372579e+00  -1.7781339e+00   1.2079419e+00   1.0140604e+00   5.5276606e-01  -1.5696381e+00  -1.7453321e+00
   5.2528493e-01   1.3573614e+00   1.5338441e+00   1.3504272e+00  -1.7191814e-01   1.6332423e+00  -1.0961881e+00   1.0507216e+00  -2.7103504e+00  -1.6762445e+00   1.2333515e+00   8.4385983e-01   6.8817292e-01   1.2969299e+00  -2.2437286e+00  -1.2679617e+00   1.1454931e+00   1.3939965e+00   2.3882254e-01   1.2834547e+00  -2.0839929e+00   1.1729370e+00   1.1870913e+00   7.2541259e-01   1.4169696e+00   6.5873371e-01   1.6268452e+00   5.7373552e-01   1.8071440e+00  -7.2246077e-01   3.9013056e-01   1.2626703e+00   9.8858986e-01   4.6177883e-01   1.5924535e+00  -3.7085169e-01   1.5463651e+00  -2.1936714e+00  -6.7883869e-01   1.8030006e+00   2.5317509e-01   6.9163183e-01   1.1027284e+00   1.7645250e-01   8.1338386e-01  -6.0952046e-01   7.4161259e-01  -2.0343713e+00   1.4830178e-01   1.7004616e-01   1.2167875e-01   1.5950359e-01   7.3830859e-01  -1.2922107e+00   2.6942968e-02  -3.9005961e+00  -1.3365105e+00   2.7958332e-01  -1.2343122e-01   1.0671439e+00   4.0506286e-01  -1.4426222e+00  -1.1988645e+00  -1.8615817e+00  -1.1657138e+00  -3.2536811e+00  -1.4510841e+00  -2.5315832e+00  -1.7197454e+00   1.1107131e+00   9.3908987e-01   5.6823997e-01  -1.4906725e+00  -1.6740252e+00
   4.3971864e-01   1.2965366e+00   1.4326395e+00   1.2763632e+00  -2.0871424e-01   1.6336356e+00  -1.0655320e+00   1.1115803e+00  -2.6287436e+00  -1.6047680e+00   1.1855092e+00   8.4000678e-01   6.7550398e-01   1.2975243e+00  -2.1865010e+00  -1.2344699e+00   1.0736340e+00   1.3673655e+00   2.8667883e-01   1.2001084e+00  -2.0002410e+00   1.1101802e+00   1.1125626e+00   6.7014683e-01   1.3545159e+00   6.2989403e-01   1.6106795e+00   5.8586521e-01   1.8354007e+00  -6.7817431e-01   4.4472403e-01   1.1852418e+00   9.2662836e-01   3.9745335e-01   1.5420624e+00  -3.6701428e-01   1.5946066e+00  -2.1355628e+00  -5.9088074e-01   1.7515181e+00   2.1380724e-01   6.4169086e-01   1.0821282e+00   1.4103339e-01   8.2065804e-01  -6.2109696e-01   7.8162010e-01  -1.9991456e+00   1.9918610e-01   9.3326128e-02   1.0072347e-01   1.2447636e-01   7.3311926e-01  -1.2767944e+00   4.4439662e-02  -3.8218695e+00  -1.2706289e+00   2.4980334e-01  -1.0051825e-01   1.0514631e+00   4.0370626e-01  -1.4013374e+00  -1.1827518e+00  -1.7977515e+00  -1.1440195e+00  -3.1568088e+00  -1.4125073e+00  -2.4449538e+00  -1.6717310e+00   1.0310522e+00   8.7940825e-01   5.8269007e-01  -1.4253999e+00  -1.6146998e+00
   3.7240122e-01   1.2485874e+00   1.3532893e+00   1.2176228e+00  -2.3635193e-01   1.6337834e+00  -1.0410835e+00   1.1584314e+00  -2.5648674e+00  -1.5483182e+00   1.1471264e+00   8.3678255e-01   6.6443131e-01   1.2978135e+00  -2.1419434e+00  -1.2085495e+00   1.0179425e+00   1.3474049e+00   3.2470341e-01   1.1345587e+00  -1.9342002e+00   1.0615540e+00   1.0540336e+00   6.2825553e-01   1.3057943e+00   6.0849516e-01   1.5978428e+00   5.9658144e-01   1.8570975e+00  -6.4274850e-01   4.8709546e-01   1.1246385e+00   8.7766234e-01   3.4826885e-01   1.5022300e+00  -3.6342706e-01   1.6315127e+00  -2.0897261e+00  -5.2270796e-01   1.7108665e+00   1.8228559e-01   6.0291211e-01   1.0656424e+00   1.1342120e-01   8.2611344e-01  -6.2988605e-01   8.1242774e-01  -1.9710029e+00   2.3796583e-01   3.3306754e-02   8.3967178e-02   9.6714436e-02   7.2871361e-01  -1.2654015e+00   5.7648233e-02  -3.7601184e+00  -1.2192865e+00   2.2662231e-01  -8.2543941e-02   1.0390390e+00   4.0322096e-01  -1.3697352e+00  -1.1696549e+00  -1.7489840e+00  -1.1272930e+00  -3.0814959e+00  -1.3827441e+00  -2.3769812e+00  -1.6338074e+00   9.6860437e-01   8.3379457e-01   5.9507809e-01  -1.3739329e+00  -1.5674927e+00
   3.2210021e-01   1.2127062e+00   1.2941229e+00   1.1733616e+00  -2.5616104e-01   1.6336652e+00  -1.0226771e+00   1.1926912e+00  -2.5174240e+00  -1.5058849e+00   1.1179775e+00   8.3424779e-01   6.5539410e-01   1.2979943e+00  -2.1089393e+00  -1.1892918e+00   9.7687908e-01   1.3330464e+00   3.5325997e-01   1.0855880e+00  -1.8847780e+00   1.0257219e+00   1.0103503e+00   5.9799882e-01   1.2696090e+00   5.9330012e-01   1.5880385e+00   6.0526462e-01   1.8727871e+00  -6.1597202e-01   5.1828547e-01   1.0795826e+00   8.4090294e-01   3.1245320e-01   1.4722732e+00  -3.6043931e-01   1.6582560e+00  -2.0554644e+00  -4.7239290e-01   1.6804349e+00   1.5838056e-01   5.7427802e-01   1.0531246e+00   9.2921822e-02   8.2997950e-01  -6.3629023e-01   8.3500745e-01  -1.9497332e+00   2.6615234e-01  -1.1265174e-02   7.1264959e-02   7.5830287e-02   7.2521671e-01  -1.2573905e+00   6.7283667e-02  -3.7140791e+00  -1.1810277e+00   2.0953872e-01  -6.9112369e-02   1.0298112e+00   4.0324276e-01  -1.3466520e+00  -1.1593856e+00  -1.7134082e+00  -1.1148073e+00  -3.0257508e+00  -1.3607234e+00  -2.3262805e+00  -1.6052546e+00   9.2207744e-01   8.0056014e-01   6.0489448e-01  -1.3354583e+00  -1.5318121e+00
   2.8673128e-01   1.1874513e+00   1.2525665e+00   1.1419713e+00  -2.6957609e-01   1.6333579e+00  -1.0097003e+00   1.2162664e+00  -2.4842913e+00  -1.4758208e+00   1.0971988e+00   8.3238483e-01   6.4854522e-01   1.2981531e+00  -2.0859008e+00  -1.1757042e+00   9.4834656e-01   1.3232337e+00   3.7336094e-01   1.0511566e+00  -1.8500001e+00   1.0008468e+00   9.7965492e-01   5.7737560e-01   1.2442708e+00   5.8307559e-01   1.5809230e+00   6.1172778e-01   1.8833792e+00  -5.9700578e-01   5.3986419e-01   1.0480599e+00   8.1492949e-01   2.8785340e-01   1.4510431e+00  -3.5818945e-01   1.6764453e+00  -2.0314100e+00  -4.3737107e-01   1.6590299e+00   1.4136277e-01   5.5435998e-01   1.0441881e+00   7.8571089e-02   8.3254243e-01  -6.4071929e-01   8.5060735e-01  -1.9346533e+00   2.8550167e-01  -4.2400617e-02   6.2214866e-02   6.1055746e-02   7.2263534e-01  -1.2520800e+00   7.3999889e-02  -3.6817541e+00  -1.1540503e+00   1.9771927e-01  -5.9647240e-02   1.0234352e+00   4.0349279e-01  -1.3307228e+00  -1.1517269e+00  -1.6888620e+00  -1.1058947e+00  -2.9868393e+00  -1.3452678e+00  -2.2906690e+00  -1.5849703e+00   8.8943900e-01   7.7769853e-01   6.1207248e-01  -1.3084338e+00  -1.5064400e+00
   2.6363763e-01   1.1709525e+00   1.2254424e+00   1.1212974e+00  -2.7804232e-01   1.6329769e+00  -1.0012381e+00   1.2313308e+00  -2.4628191e+00  -1.4560180e+00   1.0834715e+00   8.3111823e-01   6.4377797e-01   1.2983075e+00  -2.0709465e+00  -1.1667342e+00   9.2991400e-01   1.3169528e+00   3.8645628e-01   1.0286739e+00  -1.8272907e+00   9.8479545e-01   9.5961851e-01   5.6428891e-01   1.2277690e+00   5.7664531e-01   1.5760939e+00   6.1611688e-01   1.8899700e+00  -5.8457321e-01   5.5371267e-01   1.0275800e+00   7.9788417e-01   2.7213126e-01   1.4370575e+00  -3.5665876e-01   1.6879066e+00  -2.0157507e+00  -4.1469285e-01   1.6450666e+00   1.3013773e-01   5.4148143e-01   1.0382687e+00   6.9227678e-02   8.3410954e-01  -6.4358294e-01   8.6062908e-01  -1.9247493e+00   2.9787603e-01  -6.2592330e-02   5.6231779e-02   5.1355762e-02   7.2088170e-01  -1.2488036e+00   7.8403277e-02  -3.6606627e+00  -1.1363070e+00   1.9013855e-01  -5.3444500e-02   1.0193865e+00   4.0378606e-01  -1.3204805e+00  -1.1463883e+00  -1.6730591e+00  -1.0999112e+00  -2.9615681e+00  -1.3351275e+00  -2.2674299e+00  -1.5715626e+00   8.6816853e-01   7.6305228e-01   6.1687475e-01  -1.2908297e+00  -1.4896933e+00
   2.4990588e-01   1.1611405e+00   1.2093109e+00   1.1088985e+00  -2.8292352e-01   1.6326272e+00  -9.9622840e-01   1.2400974e+00  -2.4501527e+00  -1.4441308e+00   1.0752254e+00   8.3033585e-01   6.4078420e-01   1.2984432e+00  -2.0620952e+00  -1.1613102e+00   9.1905820e-01   1.3132639e+00   3.9420435e-01   1.0153029e+00  -1.8137952e+00   9.7535431e-01   9.4770479e-01   5.5670834e-01   1.2179696e+00   5.7294041e-01   1.5730958e+00   6.1879516e-01   1.8936785e+00  -5.7717210e-01   5.6179947e-01   1.0154625e+00   7.8769547e-01   2.6296344e-01   1.4286613e+00  -3.5572889e-01   1.6944700e+00  -2.0064774e+00  -4.0129876e-01   1.6367798e+00   1.2340847e-01   5.3389132e-01   1.0347004e+00   6.3681702e-02   8.3497584e-01  -6.4527774e-01   8.6649865e-01  -1.9188369e+00   3.0510345e-01  -7.4516681e-02   5.2631355e-02   4.5560020e-02   7.1980429e-01  -1.2469579e+00   8.1059094e-02  -3.6481209e+00  -1.1256438e+00   1.8571553e-01  -4.9739554e-02   1.0170673e+00   4.0402415e-01  -1.3144651e+00  -1.1429897e+00  -1.6637518e+00  -1.0962190e+00  -2.9465955e+00  -1.3290375e+00  -2.2536130e+00  -1.5634820e+00   8.5554010e-01   7.5448471e-01   6.1976689e-01  -1.2803976e+00  -1.4796336e+00
   2.4268629e-01   1.1559827e+00   1.2008247e+00   1.1023251e+00  -2.8541923e-01   1.6323731e+00  -9.9361229e-01   1.2446092e+00  -2.4435478e+00  -1.4378196e+00   1.0708515e+00   8.2990915e-01   6.3913560e-01   1.2985427e+00  -2.0574572e+00  -1.1583983e+00   9.1339940e-01   1.3113359e+00   3.9824894e-01   1.0082711e+00  -1.8067080e+00   9.7043979e-01   9.4143993e-01   5.5281657e-01   1.2128192e+00   5.7104248e-01   1.5714465e+00   6.2022525e-01   1.8955122e+00  -5.7328510e-01   5.6597274e-01   1.0091226e+00   7.8231007e-01   2.5822818e-01   1.4242030e+00  -3.5523668e-01   1.6977886e+00  -2.0016258e+00  -3.9429516e-01   1.6324347e+00   1.1984799e-01   5.2993262e-01   1.0327999e+00   6.0768857e-02   8.3539599e-01  -6.4616776e-01   8.6954111e-01  -1.9157204e+00   3.0884534e-01  -8.0744211e-02   5.0716351e-02   4.2500227e-02   7.1922213e-01  -1.2460352e+00   8.2485597e-02  -3.6415220e+00  -1.1199646e+00   1.8343478e-01  -4.7782113e-02   1.0159025e+00   4.0417579e-01  -1.3113331e+00  -1.1410772e+00  -1.6588849e+00  -1.0941929e+00  -2.9387391e+00  -1.3257913e+00  -2.2463475e+00  -1.5591734e+00   8.4890872e-01   7.5004256e-01   6.2129289e-01  -1.2749360e+00  -1.4742946e+00
   2.3948253e-01   1.1536950e+00   1.1970561e+00   1.0993850e+00  -2.8649945e-01   1.6322281e+00  -9.9246110e-01   1.2465703e+00  -2.4406405e+00  -1.4349920e+00   1.0688958e+00   8.2971310e-01   6.3837515e-01   1.2986006e+00  -2.0554037e+00  -1.1570762e+00   9.1090726e-01   1.3104812e+00   4.0002825e-01   1.0051495e+00  -1.8035679e+00   9.6827852e-01   9.3865906e-01   5.5112611e-01   1.2105328e+00   5.7021766e-01   1.5706812e+00   6.2086462e-01   1.8962739e+00  -5.7156498e-01   5.6779050e-01   1.0063224e+00   7.7990763e-01   2.5616004e-01   1.4222049e+00  -3.5501907e-01   1.6992043e+00  -1.9994842e+00  -3.9120094e-01   1.6305127e+00   1.1826054e-01   5.2818852e-01   1.0319464e+00   5.9477047e-02   8.3556687e-01  -6.4656318e-01   8.7087350e-01  -1.9143353e+00   3.1048428e-01  -8.3490330e-02   4.9857077e-02   4.1137815e-02   7.1895783e-01  -1.2456441e+00   8.3134946e-02  -3.6385897e+00  -1.1174090e+00   1.8244192e-01  -4.6909309e-02   1.0154119e+00   4.0425183e-01  -1.3099534e+00  -1.1401719e+00  -1.6567295e+00  -1.0932523e+00  -2.9352551e+00  -1.3243276e+00  -2.2431219e+00  -1.5572346e+00   8.4596877e-01   7.4809419e-01   6.2196784e-01  -1.2725239e+00  -1.4719051e+00
   2.3837123e-01   1.1529019e+00   1.1957478e+00   1.0983579e+00  -2.8686605e-01   1.6321670e+00  -9.9206532e-01   1.2472375e+00  -2.4396396e+00  -1.4340024e+00   1.0682130e+00   8.2964282e-01   6.3810288e-01   1.2986256e+00  -2.0546923e+00  -1.1566068e+00   9.1004847e-01   1.3101839e+00   4.0063970e-01   1.0040663e+00  -1.8024807e+00   9.6753471e-01   9.3769412e-01   5.5055063e-01   1.2097391e+00   5.6993621e-01   1.5704044e+00   6.2108677e-01   1.8965208e+00  -5.7097055e-01   5.6840991e-01   1.0053552e+00   7.7907013e-01   2.5545259e-01   1.4215054e+00  -3.5494436e-01   1.6996768e+00  -1.9987452e+00  -3.9013139e-01   1.6298483e+00   1.1770808e-01   5.2758728e-01   1.0316471e+00   5.9029133e-02   8.3562099e-01  -6.4670063e-01   8.7133007e-01  -1.9138545e+00   3.1104662e-01  -8.4437485e-02   4.9555932e-02   4.0663988e-02   7.1886437e-01  -1.2455138e+00   8.3366257e-02  -3.6375709e+00  -1.1165101e+00   1.8210370e-01  -4.6605229e-02   1.0152511e+00   4.0428035e-01  -1.3094774e+00  -1.1398390e+00  -1.6559813e+00  -1.0929115e+00  -2.9340463e+00  -1.3238114e+00  -2.2420023e+00  -1.5565532e+00   8.4494977e-01   7.4742477e-01   6.2220000e-01  -1.2716914e+00  -1.4710702e+00
   2.3810852e-01   1.1527145e+00   1.1954384e+00   1.0981135e+00  -2.8695114e-01   1.6321501e+00  -9.9197258e-01   1.2473926e+00  -2.4394048e+00  -1.4337666e+00   1.0680507e+00   8.2962577e-01   6.3803690e-01   1.2986325e+00  -2.0545242e+00  -1.1564935e+00   9.0984653e-01   1.3101133e+00   4.0078293e-01   1.0038101e+00  -1.8022242e+00   9.6736007e-01   9.3746596e-01   5.5041670e-01   1.2095512e+00   5.6987046e-01   1.5703364e+00   6.2113922e-01   1.8965755e+00  -5.7083059e-01   5.6855397e-01   1.0051275e+00   7.7887123e-01   2.5528728e-01   1.4213386e+00  -3.5492695e-01   1.6997847e+00  -1.9985713e+00  -3.8987924e-01   1.6296918e+00   1.1757718e-01   5.2744590e-01   1.0315756e+00   5.8923280e-02   8.3563267e-01  -6.4673318e-01   8.7143688e-01  -1.9137408e+00   3.1117841e-01  -8.4660305e-02   4.9484091e-02   4.0551761e-02   7.1884196e-01  -1.2454840e+00   8.3422327e-02  -3.6373296e+00  -1.1162948e+00   1.8202503e-01  -4.6533072e-02   1.0152151e+00   4.0428742e-01  -1.3093653e+00  -1.1397562e+00  -1.6558041e+00  -1.0928277e+00  -2.9337602e+00  -1.3236875e+00  -2.2417374e+00  -1.5563902e+00   8.4470903e-01   7.4726765e-01   6.2225436e-01  -1.2714955e+00  -1.4708717e+00
   2.3807751e-01   1.1526924e+00   1.1954018e+00   1.0980845e+00  -2.8696103e-01   1.6321479e+00  -9.9196173e-01   1.2474106e+00  -2.4393771e+00  -1.4337386e+00   1.0680315e+00   8.2962369e-01   6.3802897e-01   1.2986334e+00  -2.0545044e+00  -1.1564799e+00   9.0982281e-01   1.3101049e+00   4.0079968e-01   1.0037799e+00  -1.8021939e+00   9.6733956e-01   9.3743901e-01   5.5040108e-01   1.2095290e+00   5.6986277e-01   1.5703282e+00   6.2114536e-01   1.8965816e+00  -5.7081414e-01   5.6857072e-01   1.0051007e+00   7.7884768e-01   2.5526797e-01   1.4213189e+00  -3.5492493e-01   1.6997971e+00  -1.9985509e+00  -3.8984955e-01   1.6296733e+00   1.1756172e-01   5.2742927e-01   1.0315672e+00   5.8910785e-02   8.3563392e-01  -6.4673705e-01   8.7144940e-01  -1.9137273e+00   3.1119384e-01  -8.4686497e-02   4.9475541e-02   4.0538495e-02   7.1883928e-01  -1.2454806e+00   8.3429089e-02  -3.6373010e+00  -1.1162691e+00   1.8201587e-01  -4.6524534e-02   1.0152111e+00   4.0428828e-01  -1.3093521e+00  -1.1397461e+00  -1.6557831e+00  -1.0928175e+00  -2.9337263e+00  -1.3236727e+00  -2.2417062e+00  -1.5563708e+00   8.4468060e-01   7.4724924e-01   6.2226068e-01  -1.2714725e+00  -1.4708481e+00
