# Supplementary material for: A Student's Guide to Randomization Statistics for Multichannel Event-Related Potentials Using Ragu
Source: Front Neurosci. 2018 Jun 19;12:355. doi: 10.3389/fnins.2018.00355 (PMC6020783; doi:10.3389/fnins.2018.00355)
Supplement: Supplementary file 1 [file Data_Sheet_1.ZIP › RawData/s16_c1.asc]

  -1.1658086e+00  -1.4847810e+00   8.8259410e-01   5.9700714e-01   5.5672239e-01   5.2993386e-01   4.5085286e-01   3.3925216e-01  -1.1228140e-01   5.9529661e-01   1.6718851e+00  -4.8866583e-01   3.9341860e-01  -6.3570441e-01  -8.3637871e-01  -1.6037767e+00   5.8091246e-01   1.4136506e+00   9.2726229e-01  -1.3155564e+00   8.1946634e-01   6.6311054e-01   1.3285051e-01   7.9014538e-01   7.2799383e-01   1.1658172e+00   9.9708198e-01   9.1705857e-01   5.7291495e-01   8.1230937e-01   7.5016700e-01   2.4743831e-02   7.8181635e-01   8.8909303e-01  -4.8753102e-01   7.4982868e-01   1.9980554e-01  -1.6494490e-01   4.4108822e-01   1.1332994e+00  -2.6069777e-02   2.5472962e-01  -2.7686323e-01   1.1121929e+00  -2.8582640e-01   5.9417350e-02  -6.5569033e-01  -6.5496440e-01  -2.7943028e-01   1.5323030e-01  -5.6097497e-01  -6.4057125e-01  -5.5564119e-01  -3.3311702e-01  -1.3473772e+00  -4.2107524e-01  -1.4019979e-01   2.8489776e-01  -6.1184324e-01   2.5994818e-01  -1.6873457e+00  -1.2748832e+00  -2.2580988e+00  -2.1771919e+00  -1.5062248e+00  -6.5334125e-01  -4.3355001e-01  -5.8455349e-01  -5.8723856e-01   4.9583487e-01   7.5895094e-01   1.2040511e+00   6.1738287e-01  -4.6051396e-01
  -9.3132257e-01  -1.5620897e+00   8.5316694e-01   6.7200494e-01   5.4636706e-01   5.7783944e-01   3.5531760e-01   2.9932288e-01  -1.9589829e-01   5.3675867e-01   1.7957928e+00  -4.7765421e-01   4.9616331e-01  -6.2134206e-01  -8.7232208e-01  -1.4820959e+00   5.9633852e-01   1.3624308e+00   8.1536902e-01  -1.1507051e+00   7.2978771e-01   6.6086847e-01   1.7081369e-01   7.4533833e-01   7.7311993e-01   1.1057461e+00   1.0010990e+00   8.2936454e-01   5.2391983e-01   7.0048547e-01   6.6304970e-01   1.2745592e-02   9.4546033e-01   9.1110278e-01  -4.5254981e-01   7.0450378e-01   1.9757069e-01  -2.7518099e-01   4.0016637e-01   1.0511167e+00  -6.9960591e-02   2.3022575e-01  -2.1434932e-01   1.1343708e+00  -2.1317785e-01   6.1118964e-02  -5.9695088e-01  -7.3191970e-01  -2.6185941e-01   4.3489957e-01  -5.6180155e-01  -4.3907189e-01  -5.3799116e-01  -2.4819353e-01  -1.2545882e+00  -4.1555309e-01  -1.3207244e-01   3.3501676e-01  -6.1863279e-01   3.1648762e-01  -1.6680813e+00  -1.2589441e+00  -2.3507421e+00  -2.2338746e+00  -1.5447853e+00  -6.6008192e-01  -5.4840183e-01  -6.3442551e-01  -6.9404780e-01   5.1095629e-01   7.7306140e-01   1.0952396e+00   5.1464213e-01  -5.2848255e-01
  -6.9114648e-01  -1.6273006e+00   8.2407071e-01   7.4317230e-01   5.3030445e-01   6.1472662e-01   2.4990441e-01   2.5230126e-01  -2.6601060e-01   4.8983921e-01   1.9093116e+00  -4.7297536e-01   5.9655185e-01  -6.1472975e-01  -9.0299044e-01  -1.3359747e+00   6.1310615e-01   1.3011042e+00   6.8967821e-01  -9.8110042e-01   6.4405109e-01   6.6017039e-01   2.1009173e-01   6.9677951e-01   8.1813850e-01   1.0352268e+00   9.9407293e-01   7.2839536e-01   4.6344926e-01   5.7759608e-01   5.6245817e-01   2.1943132e-03   1.1112374e+00   9.3235315e-01  -4.2523216e-01   6.4649166e-01   1.8372543e-01  -3.8978542e-01   3.6189090e-01   9.6338572e-01  -1.2334667e-01   2.0305069e-01  -1.5815858e-01   1.1475893e+00  -1.5192859e-01   5.5399379e-02  -5.4432605e-01  -8.0897199e-01  -2.4031423e-01   7.0786680e-01  -5.5977647e-01  -2.3846827e-01  -5.2755032e-01  -1.6197707e-01  -1.1582722e+00  -3.9527868e-01  -9.7902158e-02   3.8479559e-01  -6.2924276e-01   3.7474616e-01  -1.6436805e+00  -1.2328054e+00  -2.4303731e+00  -2.2751201e+00  -1.5607747e+00  -6.5198032e-01  -6.4388882e-01  -6.6896056e-01  -7.8392647e-01   5.2741017e-01   7.8907348e-01   9.7113885e-01   4.0691151e-01  -5.7949196e-01
  -4.4975206e-01  -1.6779513e+00   7.9544059e-01   8.0774454e-01   5.0763992e-01   6.3735506e-01   1.3586393e-01   1.9812680e-01  -3.1812095e-01   4.5700002e-01   2.0093763e+00  -4.7572323e-01   6.9220880e-01  -6.1664828e-01  -9.2630621e-01  -1.1649140e+00   6.3047675e-01   1.2291341e+00   5.5085746e-01  -8.0959364e-01   5.6509004e-01   6.6066251e-01   2.4954144e-01   6.4451066e-01   8.6127881e-01   9.5383803e-01   9.7394053e-01   6.1428121e-01   3.9088658e-01   4.4492868e-01   4.4861523e-01  -6.8483986e-03   1.2760346e+00   9.5147303e-01  -4.0739604e-01   5.7530812e-01   1.5648500e-01  -5.0644740e-01   3.2729227e-01   8.7135485e-01  -1.8626877e-01   1.7294589e-01  -1.1089250e-01   1.1502950e+00  -1.0550305e-01   4.1415129e-02  -5.0032684e-01  -8.8350251e-01  -2.1485587e-01   9.6571091e-01  -5.5545350e-01  -4.3954816e-02  -5.2548775e-01  -7.5920250e-02  -1.0601871e+00  -3.5792192e-01  -3.4465279e-02   4.3350360e-01  -6.4354106e-01   4.3389646e-01  -1.6137972e+00  -1.1951609e+00  -2.4936466e+00  -2.2966428e+00  -1.5504303e+00  -6.2586644e-01  -7.1452924e-01  -6.8408831e-01  -8.5189327e-01   5.4442779e-01   8.0623714e-01   8.3215264e-01   2.9593555e-01  -6.0922834e-01
  -2.1154529e-01  -1.7122465e+00   7.6726394e-01   8.6307686e-01   4.7753959e-01   6.4269053e-01   1.4711667e-02   1.3686823e-01  -3.4808797e-01   4.4015565e-01   2.0935330e+00  -4.8674960e-01   7.8099960e-01  -6.2744457e-01  -9.4024087e-01  -9.6903581e-01   6.4756029e-01   1.1461045e+00   3.9981037e-01  -6.3899118e-01   4.9552959e-01   6.6181611e-01   2.8794234e-01   5.8851069e-01   9.0063327e-01   8.6127692e-01   9.3882352e-01   4.8740070e-01   3.0582350e-01   3.0399626e-01   3.2201784e-01  -1.4417897e-02   1.4368888e+00   9.6694487e-01  -4.0055246e-01   4.9081081e-01   1.1432814e-01  -6.2278981e-01   2.9716330e-01   7.7641123e-01  -2.5839240e-01   1.3963568e-01  -7.4933003e-02   1.1412617e+00  -7.6945554e-02   1.8583883e-02  -4.6730108e-01  -9.5275653e-01  -1.8572134e-01   1.2027287e+00  -5.4968197e-01   1.3941758e-01  -5.3263385e-01   8.6587305e-03  -9.6210272e-01  -3.0151529e-01   6.0605933e-02   4.8059239e-01  -6.6109092e-01   4.9319580e-01  -1.5781253e+00  -1.1448391e+00  -2.5376960e+00  -2.2943955e+00  -1.5106841e+00  -5.7876641e-01  -7.5541169e-01  -6.7602510e-01  -8.9347715e-01   5.6112974e-01   8.2356458e-01   6.7897194e-01   1.8345725e-01  -6.1383898e-01
   1.9365118e-02  -1.7292253e+00   7.3937575e-01   9.0682034e-01   4.3927030e-01   6.2807272e-01  -1.1183782e-01   6.8713055e-02  -3.5239871e-01   4.4049640e-01   2.1600929e+00  -5.0657423e-01   8.6117171e-01  -6.4694448e-01  -9.4291540e-01  -7.4914439e-01   6.6334657e-01   1.0517271e+00   2.3762362e-01  -4.7191759e-01   4.3759893e-01   6.6294347e-01   3.2406501e-01   5.2867822e-01   9.3423347e-01   7.5736300e-01   8.8712351e-01   3.4836440e-01   2.0808022e-01   1.5645771e-01   1.8341146e-01  -2.0630820e-02   1.5911484e+00   9.7716026e-01  -4.0577670e-01   3.9322261e-01   5.6092368e-02  -7.3650743e-01   2.7196447e-01   6.8003468e-01  -3.3894749e-01   1.0285412e-01  -5.2276506e-02   1.1196874e+00  -6.8714573e-02  -1.3361885e-02  -4.4729479e-01  -1.0139672e+00  -1.5334387e-01   1.4142645e+00  -5.4358973e-01   3.0703287e-01  -5.4937323e-01   9.0668568e-02  -8.6569639e-01  -2.2460802e-01   1.8858246e-01   5.2575360e-01  -6.8110104e-01   5.5204825e-01  -1.5363798e+00  -1.0808386e+00  -2.5602734e+00  -2.2647664e+00  -1.4393694e+00  -5.0806572e-01  -7.6247998e-01  -6.4148684e-01  -9.0498240e-01   5.7658540e-01   8.3983771e-01   5.1253895e-01   7.1094738e-02  -5.9017630e-01
   2.3938554e-01  -1.7288778e+00   7.1147328e-01   9.3710058e-01   3.9224141e-01   5.9137880e-01  -2.4194915e-01  -6.0495778e-03  -3.2843844e-01   4.5833626e-01   2.2082338e+00  -5.3529841e-01   9.3147927e-01  -6.7438705e-01  -9.3270326e-01  -5.0677557e-01   6.7674976e-01   9.4584673e-01   6.5506514e-02  -3.1069500e-01   3.9294716e-01   6.6322946e-01   3.5674875e-01   4.6482389e-01   9.6013659e-01   6.4204126e-01   8.1761365e-01   1.9799178e-01   9.7719844e-02   4.0301637e-03   3.3753331e-02  -2.5653530e-02   1.7366101e+00   9.8048847e-01  -4.2358953e-01   2.8313821e-01  -1.8939321e-02  -8.4550972e-01   2.5173842e-01   5.8375423e-01  -4.2667443e-01   6.2384363e-02  -4.4370954e-02   1.0852751e+00  -8.2491402e-02  -5.4334704e-02  -4.4191987e-01  -1.0644922e+00  -1.1836988e-01   1.5969653e+00  -5.3853793e-01   4.5499270e-01  -5.7554645e-01   1.6932394e-01  -7.7245218e-01  -1.2641830e-01   3.4942108e-01   5.6896376e-01  -7.0238406e-01   6.1006045e-01  -1.4882670e+00  -1.0023566e+00  -2.5598481e+00  -2.2047742e+00  -1.3353909e+00  -4.1168035e-01  -7.3279078e-01  -5.7789988e-01  -8.8372774e-01   5.8988922e-01   8.5362964e-01   3.3400124e-01  -3.9781754e-02  -5.3602798e-01
   4.4562430e-01  -1.7121915e+00   6.8314869e-01   9.5268734e-01   3.3604629e-01   5.3117300e-01  -3.7375085e-01  -8.7050801e-02  -2.7474045e-01   4.9299712e-01   2.2380417e+00  -5.7252591e-01   9.9128349e-01  -7.0838850e-01  -9.0833031e-01  -2.4423676e-01   6.8666477e-01   8.2844622e-01  -1.1526971e-01  -1.5724509e-01   3.6247556e-01   6.6178085e-01   3.8498397e-01   3.9667530e-01   9.7651846e-01   5.1538892e-01   7.2951980e-01   3.7284801e-02  -2.4942329e-02  -1.5160053e-01  -1.2583159e-01  -2.9656534e-02   1.8716241e+00   9.7535617e-01  -4.5385920e-01   1.6151364e-01  -1.1096584e-01  -9.4805913e-01   2.3604090e-01   4.8910816e-01  -5.1978152e-01   1.8108437e-02  -5.1968326e-02   1.0382915e+00  -1.1901830e-01  -1.0386880e-01  -4.5223753e-01  -1.1019532e+00  -8.1672003e-02   1.7489384e+00  -5.3604447e-01   5.8036990e-01  -6.1036997e-01   2.4420325e-01  -6.8357270e-01  -6.9740313e-03   5.4158385e-01   6.1051149e-01  -7.2333043e-01   6.6708632e-01  -1.4334470e+00  -9.0881603e-01  -2.5356554e+00  -2.1122421e+00  -1.1988520e+00  -2.8822978e-01  -6.6473215e-01  -4.8359828e-01  -8.2824354e-01   6.0025008e-01   8.6334295e-01   1.4466317e-01  -1.4816220e-01  -4.5031779e-01
   6.3604232e-01  -1.6811085e+00   6.5393849e-01   9.5313927e-01   2.7050086e-01   4.4683125e-01  -5.0541959e-01  -1.7386591e-01  -1.9119641e-01   5.4273864e-01   2.2504988e+00  -6.1729650e-01   1.0406219e+00  -7.4694447e-01  -8.6896519e-01   3.5361371e-02   6.9203170e-01   6.9965502e-01  -3.0342547e-01  -1.3015547e-02   3.4620031e-01   6.5768828e-01   4.0799173e-01   3.2389732e-01   9.8176976e-01   3.7762578e-01   6.2258740e-01  -1.3259641e-01  -1.5933339e-01  -3.0886117e-01  -2.9409681e-01  -3.2758721e-02   1.9951539e+00   9.6033402e-01  -4.9573241e-01   2.9639802e-02  -2.1961447e-01  -1.0428907e+00   2.2389636e-01   3.9761492e-01  -6.1592058e-01  -2.9936710e-02  -7.5004974e-02   9.7959443e-01  -1.7797992e-01  -1.6111574e-01  -4.7866754e-01  -1.1243732e+00  -4.4357219e-02   1.8698010e+00  -5.3767411e-01   6.8141170e-01  -6.5238110e-01   3.1527888e-01  -5.9991364e-01   1.3276728e-01   7.6190706e-01   6.5100702e-01  -7.4190072e-01   7.2325721e-01  -1.3714895e+00  -7.9989699e-01  -2.4876967e+00  -1.9859518e+00  -1.0311341e+00  -1.3720379e-01  -5.5819134e-01  -3.5799585e-01  -7.3841659e-01   6.0708495e-01   8.6726387e-01  -5.4059306e-02  -2.5348584e-01  -3.3326332e-01
   8.0955909e-01  -1.6383835e+00   6.2338648e-01   9.3890796e-01   1.9567869e-01   3.3863131e-01  -6.3525661e-01  -2.6603760e-01  -7.9209500e-02   6.0473822e-01   2.2474243e+00  -6.6803720e-01   1.0802417e+00  -7.8747334e-01  -8.1429626e-01   3.2808338e-01   6.9190536e-01   5.5976162e-01  -4.9771251e-01   1.2107251e-01   3.4315888e-01   6.5009860e-01   4.2529390e-01   2.4612639e-01   9.7458849e-01   2.2913132e-01   4.9713049e-01  -3.1035318e-01  -3.0461885e-01  -4.6635719e-01  -4.6971746e-01  -3.4967893e-02   2.1067938e+00   9.3422494e-01  -5.4760279e-01  -1.1089613e-01  -3.4391119e-01  -1.1293050e+00   2.1378335e-01   3.1075345e-01  -7.1219148e-01  -8.1503772e-02  -1.1252065e-01   9.1062770e-01  -2.5793906e-01  -2.2485935e-01  -5.2093210e-01  -1.1302977e+00  -7.7708002e-03   1.9606243e+00  -5.4489424e-01   7.5767587e-01  -6.9941499e-01   3.8291631e-01  -5.2194943e-01   2.9083101e-01   1.0055300e+00   6.9137345e-01  -7.5564208e-01   7.7899597e-01  -1.3018280e+00  -6.7557492e-01  -2.4167000e+00  -1.8257668e+00  -8.3492865e-01   4.0885947e-02  -4.1467156e-01  -2.0172348e-01  -6.1557414e-01   6.1010704e-01   8.6363194e-01  -2.6067569e-01  -3.5569691e-01  -1.8648114e-01
   9.6611187e-01  -1.5873435e+00   5.9111378e-01   9.1138789e-01   1.1193880e-01   2.0780197e-01  -7.6174960e-01  -3.6309680e-01   5.8224563e-02   6.7512277e-01   2.2313844e+00  -7.2253612e-01   1.1115956e+00  -8.2690457e-01  -7.4458978e-01   6.2915656e-01   6.8552455e-01   4.0923473e-01  -6.9693550e-01   2.4466273e-01   3.5136870e-01   6.3829067e-01   4.3676826e-01   1.6301975e-01   9.5406434e-01   7.0469949e-02   3.5406098e-01  -4.9455932e-01  -4.5970085e-01  -6.2291560e-01  -6.5132692e-01  -3.6124598e-02   2.2067434e+00   8.9615151e-01  -6.0712233e-01  -2.5825766e-01  -4.8227838e-01  -1.2072238e+00   2.0365329e-01   2.2995755e-01  -8.0518273e-01  -1.3608661e-01  -1.6262624e-01   8.3338186e-01  -3.5633501e-01  -2.9354966e-01  -5.7804123e-01  -1.1188949e+00   2.6503775e-02   2.0237898e+00  -5.5889848e-01   8.1008872e-01  -7.4862209e-01   4.4784039e-01  -4.4977525e-01   4.6417913e-01   1.2658905e+00   7.3282298e-01  -7.6173213e-01   8.3501372e-01  -1.2237230e+00  -5.3617051e-01  -2.3240536e+00  -1.6327188e+00  -6.1422637e-01   2.4437982e-01  -2.3735622e-01  -1.6723718e-02  -4.6250716e-01   6.0939667e-01   8.5072598e-01  -4.7364250e-01  -4.5525965e-01  -1.3031509e-02
   1.1066654e+00  -1.5315575e+00   5.5689259e-01   8.7290152e-01   1.9947844e-02   5.6525128e-02  -8.8361530e-01  -4.6457906e-01   2.1651985e-01   7.4904825e-01   2.2055860e+00  -7.7794282e-01   1.1367963e+00  -8.6180870e-01  -6.6072528e-01   9.3297245e-01   6.7237838e-01   2.4875243e-01  -8.9995221e-01   3.5799082e-01   3.6784541e-01   6.2175121e-01   4.4268306e-01   7.4317532e-02   9.1975125e-01  -9.7575827e-02   1.9489427e-01  -6.8366198e-01  -6.2321625e-01  -7.7760146e-01  -8.3754383e-01  -3.5856156e-02   2.2957478e+00   8.4563692e-01  -6.7125694e-01  -4.1040890e-01  -6.3256238e-01  -1.2772040e+00   1.9098315e-01   1.5662392e-01  -8.9105336e-01  -1.9288461e-01  -2.2252528e-01   7.5032099e-01  -4.6954821e-01  -3.6535318e-01  -6.4832286e-01  -1.0900254e+00   5.6648212e-02   2.0627814e+00  -5.8040563e-01   8.4091850e-01  -7.9652743e-01   5.1107045e-01  -3.8314764e-01   6.4871510e-01   1.5347930e+00   7.7682110e-01  -7.5705210e-01   8.9228972e-01  -1.1362404e+00  -3.8240735e-01  -2.2117261e+00  -1.4090555e+00  -3.7427155e-01   4.7038158e-01  -3.1121893e-02   1.9370567e-01  -2.8343288e-01   6.0544773e-01   8.2696291e-01  -6.9136910e-01  -5.5312912e-01   1.8260034e-01
   1.2331710e+00  -1.4744478e+00   5.2071875e-01   8.2661718e-01  -7.9305113e-02  -1.1211050e-01  -9.9981976e-01  -5.7003826e-01   3.8959104e-01   8.2082200e-01   2.1737613e+00  -8.3079952e-01   1.1585295e+00  -8.8856513e-01  -5.6420726e-01   1.2331049e+00   6.5226668e-01   7.9240738e-02  -1.1056545e+00   4.6190434e-01   3.8868141e-01   6.0024583e-01   4.4370979e-01  -2.0084799e-02   8.7172311e-01  -2.7396625e-01   2.1733104e-02  -8.7597180e-01  -7.9353810e-01  -9.2970675e-01  -1.0269893e+00  -3.3546106e-02   2.3750176e+00   7.8267962e-01  -7.3638547e-01  -5.6516302e-01  -7.9209227e-01  -1.3404079e+00   1.7285885e-01   9.2131792e-02  -9.6565432e-01  -2.5078368e-01  -2.8859198e-01   6.6427916e-01  -5.9303034e-01  -4.3821693e-01  -7.2949976e-01  -1.0442765e+00   8.0614387e-02   2.0819425e+00  -6.0944683e-01   8.5366434e-01  -8.3913487e-01   5.7382756e-01  -3.2156331e-01   8.3934545e-01   1.8025471e+00   8.2504099e-01  -7.3828632e-01   9.5203584e-01  -1.0382543e+00  -2.1547085e-01  -2.0821905e+00  -1.1582443e+00  -1.2148601e-01   7.1471816e-01   1.9749611e-01   4.2492291e-01  -8.3903135e-02   5.9918278e-01   7.9100686e-01  -9.1220564e-01  -6.5067947e-01   3.9458638e-01
   1.3484747e+00  -1.4188778e+00   4.8288134e-01   7.7640156e-01  -1.8449863e-01  -2.9420366e-01  -1.1095759e+00  -6.7905708e-01   5.7003234e-01   8.8406096e-01   2.1400530e+00  -8.7710436e-01   1.1799278e+00  -9.0355798e-01  -4.5715117e-01   1.5223502e+00   6.2535254e-01  -9.8080598e-02  -1.3129338e+00   5.5787245e-01   4.0918244e-01   5.7388280e-01   4.4091431e-01  -1.2005612e-01   8.1061152e-01  -4.5735916e-01  -1.6277107e-01  -1.0696452e+00  -9.6878054e-01  -1.0787136e+00  -1.2182958e+00  -2.8322198e-02   2.4461391e+00   7.0781783e-01  -7.9843631e-01  -7.2022601e-01  -9.5776852e-01  -1.3985323e+00   1.4608446e-01   3.7873305e-02  -1.0246823e+00  -3.0835509e-01  -3.5650327e-01   5.7833663e-01  -7.2149494e-01  -5.0994226e-01  -8.1881031e-01  -9.8295828e-01   9.6132196e-02   2.0862227e+00  -6.4516314e-01   8.5286883e-01  -8.7207445e-01   6.3741992e-01  -2.6437029e-01   1.0301021e+00   2.0581803e+00   8.7931076e-01  -7.0204755e-01   1.0156461e+00  -9.2847940e-01  -3.7057721e-02  -1.9383595e+00  -8.8492592e-01   1.3663296e-01   9.7195867e-01   4.4038991e-01   6.7101274e-01   1.2933592e-01   5.9193770e-01   7.4188510e-01  -1.1344169e+00  -7.4959638e-01   6.1589978e-01
   1.4561776e+00  -1.3667720e+00   4.4402587e-01   7.2661769e-01  -2.9397476e-01  -4.8517901e-01  -1.2123211e+00  -7.9125786e-01   7.4937826e-01   9.3187761e-01   2.1088995e+00  -9.1240740e-01   1.2044055e+00  -9.0338719e-01  -3.4224385e-01   1.7927971e+00   5.9220540e-01  -2.8164840e-01  -1.5206364e+00   6.4797997e-01   4.2405516e-01   5.4316634e-01   4.3572962e-01  -2.2514725e-01   7.3762261e-01  -6.4606524e-01  -3.5547793e-01  -1.2626623e+00  -1.1468113e+00  -1.2242387e+00  -1.4101108e+00  -1.9063164e-02   2.5109898e+00   6.2218391e-01  -8.5305351e-01  -8.7323380e-01  -1.1261803e+00  -1.4537006e+00   1.0730989e-01  -4.7146125e-03  -1.0638491e+00  -3.6387170e-01  -4.2141849e-01   4.9568009e-01  -8.4915799e-01  -5.7826430e-01  -9.1316629e-01  -9.0806038e-01   1.0072016e-01   2.0809409e+00  -6.8564034e-01   8.4386575e-01  -8.9078665e-01   7.0311462e-01  -2.1090472e-01   1.2143249e+00   2.2897204e+00   9.4155311e-01  -6.4501965e-01   1.0846325e+00  -8.0553496e-01   1.5059888e-01  -1.7835406e+00  -5.9481860e-01   3.9164006e-01   1.2355006e+00   6.8801725e-01   9.2491710e-01   3.4852826e-01   5.8541691e-01   6.7910337e-01  -1.3561467e+00  -8.5174328e-01   8.3851522e-01
   1.5604510e+00  -1.3188162e+00   4.0520627e-01   6.8188686e-01  -4.0574032e-01  -6.7996221e-01  -1.3076803e+00  -9.0631294e-01   9.1843522e-01   9.5709038e-01   2.0849149e+00  -9.3193882e-01   1.2354608e+00  -8.8508039e-01  -2.2267872e-01   2.0359342e+00   5.5383283e-01  -4.6950906e-01  -1.7275198e+00   7.3489553e-01   4.2763570e-01   5.0903643e-01   4.2991299e-01  -3.3451235e-01   6.5453095e-01  -8.3800834e-01  -5.5283725e-01  -1.4528081e+00  -1.3252746e+00  -1.3659653e+00  -1.6010970e+00  -4.4229412e-03   2.5716624e+00   5.2754313e-01  -8.9578199e-01  -1.0217838e+00  -1.2937437e+00  -1.5083299e+00   5.3170114e-02  -3.4123712e-02  -1.0790527e+00  -4.1534063e-01  -4.7819662e-01   4.1945941e-01  -9.7001576e-01  -6.4093446e-01  -1.0093382e+00  -8.2217204e-01   9.1703601e-02   2.0715732e+00  -7.2780913e-01   8.3247918e-01  -8.9073532e-01   7.7200532e-01  -1.6064006e-01   1.3848985e+00   2.4845416e+00   1.0137183e+00  -5.6411272e-01   1.1605478e+00  -6.6803771e-01   3.4473938e-01  -1.6214147e+00  -2.9457026e-01   6.3430137e-01   1.4977276e+00   9.2960006e-01   1.1786253e+00   5.6513149e-01   5.8162803e-01   6.0275227e-01  -1.5753804e+00  -9.5901459e-01   1.0536608e+00
   1.6658199e+00  -1.2742822e+00   3.6791970e-01   6.4683153e-01  -5.1747619e-01  -8.7318294e-01  -1.3954187e+00  -1.0239566e+00   1.0676679e+00   9.5245232e-01   2.0727627e+00  -9.3076716e-01   1.2764580e+00  -8.4628748e-01  -1.0206692e-01   2.2428057e+00   5.1169802e-01  -6.5928219e-01  -1.9322146e+00   8.2180454e-01   4.1414775e-01   4.7289081e-01   4.2549218e-01  -4.4684379e-01   5.6365038e-01  -1.0307000e+00  -7.5098442e-01  -1.6376609e+00  -1.5016252e+00  -1.5035741e+00  -1.7899345e+00   1.7129954e-02   2.6304033e+00   4.2631222e-01  -9.2226009e-01  -1.1634631e+00  -1.4568560e+00  -1.5649779e+00  -1.9570902e-02  -4.8766005e-02  -1.0665322e+00  -4.6055119e-01  -5.2163778e-01   3.5264875e-01  -1.0781422e+00  -6.9580130e-01  -1.1041546e+00  -7.2837131e-01   6.6245329e-02   2.0635793e+00  -7.6743911e-01   8.2469417e-01  -8.6763750e-01   8.4488661e-01  -1.1333572e-01   1.5345387e+00   2.6297781e+00   1.0977084e+00  -4.5662163e-01   1.2448964e+00  -5.1471590e-01   5.4213370e-01  -1.4560282e+00   8.4365724e-03   8.5479189e-01   1.7502391e+00   1.1533898e+00   1.4234215e+00   7.7007682e-01   5.8279993e-01   5.1359679e-01  -1.7899147e+00  -1.0731884e+00   1.2521140e+00
   1.7769251e+00  -1.2310089e+00   3.3411667e-01   6.2582454e-01  -6.2655815e-01  -1.0593950e+00  -1.4753958e+00  -1.1439952e+00   1.1876236e+00   9.1089908e-01   2.0770134e+00  -9.0398422e-01   1.3303971e+00  -7.8544154e-01   1.5674029e-02   2.4042252e+00   4.6771845e-01  -8.4814337e-01  -2.1332015e+00   9.1229794e-01   3.7797657e-01   4.3658439e-01   4.2470143e-01  -5.6032958e-01   4.6778044e-01  -1.2212347e+00  -9.4584957e-01  -1.8145999e+00  -1.6731780e+00  -1.6366819e+00  -1.9753236e+00   4.7260304e-02   2.6895601e+00   3.2155094e-01  -9.2840913e-01  -1.2958789e+00  -1.6120553e+00  -1.6261865e+00  -1.1387634e-01  -4.6991850e-02  -1.0229980e+00  -4.9713722e-01  -5.4673478e-01   2.9792080e-01  -1.1679884e+00  -7.4088880e-01  -1.1946994e+00  -6.3008901e-01   2.1396731e-02   2.0622622e+00  -7.9924407e-01   8.2631800e-01  -8.1769779e-01   9.2214653e-01  -6.9169904e-02   1.6561109e+00   2.7127913e+00   1.1952934e+00  -3.2038083e-01   1.3390371e+00  -3.4453884e-01   7.3918554e-01  -1.2917937e+00   3.0632136e-01   1.0429392e+00   1.9841470e+00   1.3470053e+00   1.6501828e+00   9.5406315e-01   5.9129188e-01   4.1313622e-01  -1.9973419e+00  -1.1957911e+00   1.4245349e+00
   1.8982778e+00  -1.1855474e+00   3.0617767e-01   6.2276142e-01  -7.3009385e-01  -1.2333000e+00  -1.5475239e+00  -1.2663141e+00   1.2693741e+00   8.2581299e-01   2.1019808e+00  -8.4691209e-01   1.3996944e+00  -7.0187170e-01   1.2645226e-01   2.5110549e+00   4.2424124e-01  -1.0328350e+00  -2.3288079e+00   1.0102143e+00   3.1394657e-01   4.0240049e-01   4.2991035e-01  -6.7264242e-01   3.7012809e-01  -1.4063166e+00  -1.1332770e+00  -1.9808349e+00  -1.8371700e+00  -1.7647959e+00  -2.1559921e+00   8.7702712e-02   2.7515272e+00   2.1691876e-01  -9.1060979e-01  -1.4166939e+00  -1.7561742e+00  -1.6943292e+00  -2.3229680e-01  -2.7141759e-02  -9.4573528e-01  -5.2265222e-01  -5.4891867e-01   2.5753980e-01  -1.2346643e+00  -7.7446956e-01  -1.2784923e+00  -5.3095735e-01  -4.5824239e-02   2.0726532e+00  -8.1710631e-01   8.4265392e-01  -7.3783059e-01   1.0036875e+00  -2.8839180e-02   1.7429671e+00   2.7216884e+00   1.3080184e+00  -1.5390844e-01   1.4440772e+00  -1.5684969e-01   9.3208121e-01  -1.1334849e+00   5.9097051e-01   1.1885196e+00   2.1904263e+00   1.4978450e+00   1.8497193e+00   1.1078806e+00   6.0949772e-01   3.0362671e-01  -2.1950568e+00  -1.3279827e+00   1.5618242e+00
   2.0340205e+00  -1.1334576e+00   2.8685226e-01   6.4087321e-01  -8.2498006e-01  -1.3899655e+00  -1.6117389e+00  -1.3908769e+00   1.3049536e+00   6.9130238e-01   2.1515368e+00  -7.5532613e-01   1.4859887e+00  -5.9585843e-01   2.2614994e-01   2.5545526e+00   3.8399102e-01  -1.2097116e+00  -2.5172264e+00   1.1194368e+00   2.1758842e-01   3.7299069e-01   4.4354524e-01  -7.8096871e-01   2.7420618e-01  -1.5823180e+00  -1.3091516e+00  -2.1334626e+00  -1.9908350e+00  -1.8872902e+00  -2.3307053e+00   1.4018815e-01   2.8186825e+00   1.1659064e-01  -8.6585728e-01  -1.5236732e+00  -1.8864784e+00  -1.7714716e+00  -3.7683738e-01   1.2367510e-02  -8.3268187e-01  -5.3465543e-01  -5.2428565e-01   2.3328008e-01  -1.2741861e+00  -7.9513101e-01  -1.3536345e+00  -4.3465171e-01  -1.3832102e-01   2.0994089e+00  -8.1441627e-01   8.7820747e-01  -6.2585841e-01   1.0888842e+00   6.3872573e-03   1.7892838e+00   2.6458772e+00   1.4371063e+00   4.3465876e-02   1.5607699e+00   4.8507118e-02   1.1169704e+00  -9.8620937e-01   8.5431989e-01   1.2816090e+00   2.3603085e+00   1.5935722e+00   2.0131448e+00   1.2227585e+00   6.3974645e-01   1.8805899e-01  -2.3802909e+00  -1.4704695e+00   1.6554999e+00
   2.1877051e+00  -1.0697235e+00   2.7915833e-01   6.8259130e-01  -9.0798267e-01  -1.5250224e+00  -1.6679877e+00  -1.5177149e+00   1.2877739e+00   5.0249038e-01   2.2289034e+00  -6.2568476e-01   1.5899942e+00  -4.6862616e-01   3.1078277e-01   2.5267814e+00   3.4998749e-01  -1.3748248e+00  -2.6965565e+00   1.2436561e+00   8.5383783e-02   3.5128132e-01   4.6800325e-01  -8.8208058e-01   1.8371127e-01  -1.7453795e+00  -1.4695283e+00  -2.2695540e+00  -2.1314887e+00  -2.0034093e+00  -2.4982790e+00   2.0636121e-01   2.8933025e+00   2.5129180e-02  -7.9189118e-01  -1.6147437e+00  -2.0007824e+00  -1.8592559e+00  -5.4883518e-01   7.2929721e-02  -6.8249097e-01  -5.3080501e-01  -4.6979102e-01   2.2637151e-01  -1.2836760e+00  -8.0183425e-01  -1.4189123e+00  -3.4473669e-01  -2.5877168e-01   2.1467043e+00  -7.8450503e-01   9.3644128e-01  -4.8067238e-01   1.1765822e+00   3.4670453e-02   1.7903777e+00   2.4766375e+00   1.5833567e+00   2.7149651e-01   1.6894158e+00   2.7107177e-01   1.2901605e+00  -8.5534992e-01   1.0886386e+00   1.3129813e+00   2.4856888e+00   1.6226556e+00   2.1322609e+00   1.2907254e+00   6.8420170e-01   7.0085983e-02  -2.5501765e+00  -1.6234492e+00   1.6980709e+00
   2.3620932e+00  -9.8924283e-01   2.8624614e-01   7.4947067e-01  -9.7583978e-01  -1.6348364e+00  -1.7162349e+00  -1.6469042e+00   1.2129900e+00   2.5580426e-01   2.3364384e+00  -4.5535700e-01   1.7114154e+00  -3.2227711e-01   3.7666233e-01   2.4210677e+00   3.2543357e-01  -1.5240451e+00  -2.8648667e+00   1.3861132e+00  -8.5025053e-02   3.4034969e-01   5.0556060e-01  -9.7245042e-01   1.0238667e-01  -1.8915423e+00  -1.6107605e+00  -2.3862650e+00  -2.2566195e+00  -2.1122954e+00  -2.6575947e+00   2.8769108e-01   2.9774532e+00  -5.2683990e-02  -6.8729441e-01  -1.6880654e+00  -2.0975328e+00  -1.9588130e+00  -7.4885134e-01   1.5562113e-01  -4.9458651e-01  -5.0895379e-01  -3.8340266e-01   2.3747345e-01  -1.2615018e+00  -7.9396359e-01  -1.4738462e+00  -2.6452501e-01  -4.0945153e-01   2.2181058e+00  -7.2113768e-01   1.0195943e+00  -3.0234591e-01   1.2651401e+00   5.3665717e-02   1.7429780e+00   2.2076852e+00   1.7470502e+00   5.2894469e-01   1.8297832e+00   5.0967797e-01   1.4483018e+00  -7.4645762e-01   1.2868012e+00   1.2745460e+00   2.5595310e+00   1.5749485e+00   2.1999378e+00   1.3049710e+00   7.4476202e-01  -4.6096961e-02  -2.7018385e+00  -1.7865866e+00   1.6833985e+00
   2.5589862e+00  -8.8733976e-01   3.1123704e-01   8.4217174e-01  -1.0253851e+00  -1.7166438e+00  -1.7564857e+00  -1.7785351e+00   1.0778008e+00  -5.0747688e-02   2.4754229e+00  -2.4283426e-01   1.8489329e+00  -1.5967422e-01   4.2055113e-01   2.2324794e+00   3.1357891e-01  -1.6532193e+00  -3.0202729e+00   1.5493441e+00  -2.9467230e-01   3.4327603e-01   5.5827779e-01  -1.0484024e+00   3.3874457e-02  -2.0169131e+00  -1.7296235e+00  -2.4809694e+00  -2.3639824e+00  -2.2130439e+00  -2.8076212e+00   3.8537890e-01   3.0728591e+00  -1.1205166e-01  -5.5156010e-01  -1.7421141e+00  -2.1758582e+00  -2.0707080e+00  -9.7658383e-01   2.6107461e-01  -2.6921647e-01  -4.6724110e-01  -2.6420521e-01   2.6667649e-01  -1.2073538e+00  -7.7136683e-01  -1.5186877e+00  -1.9695904e-01  -5.9203344e-01   2.3164232e+00  -6.1902540e-01   1.1285721e+00  -9.2194493e-02   1.3525062e+00   6.0645645e-02   1.6454361e+00   1.8356934e+00   1.9278624e+00   8.1353540e-01   1.9810532e+00   7.6239223e-01   1.5885404e+00  -6.6509383e-01   1.4425356e+00   1.1598008e+00   2.5762377e+00   1.4422721e+00   2.2104705e+00   1.2601844e+00   8.2296283e-01  -1.5591484e-01  -2.8325097e+00  -1.9590239e+00   1.6070199e+00
   2.7790870e+00  -7.6025135e-01   3.5705024e-01   9.6049612e-01  -1.0536853e+00  -1.7686445e+00  -1.7888247e+00  -1.9126716e+00   8.8165927e-01  -4.1733057e-01   2.6458780e+00   1.2086095e-02   2.0002639e+00   1.5711846e-02   4.3979865e-01   1.9582944e+00   3.1756538e-01  -1.7583506e+00  -3.1610289e+00   1.7349511e+00  -5.4316241e-01   3.6298179e-01   6.2790566e-01  -1.1062892e+00  -1.8432317e-02  -2.1178442e+00  -1.8234280e+00  -2.5514019e+00  -2.4516912e+00  -2.3047729e+00  -2.9474342e+00   5.0026798e-01   3.1807620e+00  -1.4838630e-01  -3.8512403e-01  -1.7757672e+00  -2.2355850e+00  -2.1949218e+00  -1.2308083e+00   3.8937252e-01  -7.5069053e-03  -4.0417585e-01  -1.1245263e-01   3.1352859e-01  -1.1222542e+00  -7.3438382e-01  -1.5543640e+00  -1.4452136e-01  -8.0738324e-01   2.4435441e+00  -4.7430680e-01   1.2629154e+00   1.4722138e-01   1.4363267e+00   5.2673044e-02   1.4978539e+00   1.3607344e+00   2.1247980e+00   1.1219540e+00   2.1417996e+00   1.0264911e+00   1.7086189e+00  -6.1661989e-01   1.5506390e+00   9.6427697e-01   2.5319654e+00   1.2189695e+00   2.1598887e+00   1.1528580e+00   9.1988700e-01  -2.5460869e-01  -2.9396642e+00  -2.1394191e+00   1.4664212e+00
   3.0219012e+00  -6.0554282e-01   4.2623158e-01   1.1034673e+00  -1.0581819e+00  -1.7900545e+00  -1.8134660e+00  -2.0493106e+00   6.2638004e-01  -8.4208791e-01   2.8464301e+00   3.0816116e-01   2.1622890e+00   1.9997700e-01   4.3244667e-01   1.5984127e+00   3.4026607e-01  -1.8357908e+00  -3.2856223e+00   1.9434171e+00  -8.2862930e-01   4.0206565e-01   7.1579762e-01  -1.1426820e+00  -5.1531357e-02  -2.1911222e+00  -1.8901171e+00  -2.5957994e+00  -2.5183028e+00  -2.3867096e+00  -3.0762462e+00   6.3276281e-01   3.3017860e+00  -1.5754287e-01  -1.8936162e-01  -1.7883863e+00  -2.2772180e+00  -2.3308689e+00  -1.5093550e+00   5.3997262e-01   2.8848870e-01  -3.1870554e-01   7.0431667e-02   3.7708075e-01  -1.0085067e+00  -6.8386321e-01  -1.5823812e+00  -1.0917966e-01  -1.0553675e+00   2.6002632e+00  -2.8495224e-01   1.4208421e+00   4.1215082e-01   1.5140656e+00   2.6810484e-02   1.3021159e+00   7.8660233e-01   2.3361502e+00   1.4498879e+00   2.3100100e+00   1.2984838e+00   1.8069127e+00  -6.0594337e-01   1.6071530e+00   6.8594225e-01   2.4248586e+00   9.0238650e-01   2.0461996e+00   9.8152460e-01   1.0360891e+00  -3.3745102e-01  -3.0211531e+00  -2.3260147e+00   1.2612332e+00
   3.2856855e+00  -4.2241670e-01   5.2079783e-01   1.2694401e+00  -1.0368291e+00  -1.7811115e+00  -1.8308054e+00  -2.1883431e+00   3.1612752e-01  -1.3210184e+00   3.0742495e+00   6.4262061e-01   2.3312335e+00   3.8896041e-01   3.9729320e-01   1.1556763e+00   3.8412832e-01  -1.8824284e+00  -3.3928681e+00   2.1739895e+00  -1.1477665e+00   4.6264975e-01   8.2283150e-01  -1.1545563e+00  -6.2937158e-02  -2.2341419e+00  -1.9283436e+00  -2.6130290e+00  -2.5628891e+00  -2.4582782e+00  -3.1934314e+00   7.8276257e-01   3.4358330e+00  -1.3604225e-01   3.3449990e-02  -1.7798875e+00  -2.3018916e+00  -2.4774494e+00  -1.8091283e+00   7.1167491e-01   6.1575602e-01  -2.1026976e-01   2.8190379e-01   4.5594703e-01  -8.6958773e-01  -6.2116475e-01  -1.6046930e+00  -9.2367726e-02  -1.3346957e+00   2.7861352e+00  -5.1047555e-02   1.5993609e+00   6.9776069e-01   1.5831320e+00  -1.9652980e-02   1.0618196e+00   1.2098025e-01   2.5594942e+00   1.7921158e+00   2.4831455e+00   1.5741837e+00   1.8823970e+00  -6.3723709e-01   1.6094957e+00   3.2552932e-01   2.2551889e+00   4.9324285e-01   1.8695485e+00   7.4691926e-01   1.1715380e+00  -3.9996566e-01  -3.0753372e+00  -2.5167279e+00   9.9334155e-01
   3.5674545e+00  -2.1188581e-01   6.4210569e-01   1.4562210e+00  -9.8821402e-01  -1.7430387e+00  -1.8414704e+00  -2.3295225e+00  -4.2718174e-02  -1.8479431e+00   3.3250815e+00   1.0111561e+00   2.5028819e+00   5.7841074e-01   3.3391010e-01   6.3605511e-01   4.5103168e-01  -1.8958544e+00  -3.4819919e+00   2.4246429e+00  -1.4959300e+00   5.4624623e-01   9.4934630e-01  -1.1394601e+00  -5.0785067e-02  -2.2450560e+00  -1.9375188e+00  -2.6026856e+00  -2.5850898e+00  -2.5191838e+00  -3.2985565e+00   9.4961631e-01   3.5820249e+00  -8.1270935e-02   2.8020358e-01  -1.7507900e+00  -2.3112944e+00  -2.6331345e+00  -2.1261746e+00   9.0263116e-01   9.7031486e-01  -7.8838887e-02   5.1839202e-01   5.4837346e-01  -7.0999021e-01  -5.4814607e-01  -1.6235498e+00  -9.5000984e-02  -1.6428146e+00   2.9993747e+00   2.2507187e-01   1.7944446e+00   9.9829185e-01   1.6409947e+00  -8.8975789e-02   7.8210365e-01  -6.2457908e-01   2.7917203e+00   2.1426460e+00   2.6582423e+00   1.8488314e+00   1.9345535e+00  -7.1365274e-01   1.5565426e+00  -1.1324680e-01   2.0253843e+00  -4.1426438e-03   1.6322784e+00   4.5204305e-01   1.3255839e+00  -4.3813718e-01  -3.1011955e+00  -2.7092620e+00   6.6689401e-01
   3.8630545e+00   2.3206953e-02   7.9075015e-01   1.6611796e+00  -9.1165196e-01  -1.6779663e+00  -1.8463578e+00  -2.4724426e+00  -4.4181752e-01  -2.4145777e+00   3.5933833e+00   1.4079901e+00   2.6728051e+00   7.6413018e-01   2.4261272e-01   4.8671250e-02   5.4217017e-01  -1.8744938e+00  -3.5526974e+00   2.6921313e+00  -1.8673115e+00   6.5365225e-01   1.0950948e+00  -1.0956511e+00  -1.3907071e-02  -2.2228839e+00  -1.9178319e+00  -2.5651541e+00  -2.5851421e+00  -2.5694816e+00  -3.3914029e+00   1.1321021e+00   3.7387121e+00   8.3568140e-03   5.4706431e-01  -1.7022356e+00  -2.3075716e+00  -2.7960722e+00  -2.4557969e+00   1.1103907e+00   1.3472560e+00   7.5058643e-02   7.7542490e-01   6.5230895e-01  -5.3502875e-01  -4.6713042e-01  -1.6413383e+00  -1.1752152e-01  -1.9758707e+00   3.2368348e+00   5.3885234e-01   2.0012524e+00   1.3072543e+00   1.6852799e+00  -1.8275725e-01   4.6938181e-01  -1.4348760e+00   3.0291069e+00   2.4949005e+00   2.8320434e+00   2.1172650e+00   1.9632288e+00  -8.3705759e-01   1.4486562e+00  -6.2361049e-01   1.7399455e+00  -5.8179950e-01   1.3388844e+00   1.0212410e-01   1.4969515e+00  -4.4859635e-01  -3.0984068e+00  -2.9012272e+00   2.8820014e-01
   4.1673142e+00   2.7832522e-01   9.6649339e-01   1.8813385e+00  -8.0725000e-01  -1.5888189e+00  -1.8466538e+00  -2.6165250e+00  -8.7123863e-01  -3.0107177e+00   3.8725678e+00   1.8260279e+00   2.8365785e+00   9.4209065e-01   1.2438633e-01  -5.9435437e-01   6.5796533e-01  -1.8176888e+00  -3.6052059e+00   2.9721247e+00  -2.2551731e+00   7.8487881e-01   1.2592149e+00  -1.0221938e+00   4.8123384e-02  -2.1675702e+00  -1.8702315e+00  -2.5016223e+00  -2.5638774e+00  -2.6096233e+00  -3.4719866e+00   1.3284332e+00   3.9035532e+00   1.3328304e-01   8.2959762e-01  -1.6359743e+00  -2.2932084e+00  -2.9642144e+00  -2.7927149e+00   1.3319751e+00   1.7408282e+00   2.5031635e-01   1.0477871e+00   7.6547303e-01  -3.5061458e-01  -3.8085476e-01  -1.6604207e+00  -1.5996454e-01  -2.3287462e+00   3.4940795e+00   8.8371506e-01   2.2143880e+00   1.6176521e+00   1.7138485e+00  -3.0176685e-01   1.3100376e-01  -2.2914942e+00   3.2674367e+00   2.8419339e+00   3.0011477e+00   2.3741261e+00   1.9684714e+00  -1.0078212e+00   1.2876581e+00  -1.1958111e+00   1.4052523e+00  -1.2282427e+00   9.9585839e-01  -2.9552863e-01   1.6837585e+00  -4.2876968e-01  -3.0673860e+00  -3.0902666e+00  -1.3447497e-01
   4.4742680e+00   5.4751970e-01   1.1682231e+00   2.1134308e+00  -6.7593156e-01  -1.4791681e+00  -1.8438274e+00  -2.7610130e+00  -1.3199148e+00  -3.6245312e+00   4.1553422e+00   2.2570878e+00   2.9899755e+00   1.1085214e+00  -1.9219683e-02  -1.2782355e+00   7.9801632e-01  -1.7257258e+00  -3.6402659e+00   3.2594238e+00  -2.6521315e+00   9.3911583e-01   1.4402217e+00  -9.1900932e-01   1.3498117e-01  -2.0799910e+00  -1.7963728e+00  -2.4140443e+00  -2.5226883e+00  -2.6404733e+00  -3.5405559e+00   1.5362899e+00   4.0736595e+00   2.9274250e-01   1.1229199e+00  -1.5543116e+00  -2.2708966e+00  -3.1354434e+00  -3.1312570e+00   1.5639689e+00   2.1445780e+00   4.4523348e-01   1.3296948e+00   8.8541771e-01  -1.6301053e-01  -2.9239632e-01  -1.6829833e+00  -2.2203522e-01  -2.6951713e+00   3.7655581e+00   1.2513898e+00   2.4281750e+00   1.9222258e+00   1.7248474e+00  -4.4582056e-01  -2.2513436e-01  -3.1734266e+00   3.5021420e+00   3.1766804e+00   3.1621643e+00   2.6140891e+00   1.9503671e+00  -1.2246789e+00   1.0767444e+00  -1.8173813e+00   1.0292701e+00  -1.9288053e+00   6.1143376e-01  -7.3177444e-01   1.8835594e+00  -3.7698530e-01  -3.0092754e+00  -3.2741737e+00  -5.9121607e-01
   4.7774433e+00   8.2382056e-01   1.3939399e+00   2.3539296e+00  -5.1942208e-01  -1.3530621e+00  -1.8395953e+00  -2.9049694e+00  -1.7761649e+00  -4.2429606e+00   4.4341129e+00   2.6921981e+00   3.1291169e+00   1.2599705e+00  -1.8621549e-01  -1.9860199e+00   9.6108934e-01  -1.5998082e+00  -3.6591288e+00   3.5482295e+00  -3.0504736e+00   1.1147352e+00   1.6360237e+00  -7.8687772e-01   2.4561414e-01  -1.9619016e+00  -1.6985251e+00  -2.3050515e+00  -2.4634580e+00  -2.6632883e+00  -3.5975772e+00   1.7528761e+00   4.2457903e+00   4.8475489e-01   1.4218644e+00  -1.4600199e+00  -2.2433907e+00  -3.3076941e+00  -3.4655747e+00   1.8026191e+00   2.5515388e+00   6.5750262e-01   1.6149844e+00   1.0095814e+00   2.1426293e-02  -2.0507625e-01  -1.7108971e+00  -3.0318382e-01  -3.0679056e+00   4.0448745e+00   1.6323549e+00   2.6369337e+00   2.2137037e+00   1.7167438e+00  -6.1371413e-01  -5.9099629e-01  -4.0578658e+00   3.7284811e+00   3.4922064e+00   3.3118535e+00   2.8320921e+00   1.9089006e+00  -1.4846908e+00   8.2034269e-01  -2.4735667e+00   6.2117687e-01  -2.6661598e+00   1.9523931e-01  -1.1959827e+00   2.0934092e+00  -2.9252949e-01  -2.9258865e+00  -3.4509923e+00  -1.0708479e+00
   5.0701910e+00   1.0996969e+00   1.6407757e+00   2.5990638e+00  -3.4019490e-01  -1.2148310e+00  -1.8358534e+00  -3.0472728e+00  -2.2282413e+00  -4.8522013e+00   4.7014171e+00   3.1219398e+00   3.2505785e+00   1.3933451e+00  -3.7429770e-01  -2.6992286e+00   1.1451483e+00  -1.4419714e+00  -3.6634840e+00   3.8324458e+00  -3.4424828e+00   1.3093308e+00   1.8439665e+00  -6.2739303e-01   3.7830202e-01  -1.8158353e+00  -1.5794471e+00  -2.1778196e+00  -2.3884555e+00  -2.6796609e+00  -3.6436938e+00   1.9749968e+00   4.4165741e+00   7.0617334e-01   1.7211613e+00  -1.3562146e+00  -2.2133530e+00  -3.4790536e+00  -3.7898604e+00   2.0439340e+00   2.9544569e+00   8.8420455e-01   1.8973125e+00   1.1353353e+00   1.9650523e-01  -1.2234302e-01  -1.7455970e+00  -4.0266805e-01  -3.4389757e+00   4.3251220e+00   2.0163375e+00   2.8352407e+00   2.4850508e+00   1.6883427e+00  -8.0321725e-01  -9.5879789e-01  -4.9211210e+00   3.9417182e+00   3.7819578e+00   3.4472393e+00   3.0235506e+00   1.8438612e+00  -1.7833050e+00   5.2391897e-01  -3.1479067e+00   1.9093240e-01  -3.4210070e+00  -2.4211355e-01  -1.6764529e+00   2.3099445e+00  -1.7565258e-01  -2.8195935e+00  -3.6190876e+00  -1.5613893e+00
   5.3460354e+00   1.3675286e+00   1.9050432e+00   2.8448369e+00  -1.4137999e-01  -1.0688819e+00  -1.8345776e+00  -3.1866103e+00  -2.6648713e+00  -5.4382444e+00   4.9503326e+00   3.5368118e+00   3.3514475e+00   1.5059363e+00  -5.8096413e-01  -3.3985973e+00   1.3474265e+00  -1.2549561e+00  -3.6553584e+00   4.1059813e+00  -3.8207546e+00   1.5197958e+00   2.0609073e+00  -4.4287590e-01   5.3074761e-01  -1.6449607e+00  -1.4422324e+00  -2.0358978e+00  -2.3002010e+00  -2.6914216e+00  -3.6796613e+00   2.1991503e+00   4.5827235e+00   9.5278736e-01   2.0156240e+00  -1.2462035e+00  -2.1831949e+00  -3.6478313e+00  -4.0985552e+00   2.2837803e+00   3.3460430e+00   1.1218176e+00   2.1703619e+00   1.2600259e+00   3.5645904e-01  -4.7637857e-02  -1.7879799e+00  -5.1959280e-01  -3.7999554e+00   4.5992526e+00   2.3928270e+00   3.0181517e+00   2.7297057e+00   1.6387948e+00  -1.0111278e+00  -1.3213539e+00  -5.7396045e+00   4.1372980e+00   4.0399818e+00   3.5656819e+00   3.1845340e+00   1.7548022e+00  -2.1145254e+00   1.9373997e-01  -3.8229366e+00  -2.5118036e-01  -4.1728993e+00  -6.8948893e-01  -2.1608916e+00   2.5294806e+00  -2.7526058e-02  -2.6931902e+00  -3.7771855e+00  -2.0505484e+00
   5.5990007e+00   1.6200394e+00   2.1823227e+00   3.0870723e+00   7.3359659e-02  -9.1948659e-01  -1.8376979e+00  -3.3214641e+00  -3.0757537e+00  -5.9874451e+00   5.1748159e+00   3.9275868e+00   3.4293396e+00   1.5954352e+00  -8.0360551e-01  -4.0648749e+00   1.5645357e+00  -1.0420460e+00  -3.6369827e+00   4.3630287e+00  -4.1784818e+00   1.7424328e+00   2.2833235e+00  -2.3625166e-01   7.0019524e-01  -1.4529071e+00  -1.2901366e+00  -1.8830116e+00  -2.2013080e+00  -2.7005103e+00  -3.7062638e+00   2.4216323e+00   4.7412202e+00   1.2194767e+00   2.3003390e+00  -1.1333161e+00  -2.1549189e+00  -3.8125902e+00  -4.3865283e+00   2.5179739e+00   3.7192328e+00   1.3662506e+00   2.4280533e+00   1.3810167e+00   4.9618833e-01   1.5752544e-02  -1.8383248e+00  -6.5292199e-01  -4.1422699e+00   4.8604309e+00   2.7515578e+00   3.1813719e+00   2.9417982e+00   1.5675969e+00  -1.2333820e+00  -1.6723556e+00  -6.4908350e+00   4.3109967e+00   4.2611119e+00   3.6649024e+00   3.3118918e+00   1.6410602e+00  -2.4711693e+00  -1.6339476e-01  -4.4809640e+00  -6.9501336e-01  -4.9011524e+00  -1.1357018e+00  -2.6369241e+00   2.7481162e+00   1.4984422e-01  -2.5497146e+00  -3.9243658e+00  -2.5262311e+00
   5.8238920e+00   1.8506483e+00   2.4675850e+00   3.3214990e+00   2.9997777e-01  -7.7057195e-01  -1.8469518e+00  -3.4500929e+00  -3.4519802e+00  -6.4870888e+00   5.3699307e+00   4.2856387e+00   3.4823789e+00   1.6599483e+00  -1.0395679e+00  -4.6796347e+00   1.7926085e+00  -8.0688942e-01  -3.6106320e+00   4.5982918e+00  -4.5096923e+00   1.9730934e+00   2.5074481e+00  -1.0903245e-02   8.8357031e-01  -1.2435734e+00  -1.1263940e+00  -1.7228573e+00  -2.0943137e+00  -2.7088223e+00  -3.7242094e+00   2.6386434e+00   4.8894424e+00   1.5004086e+00   2.5708517e+00  -1.0207274e+00  -2.1299714e+00  -3.9721359e+00  -4.6492201e+00   2.7423688e+00   4.0674409e+00   1.6129070e+00   2.6647581e+00   1.4957327e+00   6.1148476e-01   6.4848358e-02  -1.8962360e+00  -8.0146093e-01  -4.4575053e+00   5.1023387e+00   3.0829298e+00   3.3213634e+00   3.1163420e+00   1.4745878e+00  -1.4652120e+00  -2.0065628e+00  -7.1543971e+00   4.4590324e+00   4.4411053e+00   3.7429613e+00   3.4033245e+00   1.5018266e+00  -2.8451963e+00  -5.4043591e-01  -5.1048685e+00  -1.1309821e+00  -5.5857898e+00  -1.5699838e+00  -3.0926143e+00   2.9618474e+00   3.5374057e-01  -2.3922637e+00  -4.0600191e+00  -2.9770375e+00
   6.0165038e+00   2.0537176e+00   2.7553530e+00   3.5438850e+00   5.3421035e-01  -6.2552569e-01  -1.8637304e+00  -3.5705133e+00  -3.7863574e+00  -6.9259186e+00   5.5319447e+00   4.6032157e+00   3.5091548e+00   1.6980135e+00  -1.2861853e+00  -5.2260447e+00   2.0274620e+00  -5.5331764e-01  -3.5784564e+00   4.8071503e+00  -4.8094235e+00   2.2073400e+00   2.7294307e+00   2.2948852e-01   1.0776288e+00  -1.0209367e+00  -9.5403985e-01  -1.5588988e+00  -1.9815085e+00  -2.7180395e+00  -3.7340203e+00   2.8463974e+00   5.0252209e+00   1.7892694e+00   2.8233414e+00  -9.1128335e-01  -2.1091118e+00  -4.1254664e+00  -4.8827405e+00   2.9529450e+00   4.3847956e+00   1.8567883e+00   2.8755078e+00   1.6017103e+00   6.9922384e-01   9.7124833e-02  -1.9606111e+00  -9.6381400e-01  -4.7377086e+00   5.3193989e+00   3.3783421e+00   3.4353859e+00   3.2493932e+00   1.3599429e+00  -1.7013376e+00  -2.3199034e+00  -7.7128053e+00   4.5781364e+00   4.5767259e+00   3.7981956e+00   3.4573994e+00   1.3362624e+00  -3.2280760e+00  -9.3036614e-01  -5.6788674e+00  -1.5504418e+00  -6.2084594e+00  -1.9824150e+00  -3.5169625e+00   3.1666860e+00   5.8087995e-01  -2.2238052e+00  -4.1837640e+00  -3.3927183e+00
   6.1737314e+00   2.2246910e+00   3.0398913e+00   3.7502125e+00   7.7174806e-01  -4.8702593e-01  -1.8889276e+00  -3.6804847e+00  -4.0736131e+00  -7.2945952e+00   5.6582904e+00   4.8736497e+00   3.5086661e+00   1.7086266e+00  -1.5407861e+00  -5.6895637e+00   2.2647758e+00  -2.8517807e-01  -3.5423064e+00   4.9857574e+00  -5.0738315e+00   2.4406193e+00   2.9455081e+00   4.8110544e-01   1.2791086e+00  -7.8887326e-01  -7.7574939e-01  -1.3941868e+00  -1.8647798e+00  -2.7294623e+00  -3.7359266e+00   3.0412222e+00   5.1468263e+00   2.0795181e+00   3.0547734e+00  -8.0734617e-01  -2.0923132e+00  -4.2716898e+00  -5.0839223e+00   3.1458924e+00   4.6663371e+00   2.0926338e+00   3.0561901e+00   1.6966522e+00   7.5751757e-01   1.1064618e-01  -2.0296370e+00  -1.1383249e+00  -4.9756641e+00   5.5068927e+00   3.6304348e+00   3.5214718e+00   3.3381715e+00   1.2241619e+00  -1.9361803e+00  -2.6094798e+00  -8.1522192e+00   4.6655727e+00   4.6657835e+00   3.8291305e+00   3.4735189e+00   1.1436394e+00  -3.6111669e+00  -1.3264614e+00  -6.1891970e+00  -1.9459880e+00  -6.7532663e+00  -2.3642988e+00  -3.9003572e+00   3.3587759e+00   8.2757281e-01  -2.0470085e+00  -4.2953395e+00  -3.7645697e+00
   6.2935935e+00   2.3601328e+00   3.3154203e+00   3.9368795e+00   1.0084031e+00  -3.5690629e-01  -1.9228092e+00  -3.7775062e+00  -4.3104809e+00  -7.5860632e+00   5.7474100e+00   5.0914995e+00   3.4802553e+00   1.6912717e+00  -1.8006822e+00  -6.0585197e+00   2.5002648e+00  -6.1946442e-03  -3.5035766e+00   5.1310727e+00  -5.3002332e+00   2.6684376e+00   3.1521717e+00   7.4013979e-01   1.4848689e+00  -5.5100649e-01  -5.9370809e-01  -1.2312108e+00  -1.7454855e+00  -2.7438582e+00  -3.7297720e+00   3.2196521e+00   5.2528960e+00   2.3646451e+00   3.2630197e+00  -7.1066796e-01  -2.0786990e+00  -4.4099177e+00  -5.2503308e+00   3.3176931e+00   4.9081685e+00   2.3150922e+00   3.2037226e+00   1.7784842e+00   7.8581835e-01   1.0417474e-01  -2.1008166e+00  -1.3230100e+00  -5.1651343e+00   5.6609799e+00   3.8332397e+00   3.5783469e+00   3.3811389e+00   1.0680531e+00  -2.1640853e+00  -2.8734997e+00  -8.4629878e+00   4.7191230e+00   4.7071220e+00   3.8343820e+00   3.4518563e+00   9.2349172e-01  -3.9860781e+00  -1.7225139e+00  -6.6246642e+00  -2.3116726e+00  -7.2074636e+00  -2.7084640e+00  -4.2349533e+00   3.5345034e+00   1.0898817e+00  -1.8641079e+00  -4.3944834e+00  -4.0857462e+00
   6.3751734e+00   2.4576929e+00   3.5763353e+00   4.1009053e+00   1.2402589e+00  -2.3606815e-01  -1.9649121e+00  -3.8588304e+00  -4.4956676e+00  -7.7958099e+00   5.7985209e+00   5.2526396e+00   3.4235457e+00   1.6459604e+00  -2.0631494e+00  -6.3245475e+00   2.7298439e+00   2.8013328e-01  -3.4630791e+00   5.2408455e+00  -5.4870826e+00   2.8865262e+00   3.3463157e+00   1.0029184e+00   1.6920093e+00  -3.1059369e-01  -4.0952363e-01  -1.0717992e+00  -1.6243663e+00  -2.7613401e+00  -3.7149493e+00   3.3785077e+00   5.3423222e+00   2.6384230e+00   3.4469374e+00  -6.2230512e-01  -2.0665318e+00  -4.5391542e+00  -5.3802396e+00   3.4651981e+00   5.1075533e+00   2.5189160e+00   3.3161910e+00   1.8454092e+00   7.8496525e-01   7.7246162e-02  -2.1710257e+00  -1.5154990e+00  -5.3010594e+00   5.7786291e+00   3.9822551e+00   3.6053098e+00   3.3780323e+00   8.9271215e-01  -2.3795385e+00  -3.1111376e+00  -8.6399824e+00   4.7370451e+00   4.7005800e+00   3.8125699e+00   3.3932770e+00   6.7576257e-01  -4.3449833e+00  -2.1130039e+00  -6.9770319e+00  -2.6431245e+00  -7.5619637e+00  -3.0094806e+00  -4.5149562e+00   3.6906002e+00   1.3637659e+00  -1.6768096e+00  -4.4808070e+00  -4.3514773e+00
   6.4184869e+00   2.5160237e+00   3.8174170e+00   4.2401097e+00   1.4637927e+00  -1.2444682e-01  -2.0139892e+00  -3.9215016e+00  -4.6297123e+00  -7.9219977e+00   5.8113468e+00   5.3542984e+00   3.3383806e+00   1.5732714e+00  -2.3254086e+00  -6.4828646e+00   2.9497622e+00   5.7058840e-01  -3.4209601e+00   5.3135632e+00  -5.6338946e+00   3.0909846e+00   3.5253523e+00   1.2659945e+00   1.8979581e+00  -7.0457167e-02  -2.2418792e-01  -9.1707075e-01  -1.5015083e+00  -2.7812879e+00  -3.6903717e+00   3.5149603e+00   5.4141348e+00   2.8951319e+00   3.6063941e+00  -5.4258002e-01  -2.0532517e+00  -4.6581919e+00  -5.4725820e+00   3.5856925e+00   5.2629493e+00   2.6991575e+00   3.3929403e+00   1.8959535e+00   7.5716787e-01   3.0203574e-02  -2.2366046e+00  -1.7129926e+00  -5.3797070e+00   5.8574913e+00   4.0744589e+00   3.6020926e+00   3.3298514e+00   6.9949340e-01  -2.5773673e+00  -3.3223478e+00  -8.6827170e+00   4.7180203e+00   4.6469238e+00   3.7622603e+00   3.2992547e+00   4.0093487e-01  -4.6808726e+00  -2.4932067e+00  -7.2412269e+00  -2.9375774e+00  -7.8116419e+00  -3.2637827e+00  -4.7367989e+00   3.8242302e+00   1.6452021e+00  -1.4862503e+00  -4.5536911e+00  -4.5591804e+00
   6.4243277e+00   2.5346717e+00   4.0340198e+00   4.3532437e+00   1.6759653e+00  -2.1037126e-02  -2.0680035e+00  -3.9624220e+00  -4.7147571e+00  -7.9654761e+00   5.7858695e+00   5.3950704e+00   3.2247704e+00   1.4743860e+00  -2.5846149e+00  -6.5323750e+00   3.1567057e+00   8.6224804e-01  -3.3766659e+00   5.3483843e+00  -5.7411271e+00   3.2783970e+00   3.6872863e+00   1.5262024e+00   2.1005262e+00   1.6703711e-01  -3.8092876e-02  -7.6744463e-01  -1.3763595e+00  -2.8023249e+00  -3.6544887e+00   3.6265868e+00   5.4674066e+00   3.1297482e+00   3.7422365e+00  -4.7109356e-01  -2.0355757e+00  -4.7655278e+00  -5.5268885e+00   3.6769482e+00   5.3739776e+00   2.8513616e+00   3.4346083e+00   1.9290012e+00   7.0592419e-01  -3.5812223e-02  -2.2934812e+00  -1.9122456e+00  -5.3987714e+00   5.8957518e+00   4.1082805e+00   3.5687217e+00   3.2387995e+00   4.8998172e-01  -2.7529133e+00  -3.5076500e+00  -8.5952598e+00   4.6611098e+00   4.5477752e+00   3.6819497e+00   3.1718000e+00   1.0013626e-01  -4.9877297e+00  -2.8592330e+00  -7.4153644e+00  -3.1938079e+00  -7.9554220e+00  -3.4696962e+00  -4.8992029e+00   3.9330601e+00   1.9302766e+00  -1.2930128e+00  -4.6122094e+00  -4.7084647e+00
   6.3940863e+00   2.5139646e+00   4.2222218e+00   4.4400515e+00   1.8742700e+00   7.6019196e-02  -2.1241808e+00  -3.9784494e+00  -4.7542529e+00  -7.9296728e+00   5.7221379e+00   5.3749075e+00   3.0828519e+00   1.3511110e+00  -2.8378556e+00  -6.4756060e+00   3.3478636e+00   1.1524548e+00  -3.3289767e+00   5.3450684e+00  -5.8100353e+00   3.4459104e+00   3.8307371e+00   1.7806738e+00   2.2979209e+00   3.9995441e-01   1.4889928e-01  -6.2270537e-01  -1.2478049e+00  -2.8223527e+00  -3.6053524e+00   3.7114083e+00   5.5011987e+00   3.3380847e+00   3.8561973e+00  -4.0678862e-01  -2.0096512e+00  -4.8593164e+00  -5.5432248e+00   3.7372596e+00   5.4413314e+00   2.9717326e+00   3.4430947e+00   1.9438121e+00   6.3587382e-01  -1.1891643e-01  -2.3373242e+00  -2.1095846e+00  -5.3574229e+00   5.8919968e+00   4.0835452e+00   3.5054004e+00   3.1081805e+00   2.6596215e-01  -2.9021728e+00  -3.6679006e+00  -8.3859420e+00   4.5657305e+00   4.4055295e+00   3.5701019e+00   3.0134034e+00  -2.2478441e-01  -5.2606340e+00  -3.2080007e+00  -7.5006099e+00  -3.4119978e+00  -7.9961539e+00  -3.6273785e+00  -5.0031228e+00   4.0153093e+00   2.2152424e+00  -1.0971973e+00  -4.6550970e+00  -4.8010340e+00
   6.3295918e+00   2.4549053e+00   4.3789335e+00   4.5012513e+00   2.0567461e+00   1.6928734e-01  -2.1791157e+00  -3.9665234e+00  -4.7526230e+00  -7.8203783e+00   5.6201749e+00   5.2950998e+00   2.9128662e+00   1.2058858e+00  -3.0821628e+00  -6.3184790e+00   3.5209494e+00   1.4387536e+00  -3.2760939e+00   5.3039217e+00  -5.8425140e+00   3.5912781e+00   3.9549127e+00   2.0268207e+00   2.4887231e+00   6.2672706e-01   3.3733661e-01  -4.8211710e-01  -1.1142927e+00  -2.8386459e+00  -3.5407309e+00   3.7679217e+00   5.5145660e+00   3.5168791e+00   3.9507461e+00  -3.4805910e-01  -1.9712606e+00  -4.9373636e+00  -5.5221395e+00   3.7654636e+00   5.4666377e+00   3.0572691e+00   3.4214611e+00   1.9400259e+00   5.5259062e-01  -2.1657224e-01  -2.3637208e+00  -2.3009581e+00  -5.2563076e+00   5.8451376e+00   4.0014034e+00   3.4124291e+00   2.9422565e+00   2.9396766e-02  -3.0218956e+00  -3.8040671e+00  -8.0668811e+00   4.4316612e+00   4.2232838e+00   3.4252367e+00   2.8269940e+00  -5.7121079e-01  -5.4957981e+00  -3.5371494e+00  -7.5008993e+00  -3.5935308e+00  -7.9402985e+00  -3.7386736e+00  -5.0515866e+00   4.0697799e+00   2.4965430e+00  -8.9854054e-01  -4.6807675e+00  -4.8404927e+00
   6.2329767e+00   2.3590801e+00   4.5019557e+00   4.5384376e+00   2.2219555e+00   2.6184210e-01  -2.2289298e+00  -3.9238200e+00  -4.7149122e+00  -7.6454394e+00   5.4799926e+00   5.1582486e+00   2.7151620e+00   1.0417663e+00  -3.3145273e+00  -6.0699380e+00   3.6741907e+00   1.7188077e+00  -3.2157922e+00   5.2257564e+00  -5.8409407e+00   3.7128661e+00   4.0595395e+00   2.2622912e+00   2.6718316e+00   8.4606210e-01   5.2801815e-01  -3.4457668e-01  -9.7400656e-01  -2.8480034e+00  -3.4582670e+00   3.7951202e+00   5.5066163e+00   3.6638338e+00   4.0288875e+00  -2.9289469e-01  -1.9160698e+00  -4.9971698e+00  -5.4646285e+00   3.7609486e+00   5.4522750e+00   3.1058624e+00   3.3737671e+00   1.9176540e+00   4.6232567e-01  -3.2571223e-01  -2.3683729e+00  -2.4820197e+00  -5.0975034e+00   5.7544052e+00   3.8642554e+00   3.2901773e+00   2.7460744e+00  -2.1758708e-01  -3.1096401e+00  -3.9170225e+00  -7.6533745e+00   4.2590859e+00   4.0047595e+00   3.2460682e+00   2.6159112e+00  -9.3574187e-01  -5.6905482e+00  -3.8449080e+00  -7.4225581e+00  -3.7407432e+00  -7.7974622e+00  -3.8068974e+00  -5.0494416e+00   4.0958631e+00   2.7708108e+00  -6.9657513e-01  -4.6873863e+00  -4.8320749e+00
   6.1065889e+00   2.2285803e+00   4.5899945e+00   4.5539108e+00   2.3689356e+00   3.5702868e-01  -2.2694664e+00  -3.8479278e+00  -4.6464453e+00  -7.4143834e+00   5.3017125e+00   4.9682183e+00   2.4902325e+00   8.6238494e-01  -3.5319180e+00  -5.7414574e+00   3.8062854e+00   1.9903026e+00  -3.1456151e+00   5.1118803e+00  -5.8080296e+00   3.8096285e+00   4.1447559e+00   2.4849091e+00   2.8463786e+00   1.0568310e+00   7.2180476e-01  -2.0879362e-01  -8.2507209e-01  -2.8469453e+00  -3.3556742e+00   3.7925053e+00   5.4766164e+00   3.7776060e+00   4.0939250e+00  -2.3905120e-01  -1.8399031e+00  -5.0360160e+00  -5.3721218e+00   3.7236555e+00   5.4011741e+00   3.1163516e+00   3.3048458e+00   1.8770657e+00   3.7171059e-01  -4.4287930e-01  -2.3473019e+00  -2.6482372e+00  -4.8844361e+00   5.6194363e+00   3.6756692e+00   3.1391077e+00   2.5252686e+00  -4.7269342e-01  -3.1637890e+00  -4.0073671e+00  -7.1631737e+00   4.0486689e+00   3.7542334e+00   3.0316797e+00   2.3838794e+00  -1.3142059e+00  -5.8432669e+00  -4.1299348e+00  -7.2738509e+00  -3.8566439e+00  -7.5798092e+00  -3.8365669e+00  -5.0030279e+00   4.0935245e+00   3.0348387e+00  -4.9081514e-01  -4.6729960e+00  -4.7823100e+00
   5.9529350e+00   2.0659435e+00   4.6426328e+00   4.5504525e+00   2.4971288e+00   4.5819806e-01  -2.2965154e+00  -3.7370347e+00  -4.5525157e+00  -7.1379892e+00   5.0857738e+00   4.7300676e+00   2.2387875e+00   6.7188715e-01  -3.7312970e+00  -5.3464577e+00   3.9163359e+00   2.2508553e+00  -3.0631081e+00   4.9641040e+00  -5.7467071e+00   3.8810552e+00   4.2109817e+00   2.6926087e+00   3.0116268e+00   1.2579560e+00   9.1941707e-01  -7.3479965e-02  -6.6578222e-01  -2.8319423e+00  -3.2309548e+00   3.7600902e+00   5.4241155e+00   3.8577579e+00   4.1492022e+00  -1.8423111e-01  -1.7390345e+00  -5.0510957e+00  -5.2464907e+00   3.6540776e+00   5.3166135e+00   3.0885485e+00   3.2200387e+00   1.8189693e+00   2.8743898e-01  -5.6437392e-01  -2.2970540e+00  -2.7950222e+00  -4.6217625e+00   5.4404357e+00   3.4402886e+00   2.9598513e+00   2.2858501e+00  -7.3343701e-01  -3.1835255e+00  -4.0752923e+00  -6.6156914e+00   3.8016484e+00   3.4764603e+00   2.7817197e+00   2.1349741e+00  -1.7017033e+00  -5.9533107e+00  -4.3911430e+00  -7.0644967e+00  -3.9446229e+00  -7.3013975e+00  -3.8330886e+00  -4.9197995e+00   4.0632666e+00   3.2855433e+00  -2.8095121e-01  -4.6356837e+00  -4.6986448e+00
   5.7746640e+00   1.8741127e+00   4.6602698e+00   4.5310718e+00   2.6063062e+00   5.6843220e-01  -2.3060461e+00  -3.5901169e+00  -4.4381169e+00  -6.8278316e+00   4.8331891e+00   4.4499379e+00   1.9618619e+00   4.7484444e-01  -3.9096261e+00  -4.8996662e+00   4.0037685e+00   2.4979378e+00  -2.9660686e+00   4.7847644e+00  -5.6600083e+00   3.9271022e+00   4.2587791e+00   2.8833719e+00   3.1668604e+00   1.4483046e+00   1.1212349e+00   6.2463453e-02  -4.9482698e-01  -2.7996606e+00  -3.0826301e+00   3.6983937e+00   5.3490668e+00   3.9046746e+00   4.1978408e+00  -1.2626083e-01  -1.6104741e+00  -5.0396708e+00  -5.0900711e+00   3.5532635e+00   5.2020284e+00   3.0232230e+00   3.1249009e+00   1.7443985e+00   2.1594112e-01  -6.8639792e-01  -2.2148935e+00  -2.9178676e+00  -4.3152236e+00   5.2183944e+00   3.1637281e+00   2.7533196e+00   2.0339974e+00  -9.9710716e-01  -3.1687800e+00  -4.1204905e+00  -6.0311836e+00   3.5199476e+00   3.1765896e+00   2.4966038e+00   1.8735786e+00  -2.0926806e+00  -6.0209149e+00  -4.6275357e+00  -6.8051757e+00  -4.0081614e+00  -6.9774746e+00  -3.8024200e+00  -4.8079127e+00   4.0060721e+00   3.5199214e+00  -6.7040394e-02  -4.5737809e+00  -4.5890421e+00
   5.5745777e+00   1.6564074e+00   4.6440338e+00   4.4987382e+00   2.6964888e+00   6.9027860e-01  -2.2944349e+00  -3.4071137e+00  -4.3077313e+00  -6.4958173e+00   4.5458073e+00   4.1348971e+00   1.6609539e+00   2.7614892e-01  -4.0638677e+00  -4.4164578e+00   4.0682472e+00   2.7288255e+00  -2.8527919e+00   4.5767516e+00  -5.5509997e+00   3.9481081e+00   4.2887176e+00   3.0551828e+00   3.3112756e+00   1.6266048e+00   1.3271139e+00   1.9978035e-01  -3.1150901e-01  -2.7472044e+00  -2.9099575e+00   3.6084229e+00   5.2519163e+00   3.9194626e+00   4.2424997e+00  -6.3250182e-02  -1.4522339e+00  -4.9992467e+00  -4.9056965e+00   3.4228217e+00   5.0608462e+00   2.9220690e+00   3.0249008e+00   1.6546992e+00   1.6307086e-01  -8.0518388e-01  -2.0989762e+00  -3.0124889e+00  -3.9714809e+00   4.9553198e+00   2.8524407e+00   2.5208372e+00   1.7758540e+00  -1.2607206e+00  -3.1201538e+00  -4.1421190e+00  -5.4299398e+00   3.2062706e+00   2.8600687e+00   2.1776959e+00   1.6043188e+00  -2.4810363e+00  -6.0470906e+00  -4.8380576e+00  -6.5070506e+00  -4.0505601e+00  -6.6237656e+00  -3.7507249e+00  -4.6758090e+00   3.9233314e+00   3.7350110e+00   1.5032686e-01  -4.4860736e+00  -4.4615785e+00
   5.3556450e+00   1.4165125e+00   4.5956786e+00   4.4561432e+00   2.7678769e+00   8.2551164e-01  -2.2586689e+00  -3.1890766e+00  -4.1651771e+00  -6.1537273e+00   4.2265346e+00   3.7927363e+00   1.3381760e+00   8.0891139e-02  -4.1909778e+00  -3.9122069e+00   4.1095894e+00   2.9405802e+00  -2.7222929e+00   4.3435352e+00  -5.4227235e+00   3.9447067e+00   4.3012550e+00   3.2059987e+00   3.4438830e+00   1.7913863e+00   1.5362364e+00   3.3872462e-01  -1.1592900e-01  -2.6723370e+00  -2.7131240e+00   3.4916456e+00   5.1336415e+00   3.9038298e+00   4.2851689e+00   6.2758980e-03  -1.2635524e+00  -4.9277479e+00  -4.6967260e+00   3.2649260e+00   4.8963564e+00   2.7876451e+00   2.9251352e+00   1.5515206e+00   1.3382024e-01  -9.1710626e-01  -1.9484901e+00  -3.0749557e+00  -3.5979311e+00   4.6544426e+00   2.5135529e+00   2.2642763e+00   1.5173451e+00  -1.5209736e+00  -3.0388283e+00  -4.1388218e+00  -4.8315189e+00   2.8641789e+00   2.5325323e+00   1.8274560e+00   1.3319794e+00  -2.8602554e+00  -6.0335123e+00  -5.0214808e+00  -6.1813166e+00  -4.0747001e+00  -6.2557866e+00  -3.6840336e+00  -4.5318052e+00   3.8167575e+00   3.9278663e+00   3.6989713e-01  -4.3720100e+00  -4.3240554e+00
   5.1210186e+00   1.1584739e+00   4.5174696e+00   4.4054944e+00   2.8207900e+00   9.7493874e-01  -2.1965154e+00  -2.9382761e+00  -4.0135196e+00  -5.8127907e+00   3.8794734e+00   3.4317171e+00   9.9640356e-01  -1.0577293e-01  -4.2879022e+00  -3.4016851e+00   4.1276924e+00   3.1300675e+00  -2.5744870e+00   4.0891644e+00  -5.2781594e+00   3.9177386e+00   4.2966458e+00   3.3337476e+00   3.5634341e+00   1.9409557e+00   1.7470077e+00   4.7896855e-01   9.0875074e-02  -2.5736612e+00  -2.4933911e+00   3.3499510e+00   4.9957272e+00   3.8599641e+00   4.3270161e+00   8.3283946e-02  -1.0450633e+00  -4.8236793e+00  -4.4670599e+00   3.0823135e+00   4.7116176e+00   2.6233017e+00   2.8300740e+00   1.4368042e+00   1.3207762e-01  -1.0187699e+00  -1.7637563e+00  -3.1018170e+00  -3.2025107e+00   4.3203456e+00   2.1546606e+00   1.9861695e+00   1.2640189e+00  -1.7742022e+00  -2.9264680e+00  -4.1088026e+00  -4.2540591e+00   2.4981267e+00   2.1996819e+00   1.4495322e+00   1.0614049e+00  -3.2235716e+00  -5.9824060e+00  -5.1763328e+00  -5.8387874e+00  -4.0828446e+00  -5.8882082e+00  -3.6079262e+00  -4.3837140e+00   3.6882927e+00   4.0955483e+00   5.8967440e-01  -4.2318772e+00  -4.1836456e+00
   4.8740335e+00   8.8669620e-01   4.4120670e+00   4.3483740e+00   2.8556209e+00   1.1382643e+00  -2.1066436e+00  -2.6582512e+00  -3.8550374e+00  -5.4832982e+00   3.5099500e+00   3.0602957e+00   6.3939475e-01  -2.7876355e-01  -4.3515825e+00  -2.8985309e+00   4.1224747e+00   3.2940131e+00  -2.4103069e+00   3.8182383e+00  -5.1202006e+00   3.8681708e+00   4.2748829e+00   3.4363499e+00   3.6683744e+00   2.0734072e+00   1.9570074e+00   6.1955987e-01   3.0684756e-01  -2.4507498e+00  -2.2531823e+00   3.1856011e+00   4.8400822e+00   3.7904077e+00   4.3682996e+00   1.6818069e-01  -7.9889263e-01  -4.6862597e+00  -4.2211246e+00   2.8782657e+00   4.5094090e+00   2.4330893e+00   2.7433570e+00   1.3127669e+00   1.6044150e-01  -1.1070787e+00  -1.5462832e+00  -3.0902046e+00  -2.7934903e+00   3.9589892e+00   1.7835891e+00   1.6897879e+00   1.0209174e+00  -2.0163657e+00  -2.7851240e+00  -4.0499529e+00  -3.7136902e+00   2.1134439e+00   1.8671598e+00   1.0487861e+00   7.9739068e-01  -3.5641498e+00  -5.8964190e+00  -5.3008684e+00  -5.4895291e+00  -4.0764918e+00  -5.5342945e+00  -3.5272526e+00  -4.2385105e+00   3.5400201e+00   4.2351399e+00   8.0690061e-01  -4.0669345e+00  -4.0465860e+00
   4.6181837e+00   6.0593484e-01   4.2824116e+00   4.2856575e+00   2.8728071e+00   1.3140243e+00  -1.9886920e+00  -2.3537947e+00  -3.6912445e+00  -5.1742715e+00   3.1244162e+00   2.6868258e+00   2.7185930e-01  -4.3322183e-01  -4.3789787e+00  -2.4148115e+00   4.0938369e+00   3.4290944e+00  -2.2317499e+00   3.5358444e+00  -4.9516377e+00   3.7970277e+00   4.2356797e+00   3.5117632e+00   3.7568324e+00   2.1866680e+00   2.1630054e+00   7.5893126e-01   5.2890359e-01  -2.3042130e+00  -1.9960926e+00   3.0011752e+00   4.6689101e+00   3.6979385e+00   4.4083501e+00   2.6080428e-01  -5.2867158e-01  -4.5155243e+00  -3.9638247e+00   2.6565650e+00   4.2922178e+00   2.2216535e+00   2.6676489e+00   1.1818713e+00   2.2009923e-01  -1.1792869e+00  -1.2987656e+00  -3.0379295e+00  -2.3792624e+00   3.5776037e+00   1.4081255e+00   1.3791685e+00   7.9247664e-01  -2.2430662e+00  -2.6171419e+00  -3.9600224e+00  -3.2240619e+00   1.7162624e+00   1.5404231e+00   6.3124083e-01   5.4457484e-01  -3.8752836e+00  -5.7784867e+00  -5.3930935e+00  -5.1425499e+00  -4.0562882e+00  -5.2054357e+00  -3.4459061e+00  -4.1020564e+00   3.3740798e+00   4.3437849e+00   1.0180991e+00  -3.8794808e+00  -3.9179363e+00
   4.3570797e+00   3.2127229e-01   4.1316149e+00   4.2175032e+00   2.8728120e+00   1.4995953e+00  -1.8432843e+00  -2.0308645e+00  -3.5229605e+00  -4.8931978e+00   2.7302327e+00   2.3192784e+00  -1.0054561e-01  -5.6465443e-01  -4.3671306e+00  -1.9606959e+00   4.0416447e+00   3.5320637e+00  -2.0418463e+00   3.2474462e+00  -4.7751501e+00   3.7053372e+00   4.1784908e+00   3.5580479e+00   3.8266472e+00   2.2785751e+00   2.3610398e+00   8.9496056e-01   7.5299064e-01  -2.1357020e+00  -1.7268222e+00   2.7995076e+00   4.4845530e+00   3.5854561e+00   4.4456221e+00   3.6045519e-01  -2.3946291e-01  -4.3123720e+00  -3.7004512e+00   2.4214186e+00   4.0622618e+00   1.9941116e+00   2.6045603e+00   1.0467777e+00   3.1077660e-01  -1.2330414e+00  -1.0250309e+00  -2.9435566e+00  -1.9681241e+00   3.1844560e+00   1.0357453e+00   1.0590861e+00   5.8245710e-01  -2.4496139e+00  -2.4250789e+00  -3.8368271e+00  -2.7960060e+00   1.3133832e+00   1.2246301e+00   2.0395136e-01   3.0733684e-01  -4.1506017e+00  -5.6316798e+00  -5.4508336e+00  -4.8055523e+00  -4.0220130e+00  -4.9107893e+00  -3.3666628e+00  -3.9788964e+00   3.1926004e+00   4.4187514e+00   1.2191836e+00  -3.6728552e+00  -3.8014100e+00
   4.0943797e+00   3.8070939e-02   3.9628551e+00   4.1434086e+00   2.8561199e+00   1.6912825e+00  -1.6719935e+00  -1.6964182e+00  -3.3504202e+00  -4.6458399e+00   2.3353508e+00   1.9649835e+00  -4.7130642e-01  -6.6907141e-01  -4.3132565e+00  -1.5442463e+00   3.9657386e+00   3.5998962e+00  -1.8445487e+00   2.9587424e+00  -4.5933005e+00   3.5940946e+00   4.1025694e+00   3.5734480e+00   3.8754316e+00   2.3469799e+00   2.5465610e+00   1.0250762e+00   9.7422459e-01  -1.9478461e+00  -1.4510265e+00   2.5836227e+00   4.2893398e+00   3.4558776e+00   4.4778102e+00   4.6596029e-01   6.2404387e-02  -4.0785830e+00  -3.4365472e+00   2.1773422e+00   3.8215382e+00   1.7559048e+00   2.5546379e+00   9.1027429e-01   4.3076187e-01  -1.2664203e+00  -7.2992728e-01  -2.8064744e+00  -1.5680619e+00   2.7885034e+00   6.7335179e-01   7.3496833e-01   3.9390221e-01  -2.6311459e+00  -2.2116301e+00  -3.6784799e+00  -2.4373324e+00   9.1208806e-01   9.2454269e-01  -2.2519985e-01   8.9710496e-02  -4.3842766e+00  -5.4590532e+00  -5.4718468e+00  -4.4847509e+00  -3.9726219e+00  -4.6570480e+00  -3.2910957e+00  -3.8721330e+00   2.9976488e+00   4.4575222e+00   1.4056244e+00  -3.4513557e+00  -3.6992910e+00
   3.8337156e+00  -2.3810443e-01   3.7792834e+00   4.0623130e+00   2.8232373e+00   1.8844816e+00  -1.4772613e+00  -1.3581744e+00  -3.1734179e+00  -4.4361259e+00   1.9479300e+00   1.6304269e+00  -8.3323785e-01  -7.4311360e-01  -4.2148973e+00  -1.1713242e+00   3.8659629e+00   3.6299528e+00  -1.6445513e+00   2.6754893e+00  -4.4085299e+00   3.4642466e+00   4.0070595e+00   3.5564836e+00   3.9006750e+00   2.3898677e+00   2.7146276e+00   1.1463989e+00   1.1870948e+00  -1.7441346e+00  -1.1750912e+00   2.3566698e+00   4.0854610e+00   3.3120431e+00   4.5020217e+00   5.7576052e-01   3.6958484e-01  -3.8167800e+00  -3.1777328e+00   1.9290093e+00   3.5718931e+00   1.5126341e+00   2.5174183e+00   7.7518503e-01   5.7700298e-01  -1.2779730e+00  -4.1915783e-01  -2.6269520e+00  -1.1865389e+00   2.3989698e+00   3.2705779e-01   4.1275493e-01   2.2912375e-01  -2.7828003e+00  -1.9795641e+00  -3.4836312e+00  -2.1527611e+00   5.1990912e-01   6.4445154e-01  -6.4777293e-01  -1.0468682e-01  -4.5712272e+00  -5.2634965e+00  -5.4539753e+00  -4.1847678e+00  -3.9063729e+00  -4.4483348e+00  -3.2195719e+00  -3.7833854e+00   2.7912015e+00   4.4579004e+00   1.5726656e+00  -3.2200867e+00  -3.6124326e+00
   3.5786077e+00  -5.0159804e-01   3.5839368e+00   3.9727453e+00   2.7746969e+00   2.0739087e+00  -1.2622851e+00  -1.0243110e+00  -2.9914760e+00  -4.2661203e+00   1.5759290e+00   1.3211016e+00  -1.1787564e+00  -7.8416173e-01  -4.0701045e+00  -8.4561257e-01   3.7422200e+00   3.6201492e+00  -1.4470484e+00   2.4033059e+00  -4.2231554e+00   3.3166934e+00   3.8911124e+00   3.5060469e+00   3.8998755e+00   2.4054900e+00   2.8601538e+00   1.2559103e+00   1.3857289e+00  -1.5287492e+00  -9.0584342e-01   2.1218563e+00   3.8748904e+00   3.1566306e+00   4.5149904e+00   6.8801387e-01   6.7404171e-01  -3.5303592e+00  -2.9294967e+00   1.6810680e+00   3.3151046e+00   1.2698716e+00   2.4915420e+00   6.4425810e-01   7.4527468e-01  -1.2667650e+00  -9.9066302e-02  -2.4061893e+00  -8.3029060e-01   2.0248898e+00   2.0264910e-03   9.8708704e-02   8.9712218e-02  -2.8999382e+00  -1.7316708e+00  -3.2517103e+00  -1.9439830e+00   1.4436515e-01   3.8812335e-01  -1.0550901e+00  -2.7270953e-01  -4.7073077e+00  -5.0476049e+00  -5.3953256e+00  -3.9086050e+00  -3.8210098e+00  -4.2862276e+00  -3.1513361e+00  -3.7128324e+00   2.5751380e+00   4.4181338e+00   1.7155772e+00  -2.9847402e+00  -3.5403475e+00
   3.3323806e+00  -7.4680923e-01   3.3796604e+00   3.8729931e+00   2.7110627e+00   2.2538860e+00  -1.0308797e+00  -7.0311218e-01  -2.8040287e+00  -4.1360800e+00   1.2267125e+00   1.0414262e+00  -1.5002285e+00  -7.9042315e-01  -3.8776619e+00  -5.6873404e-01   3.5945395e+00   3.5691207e+00  -1.2574498e+00   2.1474715e+00  -4.0393702e+00   3.1523064e+00   3.7540219e+00   3.4214938e+00   3.8706976e+00   2.3924955e+00   2.9781840e+00   1.3506342e+00   1.5642024e+00  -1.3063636e+00  -6.5021478e-01   1.8823829e+00   3.6593602e+00   2.9920834e+00   4.5133184e+00   8.0070401e-01   9.6743084e-01  -3.2233860e+00  -2.6969690e+00   1.4379402e+00   3.0529750e+00   1.0329601e+00   2.4749170e+00   5.2004291e-01   9.3040849e-01  -1.2324278e+00   2.2361989e-01  -2.1463572e+00  -5.0513469e-01   1.6746667e+00  -2.9761415e-01  -2.0081400e-01  -2.3429384e-02  -2.9784045e+00  -1.4707155e+00  -2.9831454e+00  -1.8098382e+00  -2.0731728e-01   1.5876854e-01  -1.4385867e+00  -4.1172837e-01  -4.7894799e+00  -4.8135826e+00  -5.2944686e+00  -3.6576983e+00  -3.7140092e+00  -4.1699097e+00  -3.0846757e+00  -3.6593367e+00   2.3512517e+00   4.3370436e+00   1.8299258e+00  -2.7513277e+00  -3.4813735e+00
   3.0980834e+00  -9.6836883e-01   3.1690392e+00   3.7612921e+00   2.6329359e+00   2.4186677e+00  -7.8732467e-01  -4.0258419e-01  -2.6106096e+00  -4.0445834e+00   9.0671063e-01   7.9472536e-01  -1.7903685e+00  -7.6098996e-01  -3.6373244e+00  -3.4045023e-01   3.4231581e+00   3.4763688e+00  -1.0810712e+00   1.9127276e+00  -3.8592392e+00   2.9719583e+00   3.5953650e+00   3.3027314e+00   3.8111464e+00   2.3500532e+00   3.0641879e+00   1.4278194e+00   1.7168755e+00  -1.0819194e+00  -4.1487899e-01   1.6413790e+00   3.4403910e+00   2.8205489e+00   4.4937319e+00   9.1174716e-01   1.2415228e+00  -2.9004660e+00  -2.4846869e+00   1.2036192e+00   2.7874269e+00   8.0680651e-01   2.4649228e+00   4.0476424e-01   1.1265736e+00  -1.1752079e+00   5.4207707e-01  -1.8506233e+00  -2.1580225e-01   1.3556883e+00  -5.6878430e-01  -4.7962266e-01  -1.1003035e-01  -3.0148042e+00  -1.1994015e+00  -2.6795550e+00  -1.7465947e+00  -5.2848262e-01  -4.0976459e-02  -1.7901734e+00  -5.1966912e-01  -4.8159552e+00  -4.5631967e+00  -5.1506487e+00  -3.4320479e+00  -3.5828725e+00  -4.0964318e+00  -3.0171560e+00  -3.6206418e+00   2.1212792e+00   4.2141532e+00   1.9118480e+00  -2.5258737e+00  -3.4329096e+00
   2.8784162e+00  -1.1613384e+00   2.9543415e+00   3.6360124e+00   2.5409614e+00   2.5627860e+00  -5.3620678e-01  -1.3006241e-01  -2.4110302e+00  -3.9887303e+00   6.2115652e-01   5.8326519e-01  -2.0426534e+00  -6.9586742e-01  -3.3500506e+00  -1.5891933e-01   3.2286049e+00   3.3423845e+00  -9.2282295e-01   1.7031008e+00  -3.6846937e+00   2.7765638e+00   3.4151407e+00   3.1502863e+00   3.7197489e+00   2.2779576e+00   3.1143523e+00   1.4851125e+00   1.8387359e+00  -8.6039603e-01  -2.0588642e-01   1.4018430e+00   3.2193600e+00   2.6438342e+00   4.4533378e+00   1.0190917e+00   1.4886376e+00  -2.5665983e+00  -2.2963713e+00   9.8148287e-01   2.5205928e+00   5.9568346e-01   2.4586402e+00   3.0020642e-01   1.3275954e+00  -1.0960095e+00   8.4969008e-01  -1.5231563e+00   3.4203648e-02   1.0740327e+00  -8.0940020e-01  -7.3196661e-01  -1.7037916e-01  -3.0067765e+00  -9.2033827e-01  -2.3438910e+00  -1.7483071e+00  -8.1330907e-01  -2.0906007e-01  -2.1025869e+00  -5.9505141e-01  -4.7863039e+00  -4.2977861e+00  -4.9639858e+00  -3.2304195e+00  -3.4254438e+00  -4.0610718e+00  -2.9459106e+00  -3.5936249e+00   1.8869371e+00   4.0498072e+00   1.9583050e+00  -2.3141018e+00  -3.3917006e+00
   2.6756652e+00  -1.3214184e+00   2.7374762e+00   3.4958373e+00   2.4358338e+00   2.6813961e+00  -2.8226323e-01   1.0816430e-01  -2.2055375e+00  -3.9643971e+00   3.7391638e-01   4.0832954e-01  -2.2517206e+00  -5.9596903e-01  -3.0182041e+00  -2.0989964e-02   3.0117825e+00   3.1687311e+00  -7.8691549e-01   1.5217520e+00  -3.5175223e+00   2.5671202e+00   3.2138952e+00   2.9653552e+00   3.5957261e+00   2.1767071e+00   3.1258496e+00   1.5207077e+00   1.9257224e+00  -6.4658678e-01  -2.8320977e-02   1.1665815e+00   2.9975956e+00   2.4633759e+00   4.3898610e+00   1.1208068e+00   1.7020638e+00  -2.2270171e+00  -2.1347312e+00   7.7413970e-01   2.2548931e+00   4.0305179e-01   2.4530919e+00   2.0761793e-01   1.5272914e+00  -9.9642093e-01   1.1403570e+00  -1.1691015e+00   2.4271255e-01   8.3428150e-01  -1.0182721e+00  -9.5280761e-01  -2.0523841e-01  -2.9532372e+00  -6.3602013e-01  -1.9805224e+00  -1.8072378e+00  -1.0570411e+00  -3.4402508e-01  -2.3697096e+00  -6.3702936e-01  -4.7015263e+00  -4.0183345e+00  -4.7356602e+00  -3.0506040e+00  -3.2402345e+00  -4.0577637e+00  -2.8679661e+00  -3.5745956e+00   1.6499627e+00   3.8452690e+00   1.9673036e+00  -2.1211263e+00  -3.3541547e+00
   2.4916484e+00  -1.4451509e+00   2.5199670e+00   3.3399255e+00   2.3183064e+00   2.7705967e+00  -3.0230904e-02   3.0718676e-01  -1.9949360e+00  -3.9665309e+00   1.6741583e-01   2.7032248e-01  -2.4137092e+00  -4.6308329e-01  -2.6456965e+00   7.7491975e-02   2.7740354e+00   2.9580855e+00  -6.7660305e-01   1.3708697e+00  -3.3593519e+00   2.3447501e+00   2.9928188e+00   2.7498311e+00   3.4391496e+00   2.0475568e+00   3.0970678e+00   1.5334672e+00   1.9750089e+00  -4.4489100e-01   1.1399624e-01   9.3815563e-01   2.7764735e+00   2.2802333e+00   4.3018536e+00   1.2151565e+00   1.8764349e+00  -1.8870295e+00  -2.0013123e+00   5.8332226e-01   1.9930891e+00   2.3142043e-01   2.4454786e+00   1.2764797e-01   1.7198042e+00  -8.7871608e-01   1.4087748e+00  -7.9451784e-01   4.0894816e-01   6.3944242e-01  -1.1949713e+00  -1.1380723e+00  -2.1575346e-01  -2.8545681e+00  -3.4881118e-01  -1.5952453e+00  -1.9143119e+00  -1.2561786e+00  -4.4502237e-01  -2.5868390e+00  -6.4543488e-01  -4.5640755e+00  -3.7256008e+00  -4.4680591e+00  -2.8897167e+00  -3.0267246e+00  -4.0795694e+00  -2.7805720e+00  -3.5596138e+00   1.4121489e+00   3.6027898e+00   1.9380655e+00  -1.9511731e+00  -3.3166667e+00
   2.3276752e+00  -1.5300959e+00   2.3029477e+00   3.1680411e+00   2.1892020e+00   2.8277022e+00   2.1529450e-01   4.6374102e-01  -1.7806650e+00  -3.9894680e+00   2.6520052e-03   1.6887958e-01  -2.5265163e+00  -2.9981361e-01  -2.2380467e+00   1.4138164e-01   2.5172030e+00   2.7142288e+00  -5.9398274e-01   1.2516078e+00  -3.2116228e+00   2.1107389e+00   2.7538129e+00   2.5063049e+00   3.2510633e+00   1.8925300e+00   3.0277807e+00   1.5230066e+00   1.9852256e+00  -2.5913511e-01   2.1873458e-01   7.1883191e-01   2.5575029e+00   2.0951010e+00   4.1888615e+00   1.3006612e+00   2.0080344e+00  -1.5518504e+00  -1.8964036e+00   4.0983666e-01   1.7383009e+00   8.2254604e-02   2.4333936e+00   6.0322181e-02   1.8999089e+00  -7.4582313e-01   1.6506870e+00  -4.0627114e-01   5.3353919e-01   4.9096836e-01  -1.3396849e+00  -1.2848633e+00  -2.0336591e-01  -2.7127293e+00  -6.0943111e-02  -1.1952095e+00  -2.0595869e+00  -1.4086125e+00  -5.1183067e-01  -2.7508901e+00  -6.2081824e-01  -4.3778323e+00  -3.4202903e+00  -4.1648696e+00  -2.7445110e+00  -2.7856148e+00  -4.1191615e+00  -2.6815129e+00  -3.5448073e+00   1.1753706e+00   3.3256384e+00   1.8711356e+00  -1.8073513e+00  -3.2759226e+00
   2.1845198e+00  -1.5749676e+00   2.0871794e+00   2.9806471e+00   2.0494297e+00   2.8514423e+00   4.4998686e-01   5.7638542e-01  -1.5648203e+00  -4.0272539e+00  -1.2072463e-01   1.0297470e-01  -2.5899355e+00  -1.0950036e-01  -1.8023442e+00   1.7595320e-01   2.2436459e+00   2.4419820e+00  -5.3986300e-01   1.1640739e+00  -3.0755560e+00   1.8665638e+00   2.4995110e+00   2.2380345e+00   3.0335608e+00   1.7143952e+00   2.9192426e+00   1.4897349e+00   1.9565978e+00  -9.2429835e-02   2.8519552e-01   5.1054184e-01   2.3423889e+00   1.9083438e+00   4.0515325e+00   1.3761406e+00   2.0950053e+00  -1.2264461e+00  -1.8190136e+00   2.5357203e-01   1.4939821e+00  -4.4057387e-02   2.4149993e+00   5.0605949e-03   2.0632703e+00  -6.0125650e-01   1.8630718e+00  -1.1879343e-02   6.1847429e-01   3.8885217e-01  -1.4530743e+00  -1.3916140e+00  -1.6973777e-01  -2.5312836e+00   2.2547619e-01  -7.8875799e-01  -2.2327115e+00  -1.5137018e+00  -5.4488106e-01  -2.8605211e+00  -5.6447811e-01  -4.1480291e+00  -3.1032555e+00  -3.8311036e+00  -2.6116869e+00  -2.5190062e+00  -4.1692831e+00  -2.5693755e+00  -3.5266674e+00   9.4159453e-01   3.0180891e+00   1.7684190e+00  -1.6914875e+00  -3.2291682e+00
   2.0624146e+00  -1.5797115e+00   1.8730899e+00   2.7789519e+00   1.9000028e+00   2.8420767e+00   6.6990284e-01   6.4557324e-01  -1.3501187e+00  -4.0739484e+00  -2.0427794e-01   7.1010747e-02  -2.6056743e+00   1.0386876e-01  -1.3470998e+00   1.8664924e-01   1.9562453e+00   2.1470914e+00  -5.1371094e-01   1.1073706e+00  -2.9521144e+00   1.6139176e+00   2.2332554e+00   1.9488948e+00   2.7898099e+00   1.5166076e+00   2.7742014e+00   1.4348545e+00   1.8909914e+00   5.2930394e-02   3.1435529e-01   3.1485418e-01   2.1330652e+00   1.7200565e+00   3.8916607e+00   1.4407434e+00   2.1374497e+00  -9.1538533e-01  -1.7669204e+00   1.1356679e-01   1.2638440e+00  -1.4817359e-01   2.3891527e+00  -3.9262376e-02   2.2066364e+00  -4.4901010e-01   2.0442590e+00   3.8068978e-01   6.6699884e-01   3.3176795e-01  -1.5361494e+00  -1.4581659e+00  -1.1669668e-01  -2.3153177e+00   5.0844208e-01  -3.8517913e-01  -2.4233570e+00  -1.5722846e+00  -5.4528030e-01  -2.9161716e+00  -4.7847398e-01  -3.8811193e+00  -2.7756896e+00  -3.4730420e+00  -2.4881611e+00  -2.2304840e+00  -4.2231536e+00  -2.4437471e+00  -3.5022960e+00   7.1287302e-01   2.6853609e+00   1.6331436e+00  -1.6040377e+00  -3.1744142e+00
   1.9610600e+00  -1.5455202e+00   1.6608395e+00   2.5649074e+00   1.7420594e+00   2.8014072e+00   8.7157860e-01   6.7361226e-01  -1.1398058e+00  -4.1238989e+00  -2.5062210e-01   7.0888066e-02  -2.5772342e+00   3.3575430e-01  -8.8199136e-01   1.7886677e-01   1.6583762e+00   1.8360594e+00  -5.1368252e-01   1.0796786e+00  -2.8419635e+00   1.3547214e+00   1.9590256e+00   1.6432955e+00   2.5240153e+00   1.3032140e+00   2.5968180e+00   1.3603142e+00   1.7918554e+00   1.7552128e-01   3.0880406e-01   1.3296243e-01   1.9316951e+00   1.5301431e+00   3.7121592e+00   1.4939597e+00   2.1374045e+00  -6.2270752e-01  -1.7368008e+00  -1.1872626e-02   1.0517262e+00  -2.3170451e-01   2.3554714e+00  -7.4219800e-02   2.3279453e+00  -2.9341525e-01   2.1939607e+00   7.6326266e-01   6.8345478e-01   3.1723550e-01  -1.5901704e+00  -1.4857680e+00  -4.6204782e-02  -2.0712661e+00   7.8602460e-01   5.6219338e-03  -2.6216010e+00  -1.5866263e+00  -5.1482842e-01  -2.9200150e+00  -3.6561272e-01  -3.5845970e+00  -2.4392957e+00  -3.0980925e+00  -2.3712844e+00  -1.9250935e+00  -4.2747945e+00  -2.3053331e+00  -3.4695930e+00   4.9131897e-01   2.3335081e+00   1.4697474e+00  -1.5440831e+00  -3.1105732e+00
   1.8796558e+00  -1.4747780e+00   1.4504045e+00   2.3411550e+00   1.5768819e+00   2.7326869e+00   1.0521071e+00   6.6451157e-01  -9.3751072e-01  -4.1719688e+00  -2.6324131e-01   1.0004915e-01  -2.5096720e+00   5.8116270e-01  -4.1750907e-01   1.5778316e-01   1.3538507e+00   1.5159342e+00  -5.3673493e-01   1.0783849e+00  -2.7454348e+00   1.0911316e+00   1.6813224e+00   1.3260839e+00   2.2413153e+00   1.0787285e+00   2.3925001e+00   1.2687234e+00   1.6640648e+00   2.7479483e-01   2.7258284e-01  -3.4310456e-02   1.7406434e+00   1.3384144e+00   3.5169594e+00   1.5356189e+00   2.0986993e+00  -3.5181185e-01  -1.7244292e+00  -1.2501263e-01   8.6142028e-01  -2.9706126e-01   2.3143331e+00  -1.0170364e-01   2.4263493e+00  -1.3896947e-01   2.3132154e+00   1.1277364e+00   6.7306758e-01   3.4178842e-01  -1.6165803e+00  -1.4769860e+00   3.9645557e-02  -1.8066424e+00   1.0563356e+00   3.7351657e-01  -2.8182529e+00  -1.5603032e+00  -4.5602023e-01  -2.8758236e+00  -2.2940289e-01  -3.2667635e+00  -2.0963977e+00  -2.7145575e+00  -2.2589858e+00  -1.6092019e+00  -4.3192542e+00  -2.1559778e+00  -3.4273642e+00   2.7906469e-01   1.9692660e+00   1.2836978e+00  -1.5094107e+00  -3.0375121e+00
   1.8169449e+00  -1.3709398e+00   1.2416761e+00   2.1109242e+00   1.4059129e+00   2.6404309e+00   1.2091947e+00   6.2372322e-01  -7.4705940e-01  -4.2137125e+00  -2.4630273e-01   1.5550346e-01  -2.4092568e+00   8.3474518e-01   3.5475566e-02   1.2822134e-01   1.0468376e+00   1.1940612e+00  -5.7881259e-01   1.1002342e+00  -2.6625000e+00   8.2553638e-01   1.4050131e+00   1.0024286e+00   1.9476191e+00   8.4798343e-01   2.1676561e+00   1.1632292e+00   1.5136692e+00   3.5103888e-01   2.1092881e-01  -1.8648875e-01   1.5624208e+00   1.1446976e+00   3.3108355e+00   1.5658719e+00   2.0266964e+00  -1.0537093e-01  -1.7249366e+00  -2.2850280e-01   6.9645328e-01  -3.4725659e-01   2.2668106e+00  -1.2377470e-01   2.5021466e+00   9.8549858e-03   2.4042451e+00   1.4663733e+00   6.4169020e-01   4.0113301e-01  -1.6169728e+00  -1.4355381e+00   1.3861448e-01  -1.5296934e+00   1.3174977e+00   7.0859224e-01  -3.0051111e+00  -1.4980287e+00  -3.7202673e-01  -2.7887562e+00  -7.3974656e-02  -2.9364508e+00  -1.7499855e+00  -2.3313254e+00  -2.1498430e+00  -1.2902519e+00  -4.3527296e+00  -1.9985915e+00  -3.3753494e+00   7.8208207e-02   1.5998564e+00   1.0812527e+00  -1.4966741e+00  -2.9560235e+00
   1.7712742e+00  -1.2383547e+00   1.0345680e+00   1.8778858e+00   1.2307662e+00   2.5301380e+00   1.3411974e+00   5.5779643e-01  -5.7226049e-01  -4.2454908e+00  -2.0446763e-01   2.3384024e-01  -2.2830512e+00   1.0909006e+00   4.6619368e-01   9.4552047e-02   7.4176074e-01   8.7781192e-01  -6.3509451e-01   1.1415025e+00  -2.5927574e+00   5.6054396e-01   1.1351463e+00   6.7769206e-01   1.6493838e+00   6.1596549e-01   1.9293791e+00   1.0473655e+00   1.3475633e+00   4.0529574e-01   1.2994606e-01  -3.2340424e-01   1.3996024e+00   9.4895197e-01   3.0991714e+00   1.5851605e+00   1.9279403e+00   1.1472673e-01  -1.7331156e+00  -3.2516812e-01   5.5984999e-01  -3.8567265e-01   2.2145458e+00  -1.4250146e-01   2.5566359e+00   1.4881165e-01   2.4702399e+00   1.7720994e+00   5.9551568e-01   4.9029828e-01  -1.5930921e+00  -1.3660609e+00   2.4828173e-01  -1.2489993e+00   1.5676217e+00   1.0016130e+00  -3.1751492e+00  -1.4054316e+00  -2.6664924e-01  -2.6650810e+00   9.6032388e-02  -2.6027043e+00  -1.4036820e+00  -1.9574939e+00  -2.0430748e+00  -9.7641938e-01  -4.3725774e+00  -1.8369856e+00  -3.3141696e+00  -1.0924943e-01   1.2327608e+00   8.6917711e-01  -1.5016248e+00  -2.8677213e+00
   1.7406632e+00  -1.0820489e+00   8.2912100e-01   1.6459732e+00   1.0532276e+00   2.4079461e+00   1.4471332e+00   4.7396708e-01  -4.1667902e-01  -4.2645304e+00  -1.4270308e-01   3.3123941e-01  -2.1384546e+00   1.3438839e+00   8.6448313e-01   6.0628184e-02   4.4317962e-01   5.7430149e-01  -7.0028566e-01   1.1981749e+00  -2.5354383e+00   2.9895968e-01   8.7674702e-01   3.5729767e-01   1.3533492e+00   3.8764394e-01   1.6850883e+00   9.2488290e-01   1.1731022e+00   4.3924464e-01   3.6223956e-02  -4.4514387e-01   1.2547245e+00   7.5137998e-01   2.8876698e+00   1.5941756e+00   1.8097323e+00   3.0740250e-01  -1.7437494e+00  -4.1779589e-01   4.5389296e-01  -4.1581308e-01   2.1595733e+00  -1.5980052e-01   2.5919040e+00   2.7407677e-01   2.5150788e+00   2.0387872e+00   5.4077346e-01   6.0377813e-01  -1.5468632e+00  -1.2738347e+00   3.6600817e-01  -9.7304278e-01   1.8047964e+00   1.2444729e+00  -3.3226344e+00  -1.2887935e+00  -1.4424383e-01  -2.5118479e+00   2.7560867e-01  -2.2744348e+00  -1.0616348e+00  -1.6019550e+00  -1.9384682e+00  -6.7619782e-01  -4.3772337e+00  -1.6756303e+00  -3.2452018e+00  -2.8146972e-01   8.7547124e-01   6.5442944e-01  -1.5193975e+00  -2.7748701e+00
   1.7228831e+00  -9.0748097e-01   6.2559985e-01   1.4191795e+00   8.7524687e-01   2.2802432e+00   1.5266756e+00   3.7971203e-01  -2.8341384e-01  -4.2689297e+00  -6.6094053e-02   4.4349359e-01  -1.9827400e+00   1.5879253e+00   1.2212796e+00   2.9746043e-02   1.5566074e-01   2.9011248e-01  -7.6893116e-01   1.2661226e+00  -2.4894316e+00   4.3751883e-02   6.3460647e-01   4.6594965e-02   1.0662413e+00   1.6780161e-01   1.4421450e+00   7.9957222e-01   9.9768566e-01   4.5505880e-01  -6.3569021e-02  -5.5199004e-01   1.1301625e+00   5.5252897e-01   2.6820343e+00   1.5938068e+00   1.6796693e+00   4.7238206e-01  -1.7519400e+00  -5.0892962e-01   3.7990569e-01  -4.4105638e-01   2.1041079e+00  -1.7728735e-01   2.6105686e+00   3.8243060e-01   2.5430160e+00   2.2615083e+00   4.8342561e-01   7.3567485e-01  -1.4804411e+00  -1.1644814e+00   4.8890441e-01  -7.0977474e-01   2.0270939e+00   1.4306127e+00  -3.4431765e+00  -1.1547624e+00  -9.6168639e-03  -2.3365323e+00   4.5953296e-01  -1.9600551e+00  -7.2834564e-01  -1.2729612e+00  -1.8362558e+00  -3.9793731e-01  -4.3660557e+00  -1.5193522e+00  -3.1703961e+00  -4.3684034e-01   5.3523372e-01   4.4384025e-01  -1.5448305e+00  -2.6801674e+00
   1.7155409e+00  -7.2029266e-01   4.2457083e-01   1.2013454e+00   6.9891837e-01   2.1532649e+00   1.5801249e+00   2.8229809e-01  -1.7489726e-01  -4.2576183e+00   2.0340743e-02   5.6605008e-01  -1.8226239e+00   1.8173603e+00   1.5290624e+00   4.6274981e-03  -1.1635891e-01   3.1038197e-02  -8.3573249e-01   1.3412709e+00  -2.4533301e+00  -2.0199594e-01   4.1307655e-01  -2.4927148e-01   7.9446307e-01  -3.9123980e-02   1.2074733e+00   6.7508855e-01   8.2834163e-01   4.5524552e-01  -1.6308811e-01  -6.4435932e-01   1.0279924e+00   3.5337141e-01   2.4876374e+00   1.5850856e+00   1.5451705e+00   6.1015752e-01  -1.7534173e+00  -6.0068247e-01   3.3808413e-01  -4.6442869e-01   2.0503122e+00  -1.9614956e-01   2.6154975e+00   4.7141102e-01   2.5583472e+00   2.4367372e+00   4.2887965e-01   8.7985220e-01  -1.3962719e+00  -1.0436671e+00   6.1381683e-01  -4.6620810e-01   2.2325930e+00   1.5553741e+00  -3.5337218e+00  -1.0100550e+00   1.3210550e-01  -2.1466697e+00   6.4254108e-01  -1.6671162e+00  -4.0845332e-01  -9.7770783e-01  -1.7369598e+00  -1.4936939e-01  -4.3391131e+00  -1.3729956e+00  -3.0920561e+00  -5.7403180e-01   2.1879425e-01   2.4379960e-01  -1.5728000e+00  -2.5864948e+00
   1.7161691e+00  -5.2606886e-01   2.2695429e-01   9.9595100e-01   5.2645034e-01   2.0327051e+00   1.6083626e+00   1.8835787e-01  -9.2728930e-02  -4.2302818e+00   1.1182488e-01   6.9408179e-01  -1.6639011e+00   2.0267714e+00   1.7822252e+00  -1.2582826e-02  -3.6870753e-01  -1.9813817e-01  -8.9584392e-01   1.4197529e+00  -2.4254946e+00  -4.3514668e-01   2.1588249e-01  -5.2548610e-01   5.4379613e-01  -2.2918075e-01   9.8720927e-01   5.5479080e-01   6.7133648e-01   4.4248111e-01  -2.5668295e-01  -7.2274547e-01   9.4984395e-01   1.5535838e-01   2.3092027e+00   1.5691279e+00   1.4130328e+00   7.2192056e-01  -1.7448029e+00  -6.9458132e-01   3.2739408e-01  -4.8840948e-01   2.0000680e+00  -2.1704846e-01   2.6095305e+00   5.3942949e-01   2.5650876e+00   2.5624967e+00   3.8173420e-01   1.0301016e+00  -1.2971526e+00  -9.1682451e-01   7.3734076e-01  -2.4806239e-01   2.4194153e+00   1.6162636e+00  -3.5924982e+00  -8.6116653e-01   2.7562971e-01  -1.9495060e+00   8.1949491e-01  -1.4019677e+00  -1.0649436e-01  -7.2195726e-01  -1.6412219e+00   6.2849475e-02  -4.2969527e+00  -1.2410719e+00  -3.0126008e+00  -6.9204371e-01  -6.7838120e-02   5.9970451e-02  -1.5985429e+00  -2.4966623e+00
   1.7223165e+00  -3.3012226e-01   3.4047937e-02   8.0592654e-01   3.6012433e-01   1.9233694e+00   1.6127892e+00   1.0351989e-01  -3.7557074e-02  -4.1872616e+00   2.0398215e-01   8.2258890e-01  -1.5111674e+00   2.2111394e+00   1.9773469e+00  -2.0309949e-02  -5.9761056e-01  -3.9381578e-01  -9.4513073e-01   1.4980474e+00  -2.4041326e+00  -6.5258481e-01   4.5964217e-02  -7.7767595e-01   3.1912921e-01  -3.9901724e-01   7.8640089e-01   4.4160316e-01   5.3183935e-01   4.1945038e-01  -3.3971175e-01  -7.8767171e-01   8.9675233e-01  -3.9559984e-02   2.1505220e+00   1.5470774e+00   1.2890411e+00   8.0946908e-01  -1.7238121e+00  -7.9145219e-01   3.4554980e-01  -5.1478311e-01   1.9547684e+00  -2.4005666e-01   2.5952241e+00   5.8584139e-01   2.5666804e+00   2.6384310e+00   3.4557120e-01   1.1803219e+00  -1.1862774e+00  -7.8891494e-01   8.5586802e-01  -5.9485146e-02   2.5857758e+00   1.6131090e+00  -3.6189232e+00  -7.1410277e-01   4.1566119e-01  -1.7516823e+00   9.8554347e-01  -1.1694596e+00   1.7333958e-01  -5.0973239e-01  -1.5496407e+00   2.3354424e-01  -4.2403641e+00  -1.1274240e+00  -2.9343319e+00  -7.9023828e-01  -3.1959906e-01  -1.0295346e-01  -1.6179512e+00  -2.4131635e+00
   1.7316373e+00  -1.3731253e-01  -1.5248203e-01   6.3349283e-01   2.0224608e-01   1.8288942e+00   1.5952487e+00   3.2117152e-02  -9.0142407e-03  -4.1294419e+00   2.9296596e-01   9.4653011e-01  -1.3676487e+00   2.3659993e+00   2.1133453e+00  -1.7533055e-02  -7.9981207e-01  -5.5369126e-01  -9.8037409e-01   1.5730973e+00  -2.3873874e+00  -8.5130339e-01  -9.4645969e-02  -1.0020118e+00   1.2423409e-01  -5.4596805e-01   6.0878206e-01   3.3790720e-01   4.1366208e-01   3.8870001e-01  -4.0877845e-01  -8.3965521e-01   8.6902130e-01  -2.2895037e-01   2.0142337e+00   1.5200547e+00   1.1776605e+00   8.7509251e-01  -1.6893817e+00  -8.9135539e-01   3.8907755e-01  -5.4454278e-01   1.9151541e+00  -2.6463389e-01   2.5746451e+00   6.1096621e-01   2.5657581e+00   2.6658076e+00   3.2280648e-01   1.3247081e+00  -1.0672588e+00  -6.6423952e-01   9.6567155e-01   9.7132453e-02   2.7300414e+00   1.5480947e+00  -3.6134855e+00  -5.7415091e-01   5.4707778e-01  -1.5589749e+00   1.1362713e+00  -9.7271311e-01   4.2742360e-01  -3.4309959e-01  -1.4626275e+00   3.5934956e-01  -4.1701709e+00  -1.0349313e+00  -2.8592225e+00  -8.6836171e-01  -5.3253698e-01  -2.4143481e-01  -1.6278144e+00  -2.3379620e+00
   1.7419742e+00   4.8095743e-02  -3.3064284e-01   4.8004321e-01   5.5090348e-02   1.7515538e+00   1.5579435e+00  -2.3008933e-02  -5.7132438e-03  -4.0581315e+00   3.7554917e-01   1.0609769e+00  -1.2351429e+00   2.4875958e+00   2.1915028e+00  -3.7637547e-03  -9.7268238e-01  -6.7680951e-01  -9.9941190e-01   1.6424028e+00  -2.3734319e+00  -1.0284996e+00  -2.0490190e-01  -1.1952949e+00  -3.8395365e-02  -6.6810807e-01   4.5663062e-01   2.4546913e-01   3.1909195e-01   3.5251395e-01  -4.6187934e-01  -8.7918689e-01   8.6611346e-01  -4.0995076e-01   1.9016783e+00   1.4891133e+00   1.0818304e+00   9.2144147e-01  -1.6417141e+00  -9.9357530e-01   4.5345763e-01  -5.7785198e-01   1.8812101e+00  -2.8964289e-01   2.5492241e+00   6.1605588e-01   2.5639780e+00   2.6474345e+00   3.1460766e-01   1.4579403e+00  -9.4411072e-01  -5.4630538e-01   1.0630262e+00   2.2123294e-01   2.8507984e+00   1.4256728e+00  -3.5776117e+00  -4.4569989e-01   6.6510180e-01  -1.3761015e+00   1.2678294e+00  -8.1297656e-01   6.5288833e-01  -2.2205504e-01  -1.3803003e+00   4.3893645e-01  -4.0870626e+00  -9.6527561e-01  -2.7887437e+00  -9.2655309e-01  -7.0393469e-01  -3.5321447e-01  -1.6259966e+00  -2.2723248e+00
   1.7514307e+00   2.2253293e-01  -4.9818891e-01   3.4607477e-01  -7.9160026e-02   1.6921636e+00   1.5033422e+00  -6.0598961e-02  -2.5303713e-02  -3.9749521e+00   4.4916821e-01   1.1612805e+00  -1.1140722e+00   2.5730294e+00   2.2153627e+00   2.0983049e-02  -1.1143074e+00  -7.6354950e-01  -1.0012101e+00   1.7040847e+00  -2.3605615e+00  -1.1816765e+00  -2.8477579e-01  -1.3550296e+00  -1.6763168e-01  -7.6427519e-01   3.3071977e-01   1.6540307e-01   2.4882585e-01   3.1281633e-01  -4.9845218e-01  -9.0672641e-01   8.8658113e-01  -5.7936239e-01   1.8128406e+00   1.4552053e+00   1.0028719e+00   9.5138723e-01  -1.5822352e+00  -1.0966686e+00   5.3333134e-01  -6.1406409e-01   1.8521329e+00  -3.1340402e-01   2.5196842e+00   6.0321302e-01   2.5619356e+00   2.5875117e+00   3.2088346e-01   1.5753647e+00  -8.2118719e-01  -4.3774586e-01   1.1443601e+00   3.1405864e-01   2.9469248e+00   1.2523542e+00  -3.5135234e+00  -3.3212023e-01   7.6546461e-01  -1.2066046e+00   1.3770479e+00  -6.8958288e-01   8.4776348e-01  -1.4452058e-01  -1.3024143e+00   4.7312081e-01  -3.9914859e+00  -9.1878825e-01  -2.7237419e+00  -9.6534317e-01  -8.3237856e-01  -4.3736380e-01  -1.6115392e+00  -2.2167111e+00
   1.7584295e+00   3.8318476e-01  -6.5272520e-01   2.3117169e-01  -1.9847838e-01   1.6500895e+00   1.4340841e+00  -8.0958571e-02  -6.4586181e-02  -3.8817367e+00   5.1192161e-01   1.2432411e+00  -1.0036336e+00   2.6203886e+00   2.1905032e+00   5.6226816e-02  -1.2235562e+00  -8.1554857e-01  -9.8586372e-01   1.7569133e+00  -2.3472795e+00  -1.3087452e+00  -3.3524278e-01  -1.4794805e+00  -2.6372567e-01  -8.3406339e-01   2.3036310e-01   9.8172393e-02   2.0200714e-01   2.7110537e-01  -5.1932863e-01  -9.2271165e-01   9.2805156e-01  -7.3377708e-01   1.7463863e+00   1.4191566e+00   9.4050988e-01   9.6787962e-01  -1.5134759e+00  -1.1985685e+00   6.2275585e-01  -6.5179900e-01   1.8263739e+00  -3.3378700e-01   2.4860452e+00   5.7526311e-01   2.5591698e+00   2.4914146e+00   3.4034505e-01   1.6731575e+00  -7.0307103e-01  -3.4029428e-01   1.2064288e+00   3.7850907e-01   3.0176654e+00   1.0363944e+00  -3.4240942e+00  -2.3570648e-01   8.4455606e-01  -1.0528132e+00   1.4615267e+00  -6.0001651e-01   1.0110702e+00  -1.0644940e-01  -1.2283401e+00   4.6484491e-01  -3.8835959e+00  -8.9438871e-01  -2.6643695e+00  -9.8564414e-01  -9.1777519e-01  -4.9426583e-01  -1.5846829e+00  -2.1707289e+00
   1.7617572e+00   5.2801347e-01  -7.9183673e-01   1.3404441e-01  -3.0106067e-01   1.6233547e+00   1.3528840e+00  -8.5839107e-02  -1.1967679e-01  -3.7804408e+00   5.6253100e-01   1.3032675e+00  -9.0202927e-01   2.6288529e+00   2.1242061e+00   1.0106934e-01  -1.3001251e+00  -8.3557236e-01  -9.5453280e-01   1.8002950e+00  -2.3323710e+00  -1.4081227e+00  -3.5821962e-01  -1.5677146e+00  -3.2824242e-01  -8.7779098e-01   1.5354586e-01   4.3623449e-02   1.7635966e-01   2.2842038e-01  -5.2659601e-01  -9.2758083e-01   9.8727608e-01  -8.6973548e-01   1.6997860e+00   1.3816510e+00   8.9300478e-01   9.7380925e-01  -1.4388778e+00  -1.2967413e+00   7.1548605e-01  -6.8907076e-01   1.8017528e+00  -3.4833467e-01   2.4476996e+00   5.3558875e-01   2.5542536e+00   2.3654242e+00   3.7063557e-01   1.7484637e+00  -5.9441495e-01  -2.5480485e-01   1.2464978e+00   4.1890106e-01   3.0627075e+00   7.8739429e-01  -3.3127064e+00  -1.5768128e-01   8.9955283e-01  -9.1587954e-01   1.5197065e+00  -5.4008889e-01   1.1428638e+00  -1.0203433e-01  -1.1570825e+00   4.1903264e-01  -3.7632699e+00  -8.8962030e-01  -2.6100740e+00  -9.8873138e-01  -9.6131622e-01  -5.2552974e-01  -1.5468092e+00  -2.1331560e+00
   1.7605898e+00   6.5574482e-01  -9.1323772e-01   5.2620798e-02  -3.8539359e-01   1.6088368e+00   1.2624403e+00  -7.8228452e-02  -1.8621160e-01  -3.6730686e+00   6.0027698e-01   1.3385164e+00  -8.0675181e-01   2.5987648e+00   2.0250439e+00   1.5425423e-01  -1.3445534e+00  -8.2733985e-01  -9.0931716e-01   1.8342167e+00  -2.3149577e+00  -1.4788215e+00  -3.5646054e-01  -1.6196303e+00  -3.6392769e-01  -8.9644804e-01   9.7130447e-02   1.0487130e-03   1.6840580e-01   1.8534091e-01  -5.2338162e-01  -9.2180344e-01   1.0602433e+00  -9.8390850e-01   1.6695160e+00   1.3432216e+00   8.5737971e-01   9.7188238e-01  -1.3625467e+00  -1.3883820e+00   8.0526558e-01  -7.2345933e-01   1.7756326e+00  -3.5441431e-01   2.4035510e+00   4.8793510e-01   2.5449600e+00   2.2164215e+00   4.0851882e-01   1.7995011e+00  -4.9974548e-01  -1.8131789e-01   1.2625209e+00   4.4064901e-01   3.0822491e+00   5.1584342e-01  -3.1831136e+00  -9.8255963e-02   9.2852024e-01  -7.9588225e-01   1.5509127e+00  -5.0421318e-01   1.2442263e+00  -1.2400636e-01  -1.0873361e+00   3.4232772e-01  -3.6301766e+00  -9.0078088e-01  -2.5596424e+00  -9.7621640e-01  -9.6539685e-01  -5.3384611e-01  -1.5003075e+00  -2.1020268e+00
   1.7545015e+00   7.6582104e-01  -1.0149311e+00  -1.5816151e-02  -4.5032185e-01   1.6025370e+00   1.1653523e+00  -6.2069609e-02  -2.5957605e-01  -3.5616128e+00   6.2492472e-01   1.3470046e+00  -7.1489662e-01   2.5316575e+00   1.9024139e+00   2.1423692e-01  -1.3582122e+00  -7.9531663e-01  -8.5308498e-01   1.8591526e+00  -2.2945317e+00  -1.5205205e+00  -3.3341616e-01  -1.6359673e+00  -3.7451678e-01  -8.9162850e-01   5.7118476e-02  -3.0726968e-02   1.7375130e-01   1.4201707e-01  -5.1357537e-01  -9.0591603e-01   1.1423508e+00  -1.0732940e+00   1.6513208e+00   1.3042496e+00   8.2972211e-01   9.6451623e-01  -1.2889623e+00  -1.4706337e+00   8.8611394e-01  -7.5231451e-01   1.7451368e+00  -3.4938818e-01   2.3521956e+00   4.3619877e-01   2.5284918e+00   2.0515684e+00   4.5011574e-01   1.8256186e+00  -4.2324632e-01  -1.1916393e-01   1.2532972e+00   4.4988963e-01   3.0770577e+00   2.3263711e-01  -3.0393058e+00  -5.6739031e-02   9.3048185e-01  -6.9198394e-01   1.5553712e+00  -4.8575991e-01   1.3172160e+00  -1.6400665e-01  -1.0175707e+00   2.4273387e-01  -3.4838854e+00  -9.2313808e-01  -2.5112974e+00  -9.5001071e-01  -9.3349141e-01  -5.2279216e-01  -1.4483786e+00  -2.0747718e+00
   1.7434544e+00   8.5832272e-01  -1.0953671e+00  -7.4450988e-02  -4.9511190e-01   1.5998978e+00   1.0640493e+00  -4.1929249e-02  -3.3514406e-01  -3.4480045e+00   6.3665102e-01   1.3276868e+00  -6.2347450e-01   2.4302323e+00   1.7660520e+00   2.7926288e-01  -1.3432617e+00  -7.4448933e-01  -7.8926434e-01   1.8759405e+00  -2.2709639e+00  -1.5336178e+00  -2.9306270e-01  -1.6183019e+00  -3.6449911e-01  -8.6545165e-01   2.8949838e-02  -5.3243775e-02   1.8741451e-01   9.8226886e-02  -5.0151147e-01  -8.8055958e-01   1.2286258e+00  -1.1354137e+00   1.6405127e+00   1.2649662e+00   8.0553578e-01   9.5375953e-01  -1.2226682e+00  -1.5408126e+00   9.5259498e-01  -7.7297576e-01   1.7073898e+00  -3.3079364e-01   2.2921290e+00   3.8421271e-01   2.5017516e+00   1.8779839e+00   4.9117200e-01   1.8272958e+00  -3.6854206e-01  -6.7101020e-02   1.2185904e+00   4.5307787e-01   3.0485089e+00  -5.1403303e-02  -2.8853839e+00  -3.1682629e-02   9.0545170e-01  -6.0262807e-01   1.5341902e+00  -4.7746946e-01   1.3647761e+00  -2.1301247e-01  -9.4613530e-01   1.2918205e-01  -3.3240044e+00  -9.5121362e-01  -2.4628356e+00  -9.1227891e-01  -8.6999657e-01  -4.9660005e-01  -1.3947855e+00  -2.0484016e+00
   1.7277677e+00   9.3386209e-01  -1.1535854e+00  -1.2673008e-01  -5.1950782e-01   1.5961465e+00   9.6073580e-01  -2.2640452e-02  -4.0850973e-01  -3.3340739e+00   6.3597989e-01   1.2804934e+00  -5.2969789e-01   2.2982856e+00   1.6255578e+00   3.4744990e-01  -1.3025814e+00  -6.8013322e-01  -7.2161329e-01   1.8856412e+00  -2.2444845e+00  -1.5192538e+00  -2.3970973e-01  -1.5690197e+00  -3.3885491e-01  -8.2047623e-01   7.8171490e-03  -6.8294168e-02   2.0417762e-01   5.3456545e-02  -4.9163043e-01  -8.4651458e-01   1.3139745e+00  -1.1684978e+00   1.6322895e+00   1.2254609e+00   7.8011537e-01   9.4124401e-01  -1.1679608e+00  -1.5966151e+00   1.0000588e+00  -7.8299165e-01   1.6597575e+00  -2.9652226e-01   2.2219564e+00   3.3554101e-01   2.4616302e+00   1.7024503e+00   5.2733928e-01   1.8060774e+00  -3.3850595e-01  -2.3479581e-02   1.1591975e+00   4.5658252e-01   2.9985930e+00  -3.2597732e-01  -2.7254418e+00  -2.1054864e-02   8.5442591e-01  -5.2575785e-01   1.4893042e+00  -4.7189081e-01   1.3906074e+00  -2.6179540e-01  -8.7137282e-01   1.1054739e-02  -3.1503280e+00  -9.7911489e-01  -2.4117955e+00  -8.6538040e-01  -7.8004610e-01  -4.5990228e-01  -1.3435713e+00  -2.0197178e+00
   1.7080672e+00   9.9345176e-01  -1.1893291e+00  -1.7614265e-01  -5.2377369e-01   1.5866387e+00   8.5735528e-01  -8.9442637e-03  -4.7569634e-01  -3.2215147e+00   6.2372790e-01   1.2063275e+00  -4.3121978e-01   2.1405821e+00   1.4899578e+00   4.1686980e-01  -1.2396694e+00  -6.0758551e-01  -6.5398159e-01   1.8893980e+00  -2.2156379e+00  -1.4793044e+00  -1.7779859e-01  -1.4912654e+00  -3.0278035e-01  -7.5960996e-01  -1.1024555e-02  -7.7806672e-02   2.1893577e-01   6.9983397e-03  -4.8814346e-01  -8.0473133e-01   1.3934434e+00  -1.1716423e+00   1.6220455e+00   1.1856928e+00   7.4891667e-01   9.2816750e-01  -1.1285970e+00  -1.6362891e+00   1.0248440e+00  -7.8031911e-01   1.6000684e+00  -2.4498494e-01   2.1405874e+00   2.9329638e-01   2.4052901e+00   1.5311505e+00   5.5445252e-01   1.7644384e+00  -3.3510973e-01   1.3575831e-02   1.0769567e+00   4.6630923e-01   2.9298866e+00  -5.8169575e-01  -2.5634603e+00  -2.2426268e-02   7.7933101e-01  -4.5904006e-01   1.4233804e+00  -4.6181651e-01   1.3990094e+00  -3.0138727e-01  -7.9173537e-01  -1.0230113e-01  -2.9629783e+00  -1.0008904e+00  -2.3556466e+00  -8.1180127e-01  -6.6930797e-01  -4.1746863e-01  -1.2987600e+00  -1.9855358e+00
   1.6852166e+00   1.0383574e+00  -1.2031160e+00  -2.2600204e-01  -5.0871742e-01   1.5671794e+00   7.5557500e-01  -5.1538194e-03  -5.3332931e-01  -3.1118551e+00   6.0095483e-01   1.1070192e+00  -3.2631093e-01   1.9626838e+00   1.3673319e+00   4.8562354e-01  -1.1585209e+00  -5.3203362e-01  -5.9007877e-01   1.8883118e+00  -2.1852127e+00  -1.4163409e+00  -1.1170238e-01  -1.3888672e+00  -2.6141804e-01  -6.8601602e-01  -3.1972229e-02  -8.3731234e-02   2.2702259e-01  -4.1940629e-02  -4.9472153e-01  -7.5635254e-01   1.4624693e+00  -1.1449219e+00   1.6056554e+00   1.1455080e+00   7.0789748e-01   9.1531056e-01  -1.1075383e+00  -1.6587549e+00   1.0244309e+00  -7.6348674e-01   1.5267977e+00  -1.7525119e-01   2.0473961e+00   2.5999177e-01   2.3304238e+00   1.3694609e+00   5.6878477e-01   1.7055885e+00  -3.5932934e-01   4.5979441e-02   9.7468823e-01   4.8737407e-01   2.8454825e+00  -8.1039709e-01  -2.4032131e+00  -3.3159196e-02   6.8292815e-01  -4.0007746e-01   1.3396864e+00  -4.4068462e-01   1.3946956e+00  -3.2353109e-01  -7.0589071e-01  -2.0204225e-01  -2.7625247e+00  -1.0108841e+00  -2.2919842e+00  -7.5407892e-01  -5.4377031e-01  -3.7394828e-01  -1.2640620e+00  -1.9429026e+00
   1.6602308e+00   1.0699468e+00  -1.1962612e+00  -2.7924647e-01  -4.7569038e-01   1.5342978e+00   6.5679143e-01  -1.4860565e-02  -5.7876285e-01  -3.0064318e+00   5.6891529e-01   9.8523794e-01  -2.1396883e-01   1.7707362e+00   1.2645162e+00   5.5190669e-01  -1.0634866e+00  -4.5832660e-01  -5.3325941e-01   1.8833423e+00  -2.1541521e+00  -1.3335579e+00  -4.5540358e-02  -1.2662336e+00  -2.1960785e-01  -6.0301711e-01  -5.8828975e-02  -8.7931181e-02   2.2449360e-01  -9.4124223e-02  -5.1422687e-01  -7.0272501e-01   1.5171025e+00  -1.0894522e+00   1.5797127e+00   1.1046627e+00   6.5380857e-01   9.0308211e-01  -1.1067483e+00  -1.6636674e+00   9.9753175e-01  -7.3170831e-01   1.4391995e+00  -8.7151314e-02   1.9423373e+00   2.3743556e-01   2.2354644e+00   1.2218035e+00   5.6726615e-01   1.6332303e+00  -4.1111152e-01   7.5507258e-02   8.5607014e-01   5.2384673e-01   2.7488750e+00  -1.0053793e+00  -2.2481906e+00  -5.0588871e-02   5.6867669e-01  -3.4659632e-01   1.2419282e+00  -4.0292086e-01   1.3825883e+00  -3.2109096e-01  -6.1281433e-01  -2.8025093e-01  -2.5500743e+00  -1.0040664e+00  -2.2187192e+00  -6.9472470e-01  -4.0952464e-01  -3.3363177e-01  -1.2425987e+00  -1.8892946e+00
   1.6341741e+00   1.0895489e+00  -1.1708492e+00  -3.3827352e-01  -4.2656063e-01   1.4854648e+00   5.6215538e-01  -4.0698895e-02  -6.1015450e-01  -2.9063652e+00   5.2900595e-01   8.4436817e-01  -9.3958194e-02   1.5712260e+00   1.1868932e+00   6.1406148e-01  -9.5912020e-01  -3.9081477e-01  -4.8633688e-01   1.8752418e+00  -2.1234491e+00  -1.2346738e+00   1.6980653e-02  -1.1282255e+00  -1.8167149e-01  -5.1399850e-01  -9.4609970e-02  -9.2086429e-02   2.0835198e-01  -1.5017413e-01  -5.4850363e-01  -6.4539855e-01   1.5541856e+00  -1.0073913e+00   1.5417084e+00   1.0628552e+00   5.8441741e-01   8.9159144e-01  -1.1270512e+00  -1.6514208e+00   9.4411016e-01  -6.8494015e-01   1.3373770e+00   1.8666154e-02   1.8260092e+00   2.2667588e-01   2.1197433e+00   1.0915634e+00   5.4765482e-01   1.5512957e+00  -4.8940017e-01   1.0364271e-01   7.2545559e-01   5.7857479e-01   2.6438081e+00  -1.1615414e+00  -2.1015394e+00  -7.2187240e-02   4.4056202e-01  -2.9659795e-01   1.1340627e+00  -3.4420561e-01   1.3676048e+00  -2.8839969e-01  -5.1186155e-01  -3.3028947e-01  -2.3273237e+00  -9.7631990e-01  -2.1342471e+00  -6.3615023e-01  -2.7255546e-01  -3.0024218e-01  -1.2366670e+00  -1.8227835e+00
   1.6080476e+00   1.0983390e+00  -1.1296584e+00  -4.0482266e-01  -3.6365766e-01   1.4192376e+00   4.7261505e-01  -8.4179503e-02  -6.2648411e-01  -2.8125384e+00   4.8270809e-01   6.8835383e-01   3.3209669e-02   1.3707206e+00   1.1382718e+00   6.7061572e-01  -8.5002400e-01  -3.3322198e-01  -4.5143182e-01   1.8645154e+00  -2.0940345e+00  -1.1238070e+00   7.2688866e-02  -9.8000617e-01  -1.5124185e-01  -4.2231066e-01  -1.4140863e-01  -9.7610307e-02   1.7670672e-01  -2.1046467e-01  -5.9823753e-01  -5.8610929e-01   1.5714788e+00  -9.0188069e-01   1.4901402e+00   1.0197634e+00   4.9865573e-01   8.8074093e-01  -1.1680608e+00  -1.6231020e+00   8.6532657e-01  -6.2388236e-01   1.2222881e+00   1.4072626e-01   1.6996598e+00   2.2799628e-01   1.9835764e+00   9.8106997e-01   5.0865363e-01   1.4636857e+00  -5.9221573e-01   1.3146083e-01   5.8764314e-01   6.5309517e-01   2.5340938e+00  -1.2754378e+00  -1.9660178e+00  -9.5701409e-02   3.0289714e-01  -2.4846948e-01   1.0201008e+00  -2.6165206e-01   1.3544433e+00  -2.2152300e-01  -4.0281565e-01  -3.4707118e-01  -2.0965670e+00  -9.2466516e-01  -2.0375870e+00  -5.8060403e-01  -1.3854356e-01  -2.7676577e-01  -1.2475526e+00  -1.7421608e+00
   1.5826701e+00   1.0972602e+00  -1.0760476e+00  -4.7991372e-01  -2.8969206e-01   1.3353275e+00   3.8897120e-01  -1.4559711e-01  -6.2751950e-01  -2.7255768e+00   4.3152760e-01   5.2152084e-01   1.6634758e-01   1.1755991e+00   1.1208528e+00   7.2030829e-01  -7.4069895e-01  -2.8855218e-01  -4.2986138e-01   1.8514027e+00  -2.0666644e+00  -1.0053404e+00   1.1902701e-01  -8.2687617e-01  -1.3114418e-01  -3.3117474e-01  -2.0032669e-01  -1.0558273e-01   1.2885796e-01  -2.7503039e-01  -6.6289176e-01  -5.2674712e-01   1.5677255e+00  -7.7693165e-01   1.4245468e+00   9.7509157e-01   3.9668505e-01   8.7033223e-01  -1.2281805e+00  -1.5804084e+00   7.6341330e-01  -5.4992826e-01   1.0956870e+00   2.7676867e-01   1.5651414e+00   2.4096118e-01   1.8282870e+00   8.9163839e-01   4.4996922e-01   1.3740359e+00  -7.1677877e-01   1.5955912e-01   4.4761668e-01   7.4763011e-01   2.4234177e+00  -1.3452509e+00  -1.8439650e+00  -1.1926050e-01   1.6011070e-01  -2.0105274e-01   9.0390741e-01  -1.5389336e-01   1.3473826e+00  -1.1842562e-01  -2.8591145e-01  -3.2723851e-01  -1.8606593e+00  -8.4741427e-01  -1.9284845e+00  -5.3012158e-01  -1.2691631e-02  -2.6532854e-01  -1.2754047e+00  -1.6470124e+00
   1.5585632e+00   1.0869871e+00  -1.0138149e+00  -5.6384240e-01  -2.0765446e-01   1.2345912e+00   3.1194045e-01  -2.2401310e-01  -6.1373399e-01  -2.6458278e+00   3.7693842e-01   3.4838803e-01   3.0369981e-01   9.9179127e-01   1.1352770e+00   7.6210322e-01  -6.3540826e-01  -2.5903140e-01  -4.2207096e-01   1.8358680e+00  -2.0418148e+00  -8.8377528e-01   1.5408697e-01  -6.7410151e-01  -1.2333391e-01  -2.4359332e-01  -2.7146803e-01  -1.1670302e-01   6.5307752e-02  -3.4349225e-01  -7.4071906e-01  -4.6930764e-01   1.5426588e+00  -6.3726459e-01   1.3454714e+00   9.2862083e-01   2.7988191e-01   8.6017777e-01  -1.3046668e+00  -1.5255377e+00   6.4149501e-01  -4.6507393e-01   9.6000870e-01   4.2383386e-01   1.4248180e+00   2.6450439e-01   1.6561631e+00   8.2366218e-01   3.7231471e-01   1.2855258e+00  -8.5966752e-01   1.8803932e-01   3.1027355e-01   8.6116131e-01   2.3151469e+00  -1.3706909e+00  -1.7372806e+00  -1.4144794e-01   1.6534702e-02  -1.5367387e-01   7.8901674e-01  -2.1081909e-02   1.3501065e+00   2.0970003e-02  -1.6183231e-01  -2.6924585e-01  -1.6229398e+00  -7.4424635e-01  -1.8074602e+00  -4.8649223e-01   1.0042061e-01  -2.6712225e-01  -1.3191763e+00  -1.5377417e+00
   1.5358480e+00   1.0679275e+00  -9.4704229e-01  -6.5622884e-01  -1.2070030e-01   1.1189495e+00   2.4221927e-01  -3.1730896e-01  -5.8618456e-01  -2.5733424e+00   3.2033491e-01   1.7347795e-01   4.4307220e-01   8.2453543e-01   1.1807410e+00   7.9519504e-01  -5.3805954e-01  -2.4608416e-01  -4.2761004e-01   1.8175881e+00  -2.0195921e+00  -7.6359046e-01   1.7660182e-01  -5.2674479e-01  -1.2888986e-01  -1.6227061e-01  -3.5399241e-01  -1.3126272e-01  -1.2299246e-02  -4.1500646e-01  -8.2884652e-01  -4.1583163e-01   1.4969510e+00  -4.8811460e-01   1.2543577e+00   8.8026088e-01   1.5074843e-01   8.5021025e-01  -1.3937548e+00  -1.4610694e+00   5.0337285e-01  -3.7179837e-01   8.1820702e-01   5.7838732e-01   1.2814351e+00   2.9705333e-01   1.4703548e+00   7.7674645e-01   2.7736002e-01   1.2007367e+00  -1.0170007e+00   2.1653956e-01   1.8016058e-01   9.9157101e-01   2.2121569e+00  -1.3528380e+00  -1.6474098e+00  -1.6133672e-01  -1.2379307e-01  -1.0614014e-01   6.7847150e-01   1.3519245e-01   1.3655597e+00   1.9483417e-01  -3.1683034e-02  -1.7334852e-01  -1.3871142e+00  -6.1620373e-01  -1.6758139e+00  -4.5124290e-01   1.9694656e-01  -2.8238124e-01  -1.3766326e+00  -1.4155420e+00
   1.5141705e+00   1.0402539e+00  -8.7993422e-01  -7.5610701e-01  -3.2029543e-02   9.9124208e-01   1.8054244e-01  -4.2230413e-01  -5.4636219e-01  -2.5078593e+00   2.6299748e-01   1.1386546e-03   5.8197304e-01   6.7817130e-01   1.2551731e+00   8.1900820e-01  -4.5211020e-01  -2.5034431e-01  -4.4515160e-01   1.7959374e+00  -1.9996656e+00  -6.4910683e-01   1.8590018e-01  -3.8950894e-01  -1.4806035e-01  -8.9546833e-02  -4.4622246e-01  -1.4914123e-01  -1.0129860e-01  -4.8824141e-01  -9.2342553e-01  -3.6833772e-01   1.4321128e+00  -3.3501676e-01   1.1533922e+00   8.3009752e-01   1.2757715e-02   8.4058019e-01  -1.4908300e+00  -1.3898394e+00   3.5329732e-01  -2.7292845e-01   6.7356136e-01   7.3647293e-01   1.1379655e+00   3.3667668e-01   1.2747256e+00   7.4986824e-01   1.6763600e-01   1.1215595e+00  -1.1846350e+00   2.4430880e-01   6.1235395e-02   1.1358353e+00   2.1166958e+00  -1.2939401e+00  -1.5753318e+00  -1.7848978e-01  -2.5729886e-01  -5.8710668e-02   5.7469758e-01   3.1205424e-01   1.3958458e+00   3.9958319e-01   1.0305938e-01  -4.1506137e-02  -1.1571055e+00  -4.6561316e-01  -1.5355737e+00  -4.2563558e-01   2.7384290e-01  -3.1040970e-01  -1.4444259e+00  -1.2823206e+00
   1.4926658e+00   1.0039518e+00  -8.1666176e-01  -8.6204265e-01   5.5231941e-02   8.5503240e-01   1.2772931e-01  -5.3492723e-01  -4.9602793e-01  -2.4487931e+00   2.0607127e-01  -1.6461359e-01   7.1775521e-01   5.5597986e-01   1.3554554e+00   8.3319439e-01  -3.8049863e-01  -2.7169727e-01  -4.7255324e-01   1.7699693e+00  -1.9812302e+00  -5.4436688e-01   1.8183185e-01  -2.6660238e-01  -1.8035518e-01  -2.7350175e-02  -5.4579382e-01  -1.6982339e-01  -1.9818281e-01  -5.6138424e-01  -1.0198347e+00  -3.2875506e-01   1.3503490e+00  -1.8358444e-01   1.0453050e+00   7.7843072e-01  -1.2985240e-01   8.3173408e-01  -1.5906369e+00  -1.3148173e+00   1.9575121e-01  -1.7149816e-01   5.2946885e-01   8.9388515e-01   9.9744190e-01   3.8124444e-01   1.0736661e+00   7.4155142e-01   4.6401632e-02   1.0491443e+00  -1.3583706e+00   2.7031399e-01  -4.3330180e-02   1.2902539e+00   2.0302918e+00  -1.1971846e+00  -1.5215475e+00  -1.9292848e-01  -3.8100527e-01  -1.2047815e-02   4.7942187e-01   5.0555088e-01   1.4421666e+00   6.3012357e-01   2.4061443e-01   1.2278922e-01  -9.3688319e-01  -2.9593907e-01  -1.3893977e+00  -4.1067685e-01   3.2889845e-01  -3.4965585e-01  -1.5182330e+00  -1.1405828e+00
   1.4699725e+00   9.5887478e-01  -7.6121382e-01  -9.7226505e-01   1.3814159e-01   7.1437778e-01   8.4711986e-02  -6.5042977e-01  -4.3704791e-01  -2.3952301e+00   1.5055423e-01  -3.2022373e-01   8.4775288e-01   4.6008106e-01   1.4776787e+00   8.3763070e-01  -3.2560162e-01  -3.0935077e-01  -5.0695787e-01   1.7384064e+00  -1.9630030e+00  -4.5303117e-01   1.6467376e-01  -1.6163234e-01  -2.2467510e-01   2.2831516e-02  -6.4983801e-01  -1.9243960e-01  -2.9881923e-01  -6.3217996e-01  -1.1129231e+00  -2.9886316e-01   1.2543833e+00  -3.9292736e-02   9.3314834e-01   7.2579832e-01  -2.7232246e-01   8.2446475e-01  -1.6875117e+00  -1.2389873e+00   3.5256343e-02  -7.0610924e-02   3.8923873e-01   1.0463504e+00   8.6279394e-01   4.2858751e-01   8.7188770e-01   7.5004216e-01  -8.2516713e-02   9.8388286e-01  -1.5341485e+00   2.9336377e-01  -1.3129346e-01   1.4507016e+00   1.9537165e+00  -1.0664598e+00  -1.4860657e+00  -2.0507519e-01  -4.9262004e-01   3.2844977e-02   3.9363857e-01   7.1090467e-01   1.5048074e+00   8.8016726e-01   3.7898012e-01   3.1474601e-01  -7.3027877e-01  -1.1158179e-01  -1.2404334e+00  -4.0713586e-01   3.6072214e-01  -3.9782755e-01  -1.5929456e+00  -9.9328284e-01
   1.4442980e+00   9.0479544e-01  -7.1726223e-01  -1.0848004e+00   2.1403507e-01   5.7357893e-01   5.2541765e-02  -7.6362785e-01  -3.7124213e-01  -2.3459347e+00   9.7288224e-02  -4.6269580e-01   9.6940879e-01   3.9139739e-01   1.6174142e+00   8.3242158e-01  -2.8921762e-01  -3.6192974e-01  -5.4493012e-01   1.6996511e+00  -1.9432567e+00  -3.7829437e-01   1.3502518e-01  -7.7531067e-02  -2.7946707e-01   5.9957775e-02  -7.5518497e-01  -2.1582564e-01  -3.9869579e-01  -6.9800177e-01  -1.1972776e+00  -2.8024467e-01   1.1472594e+00   9.2723164e-02   8.2006685e-01   6.7298261e-01  -4.0963524e-01   8.1992952e-01  -1.7756253e+00  -1.1652333e+00  -1.2378629e-01   2.6689800e-02   2.5590501e-01   1.1897086e+00   7.3669473e-01   4.7664717e-01   6.7420629e-01   7.7347389e-01  -2.1490284e-01   9.2541734e-01  -1.7082307e+00   3.1223742e-01  -2.0142266e-01   1.6128842e+00   1.8870004e+00  -9.0612146e-01  -1.4683879e+00  -2.1567711e-01  -5.9058031e-01   7.4695113e-02   3.1762520e-01   9.2279235e-01   1.5831626e+00   1.1425965e+00   5.1602331e-01   5.2855239e-01  -5.4080399e-01   8.2366559e-02  -1.0921461e+00  -4.1556805e-01   3.6869351e-01  -4.5204302e-01  -1.6629059e+00  -8.4365639e-01
   1.4135280e+00   8.4145342e-01  -6.8804039e-01  -1.1975984e+00   2.8060316e-01   4.3692844e-01   3.2372225e-02  -8.6916037e-01  -3.0025680e-01  -2.2993702e+00   4.6946633e-02  -5.8965804e-01   1.0803885e+00   3.4968589e-01   1.7699879e+00   8.1790589e-01  -2.7257349e-01  -4.2759050e-01  -5.8262368e-01   1.6518268e+00  -1.9198903e+00  -3.2282187e-01   9.3700397e-02  -1.6515863e-02  -3.4289397e-01   8.3421934e-02  -8.5857202e-01  -2.3860027e-01  -4.9318005e-01  -7.5595124e-01  -1.2675018e+00  -2.7425452e-01   1.0321339e+00   2.0784663e-01   7.0907770e-01   6.2099515e-01  -5.3678383e-01   8.1963228e-01  -1.8492271e+00  -1.0962339e+00  -2.7722444e-01   1.1753736e-01   1.3207082e-01   1.3200861e+00   6.2143390e-01   5.2360414e-01   4.8533176e-01   8.1001030e-01  -3.4633507e-01   8.7267266e-01  -1.8773470e+00   3.2580386e-01  -2.5351407e-01   1.7725845e+00   1.8295004e+00  -7.2078086e-01  -1.4674958e+00  -2.2571851e-01  -6.7405356e-01   1.1204119e-01   2.5100552e-01   1.1356366e+00   1.6757990e+00   1.4098540e+00   6.4957152e-01   7.5768541e-01  -3.7147893e-01   2.8039287e-01  -9.4812681e-01  -4.3634193e-01   3.5288106e-01  -5.0900747e-01  -1.7221745e+00  -6.9504108e-01
   1.3753727e+00   7.6859913e-01  -6.7623814e-01  -1.3086436e+00   3.3594880e-01   3.0847171e-01   2.5417537e-02  -9.6174821e-01  -2.2546990e-01  -2.2537355e+00   1.5348549e-05  -6.9939807e-01   1.1786812e+00   3.3363626e-01   1.9307428e+00   7.9466770e-01  -2.7635088e-01  -5.0414791e-01  -6.1597350e-01   1.5928638e+00  -1.8905327e+00  -2.8870537e-01   4.1627020e-02   1.9917816e-02  -4.1300562e-01   9.3019694e-02  -9.5684638e-01  -2.5925520e-01  -5.7777830e-01  -8.0298450e-01  -1.3184879e+00  -2.8200367e-01   9.1207347e-01   3.0212996e-01   6.0287557e-01   5.7104239e-01  -6.4902928e-01   8.2536886e-01  -1.9028801e+00  -1.0343658e+00  -4.2125335e-01   1.9934449e-01   1.9794733e-02   1.4340530e+00   5.1882151e-01   5.6798003e-01   3.0967448e-01   8.5795841e-01  -4.7236850e-01   8.2391438e-01  -2.0387954e+00   3.3312282e-01  -2.8834512e-01   1.9258850e+00   1.7800108e+00  -5.1512137e-01  -1.4818432e+00  -2.3632821e-01  -7.4290195e-01   1.4332057e-01   1.9285402e-01   1.3438937e+00   1.7805509e+00   1.6743341e+00   7.7750001e-01   9.9523470e-01  -2.2468367e-01   4.7684482e-01  -8.1189230e-01  -4.6966624e-01   3.1393812e-01  -5.6520643e-01  -1.7648170e+00  -5.5069914e-01
   1.3275269e+00   6.8603822e-01  -6.8391499e-01  -1.4160516e+00   3.7862405e-01   1.9179585e-01   3.2888139e-02  -1.0364449e+00  -1.4793528e-01  -2.2070173e+00  -4.3232267e-02  -7.9087130e-01   1.2626823e+00   3.4102675e-01   2.0952721e+00   7.6354786e-01  -3.0072806e-01  -5.8920864e-01  -6.4090494e-01   1.5206254e+00  -1.8526746e+00  -2.7743689e-01  -2.0244156e-02   3.0973638e-02  -4.8789970e-01   8.8902677e-02  -1.0471499e+00  -2.7625433e-01  -6.4838061e-01  -8.3605901e-01  -1.3456750e+00  -3.0435423e-01   7.8987392e-01   3.7241122e-01   5.0367364e-01   5.2447089e-01  -7.4213425e-01   8.3913716e-01  -1.9316777e+00  -9.8162714e-01  -5.5249158e-01   2.6988837e-01  -7.9475020e-02   1.5287584e+00   4.3012800e-01   6.0870584e-01   1.5117809e-01   9.1584631e-01  -5.8870820e-01   7.7683648e-01  -2.1904878e+00   3.3352169e-01  -3.0756847e-01   2.0693584e+00   1.7369086e+00  -2.9375580e-01  -1.5093598e+00  -2.4868832e-01  -7.9761664e-01   1.6696447e-01   1.4183267e-01   1.5423195e+00   1.8946373e+00   1.9287523e+00   8.9780721e-01   1.2342250e+00  -1.0204188e-01   6.6620787e-01  -6.8669037e-01  -5.1561526e-01   2.5298413e-01  -6.1710659e-01  -1.7851973e+00  -4.1365174e-01
   1.2678293e+00   5.9368072e-01  -7.1243401e-01  -1.5181435e+00   4.0764724e-01   8.9857502e-02   5.5907114e-02  -1.0888664e+00  -6.8366574e-02  -2.1570605e+00  -8.2760023e-02  -8.6368419e-01   1.3312565e+00   3.6892615e-01   2.2596117e+00   7.2565089e-01  -3.4543146e-01  -6.8030383e-01  -6.5355016e-01   1.4330725e+00  -1.8038210e+00  -2.8989799e-01  -9.1012137e-02   1.6507847e-02  -5.6586076e-01   7.1522458e-02  -1.1270744e+00  -2.8813590e-01  -7.0147939e-01  -8.5229303e-01  -1.3452763e+00  -3.4191854e-01   6.6791616e-01   4.1639541e-01   4.1309093e-01   4.8269640e-01  -8.1256296e-01   8.6301790e-01  -1.9314384e+00  -9.3957819e-01  -6.6803516e-01   3.2737707e-01  -1.6491659e-01   1.6020363e+00   3.5606249e-01   6.4515494e-01   1.3185008e-02   9.8246239e-01  -6.9136669e-01   7.2868453e-01  -2.3309414e+00   3.2664596e-01  -3.1355382e-01   2.2002128e+00   1.6983228e+00  -6.1122792e-02  -1.5474734e+00  -2.6394738e-01  -8.3922948e-01   1.8150000e-01   9.6347554e-02   1.7262033e+00   2.0147944e+00   2.1664730e+00   1.0086752e+00   1.4679238e+00  -4.3445990e-03   8.4336339e-01  -5.7532145e-01  -5.7414795e-01   1.7148386e-01  -6.6135289e-01  -1.7782604e+00  -2.8653242e-01
   1.1944062e+00   4.9159518e-01  -7.6242050e-01  -1.6135009e+00   4.2250100e-01   4.8568030e-03   9.5412411e-02  -1.1153916e+00   1.2841232e-02  -2.1016558e+00  -1.1878426e-01  -9.1805514e-01   1.3837804e+00   4.1392258e-01   2.4203829e+00   6.8234209e-01  -4.0979161e-01  -7.7501437e-01  -6.5046092e-01   1.3284476e+00  -1.7416506e+00  -3.2636251e-01  -1.6987761e-01  -2.3034893e-02  -6.4546844e-01   4.1567959e-02  -1.1947816e+00  -2.9361256e-01  -7.3435231e-01  -8.4913060e-01  -1.3144695e+00  -3.9505460e-01   5.4807082e-01   4.3269709e-01   3.3208982e-01   4.4712023e-01  -8.5763880e-01   8.9903299e-01  -1.8988712e+00  -9.0930804e-01  -7.6549515e-01   3.7049476e-01  -2.3630443e-01   1.6524808e+00   2.9678631e-01   6.7713884e-01  -1.0166153e-01   1.0568564e+00  -7.7680250e-01   6.7641369e-01  -2.4592179e+00   3.1248513e-01  -3.0919131e-01   2.3163914e+00   1.6623113e+00   1.7857633e-01  -1.5931564e+00  -2.8314050e-01  -8.6920818e-01   1.8565646e-01   5.4712214e-02   1.8915575e+00   2.1374146e+00   2.3817803e+00   1.1085119e+00   1.6901205e+00   6.8480648e-02   1.0038161e+00  -4.7998616e-01  -6.4511808e-01   7.1133532e-02  -6.9495329e-01  -1.7397938e+00  -1.7146810e-01
   1.1057852e+00   3.8006639e-01  -8.3374799e-01  -1.7009995e+00   4.2311310e-01  -6.1837499e-02   1.5205228e-01  -1.1133258e+00   9.5558758e-02  -2.0386345e+00  -1.5176988e-01  -9.5475281e-01   1.4201585e+00   4.7236025e-01   2.5748806e+00   6.3522923e-01  -4.9279803e-01  -8.7108291e-01  -6.2880588e-01   1.2054594e+00  -1.6641757e+00  -3.8650990e-01  -2.5617147e-01  -8.6697106e-02  -7.2566891e-01  -9.7636936e-05  -1.2490818e+00  -2.9166365e-01  -7.4520016e-01  -8.2450104e-01  -1.2515423e+00  -4.6385283e-01   4.3166041e-01   4.2084419e-01   2.6096534e-01   4.1903841e-01  -8.7565577e-01   9.4899153e-01  -1.8317072e+00  -8.9142424e-01  -8.4301639e-01   3.9842450e-01  -2.9394061e-01   1.6794823e+00   2.5195643e-01   7.0486903e-01  -1.9147861e-01   1.1383061e+00  -8.4203756e-01   6.1687827e-01  -2.5748260e+00   2.9137706e-01  -2.9766870e-01   2.4166208e+00   1.6270366e+00   4.2140787e-01  -1.6430015e+00  -3.0711687e-01  -8.8934422e-01   1.7847141e-01   1.5302534e-02   2.0352564e+00   2.2586875e+00   2.5700801e+00   1.1959764e+00   1.8953650e+00   1.1735308e-01   1.1438804e+00  -4.0216577e-01  -7.2827256e-01  -4.6237712e-02  -7.1544087e-01  -1.6666522e+00  -6.9990282e-02
   1.0009733e+00   2.5964984e-01  -9.2555389e-01  -1.7798224e+00   4.0982136e-01  -1.0971257e-01   2.2608193e-01  -1.0810219e+00   1.7984688e-01  -1.9659706e+00  -1.8239931e-01  -9.7501114e-01   1.4408155e+00   5.4056230e-01   2.7211042e+00   5.8612558e-01  -5.9314970e-01  -9.6650723e-01  -5.8653996e-01   1.0634425e+00  -1.5698856e+00  -4.6944830e-01  -3.4935966e-01  -1.7308823e-01  -8.0580667e-01  -5.2496112e-02  -1.2894699e+00  -2.8161434e-01  -7.3323378e-01  -7.7696327e-01  -1.1559841e+00  -5.4811016e-01   3.1948027e-01   3.8124439e-01   1.9938227e-01   3.9955124e-01  -8.6594084e-01   1.0143365e+00  -1.7287938e+00  -8.8606552e-01  -8.9928022e-01   4.1084787e-01  -3.3855918e-01   1.6832281e+00   2.2079080e-01   7.2888741e-01  -2.5517002e-01   1.2262546e+00  -8.8474968e-01   5.4704103e-01  -2.6776018e+00   2.6399526e-01  -2.8224042e-01   2.5004104e+00   1.5909258e+00   6.6371056e-01  -1.6933250e+00  -3.3647564e-01  -9.0163628e-01   1.5938958e-01  -2.3309863e-02   2.1551252e+00   2.3747352e+00   2.7280281e+00   1.2699914e+00   2.0791588e+00   1.4397391e-01   1.2608225e+00  -3.4254197e-01  -8.2323590e-01  -1.7874447e-01  -7.2100583e-01  -1.5569322e+00   1.7021858e-02
   8.7949939e-01   1.3121529e-01  -1.0362850e+00  -1.8494561e+00   3.8332530e-01  -1.3908808e-01   3.1727119e-01  -1.0179507e+00   2.6587077e-01  -1.8818802e+00  -2.1151227e-01  -9.8042409e-01   1.4466630e+00   6.1502125e-01   2.8577361e+00   5.3699346e-01  -7.0929847e-01  -1.0596113e+00  -5.2253417e-01   9.0247090e-01  -1.4578630e+00  -5.7374601e-01  -4.4902561e-01  -2.8046410e-01  -8.8561754e-01  -1.1458711e-01  -1.3161199e+00  -2.6319556e-01  -6.9870679e-01  -7.0582388e-01  -1.0285213e+00  -6.4729373e-01   2.1187254e-01   3.1511541e-01   1.4645286e-01   3.8947864e-01  -8.2886736e-01   1.0960050e+00  -1.5901444e+00  -8.9293323e-01  -9.3349080e-01   4.0792199e-01  -3.7121702e-01   1.6646633e+00   2.0214619e-01   7.4997302e-01  -2.9242162e-01   1.3202299e+00  -9.0334026e-01   4.6418686e-01  -2.7675860e+00   2.3132201e-01  -2.6600615e-01   2.5680060e+00   1.5528028e+00   9.0208633e-01  -1.7402952e+00  -3.7151102e-01  -9.0817718e-01   1.2834622e-01  -6.2256859e-02   2.2499812e+00   2.4817452e+00   2.8535886e+00   1.3297472e+00   2.2380910e+00   1.5072091e-01   1.3529522e+00  -3.0095701e-01  -9.2948203e-01  -3.2449810e-01  -7.1058993e-01  -1.4100876e+00   8.9365913e-02
   7.4142178e-01  -4.0313439e-03  -1.1637722e+00  -1.9096712e+00   3.4462746e-01  -1.5105192e-01   4.2483135e-01  -9.2472325e-01   3.5381575e-01  -1.7849069e+00  -2.4002093e-01  -9.7282390e-01   1.4390439e+00   6.9254233e-01   2.9840718e+00   4.8986920e-01  -8.3948581e-01  -1.1490919e+00  -4.3665592e-01   7.2340866e-01  -1.3278643e+00  -6.9747291e-01  -5.5483500e-01  -4.0680174e-01  -9.6518825e-01  -1.8531064e-01  -1.3298420e+00  -2.3658161e-01  -6.4289330e-01  -6.1121981e-01  -8.7109421e-01  -7.6050006e-01   1.0884102e-01   2.2438474e-01   1.0084410e-01   3.8928874e-01  -7.6582221e-01   1.1943139e+00  -1.4169437e+00  -9.1133867e-01  -9.4535093e-01   3.9023479e-01  -3.9318500e-01   1.6254161e+00   1.9459941e-01   7.6903196e-01  -3.0367057e-01   1.4197507e+00  -8.9697604e-01   3.6612495e-01  -2.8449170e+00   1.9460900e-01  -2.5171558e-01   2.6203018e+00   1.5119825e+00   1.1333871e+00  -1.7800809e+00  -4.1216866e-01  -9.1104738e-01   8.5825668e-02  -1.0231320e-01   2.3196300e+00   2.5760973e+00   2.9460269e+00   1.3747031e+00   2.3699170e+00   1.4051076e-01   1.4196676e+00  -2.7641456e-01  -1.0462977e+00  -4.8163585e-01  -6.8393854e-01  -1.2269773e+00   1.4751216e-01
   5.8731124e-01  -1.4455393e-01  -1.3053302e+00  -1.9604930e+00   2.9496726e-01  -1.4736226e-01   5.4737160e-01  -8.0305669e-01   4.4381675e-01  -1.6739856e+00  -2.6881152e-01  -9.5415226e-01   1.4196568e+00   7.7033242e-01   3.0999147e+00   4.4677421e-01  -9.8177424e-01  -1.2340388e+00  -3.2979277e-01   5.2789506e-01  -1.1803513e+00  -8.3825204e-01  -6.6648790e-01  -5.4986772e-01  -1.0448890e+00  -2.6361838e-01  -1.3320079e+00  -2.0240072e-01  -5.6801280e-01  -4.9415723e-01  -6.8677273e-01  -8.8641945e-01   1.0187356e-02   1.1156389e-01   6.0903518e-02   3.9904520e-01  -6.7912814e-01   1.3088858e+00  -1.2114995e+00  -9.4026324e-01  -9.3503049e-01   3.5874280e-01  -4.0585056e-01   1.5676918e+00   1.9652471e-01   7.8698084e-01  -2.9005328e-01   1.5242351e+00  -8.6560288e-01   2.5136468e-01  -2.9097500e+00   1.5532681e-01  -2.4161461e-01   2.6587216e+00   1.4683228e+00   1.3547060e+00  -1.8090041e+00  -4.5801655e-01  -9.1222122e-01   3.2886652e-02  -1.4387801e-01   2.3648240e+00   2.6544890e+00   3.0058477e+00   1.4045957e+00   2.4735834e+00   1.1664316e-01   1.4614532e+00  -2.6711968e-01  -1.1727441e+00  -6.4833012e-01  -6.4160755e-01  -1.0098371e+00   1.9257364e-01
   4.1821754e-01  -2.8852570e-01  -1.4578787e+00  -2.0021637e+00   2.3575091e-01  -1.3032418e-01   6.8288922e-01  -6.5568900e-01   5.3591037e-01  -1.5484762e+00  -2.9864821e-01  -9.2633796e-01   1.3904654e+00   8.4603441e-01   3.2054428e+00   4.0961885e-01  -1.1340770e+00  -1.3139308e+00  -2.0381641e-01   3.1826603e-01  -1.0164741e+00  -9.9332494e-01  -7.8366512e-01  -7.0727986e-01  -1.1252890e+00  -3.4849298e-01  -1.3244503e+00  -1.6171765e-01  -4.7710717e-01  -3.5650253e-01  -4.7961766e-01  -1.0233169e+00  -8.4351418e-02  -2.0395634e-02   2.4791243e-02   4.1837895e-01  -5.7192826e-01   1.4386200e+00  -9.7714895e-01  -9.7842967e-01  -9.0313447e-01   3.1469405e-01  -4.1063911e-01   1.4941401e+00   2.0616257e-01   8.0463231e-01  -2.5333619e-01   1.6329158e+00  -8.0993080e-01   1.1925256e-01  -2.9622117e+00   1.1510146e-01  -2.3734200e-01   2.6850743e+00   1.4222259e+00   1.5633785e+00  -1.8236907e+00  -5.0823557e-01  -9.1348708e-01  -2.8851745e-02  -1.8699563e-01   2.3871855e+00   2.7140574e+00   3.0346955e+00   1.4194539e+00   2.5491995e+00   8.2640531e-02   1.4798366e+00  -2.7055371e-01  -1.3076249e+00  -8.2278365e-01  -5.8492517e-01  -7.6218307e-01   2.2625422e-01
   2.3563163e-01  -4.3390103e-01  -1.6180800e+00  -2.0351019e+00   1.6848163e-01  -1.0264953e-01   8.2879893e-01  -4.8624419e-01   6.3001500e-01  -1.4081641e+00  -3.3009620e-01  -8.9119395e-01   1.3535962e+00   9.1771499e-01   3.3010612e+00   3.8010554e-01  -1.2941905e+00  -1.3886106e+00  -6.1488472e-02   9.7428240e-02  -8.3800359e-01  -1.1596317e+00  -9.0597536e-01  -8.7656291e-01  -1.2070634e+00  -4.3895610e-01  -1.3093458e+00  -1.1598893e-01  -3.7387760e-01  -2.0092340e-01  -2.5449203e-01  -1.1690409e+00  -1.7498513e-01  -1.6825672e-01  -9.3904369e-03   4.4648485e-01  -4.4803615e-01   1.5817139e+00  -7.1811445e-01  -1.0243833e+00  -8.5067626e-01   2.5954137e-01  -4.0895643e-01   1.4077060e+00   2.2167895e-01   8.2259373e-01  -1.9583269e-01   1.7447728e+00  -7.3139127e-01  -2.9937707e-02  -3.0023887e+00   7.5638093e-02  -2.3988064e-01   2.7013943e+00   1.3745920e+00   1.7569953e+00  -1.8212039e+00  -5.6163402e-01  -9.1638513e-01  -9.7266697e-02  -2.3140617e-01   2.3890991e+00   2.7524998e+00   3.0352197e+00   1.4196257e+00   2.5979624e+00   4.2097963e-02   1.4773042e+00  -2.8357895e-01  -1.4494712e+00  -1.0032178e+00  -5.1591142e-01  -4.8864429e-01   2.5077788e-01
   4.1449862e-02  -5.7851652e-01  -1.7824841e+00  -2.0598586e+00   9.4693141e-02  -6.7307038e-02   9.8200139e-01  -2.9905496e-01   7.2593942e-01  -1.2532274e+00  -3.6347780e-01  -8.5034672e-01   1.3112316e+00   9.8381969e-01   3.3872554e+00   3.5964116e-01  -1.4598321e+00  -1.4582374e+00   9.3686777e-02  -1.3129596e-01  -6.4721815e-01  -1.3339067e+00  -1.0329101e+00  -1.0551998e+00  -1.2909016e+00  -5.3406743e-01  -1.2890858e+00  -6.6992445e-02  -2.6249055e-01  -3.0783577e-02  -1.6834540e-02  -1.3210657e+00  -2.6178829e-01  -3.2865290e-01  -4.3477816e-02   4.8214611e-01  -3.1175933e-01   1.7357349e+00  -4.3932066e-01  -1.0765816e+00  -7.7905754e-01   1.9485118e-01  -4.0214933e-01   1.3114736e+00   2.4121704e-01   8.4118613e-01  -1.2030772e-01   1.8584908e+00  -6.3206903e-01  -1.9496993e-01  -3.0303438e+00   3.8631635e-02  -2.4956314e-01   2.7097804e+00   1.3267305e+00   1.9334268e+00  -1.7991529e+00  -6.1668948e-01  -9.2216329e-01  -1.6982970e-01  -2.7661518e-01   2.3735742e+00   2.7681882e+00   3.0109227e+00   1.4058146e+00   2.6220410e+00  -1.4454549e-03   1.4571810e+00  -3.0256716e-01  -1.5965493e+00  -1.1878601e+00  -4.3716136e-01  -1.9473998e-01   2.6880165e-01
  -1.6205658e-01  -7.2021403e-01  -1.9476766e+00  -2.0770735e+00   1.5890584e-02  -2.7369395e-02   1.1389873e+00  -9.8951153e-02   8.2341651e-01  -1.0841754e+00  -3.9887028e-01  -8.0520846e-01   1.2655009e+00   1.0431125e+00   3.4644550e+00   3.4926520e-01  -1.6286880e+00  -1.5232289e+00   2.5765155e-01  -3.6433305e-01  -4.4675590e-01  -1.5127894e+00  -1.1638114e+00  -1.2406810e+00  -1.3774238e+00  -6.3291647e-01  -1.2661443e+00  -1.6736880e-02  -1.4736428e-01   1.5000330e-01   2.2759311e-01  -1.4765734e+00  -3.4466197e-01  -4.9823763e-01  -7.9142585e-02   5.2378307e-01  -1.6770403e-01   1.8977357e+00  -1.4617975e-01  -1.1334879e+00  -6.9005861e-01   1.2221364e-01  -3.9147960e-01   1.2085088e+00   2.6294501e-01   8.6039148e-01  -2.9872611e-02   1.9724419e+00  -5.1460900e-01  -3.7367071e-01  -3.0461499e+00   5.6677911e-03  -2.6612450e-01   2.7122374e+00   1.2802343e+00   2.0908547e+00  -1.7557701e+00  -6.7162110e-01  -9.3174924e-01  -2.4374069e-01  -3.2196750e-01   2.3440841e+00   2.7602690e+00   2.9659870e+00   1.3791217e+00   2.6244241e+00  -4.4606104e-02   1.4234782e+00  -3.2354535e-01  -1.7468981e+00  -1.3749386e+00  -3.5169901e-01   1.1338697e-01   2.8331517e-01
  -3.7227059e-01  -8.5697771e-01  -2.1104207e+00  -2.0874331e+00  -6.6498641e-02   1.4137205e-02   1.2959735e+00   1.0897356e-01   9.2215496e-01  -9.0176750e-01  -4.3614543e-01  -7.5699270e-01   1.2183745e+00   1.0946165e+00   3.5329214e+00   3.4960138e-01  -1.7984689e+00  -1.5841908e+00   4.2601346e-01  -5.9801865e-01  -2.3944408e-01  -1.6929454e+00  -1.2978550e+00  -1.4305508e+00  -1.4671118e+00  -7.3460955e-01  -1.2429491e+00   3.2644983e-02  -3.2947544e-02   3.3715081e-01   4.7296929e-01  -1.6325675e+00  -4.2334045e-01  -6.7381967e-01  -1.1780716e-01   5.6952500e-01  -2.0569269e-02   2.0644055e+00   1.5564195e-01  -1.1936636e+00  -5.8583236e-01   4.3158825e-02  -3.7810416e-01   1.1017166e+00   2.8510460e-01   8.7983202e-01   7.2130080e-02   2.0847011e+00  -3.8210357e-01  -5.6301737e-01  -3.0499312e+00  -2.1882776e-02  -2.8879130e-01   2.7105372e+00   1.2368334e+00   2.2278109e+00  -1.6899528e+00  -7.2448946e-01  -9.4574118e-01  -3.1608850e-01  -3.6671496e-01   2.3043848e+00   2.7287450e+00   2.9050951e+00   1.3410874e+00   2.6087416e+00  -8.4224228e-02   1.3807127e+00  -3.4235228e-01  -1.8983950e+00  -1.5626844e+00  -2.6281226e-01   4.2926192e-01   2.9752766e-01
  -5.8626640e-01  -9.8707617e-01  -2.2677873e+00  -2.0916296e+00  -1.5116215e-01   5.4374866e-02   1.4490619e+00   3.1960386e-01   1.0219001e+00  -7.0692528e-01  -4.7504497e-01  -7.0676899e-01   1.1715678e+00   1.1375693e+00   3.5926696e+00   3.6083638e-01  -1.9669765e+00  -1.6418429e+00   5.9427857e-01  -8.2874501e-01  -2.8120615e-02  -1.8711947e+00  -1.4340528e+00  -1.6224538e+00  -1.5602573e+00  -8.3825505e-01  -1.2217611e+00   7.9010240e-02   7.6497308e-02   5.2619767e-01   7.1367096e-01  -1.7860131e+00  -4.9743593e-01  -8.5247702e-01  -1.6058016e-01   6.1729896e-01   1.2505972e-01   2.2322446e+00   4.6046286e-01  -1.2558539e+00  -4.6889937e-01  -4.0917047e-02  -3.6305634e-01   9.9371516e-01   3.0606353e-01   8.9878487e-01   1.8224823e-01   2.1930906e+00  -2.3796511e-01  -7.5928677e-01  -3.0419053e+00  -4.2968162e-02  -3.1639612e-01   2.7061037e+00   1.1982379e+00   2.3432161e+00  -1.6012727e+00  -7.7332080e-01  -9.6441305e-01  -3.8402695e-01  -4.1006816e-01   2.2583252e+00   2.6745225e+00   2.8332335e+00   1.2937215e+00   2.5790638e+00  -1.1740459e-01   1.3337027e+00  -3.5480035e-01  -2.0488485e+00  -1.7493478e+00  -1.7387796e-01   7.4637818e-01   3.1474483e-01
  -8.0086689e-01  -1.1091989e+00  -2.4172679e+00  -2.0903247e+00  -2.3692624e-01   9.0822946e-02   1.5944133e+00   5.2804054e-01   1.1224948e+00  -5.0064699e-01  -5.1527874e-01  -6.5554397e-01   1.1264552e+00   1.1714043e+00   3.6434285e+00   3.8272949e-01  -2.1321724e+00  -1.6969431e+00   7.5808366e-01  -1.0530938e+00   1.8453692e-01  -2.0446361e+00  -1.5712716e+00  -1.8141762e+00  -1.6569289e+00  -9.4294874e-01  -1.2045675e+00   1.2032290e-01   1.7709632e-01   7.1271367e-01   9.4451280e-01  -1.9339885e+00  -5.6651084e-01  -1.0316450e+00  -2.0821314e-01   6.6493173e-01   2.6490893e-01   2.3977496e+00   7.6281656e-01  -1.3190561e+00  -3.4213285e-01  -1.2881134e-01  -3.4722520e-01   8.8673897e-01   3.2437332e-01   9.1623040e-01   2.9704680e-01   2.2952568e+00  -8.5788656e-02  -9.5826511e-01  -3.0224184e+00  -5.6949902e-02  -3.4750287e-01   2.6999325e+00   1.1659905e+00   2.4364211e+00  -1.4899522e+00  -8.1624632e-01  -9.8773389e-01  -4.4495182e-01  -4.5123081e-01   2.2096559e+00   2.5994221e+00   2.7554938e+00   1.2395139e+00   2.5396916e+00  -1.4153556e-01   1.2873516e+00  -3.5683803e-01  -2.1961065e+00  -1.9332245e+00  -8.8187504e-02   1.0584862e+00   3.3823855e-01
  -1.0127313e+00  -1.2225735e+00  -2.5568619e+00  -2.0841207e+00  -3.2276570e-01   1.2138826e-01   1.7284244e+00   7.2982091e-01   1.2239306e+00  -2.8393864e-01  -5.5662953e-01  -6.0435187e-01   1.0840027e+00   1.1957542e+00   3.6846435e+00   4.1465271e-01  -2.2922497e+00  -1.7502147e+00   9.1341198e-01  -1.2679541e+00   3.9616100e-01  -2.2107627e+00  -1.7082676e+00  -2.0036821e+00  -1.7569570e+00  -1.0477602e+00  -1.1929927e+00   1.5476537e-01   2.6554037e-01   8.9250231e-01   1.1609546e+00  -2.0738354e+00  -6.3016247e-01  -1.2091749e+00  -2.6107847e-01   7.1025873e-01   3.9519495e-01   2.5575965e+00   1.0576618e+00  -1.3825662e+00  -2.0872521e-01  -2.1955874e-01  -3.3133268e-01   7.8257132e-01   3.3883143e-01   9.3093181e-01   4.1323537e-01   2.3887675e+00   7.0790298e-02  -1.1555006e+00  -2.9919774e+00  -6.3680404e-02  -3.8053131e-01   2.6925480e+00   1.1413395e+00   2.5072448e+00  -1.3568170e+00  -8.5164630e-01  -1.0153985e+00  -4.9666625e-01  -4.8941683e-01   2.1618476e+00   2.5061393e+00   2.6768706e+00   1.1814132e+00   2.4949446e+00  -1.5429854e-01   1.2464243e+00  -3.4470784e-01  -2.3381729e+00  -2.1126904e+00  -8.7811881e-03   1.3598563e+00   3.7111259e-01
  -1.2184808e+00  -1.3270502e+00  -2.6851406e+00  -2.0735404e+00  -4.0780016e-01   1.4449224e-01   1.8478988e+00   9.2110953e-01   1.3263807e+00  -5.7769741e-02  -5.9904935e-01  -5.5433532e-01   1.0447209e+00   1.2104766e+00   3.7155211e+00   4.5566002e-01  -2.4456966e+00  -1.8022797e+00   1.0567805e+00  -1.4706314e+00   6.0481045e-01  -2.3675592e+00  -1.8437339e+00  -2.1891434e+00  -1.8599374e+00  -1.1517219e+00  -1.1882307e+00   1.8084005e-01   3.3922890e-01   1.0617878e+00   1.3592671e+00  -2.2032933e+00  -6.8811020e-01  -1.3833620e+00  -3.1916841e-01   7.5123481e-01   5.1277701e-01   2.7088065e+00   1.3405597e+00  -1.4459990e+00  -7.2131122e-02  -3.1245636e-01  -3.1591150e-01   6.8251184e-01   3.4854398e-01   9.4153920e-01   5.2779219e-01   2.4712346e+00   2.2823671e-01  -1.3465888e+00  -2.9512773e+00  -6.3552822e-02  -4.1387089e-01   2.6840003e+00   1.1251454e+00   2.5560062e+00  -1.2032301e+00  -8.7828740e-01  -1.0468697e+00  -5.3752306e-01  -5.2385827e-01   2.1179283e+00   2.3981557e+00   2.6020606e+00   1.1227633e+00   2.4489591e+00  -1.5367790e-01   1.2153277e+00  -3.1509718e-01  -2.4733198e+00  -2.2862406e+00   6.1700617e-02   1.6454989e+00   4.1616789e-01
  -1.4148557e+00  -1.4231348e+00  -2.8012793e+00  -2.0590196e+00  -4.9127826e-01   1.5913138e-01   1.9501990e+00   1.0988505e+00   1.4302082e+00   1.7693833e-01  -6.4273235e-01  -5.0680145e-01   1.0086447e+00   1.2156901e+00   3.7351072e+00   5.0458149e-01  -2.5913513e+00  -1.8535989e+00   1.1853894e+00  -1.6589353e+00   8.0904440e-01  -2.5135701e+00  -1.9763555e+00  -2.3689549e+00  -1.9652462e+00  -1.2538210e+00  -1.1909978e+00   1.9745508e-01   3.9637474e-01   1.2173777e+00   1.5366496e+00  -2.3206096e+00  -7.4027320e-01  -1.5529431e+00  -3.8211318e-01   7.8603986e-01   6.1527530e-01   2.8488865e+00   1.6078126e+00  -1.5092798e+00   6.4013997e-02  -4.0706914e-01  -3.0128833e-01   5.8737806e-01   3.5298372e-01   9.4671038e-01   6.3807962e-01   2.5404398e+00   3.8325182e-01  -1.5274680e+00  -2.9012222e+00  -5.7517490e-02  -4.4597503e-01   2.6739008e+00   1.1178312e+00   2.5835493e+00  -1.0310106e+00  -8.9544042e-01  -1.0814259e+00  -5.6653252e-01  -5.5380985e-01   2.0803483e+00   2.2795994e+00   2.5352767e+00   1.0671971e+00   2.4055052e+00  -1.3798305e-01   1.1979072e+00  -2.6527771e-01  -2.6001830e+00  -2.4525268e+00   1.2114266e-01   1.9113365e+00   4.7577200e-01
  -1.5988946e+00  -1.5119574e+00  -2.9050591e+00  -2.0409160e+00  -5.7255233e-01   1.6490727e-01   2.0333717e+00   1.2608743e+00   1.5359447e+00   4.1929081e-01  -6.8815470e-01  -4.6324063e-01   9.7534418e-01   1.2118075e+00   3.7423914e+00   5.6013560e-01  -2.7284377e+00  -1.9044219e+00   1.2972258e+00  -1.8312492e+00   1.0079479e+00  -2.6479385e+00  -2.1048694e+00  -2.5417373e+00  -2.0720680e+00  -1.3529948e+00  -1.2015099e+00   2.0398962e-01   4.3606638e-01   1.3567886e+00   1.6912950e+00  -2.4246156e+00  -7.8683234e-01  -1.7170663e+00  -4.4921756e-01   8.1317448e-01   7.0115017e-01   2.9759307e+00   1.8565536e+00  -1.5726097e+00   1.9599604e-01  -5.0321460e-01  -2.8757692e-01   4.9753987e-01   3.5203650e-01   9.4523787e-01   7.4194502e-01   2.5944655e+00   5.3289759e-01  -1.6946948e+00  -2.8429446e+00  -4.7060256e-02  -4.7543240e-01   2.6614938e+00   1.1193774e+00   2.5912483e+00  -8.4234786e-01  -9.0296770e-01  -1.1182139e+00  -5.8342904e-01  -5.7855845e-01   2.0508738e+00   2.1550603e+00   2.4800782e+00   1.0184847e+00   2.3678289e+00  -1.0588742e-01   1.1972656e+00  -1.9323016e-01  -2.7178347e+00  -2.6103876e+00   1.6805291e-01   2.1543143e+00   5.5173748e-01
  -1.7681087e+00  -1.5951665e+00  -2.9968418e+00  -2.0195352e+00  -6.5104689e-01   1.6202436e-01   2.0962354e+00   1.4059519e+00   1.6442377e+00   6.6836660e-01  -7.3607571e-01  -4.2530449e-01   9.4396786e-01   1.1995535e+00   3.7364265e+00   6.2105005e-01  -2.8565820e+00  -1.9547503e+00   1.3911176e+00  -1.9865626e+00   1.2011080e+00  -2.7704094e+00  -2.2281230e+00  -2.7063287e+00  -2.1794308e+00  -1.4481302e+00  -1.2194813e+00   2.0033519e-01   4.5828597e-01   1.4783329e+00   1.8224039e+00  -2.5147699e+00  -8.2826956e-01  -1.8752371e+00  -5.1951338e-01   8.3153813e-01   7.6973824e-01   3.0886787e+00   2.0847901e+00  -1.6364108e+00   3.2013457e-01  -6.0092808e-01  -2.7468605e-01   4.1298144e-01   3.4602894e-01   9.3617134e-01   8.3780079e-01   2.6318103e+00   6.7470478e-01  -1.8456777e+00  -2.7778126e+00  -3.4140657e-02  -5.0101264e-01   2.6457533e+00   1.1293584e+00   2.5809948e+00  -6.3971312e-01  -9.0136917e-01  -1.1563021e+00  -5.8868994e-01  -5.9744032e-01   2.0305184e+00   2.0293674e+00   2.4392296e+00   9.8034589e-01   2.3385264e+00  -5.6485246e-02   1.2156177e+00  -9.7749304e-02  -2.8258255e+00  -2.7588686e+00   2.0162718e-01   2.3724491e+00   6.4521532e-01
  -1.9206282e+00  -1.6747488e+00  -3.0775126e+00  -1.9951724e+00  -7.2622557e-01   1.5125494e-01   2.1384255e+00   1.5337981e+00   1.7557706e+00   9.2314135e-01  -7.8749903e-01  -3.9474453e-01   9.1332100e-01   1.1799606e+00   3.7164470e+00   6.8617879e-01  -2.9758051e+00  -2.0043138e+00   1.4667371e+00  -2.1244567e+00   1.3885442e+00  -2.8812979e+00  -2.3451308e+00  -2.8617583e+00  -2.2862471e+00  -1.5380686e+00  -1.2441462e+00   1.8690978e-01   4.6388184e-01   1.5811569e+00   1.9301462e+00  -2.5911649e+00  -8.6538185e-01  -2.0272473e+00  -5.9182490e-01   8.4048520e-01   8.2124411e-01   3.1865262e+00   2.2913960e+00  -1.7012588e+00   4.3289267e-01  -7.0041032e-01  -2.6234569e-01   3.3338617e-01   3.3573075e-01   9.1892444e-01   9.2467688e-01   2.6514837e+00   8.0675815e-01  -1.9788340e+00  -2.7074233e+00  -2.1092785e-02  -5.2169015e-01   2.6255008e+00   1.1470167e+00   2.5551592e+00  -4.2577399e-01  -8.9178242e-01  -1.1947292e+00  -5.8350499e-01  -6.0986628e-01   2.0195123e+00   1.9073451e+00   2.4145979e+00   9.5623957e-01   2.3194551e+00   1.0640251e-02   1.2541834e+00   2.1475303e-02  -2.9241928e+00  -2.8972283e+00   2.2177850e-01   2.5648176e+00   7.5660919e-01
  -2.0552929e+00  -1.7527867e+00  -3.1484058e+00  -1.9681690e+00  -7.9756142e-01   1.3387088e-01   2.1603903e+00   1.6450183e+00   1.8711578e+00   1.1823973e+00  -8.4359516e-01  -3.7331857e-01   8.8197295e-01   1.1543332e+00   3.6819767e+00   7.5460361e-01  -3.0864916e+00  -2.0525654e+00   1.5245550e+00  -2.2450376e+00   1.5705971e+00  -2.9814232e+00  -2.4551201e+00  -3.0072146e+00  -2.3913568e+00  -1.6216178e+00  -1.2743037e+00   1.6464148e-01   4.5449792e-01   1.6652302e+00   2.0155758e+00  -2.6545029e+00  -8.9926638e-01  -2.1730941e+00  -6.6484447e-01   8.3985351e-01   8.5668729e-01   3.2694847e+00   2.4760556e+00  -1.7678128e+00   5.3097604e-01  -8.0196305e-01  -2.5015165e-01   2.5823425e-01   3.2232614e-01   8.9335476e-01   1.0022400e+00   2.6530690e+00   9.2775272e-01  -2.0936499e+00  -2.6335745e+00  -1.0492582e-02  -5.3664912e-01   2.5995302e+00   1.1713571e+00   2.5165204e+00  -2.0331504e-01  -8.7593247e-01  -1.2325473e+00  -5.6969638e-01  -6.1535265e-01   2.0173118e+00   1.7935620e+00   2.4070911e+00   9.4914912e-01   2.3116791e+00   9.5347147e-02   1.3131308e+00   1.6380857e-01  -3.0134364e+00  -3.0249284e+00   2.2912882e-01   2.7314839e+00   8.8551627e-01
  -2.1716665e+00  -1.8311764e+00  -3.2112075e+00  -1.9389749e+00  -8.6451437e-01   1.1154656e-01   2.1633390e+00   1.7410060e+00   1.9908284e+00   1.4446336e+00  -9.0558984e-01  -3.6267521e-01   8.4838728e-01   1.1241840e+00   3.6329139e+00   8.2570873e-01  -3.1893350e+00  -2.0986933e+00   1.5657518e+00  -2.3488108e+00   1.7477898e+00  -3.0720159e+00  -2.5575663e+00  -3.1420056e+00  -2.4935724e+00  -1.6975717e+00  -1.3083808e+00   1.3492261e-01   4.3246327e-01   1.7312873e+00   2.0805043e+00  -2.7060389e+00  -9.3127467e-01  -2.3128931e+00  -7.3721369e-01   8.2996188e-01   8.7780712e-01   3.3380996e+00   2.6391648e+00  -1.8367468e+00   6.1141406e-01  -9.0591623e-01  -2.3762752e-01   1.8690620e-01   3.0735223e-01   8.5981093e-01   1.0707754e+00   2.6367477e+00   1.0370164e+00  -2.1906335e+00  -2.5582062e+00  -4.9995389e-03  -5.4527570e-01   2.5667308e+00   1.2012530e+00   2.4681714e+00   2.4833301e-02  -8.5603287e-01  -1.2688519e+00  -5.4959352e-01  -6.1355056e-01   2.0226518e+00   1.6920912e+00   2.4166511e+00   9.6138154e-01   2.3154565e+00   1.9687830e-01   1.3915681e+00   3.2765435e-01  -3.0944618e+00  -3.1416113e+00   2.2496091e-01   2.8733776e+00   1.0307009e+00
  -2.2699719e+00  -1.9113386e+00  -3.2678445e+00  -1.9082081e+00  -9.2651987e-01   8.6236119e-02   2.1491415e+00   1.8237920e+00   2.1149049e+00   1.7079892e+00  -9.7462648e-01  -3.6422938e-01   8.1106222e-01   1.0911455e+00   3.5695865e+00   8.9921946e-01  -3.2852605e+00  -2.1416547e+00   1.5920867e+00  -2.4365127e+00   1.9206700e+00  -3.1546009e+00  -2.6522105e+00  -3.2655168e+00  -2.5917218e+00  -1.7647389e+00  -1.3445159e+00   9.9533618e-02   4.0064556e-01   1.7807240e+00   2.1273367e+00  -2.7474973e+00  -9.6293789e-01  -2.4467988e+00  -8.0760640e-01   8.1157464e-01   8.8692874e-01   3.3933272e+00   2.7816946e+00  -1.9086904e+00   6.7162293e-01  -1.0125539e+00  -2.2429991e-01   1.1878127e-01   2.9260394e-01   8.1913954e-01   1.1311271e+00   2.6032879e+00   1.1344954e+00  -2.2711661e+00  -2.4833121e+00  -7.1819421e-03  -5.4714483e-01   2.5261981e+00   1.2355461e+00   2.4133990e+00   2.5585431e-01  -8.3464473e-01  -1.3028035e+00  -5.2587092e-01  -6.0426956e-01   2.0336423e+00   1.6062990e+00   2.4422958e+00   9.9439925e-01   2.3302619e+00   3.1382925e-01   1.4875892e+00   5.1047856e-01  -3.1684957e+00  -3.2470668e+00   2.1113271e-01   2.9921267e+00   1.1901049e+00
  -2.3509524e+00  -1.9939589e+00  -3.3203635e+00  -1.8767040e+00  -9.8298943e-01   6.0033623e-02   2.1201940e+00   1.8958574e+00   2.2430945e+00   1.9701913e+00  -1.0516109e+00  -3.7903988e-01   7.6866919e-01   1.0568667e+00   3.4927721e+00   9.7520077e-01  -3.3753309e+00  -2.1802273e+00   1.6057402e+00  -2.5089121e+00   2.0896507e+00  -3.2308628e+00  -2.7390606e+00  -3.3771753e+00  -2.6846912e+00  -1.8219808e+00  -1.3806575e+00   6.0541276e-02   3.6227775e-01   1.8154566e+00   2.1588865e+00  -2.7809608e+00  -9.9586654e-01  -2.5749306e+00  -8.7480771e-01   7.8583670e-01   8.8679803e-01   3.4363868e+00   2.9050279e+00  -1.9841733e+00   7.0945644e-01  -1.1220430e+00  -2.0977950e-01   5.3325657e-02   2.8001019e-01   7.7265275e-01   1.1846009e+00   2.5539880e+00   1.2207018e+00  -2.3372693e+00  -2.4108217e+00  -1.9335981e-02  -5.4200637e-01   2.4773245e+00   1.2731319e+00   2.3555465e+00   4.8699284e-01  -8.1450307e-01  -1.3336355e+00  -5.0136071e-01  -5.8749103e-01   2.0479043e+00   1.5386789e+00   2.4822154e+00   1.0486986e+00   2.3548470e+00   4.4415331e-01   1.5983666e+00   7.0887423e-01  -3.2369764e+00  -3.3411922e+00   1.8995690e-01   3.0898662e+00   1.3608970e+00
  -2.4156837e+00  -2.0787947e+00  -3.3707992e+00  -1.8455376e+00  -1.0333223e+00   3.5024546e-02   2.0792473e+00   1.9599195e+00   2.3746029e+00   2.2285388e+00  -1.1370534e+00  -4.0770117e-01   7.2017552e-01   1.0229018e+00   3.4036835e+00   1.0540147e+00  -3.4606373e+00  -2.2130758e+00   1.6091365e+00  -2.5666124e+00   2.2548621e+00  -3.3025014e+00  -2.8183698e+00  -3.4764144e+00  -2.7714576e+00  -1.8682532e+00  -1.4146710e+00   2.0176374e-02   3.2076677e-01   1.8377555e+00   2.1781691e+00  -2.8087320e+00  -1.0316338e+00  -2.6973071e+00  -9.3778352e-01   7.5418099e-01   8.8039430e-01   3.4685979e+00   3.0107794e+00  -2.0635750e+00   7.2325381e-01  -1.2343662e+00  -1.9384108e-01  -9.8376646e-03   2.7148815e-01   7.2205826e-01   1.2328321e+00   2.4905947e+00   1.2966273e+00  -2.3913223e+00  -2.3424651e+00  -4.3309606e-02  -5.2977602e-01   2.4198638e+00   1.3130193e+00   2.2978705e+00   7.1559211e-01  -7.9832510e-01  -1.3606529e+00  -4.7885452e-01  -5.6336896e-01   2.0627406e+00   1.4907405e+00   2.5339120e+00   1.1237457e+00   2.3873330e+00   5.8520802e-01   1.7202904e+00   9.1866769e-01  -3.3014266e+00  -3.4239442e+00   1.6405257e-01   3.1690262e+00   1.5395612e+00
  -2.4653660e+00  -2.1645764e+00  -3.4210366e+00  -1.8160185e+00  -1.0769258e+00   1.3139090e-02   2.0292250e+00   2.0187071e+00   2.5080796e+00   2.4799260e+00  -1.2309238e+00  -4.5025871e-01   6.6494091e-01   9.9060633e-01   3.3039204e+00   1.1362418e+00  -3.5421843e+00  -2.2388300e+00   1.6047580e+00  -2.6098832e+00   2.4160288e+00  -3.3710815e+00  -2.8905951e+00  -3.5626482e+00  -2.8511204e+00  -1.9026531e+00  -1.4444500e+00  -1.9299606e-02   2.7949562e-01   1.8500629e+00   2.1882010e+00  -2.8331763e+00  -1.0716548e+00  -2.8137940e+00  -9.9573491e-01   7.1821870e-01   8.7073161e-01   3.4912184e+00   3.1006142e+00  -2.1470717e+00   7.1189131e-01  -1.3492640e+00  -1.7649345e-01  -7.0878843e-02   2.6878585e-01   6.6935851e-01   1.2776269e+00   2.4151884e+00   1.3636271e+00  -2.4357695e+00  -2.2796380e+00  -8.0342391e-02  -5.1053236e-01   2.3539654e+00   1.3543628e+00   2.2433945e+00   9.3912162e-01  -7.8861604e-01  -1.3832253e+00  -4.6091072e-01  -5.3222023e-01   2.0753270e+00   1.4629600e+00   2.5943705e+00   1.2179768e+00   2.4253315e+00   7.3384418e-01   1.8491410e+00   1.1350634e+00  -3.3633143e+00  -3.4952949e+00   1.3617768e-01   3.2321282e+00   1.7220226e+00
  -2.5011308e+00  -2.2490234e+00  -3.4726687e+00  -1.7896452e+00  -1.1132407e+00  -3.9802501e-03   1.9730345e+00   2.0747395e+00   2.6416042e+00   2.7209072e+00  -1.3325374e+00  -5.0615564e-01   6.0277989e-01   9.6104279e-01   3.1953950e+00   1.2225714e+00  -3.6207685e+00  -2.2561657e+00   1.5949682e+00  -2.6385531e+00   2.5723846e+00  -3.4378881e+00  -2.9563370e+00  -3.6352520e+00  -2.9229169e+00  -1.9244603e+00  -1.4680234e+00  -5.5729897e-02   2.4163148e-01   1.8548110e+00   2.1918025e+00  -2.8565478e+00  -1.1170750e+00  -2.9240599e+00  -1.0481327e+00   6.7961976e-01   8.6066171e-01   3.5052965e+00   3.1760762e+00  -2.2345808e+00   6.7484447e-01  -1.4661841e+00  -1.5803060e-01  -1.2973336e-01   2.7332601e-01   6.1672839e-01   1.3207885e+00   2.3300581e+00   1.4232842e+00  -2.4728541e+00  -2.2232847e+00  -1.3093427e-01  -4.8452059e-01   2.2801797e+00   1.3964640e+00   2.1947718e+00   1.1551994e+00  -7.8748909e-01  -1.4007771e+00  -4.4968239e-01  -4.9450496e-01   2.0829108e+00   1.4547951e+00   2.6602492e+00   1.3288605e+00   2.4660845e+00   8.8653311e-01   1.9802891e+00   1.3528228e+00  -3.4239082e+00  -3.5551882e+00   1.0905525e-01   3.2815914e+00   1.9038036e+00
  -2.5238918e+00  -2.3289705e+00  -3.5268622e+00  -1.7680244e+00  -1.1417655e+00  -1.5087458e-02   1.9133909e+00   2.1301259e+00   2.7727140e+00   2.9478048e+00  -1.4404906e+00  -5.7421688e-01   5.3398755e-01   9.3491056e-01   3.0802344e+00   1.3136754e+00  -3.6968714e+00  -2.2638811e+00   1.5818529e+00  -2.6519805e+00   2.7226309e+00  -3.5037929e+00  -3.0162631e+00  -3.6935497e+00  -2.9862290e+00  -1.9331734e+00  -1.4836497e+00  -8.7188753e-02   2.0995280e-01   1.8542525e+00   2.1914305e+00  -2.8808116e+00  -1.1686820e+00  -3.0275408e+00  -1.0947267e+00   6.3999495e-01   8.5269281e-01   3.5115501e+00   3.2384437e+00  -2.3257023e+00   6.1225614e-01  -1.5842413e+00  -1.3905850e-01  -1.8609622e-01   2.8606361e-01   5.6638118e-01   1.3639432e+00   2.2375664e+00   1.4772645e+00  -2.5044085e+00  -2.1738239e+00  -1.9475356e-01  -4.5216158e-01   2.1994332e+00   1.4387446e+00   2.1541623e+00   1.3616125e+00  -7.9651347e-01  -1.4127792e+00  -4.4678083e-01  -4.5080248e-01   2.0829944e+00   1.4647588e+00   2.7280713e+00   1.4530207e+00   2.5066155e+00   1.0395227e+00   2.1089081e+00   1.5664671e+00  -3.4841410e+00  -3.6034971e+00   8.5205404e-02   3.3195733e+00   2.0802030e+00
  -2.5342608e+00  -2.4005964e+00  -3.5842322e+00  -1.7527571e+00  -1.1620786e+00  -1.9408735e-02   1.8526638e+00   2.1864044e+00   2.8984768e+00   3.1568491e+00  -1.5526567e+00  -6.5267447e-01   4.5932886e-01   9.1249904e-01   2.9606680e+00   1.4100735e+00  -3.7705582e+00  -2.2609611e+00   1.5670927e+00  -2.6491106e+00   2.8649480e+00  -3.5691419e+00  -3.0710247e+00  -3.7368091e+00  -3.0405763e+00  -1.9285328e+00  -1.4898928e+00  -1.1208943e-01   1.8670699e-01   1.8503179e+00   2.1890466e+00  -2.9074732e+00  -1.2268507e+00  -3.1234162e+00  -1.1355311e+00   6.0078999e-01   8.4883579e-01   3.5102867e+00   3.2886228e+00  -2.4196678e+00   5.2500078e-01  -1.7021903e+00  -1.2049255e-01  -2.3943678e-01   3.0737099e-01   5.2043423e-01   1.4083784e+00   2.1400253e+00   1.5271749e+00  -2.5317133e+00  -2.1311255e+00  -2.7059630e-01  -4.1406194e-01   2.1129779e+00   1.4806998e+00   2.1231331e+00   1.5563403e+00  -8.1660405e-01  -1.4187451e+00  -4.5318386e-01  -4.0178588e-01   2.0734929e+00   1.4905462e+00   2.7944023e+00   1.5864114e+00   2.5438818e+00   1.1890095e+00   2.2301900e+00   1.7704971e+00  -3.5444885e+00  -3.6399954e+00   6.6796509e-02   3.3478524e+00   2.2464918e+00
  -2.5325304e+00  -2.4597176e+00  -3.6447437e+00  -1.7453036e+00  -1.1738526e+00  -1.6679679e-02   1.7927588e+00   2.2444286e+00   3.0156001e+00   3.3443443e+00  -1.6662524e+00  -7.3923442e-01   3.7999597e-01   8.9367082e-01   2.8389088e+00   1.5120048e+00  -3.8414095e+00  -2.2466267e+00   1.5518749e+00  -2.6286128e+00   2.9970550e+00  -3.6336771e+00  -3.1211703e+00  -3.7642439e+00  -3.0855940e+00  -1.9105296e+00  -1.4856740e+00  -1.2926504e-01   1.7350748e-01   1.8445064e+00   2.1860301e+00  -2.9374362e+00  -1.2915266e+00  -3.2105961e+00  -1.1707836e+00   5.6320086e-01   8.5049060e-01   3.5013646e+00   3.3270878e+00  -2.5153039e+00   4.1472783e-01  -1.8184168e+00  -1.0352394e-01  -2.8903339e-01   3.3696201e-01   4.8078325e-01   1.4549085e+00   2.0395810e+00   1.5744335e+00  -2.5554321e+00  -2.0945454e+00  -3.5640011e-01  -3.7102184e-01   2.0223207e+00   1.5218363e+00   2.1025800e+00   1.7375845e+00  -8.4795842e-01  -1.4182332e+00  -4.6919468e-01  -3.4819732e-01   2.0528461e+00   1.5292043e+00   2.8560058e+00   1.7245330e+00   2.5749182e+00   1.3313157e+00   2.3395514e+00   1.9596165e+00  -3.6048787e+00  -3.6643308e+00   5.5526163e-02   3.3677561e+00   2.3981113e+00
  -2.5187217e+00  -2.5021161e+00  -3.7076563e+00  -1.7468421e+00  -1.1768660e+00  -7.1416021e-03   1.7350378e+00   2.3043121e+00   3.1205731e+00   3.5068503e+00  -1.7779705e+00  -8.3118369e-01   2.9753886e-01   8.7787358e-01   2.7170337e+00   1.6193189e+00  -3.9084849e+00  -2.2203643e+00   1.5368483e+00  -2.5890788e+00   3.1163150e+00  -3.6965014e+00  -3.1670703e+00  -3.7750296e+00  -3.1210045e+00  -1.8794030e+00  -1.4702991e+00  -1.3801898e-01   1.7127655e-01   1.8378166e+00   2.1831408e+00  -2.9709014e+00  -1.3622503e+00  -3.2877263e+00  -1.2008862e+00   5.2811562e-01   8.5838018e-01   3.4841994e+00   3.3538721e+00  -2.6110253e+00   2.8386889e-01  -1.9309512e+00  -8.9556884e-02  -3.3402623e-01   3.7386341e-01   4.4899391e-01   1.5037804e+00   1.9381208e+00   1.6201655e+00  -2.5756053e+00  -2.0630120e+00  -4.4931950e-01  -3.2403530e-01   1.9291347e+00   1.5616062e+00   2.0926801e+00   1.9038029e+00  -8.9004625e-01  -1.4108588e+00  -4.9445339e-01  -2.9082979e-01   2.0200799e+00   1.5773296e+00   2.9099658e+00   1.8626734e+00   2.5969649e+00   1.4630531e+00   2.4328221e+00   2.1289466e+00  -3.6646442e+00  -3.6760177e+00   5.2538979e-02   3.3801394e+00   2.5308636e+00
  -2.4926740e+00  -2.5238623e+00  -3.7715162e+00  -1.7581368e+00  -1.1710065e+00   8.5013489e-03   1.6802840e+00   2.3654371e+00   3.2098316e+00   3.6413618e+00  -1.8841631e+00  -9.2553211e-01   2.1377620e-01   8.6418193e-01   2.5968755e+00   1.7313993e+00  -3.9703244e+00  -2.1819376e+00   1.5221240e+00  -2.5292529e+00   3.2198792e+00  -3.7560925e+00  -3.2088582e+00  -3.7683300e+00  -3.1465821e+00  -1.8356249e+00  -1.4434599e+00  -1.3814259e-01   1.8023562e-01   1.8307210e+00   2.1805383e+00  -3.0073206e+00  -1.4382116e+00  -3.3532159e+00  -1.2263315e+00   4.9608588e-01   8.7253689e-01   3.4578179e+00   3.3686128e+00  -2.7048647e+00   1.3559401e-01  -2.0375108e+00  -8.0119850e-02  -3.7348593e-01   4.1643941e-01   4.2621684e-01   1.5546301e+00   1.8372087e+00   1.6651315e+00  -2.5916938e+00  -2.0351466e+00  -5.4585898e-01  -2.7428008e-01   1.8351649e+00   1.5993511e+00   2.0928765e+00   2.0537525e+00  -9.4164908e-01  -1.3963124e+00  -5.2799672e-01  -2.3051203e-01   1.9748152e+00   1.6312823e+00   2.9537779e+00   1.9961601e+00   2.6075786e+00   1.5812687e+00   2.5064069e+00   2.2742253e+00  -3.7225243e+00  -3.6744427e+00   5.8387159e-02   3.3854142e+00   2.6410890e+00
  -2.4541593e+00  -2.5216034e+00  -3.8342117e+00  -1.7794303e+00  -1.1562756e+00   2.9158955e-02   1.6287087e+00   2.4265217e+00   3.2799343e+00   3.7454774e+00  -1.9810646e+00  -1.0191788e+00   1.3069210e-01   8.5136533e-01   2.4799311e+00   1.8471274e+00  -4.0249990e+00  -2.1313830e+00   1.5073171e+00  -2.4482663e+00   3.3048572e+00  -3.8103717e+00  -3.2463957e+00  -3.7433413e+00  -3.1621173e+00  -1.7798782e+00  -1.4052153e+00  -1.2990218e-01   1.9993967e-01   1.8231806e+00   2.1778409e+00  -3.0454157e+00  -1.5183314e+00  -3.4052916e+00  -1.2476240e+00   4.6732814e-01   8.9234156e-01   3.4209470e+00   3.3706405e+00  -2.7945457e+00  -2.6287372e-02  -2.1355763e+00  -7.6758082e-02  -4.0649586e-01   4.6246932e-01   4.1313023e-01   1.6064927e+00   1.7380484e+00   1.7096917e+00  -2.6026519e+00  -2.0093997e+00  -6.4205866e-01  -2.2309428e-01   1.7421285e+00   1.6342630e+00   2.1019017e+00   2.1865315e+00  -1.0009460e+00  -1.3743876e+00  -5.6835913e-01  -1.6810041e-01   1.9172347e+00   1.6873998e+00   2.9854085e+00   2.1206047e+00   2.6047179e+00   1.6835561e+00   2.5574123e+00   2.3919741e+00  -3.7767254e+00  -3.6588915e+00   7.3030179e-02   3.3836152e+00   2.7258136e+00
  -2.4029941e+00  -2.4927971e+00  -3.8930881e+00  -1.8103749e+00  -1.1327932e+00   5.3457852e-02   1.5799967e+00   2.4857409e+00   3.3277412e+00   3.8175419e+00  -2.0650241e+00  -1.1090906e+00   5.0324853e-02   8.3797931e-01   2.3672963e+00   1.9648942e+00  -4.0702035e+00  -2.0689964e+00   1.4916243e+00  -2.3458440e+00   3.3684979e+00  -3.8568244e+00  -3.2792675e+00  -3.6993529e+00  -3.1673920e+00  -1.7130351e+00  -1.3559546e+00  -1.1399943e-01   2.2935241e-01   1.8146963e+00   2.1742328e+00  -3.0832626e+00  -1.6013499e+00  -3.4420831e+00  -1.2652051e+00   4.4175142e-01   9.1661042e-01   3.3721319e+00   3.3591056e+00  -2.8775937e+00  -1.9747728e-01  -2.2224996e+00  -8.0915098e-02  -4.3224407e-01   5.0927454e-01   4.0991300e-01   1.6578702e+00   1.6414765e+00   1.7538095e+00  -2.6070206e+00  -1.9841805e+00  -7.3372168e-01  -1.7193789e-01   1.6516245e+00   1.6653775e+00   2.1178363e+00   2.3016217e+00  -1.0656378e+00  -1.3450129e+00  -6.1370492e-01  -1.0447353e-01   1.8480120e+00   1.7421965e+00   3.0033267e+00   2.2321213e+00   2.5868090e+00   1.7681327e+00   2.5837388e+00   2.4796284e+00  -3.8250322e+00  -3.6285956e+00   9.5872934e-02   3.3744977e+00   2.7828629e+00
  -2.3391325e+00  -2.4358802e+00  -3.9451184e+00  -1.8500079e+00  -1.1008039e+00   7.9860462e-02   1.5333875e+00   2.5408900e+00   3.3505821e+00   3.8567519e+00  -2.1327300e+00  -1.1924766e+00  -2.5347398e-02   8.2247450e-01   2.2596335e+00   2.0826619e+00  -4.1033897e+00  -1.9953134e+00   1.4739290e+00  -2.2224617e+00   3.4083726e+00  -3.8926642e+00  -3.3068042e+00  -3.6358233e+00  -3.1621623e+00  -1.6361347e+00  -1.2963523e+00  -9.1510819e-02   2.6695128e-01   1.8043900e+00   2.1685920e+00  -3.1184340e+00  -1.6859155e+00  -3.4617341e+00  -1.2793905e+00   4.1900762e-01   9.4372221e-01   3.3098748e+00   3.3331315e+00  -2.9514790e+00  -3.7338190e-01  -2.2956431e+00  -9.3813108e-02  -4.5011805e-01   5.5388673e-01   4.1624959e-01   1.7068491e+00   1.5479878e+00   1.7970929e+00  -2.6030302e+00  -1.9579681e+00  -8.1666903e-01  -1.2234084e-01   1.5650520e+00   1.6916015e+00   2.1382093e+00   2.3989193e+00  -1.1330996e+00  -1.3082864e+00  -6.6197954e-01  -4.0529297e-02   1.7682252e+00   1.7925380e+00   3.0065205e+00   2.3275065e+00   2.5527875e+00   1.8338783e+00   2.5841269e+00   2.5356233e+00  -3.8649681e+00  -3.5827985e+00   1.2583371e-01   3.3576560e+00   2.8109379e+00
  -2.2627355e+00  -2.3503722e+00  -3.9871186e+00  -1.8967781e+00  -1.0606895e+00   1.0678928e-01   1.4877805e+00   2.5895747e+00   3.3464066e+00   3.8632179e+00  -2.1814085e+00  -1.2669401e+00  -9.4518670e-02   8.0331712e-01   2.1571754e+00   2.1980678e+00  -4.1219291e+00  -1.9110910e+00   1.4529233e+00  -2.0794419e+00   3.4225424e+00  -3.9150321e+00  -3.3281349e+00  -3.5524668e+00  -3.1461617e+00  -1.5503679e+00  -1.2273166e+00  -6.3810834e-02   3.1085538e-01   1.7911085e+00   2.1596399e+00  -3.1481873e+00  -1.7706570e+00  -3.4625386e+00  -1.2903255e+00   3.9855765e-01   9.7177349e-01   3.2327815e+00   3.2919735e+00  -3.0137767e+00  -5.4932607e-01  -2.3525437e+00  -1.1634226e-01  -4.5979608e-01   5.9324412e-01   4.3136619e-01   1.7512604e+00   1.4577849e+00   1.8388632e+00  -2.5887183e+00  -1.9293910e+00  -8.8700522e-01  -7.5838217e-02   1.4835485e+00   1.7117774e+00   2.1601378e+00   2.4787532e+00  -1.2005509e+00  -1.2645091e+00  -7.1106632e-01   2.2819391e-02   1.6792608e+00   1.8357810e+00   2.9944955e+00   2.4043678e+00   2.5021201e+00   1.8803357e+00   2.5581652e+00   2.5594255e+00  -3.8939864e+00  -3.5208415e+00   1.6143547e-01   3.3326446e+00   2.8096417e+00
  -2.1742076e+00  -2.2369191e+00  -4.0159852e+00  -1.9486176e+00  -1.0129804e+00   1.3274716e-01   1.4418618e+00   2.6294146e+00   3.3139084e+00   3.8379768e+00  -2.2089836e+00  -1.3305932e+00  -1.5565921e-01   7.7911358e-01   2.0597649e+00   2.3085673e+00  -4.1232921e+00  -1.8172897e+00   1.4272389e+00  -1.9189798e+00   3.4097019e+00  -3.9212093e+00  -3.3422570e+00  -3.4493486e+00  -3.1191193e+00  -1.4570642e+00  -1.1499389e+00  -3.2486266e-02   3.5896318e-01   1.7735441e+00   2.1460913e+00  -3.1696810e+00  -1.8542345e+00  -3.4430885e+00  -1.2979637e+00   3.7974863e-01   9.9874931e-01   3.1397100e+00   3.2351728e+00  -3.0623295e+00  -7.2077007e-01  -2.3910839e+00  -1.4896805e-01  -4.6132548e-01   6.2440269e-01   4.5409649e-01   1.7888685e+00   1.3708529e+00   1.8782489e+00  -2.5620567e+00  -1.8972781e+00  -9.4137306e-01  -3.3895678e-02   1.4079464e+00   1.7247804e+00   2.1804951e+00   2.5418811e+00  -1.2652318e+00  -1.2142088e+00  -7.5893677e-01   8.4652000e-02   1.5827244e+00   1.8698733e+00   2.9672669e+00   2.4611970e+00   2.4348043e+00   1.9076799e+00   2.5062559e+00   2.5515161e+00  -3.9096755e+00  -3.4422581e+00   2.0091276e-01   3.2990959e+00   2.7794650e+00
  -2.0742152e+00  -2.0972867e+00  -4.0289368e+00  -2.0030558e+00  -9.5837078e-01   1.5642448e-01   1.3942396e+00   2.6582406e+00   3.2526157e+00   3.7829519e+00  -2.2141964e+00  -1.3821212e+00  -2.0760540e-01   7.4873020e-01   1.9669285e+00   2.4115973e+00  -4.1052370e+00  -1.7150608e+00   1.3955761e+00  -1.7441077e+00   3.3692873e+00  -3.9088321e+00  -3.3481259e+00  -3.3269720e+00  -3.0807960e+00  -1.3576849e+00  -1.0654458e+00   7.5473374e-04   4.0909221e-01   1.7503605e+00   2.1267958e+00  -3.1801986e+00  -1.9353628e+00  -3.4024234e+00  -1.3020694e+00   3.6189487e-01   1.0226945e+00   3.0299041e+00   3.1626897e+00  -3.0953965e+00  -8.8350699e-01  -2.4096656e+00  -1.9166444e-01  -4.5517913e-01   6.4474537e-01   4.8297336e-01   1.8175700e+00   1.2870482e+00   1.9142873e+00  -2.5210948e+00  -1.8606864e+00  -9.7717903e-01   2.1705825e-03   1.3387547e+00   1.7296350e+00   2.1961069e+00   2.5894635e+00  -1.3245743e+00  -1.1581545e+00  -8.0378357e-01   1.4405265e-01   1.4803579e+00   1.8934143e+00   2.9253450e+00   2.4973817e+00   2.3513487e+00   1.9166575e+00   2.4295421e+00   2.5133176e+00  -3.9099614e+00  -3.3468725e+00   2.4232557e-01   3.2568231e+00   2.7217248e+00
  -1.9636913e+00  -1.9343083e+00  -4.0237372e+00  -2.0573602e+00  -8.9772714e-01   1.7678636e-01   1.3435815e+00   2.6742720e+00   3.1629438e+00   3.7008669e+00  -2.1966753e+00  -1.4207915e+00  -2.4962873e-01   7.1140086e-01   1.8779759e+00   2.5047469e+00  -4.0659788e+00  -1.6057348e+00   1.3568240e+00  -1.5586045e+00   3.3015458e+00  -3.8760855e+00  -3.3447464e+00  -3.1863539e+00  -3.0310319e+00  -1.2538135e+00  -9.7515476e-01   3.4174555e-02   4.5911144e-01   1.7203202e+00   2.1008580e+00  -3.1773606e+00  -2.0128100e+00  -3.3401666e+00  -1.3022433e+00   3.4435796e-01   1.0418744e+00   2.9031133e+00   3.0750027e+00  -3.1117790e+00  -1.0338243e+00  -2.4073632e+00  -2.4387742e-01  -4.4228256e-01   6.5217506e-01   5.1634037e-01   1.8355899e+00   1.2061964e+00   1.9460301e+00  -2.4641144e+00  -1.8189129e+00  -9.9276973e-01   3.1276339e-02   1.2761624e+00   1.7256419e+00   2.2039549e+00   2.6230109e+00  -1.3763582e+00  -1.0973532e+00  -8.4412772e-01   2.0012974e-01   1.3739681e+00   1.9056750e+00   2.8697097e+00   2.5131662e+00   2.2527337e+00   1.9085052e+00   2.3298070e+00   2.4470751e+00  -3.8932810e+00  -3.2348933e+00   2.8367566e-01   3.2058961e+00   2.6384642e+00
  -1.8438390e+00  -1.7517973e+00  -3.9988795e+00  -2.1086965e+00  -8.3209101e-01   1.9313660e-01   1.2887452e+00   2.6762630e+00   3.0462074e+00   3.5951166e+00  -2.1569651e+00  -1.4464070e+00  -2.8147719e-01   6.6681471e-01   1.7921144e+00   2.5859229e+00  -4.0043398e+00  -1.4908107e+00   1.3101628e+00  -1.3668614e+00   3.2075593e+00  -3.8218644e+00  -3.3312588e+00  -3.0290771e+00  -2.9697996e+00  -1.1471434e+00  -8.8043503e-01   6.6095074e-02   5.0705823e-01   1.6824035e+00   2.0677328e+00  -3.1593059e+00  -2.0853758e+00  -3.2566343e+00  -1.2979651e+00   3.2661911e-01   1.0549116e+00   2.7596838e+00   2.9731640e+00  -3.1109062e+00  -1.1686187e+00  -2.3840433e+00  -3.0451999e-01  -4.2400548e-01   6.4527746e-01   5.5247565e-01   1.8416544e+00   1.1281869e+00   1.9726369e+00  -2.3897958e+00  -1.7715003e+00  -9.8754624e-01   5.2648743e-02   1.2200622e+00   1.7124952e+00   2.2013778e+00   2.6443102e+00  -1.4188403e+00  -1.0330291e+00  -8.7889514e-01   2.5204309e-01   1.2653613e+00   1.9065840e+00   2.8017740e+00   2.5095589e+00   2.1403546e+00   1.8848501e+00   2.2093446e+00   2.3556966e+00  -3.8587192e+00  -3.1069909e+00   3.2301685e-01   3.1466932e+00   2.5323200e+00
  -1.7161387e+00  -1.5544227e+00  -3.9537142e+00  -2.1542848e+00  -7.6267087e-01   2.0515514e-01   1.2288902e+00   2.6636046e+00   2.9045896e+00   3.4695989e+00  -2.0965081e+00  -1.4592132e+00  -3.0338466e-01   6.1517829e-01   1.7085678e+00   2.6534893e+00  -3.9198578e+00  -1.3719411e+00   1.2551437e+00  -1.1737166e+00   3.0892211e+00  -3.7458843e+00  -3.3070148e+00  -2.8573125e+00  -2.8972560e+00  -1.0394597e+00  -7.8267002e-01   9.4978633e-02   5.5123467e-01   1.6359121e+00   2.0272852e+00  -3.1248301e+00  -2.1518587e+00  -3.1529060e+00  -1.2886487e+00   3.0833847e-01   1.0608912e+00   2.6006173e+00   2.8588084e+00  -3.0928820e+00  -1.2854600e+00  -2.3404425e+00  -3.7199738e-01  -4.0211611e-01   6.2344337e-01   5.8971829e-01   1.8351301e+00   1.0530569e+00   1.9934522e+00  -2.2973860e+00  -1.7182421e+00  -9.6200734e-01   6.5898719e-02   1.1700918e+00   1.6903776e+00   2.1862506e+00   2.6553308e+00  -1.4508521e+00  -9.6658116e-01  -9.0745973e-01   2.9903919e-01   1.1562783e+00   1.8966803e+00   2.7233316e+00   2.4882049e+00   2.0159470e+00   1.8475992e+00   2.0708200e+00   2.2425648e+00  -3.8060904e+00  -2.9643506e+00   3.5855526e-01   3.0799171e+00   2.4063663e+00
  -1.5823604e+00  -1.3475505e+00  -3.8885132e+00  -2.1915449e+00  -6.9082212e-01   2.1290893e-01   1.1635656e+00   2.6363782e+00   2.7410678e+00   3.3285297e+00  -2.0175833e+00  -1.4597731e+00  -3.1604468e-01   5.5724818e-01   1.6266829e+00   2.7063745e+00  -3.8128506e+00  -1.2509136e+00   1.1917384e+00  -9.8426496e-01   2.9491697e+00  -3.6487371e+00  -3.2716292e+00  -2.6738006e+00  -2.8137847e+00  -9.3261033e-01  -6.8322330e-01   1.1949826e-01   5.9027827e-01   1.5805479e+00   1.9798126e+00  -3.0734707e+00  -2.2110232e+00  -3.0308491e+00  -1.2736999e+00   2.8939558e-01   1.0594277e+00   2.4275914e+00   2.7341105e+00  -3.0584842e+00  -1.3826032e+00  -2.2781869e+00  -4.4425788e-01  -3.7869989e-01   5.8694310e-01   6.2658597e-01   1.8161170e+00   9.8105264e-01   2.0080584e+00  -2.1868512e+00  -1.6591870e+00  -9.1771900e-01   7.1080689e-02   1.1256875e+00   1.6600232e+00   2.1571268e+00   2.6581188e+00  -1.4718559e+00  -8.9952361e-01  -9.2965346e-01   3.4049428e-01   1.0483285e+00   1.8770403e+00   2.6364821e+00   2.4512268e+00   1.8814984e+00   1.7988192e+00   1.9171210e+00   2.1113347e+00  -3.7359620e+00  -2.8086940e+00   3.8873518e-01   3.0065826e+00   2.2639435e+00
  -1.4445733e+00  -1.1370510e+00  -3.8044628e+00  -2.2182128e+00  -6.1801519e-01   2.1683792e-01   1.0927624e+00   2.5953572e+00   2.5592962e+00   3.1762362e+00  -1.9231979e+00  -1.4488276e+00  -3.2054909e-01   4.9433330e-01   1.5460163e+00   2.7441326e+00  -3.6844267e+00  -1.1296231e+00   1.1203565e+00  -8.0364957e-01   2.7906776e+00  -3.5318856e+00  -3.2250041e+00  -2.4817995e+00  -2.7200228e+00  -8.2847007e-01  -5.8340564e-01   1.3859282e-01   6.2320528e-01   1.5164633e+00   1.9260292e+00  -3.0055351e+00  -2.2615737e+00  -2.8930926e+00  -1.2525732e+00   2.6990662e-01   1.0506905e+00   2.2429343e+00   2.6016949e+00  -3.0091197e+00  -1.4589568e+00  -2.1997561e+00  -5.1886364e-01  -3.5604896e-01   5.3694914e-01   6.6187332e-01   1.7854880e+00   9.1265998e-01   2.0163017e+00  -2.0590033e+00  -1.5946377e+00  -8.5721102e-01   6.8736178e-02   1.0861417e+00   1.6227378e+00   2.1133276e+00   2.6546853e+00  -1.4819587e+00  -8.3340993e-01  -9.4574424e-01   3.7596498e-01   9.4291792e-01   1.8491814e+00   2.5435339e+00   2.4010492e+00   1.7391474e+00   1.7406150e+00   1.7512131e+00   1.9657305e+00  -3.6496167e+00  -2.6422638e+00   4.1230545e-01   2.9279695e+00   2.1084879e+00
  -1.3051419e+00  -9.2906901e-01  -3.7035916e+00  -2.2324216e+00  -5.4579440e-01   2.1771774e-01   1.0169267e+00   2.5419584e+00   2.3634482e+00   3.0169576e+00  -1.8169367e+00  -1.4271575e+00  -3.1829605e-01   4.2826733e-01   1.4663849e+00   2.7669599e+00  -3.5364449e+00  -1.0100345e+00   1.0418273e+00  -6.3683984e-01   2.6175046e+00  -3.3975956e+00  -3.1673276e+00  -2.2849879e+00  -2.6168670e+00  -7.2889528e-01  -4.8444411e-01   1.5150216e-01   6.4942458e-01   1.4442730e+00   1.8670157e+00  -2.9220714e+00  -2.3021431e+00  -2.7429506e+00  -1.2248164e+00   2.5021472e-01   1.0353872e+00   2.0495544e+00   2.4645050e+00  -2.9467382e+00  -1.5140150e+00  -2.1083862e+00  -5.9307632e-01  -3.3653244e-01   4.7550639e-01   6.9471982e-01   1.7448750e+00   8.4859696e-01   2.0182915e+00  -1.9155786e+00  -1.5251381e+00  -7.8381464e-01   5.9916647e-02   1.0506606e+00   1.5803767e+00   2.0549698e+00   2.6468959e+00  -1.4818819e+00  -7.6974532e-01  -9.5638564e-01   4.0524188e-01   8.4117690e-01   1.8149473e+00   2.4468878e+00   2.3402202e+00   1.5910735e+00   1.6750108e+00   1.5760072e+00   1.8093614e+00  -3.5489580e+00  -2.4677689e+00   4.2836240e-01   2.8455513e+00   1.9433666e+00
  -1.1666944e+00  -7.2976401e-01  -3.5886383e+00  -2.2327454e+00  -4.7572950e-01   2.1660271e-01   9.3693003e-01   2.4781458e+00   2.1580248e+00   2.8546553e+00  -1.7027750e+00  -1.3954650e+00  -3.1087533e-01   3.6135480e-01   1.3878779e+00   2.7756586e+00  -3.3714252e+00  -8.9413705e-01   9.5734677e-01  -4.8840144e-01   2.4337213e+00  -3.2488153e+00  -3.0990415e+00  -2.0873399e+00  -2.5054550e+00  -6.3567308e-01  -3.8745323e-01   1.5778205e-01   6.6872379e-01   1.3650281e+00   1.8041364e+00  -2.8247883e+00  -2.3313000e+00  -2.5843039e+00  -1.1901041e+00   2.3085257e-01   1.0147087e+00   1.8508232e+00   2.3256388e+00  -2.8737116e+00  -1.5477686e+00  -2.0079246e+00  -6.6395113e-01  -3.2245949e-01   4.0545401e-01   7.2464129e-01   1.6966004e+00   7.8976724e-01   2.0143711e+00  -1.7592568e+00  -1.4514377e+00  -7.0144966e-01   4.6182964e-02   1.0184138e+00   1.5352795e+00   1.9829256e+00   2.6363711e+00  -1.4728893e+00  -7.0989469e-01  -9.6254095e-01   4.2840514e-01   7.4389169e-01   1.7763809e+00   2.3489048e+00   2.2712397e+00   1.4393828e+00   1.6038414e+00   1.3942437e+00   1.6455625e+00  -3.4363699e+00  -2.2882922e+00   4.3636987e-01   2.7608981e+00   1.7717330e+00
  -1.0320553e+00  -5.4502572e-01  -3.4628719e+00  -2.2182030e+00  -4.0936495e-01   2.1475380e-01   8.5399913e-01   2.4062992e+00   1.9476360e+00   2.6928447e+00  -1.5848662e+00  -1.3542853e+00  -2.9994316e-01   2.9629385e-01   1.3108247e+00   2.7715612e+00  -3.1924147e+00  -7.8388716e-01   8.6839246e-01  -3.6226929e-01   2.2435134e+00  -3.0890056e+00  -3.0207867e+00  -1.8929677e+00  -2.3871256e+00  -5.5046798e-01  -2.9340983e-01   1.5729593e-01   6.8123232e-01   1.2801507e+00   1.7389295e+00  -2.7159304e+00  -2.3475746e+00  -2.4214381e+00  -1.1482545e+00   2.1247887e-01   9.9024057e-01   1.6504160e+00   2.1881665e+00  -2.7926883e+00  -1.5606062e+00  -1.9026383e+00  -7.2843630e-01  -3.1594921e-01   3.3030277e-01   7.5152003e-01   1.6435628e+00   7.3717581e-01   2.0050698e+00  -1.5936140e+00  -1.3744291e+00  -6.1438359e-01   2.9578199e-02   9.8857164e-01   1.4901702e+00   1.8987204e+00   2.6244012e+00  -1.4566779e+00  -6.5499032e-01  -9.6538825e-01   4.4587480e-01   6.5145003e-01   1.7355919e+00   2.2517672e+00   2.1964096e+00   1.2859937e+00   1.5286599e+00   1.2083994e+00   1.4772792e+00  -3.3145379e+00  -2.1071686e+00   4.3615543e-01   2.6755644e+00   1.5964076e+00
  -9.0413643e-01  -3.8017965e-01  -3.3298820e+00  -2.1882287e+00  -3.4816898e-01   2.1355670e-01   7.6960837e-01   2.3290553e+00   1.7367689e+00   2.5344653e+00  -1.4673241e+00  -1.3039350e+00  -2.8710008e-01   2.3608100e-01   1.2357242e+00   2.7564144e+00  -3.0028255e+00  -6.8114377e-01   7.7661478e-01  -2.6153231e-01   2.0509793e+00  -2.9219387e+00  -2.9333356e+00  -1.7059479e+00  -2.2633539e+00  -4.7476722e-01  -2.0313180e-01   1.5018808e-01   6.8736314e-01   1.1913347e+00   1.6729854e+00  -2.5981207e+00  -2.3495009e+00  -2.2588604e+00  -1.0992302e+00   1.9579505e-01   9.6384858e-01   1.4521217e+00   2.0549435e+00  -2.7064319e+00  -1.5532219e+00  -1.7969966e+00  -7.8347404e-01  -3.1881810e-01   2.5407698e-01   7.7555560e-01   1.5890815e+00   6.9181441e-01   1.9910364e+00  -1.4230025e+00  -1.2950559e+00  -5.2697755e-01   1.2573350e-02   9.6032899e-01   1.4480268e+00   1.8043726e+00   2.6118843e+00  -1.4352438e+00  -6.0584832e-01  -9.6621151e-01   4.5845102e-01   5.6381034e-01   1.6946270e+00   2.1573417e+00   2.1177132e+00   1.1325331e+00   1.4506697e+00   1.0206213e+00   1.3069932e+00  -3.1862493e+00  -1.9278324e+00   4.2788600e-01   2.5909674e+00   1.4197928e+00
  -7.8579107e-01  -2.3969927e-01  -3.1933474e+00  -2.1426212e+00  -2.9348543e-01   2.1443573e-01   6.8534825e-01   2.2491370e+00   1.5295558e+00   2.3817874e+00  -1.3540196e+00  -1.2445026e+00  -2.7378526e-01   1.8390081e-01   1.1631408e+00   2.7322383e+00  -2.8062527e+00  -5.8759573e-01   6.8371174e-01  -1.8824830e-01   1.8599346e+00  -2.7514770e+00  -2.8375127e+00  -1.5301387e+00  -2.1356744e+00  -4.0982833e-01  -1.1726215e-01   1.3684044e-01   6.8774399e-01   1.1004210e+00   1.6078183e+00  -2.4741849e+00  -2.3356761e+00  -2.1010942e+00  -1.0431277e+00   1.8144927e-01   9.3754897e-01   1.2596320e+00   1.9284347e+00  -2.6176650e+00  -1.5265409e+00  -1.6954376e+00  -8.2610240e-01  -3.3249524e-01   1.8112907e-01   7.9718122e-01   1.5367146e+00   6.5452728e-01   1.9729662e+00  -1.2523658e+00  -1.2141991e+00  -4.4344058e-01  -2.0159784e-03   9.3291214e-01   1.4119307e+00   1.7021978e+00   2.5992883e+00  -1.4107319e+00  -5.6289878e-01  -9.6628710e-01   4.6733651e-01   4.8050162e-01   1.6553509e+00   2.0670586e+00   2.0367325e+00   9.8024914e-01   1.3706816e+00   8.3268789e-01   1.1366970e+00  -3.0541858e+00  -1.7536532e+00   4.1202674e-01   2.5082701e+00   1.2438236e+00
  -6.7963918e-01  -1.2694819e-01  -3.0568143e+00  -2.0814780e+00  -2.4648960e-01   2.1876894e-01   6.0278050e-01   2.1691848e+00   1.3295616e+00   2.2363676e+00  -1.2484136e+00  -1.1758754e+00  -2.6119866e-01   1.4300315e-01   1.0935837e+00   2.7011742e+00  -2.6062830e+00  -5.0468536e-01   5.9130268e-01  -1.4330323e-01   1.6737354e+00  -2.5813518e+00  -2.7341238e+00  -1.3690003e+00  -2.0055915e+00  -3.5662981e-01  -3.6257824e-02   1.1782007e-01   6.8314259e-01   1.0092589e+00   1.5447464e+00  -2.3469683e+00  -2.3048292e+00  -1.9524740e+00  -9.8015817e-01   1.6993920e-01   9.1337339e-01   1.0763300e+00   1.8105663e+00  -2.5289212e+00  -1.4816700e+00  -1.6021381e+00  -8.5355653e-01  -3.5796972e-01   1.1593638e-01   8.1695680e-01   1.4900607e+00   6.2587337e-01   1.9515261e+00  -1.0870005e+00  -1.1325526e+00  -3.6760672e-01  -1.1140904e-02   9.0557389e-01   1.3849048e+00   1.5945921e+00   2.5866419e+00  -1.3852837e+00  -5.2613576e-01  -9.6677377e-01   4.7413437e-01   4.0065865e-01   1.6193468e+00   1.9818182e+00   1.9546084e+00   8.2994996e-01   1.2891012e+00   6.4599930e-01   9.6790795e-01  -2.9207269e+00  -1.5877640e+00   3.8929073e-01   2.4282760e+00   1.0699565e+00
  -5.8788064e-01  -4.3971805e-02  -2.9234876e+00  -2.0051303e+00  -2.0814851e-01   2.2780970e-01   5.2329538e-01   2.0916031e+00   1.1396077e+00   2.0990524e+00  -1.1534400e+00  -1.0977973e+00  -2.5025770e-01   1.1656866e-01   1.0273810e+00   2.6653311e+00  -2.4063215e+00  -4.3353083e-01   5.0080988e-01  -1.2633112e-01   1.4951383e+00  -2.4149573e+00  -2.6238937e+00  -1.2254304e+00  -1.8744905e+00  -3.1582692e-01   3.9615364e-02   9.3823881e-02   6.7439482e-01   9.1956708e-01   1.4847912e+00  -2.2191629e+00  -2.2558985e+00  -1.8169451e+00  -9.1062495e-01   1.6152439e-01   8.9323840e-01   9.0509388e-01   1.7026193e+00  -2.4424291e+00  -1.4198742e+00  -1.5208008e+00  -8.6337021e-01  -3.9577165e-01   6.2889786e-02   8.3545062e-01   1.4525569e+00   6.0600004e-01   1.9272865e+00  -9.3227914e-01  -1.0505065e+00  -3.0274728e-01  -1.1656790e-02   8.7757913e-01   1.3697485e+00   1.4838210e+00   2.5735579e+00  -1.3608945e+00  -4.9509313e-01  -9.6861514e-01   4.8081598e-01   3.2309065e-01   1.5878444e+00   1.9019306e+00   1.8720386e+00   6.8197921e-01   1.2059455e+00   4.6159625e-01   8.0171958e-01  -2.7877769e+00  -1.4328983e+00   3.6058399e-01   2.3513465e+00   8.9919564e-01
  -5.1211569e-01   8.6417442e-03  -2.7960620e+00  -1.9140876e+00  -1.7918644e-01   2.4261888e-01   4.4798615e-01   2.0184336e+00   9.6164676e-01   1.9700283e+00  -1.0714441e+00  -1.0099493e+00  -2.4159083e-01   1.0756316e-01   9.6456792e-01   2.6266484e+00  -2.2094350e+00  -3.7485406e-01   4.1336479e-01  -1.3570426e-01   1.3262029e+00  -2.2551780e+00  -2.5074305e+00  -1.1016253e+00  -1.7435560e+00  -2.8771589e-01   1.1028173e-01   6.5626646e-02   6.6234353e-01   8.3280852e-01   1.4286052e+00  -2.0931575e+00  -2.1881142e+00  -1.6978872e+00  -8.3490483e-01   1.5615931e-01   8.7883034e-01   7.4813607e-01   1.6051726e+00  -2.3600280e+00  -1.3425776e+00  -1.4544744e+00  -8.5347722e-01  -4.4598357e-01   2.6083673e-02   8.5312357e-01   1.4272864e+00   5.9454420e-01   1.9006698e+00  -7.9335735e-01  -9.6805570e-01  -2.5142787e-01  -4.8325006e-04   8.4818592e-01   1.3688786e+00   1.3718339e+00   2.5592830e+00  -1.3392912e+00  -4.6884964e-01  -9.7246317e-01   4.8965516e-01   2.4637845e-01   1.5616789e+00   1.8271023e+00   1.7893176e+00   5.3623077e-01   1.1208884e+00   2.8020432e-01   6.3887777e-01  -2.6566355e+00  -1.2912478e+00   3.2695248e-01   2.2773571e+00   7.3215171e-01
  -4.5319408e-01   3.1817504e-02  -2.6765999e+00  -1.8090020e+00  -1.6005689e-01   2.6401008e-01   3.7755329e-01   1.9512666e+00   7.9670191e-01   1.8489171e+00  -1.0041761e+00  -9.1204089e-01  -2.3556399e-01   1.1858315e-01   9.0480382e-01   2.5867842e+00  -2.0182370e+00  -3.2892018e-01   3.2974607e-01  -1.6859835e-01   1.1682482e+00  -2.1042641e+00  -2.3852137e+00  -9.9897825e-01  -1.6137080e+00  -2.7220755e-01   1.7584831e-01   3.4037300e-02   6.4779145e-01   7.5009162e-01   1.3764377e+00  -1.9709196e+00  -2.1010794e+00  -1.5979675e+00  -7.5343757e-01   1.5345556e-01   8.7151152e-01   6.0689003e-01   1.5181030e+00  -2.2831281e+00  -1.2513769e+00  -1.4054186e+00  -8.2231116e-01  -5.0827640e-01   9.1163600e-03   8.7022943e-01   1.4168080e+00   5.9057326e-01   1.8719176e+00  -6.7488092e-01  -8.8475078e-01  -2.1541112e-01   2.5221058e-02   8.1662745e-01   1.3841850e+00   1.2601237e+00   2.5427810e+00  -1.3218367e+00  -4.4606369e-01  -9.7862947e-01   5.0312859e-01   1.6899020e-01   1.5412847e+00   1.7564694e+00   1.7064063e+00   3.9220494e-01   1.0333334e+00   1.0230059e-01   4.7987277e-01  -2.5279211e+00  -1.1643515e+00   2.8953511e-01   2.2056886e+00   5.6912691e-01
  -4.1111150e-01   2.7958724e-02  -2.5664700e+00  -1.6906575e+00  -1.5092209e-01   2.9251007e-01   3.1224785e-01   1.8911899e+00   6.4487377e-01   1.7349081e+00  -9.5282206e-01  -8.0390170e-01  -2.3233267e-01   1.5169725e-01   8.4732816e-01   2.5470353e+00  -1.8348159e+00  -2.9549530e-01   2.5035772e-01  -2.2113052e-01   1.0218618e+00  -1.9637665e+00  -2.2576162e+00  -9.1802385e-01  -1.4855648e+00  -2.6881495e-01   2.3659119e-01  -1.3330267e-04   6.3147220e-01   6.7210755e-01   1.3281383e+00  -1.8539206e+00  -1.9948491e+00  -1.5190369e+00  -6.6672757e-01   1.5267787e-01   8.7225506e-01   4.8195729e-01   1.4406418e+00  -2.2127103e+00  -1.1480596e+00  -1.3750217e+00  -7.6890114e-01  -5.8196231e-01   1.4910314e-02   8.8674209e-01   1.4230120e+00   5.9257576e-01   1.8410820e+00  -5.8072081e-01  -7.9970076e-01  -1.9560805e-01   6.7878220e-02   7.8209994e-01   1.4169061e+00   1.1496426e+00   2.5228342e+00  -1.3094702e+00  -4.2504087e-01  -9.8706814e-01   5.2378616e-01   8.9404795e-02   1.5267202e+00   1.6886781e+00   1.6230266e+00   2.4910254e-01   9.4250903e-01  -7.1803358e-02   3.2503769e-01  -2.4015626e+00  -1.0530270e+00   2.4952469e-01   2.1352683e+00   4.1021929e-01
  -3.8496839e-01   8.1957491e-04  -2.4663471e+00  -1.5599829e+00  -1.5164219e-01   3.2833441e-01   2.5185920e-01   1.8387824e+00   5.0541778e-01   1.6269172e+00  -9.1805504e-01  -6.8556689e-01  -2.3190920e-01   2.0829154e-01   7.9096557e-01   2.5082968e+00  -1.6607127e+00  -2.7383016e-01   1.7525043e-01  -2.8856216e-01   8.8696511e-01  -1.8345304e+00  -2.1249551e+00  -8.5843204e-01  -1.3594344e+00  -2.7665685e-01   2.9293419e-01  -3.6093462e-02   6.1403908e-01   5.9910883e-01   1.2832016e+00  -1.7431041e+00  -1.8700000e+00  -1.4620738e+00  -5.7535814e-01   1.5277649e-01   8.8160969e-01   3.7311925e-01   1.3714815e+00  -2.1493613e+00  -1.0346136e+00  -1.3637756e+00  -6.9295727e-01  -6.6605829e-01   4.5560908e-02   9.0231658e-01   1.4470178e+00   5.9850384e-01   1.8080426e+00  -5.1374613e-01  -7.1163414e-01  -1.9207393e-01   1.2931801e-01   7.4376018e-01   1.4675374e+00   1.0407820e+00   2.4981664e+00  -1.3026779e+00  -4.0382992e-01  -9.9739222e-01   5.5409791e-01   6.2322727e-03   1.5177216e+00   1.6220112e+00   1.5387714e+00   1.0594909e-01   8.4758545e-01  -2.4186884e-01   1.7464425e-01  -2.2768582e+00  -9.5735185e-01   2.0813717e-01   2.0646511e+00   2.5543608e-01
  -3.7300118e-01  -4.4712389e-02  -2.3762695e+00  -1.4180856e+00  -1.6177687e-01   3.7137852e-01   1.9574765e-01   1.7941447e+00   3.7688360e-01   1.5237609e+00  -9.0008768e-01  -5.5734762e-01  -2.3423400e-01   2.8893033e-01   7.3418120e-01   2.4710606e+00  -1.4969498e+00  -2.6267454e-01   1.0418299e-01  -3.6555156e-01   7.6292232e-01  -1.7167537e+00  -1.9875667e+00  -8.1905505e-01  -1.2353404e+00  -2.9448053e-01   3.4542063e-01  -7.3080981e-02   5.9607092e-01   5.3093043e-01   1.2408450e+00  -1.6389029e+00  -1.7276856e+00  -1.4271773e+00  -4.8001733e-01   1.5245179e-01   8.9969555e-01   2.7941201e-01   1.3089262e+00  -2.0933327e+00  -9.1322287e-01  -1.3713067e+00  -5.9493920e-01  -7.5935253e-01   1.0222111e-01   9.1628722e-01   1.4891107e+00   6.0586754e-01   1.7725445e+00  -4.7565349e-01  -6.1901435e-01  -2.0404610e-01   2.1062592e-01   7.0073584e-01   1.5357734e+00   9.3341366e-01   2.4675733e+00  -1.3014984e+00  -3.8034281e-01  -1.0089215e+00   5.9628740e-01  -8.1678117e-02   1.5137753e+00   1.5545478e+00   1.4532193e+00  -3.8261557e-02   7.4780098e-01  -4.0763554e-01   2.8988635e-02  -2.1526042e+00  -8.7669476e-01   1.6658679e-01   1.9921431e+00   1.0480705e-01
  -3.7268406e-01  -1.0291153e-01  -2.2957471e+00  -1.2662966e+00  -1.8059986e-01   4.2122233e-01   1.4291829e-01   1.7569632e+00   2.5730652e-01   1.4243290e+00  -8.9870739e-01  -4.1988557e-01  -2.3924058e-01   3.9324636e-01   6.7518384e-01   2.4354455e+00  -1.3441003e+00  -2.6032501e-01   3.6717953e-02  -4.4644337e-01   6.4868641e-01  -1.6100955e+00  -1.8458984e+00  -7.9802256e-01  -1.1130785e+00  -3.2070380e-01   3.9467937e-01  -1.1036604e-01   5.7808918e-01   4.6705121e-01   1.2001148e+00  -1.5412975e+00  -1.5696731e+00  -1.4136096e+00  -3.8153010e-01   1.5024692e-01   9.2622787e-01   1.9925839e-01   1.2510659e+00  -2.0446108e+00  -7.8624707e-01  -1.3964565e+00  -4.7609901e-01  -8.6046940e-01   1.8502903e-01   9.2770213e-01   1.5487259e+00   6.1187381e-01   1.7342553e+00  -4.6686202e-01  -5.2020347e-01  -2.3001581e-01   3.1202680e-01   6.5215022e-01   1.6204921e+00   8.2698668e-01   2.4300492e+00  -1.3055557e+00  -3.5249310e-01  -1.0207570e+00   6.5216333e-01  -1.7514985e-01   1.5141976e+00   1.4843489e+00   1.3660449e+00  -1.8441601e-01   6.4259273e-01  -5.6873291e-01  -1.1153632e-01  -2.0272808e+00  -8.0979800e-01   1.2606782e-01   1.9159535e+00  -4.1511713e-02
  -3.8089851e-01  -1.6757873e-01  -2.2239020e+00  -1.1062175e+00  -2.0712761e-01   4.7714820e-01   9.2129313e-02   1.7265959e+00   1.4443448e-01   1.3277452e+00  -9.1328958e-01  -2.7418975e-01  -2.4690632e-01   5.1987275e-01   6.1206838e-01   2.4012584e+00  -1.2023903e+00  -2.6470593e-01  -2.7658857e-02  -5.2557639e-01   5.4296705e-01  -1.5138225e+00  -1.7006035e+00  -7.9287789e-01  -9.9229846e-01  -3.5347513e-01   4.4138512e-01  -1.4724997e-01   5.6058284e-01   4.0668794e-01   1.1600067e+00  -1.4499114e+00  -1.3983548e+00  -1.4198793e+00  -2.8089098e-01   1.4465913e-01   9.6056410e-01   1.3064458e-01   1.1959655e+00  -2.0029843e+00  -6.5618542e-01  -1.4374011e+00  -3.3849040e-01  -9.6792821e-01   2.9308193e-01   9.3539068e-01   1.6244756e+00   6.1360022e-01   1.6928342e+00  -4.8648003e-01  -4.1366363e-01  -2.6783088e-01   4.3281456e-01   5.9716114e-01   1.7197802e+00   7.2066625e-01   2.3849008e+00  -1.3141161e+00  -3.1834439e-01  -1.0318783e+00   7.2296151e-01  -2.7461342e-01   1.5182125e+00   1.4096521e+00   1.2771140e+00  -3.3313463e-01   5.3171917e-01  -7.2460488e-01  -2.4638835e-01  -1.8992784e+00  -7.5490109e-01   8.7736570e-02   1.8343640e+00  -1.8315164e-01
  -3.9415455e-01  -2.3245478e-01  -2.1596232e+00  -9.3975449e-01  -2.4015904e-01   5.3816980e-01   4.2023893e-02   1.7021749e+00   3.5972442e-02   1.2334959e+00  -9.4279016e-01  -1.2165654e-01  -2.5728363e-01   6.6642785e-01   5.4298567e-01   2.3680730e+00  -1.0718183e+00  -2.7347887e-01  -8.9407209e-02  -5.9759593e-01   4.4440644e-01  -1.4269741e+00  -1.5526251e+00  -8.0074293e-01  -8.7260098e-01  -3.9074898e-01   4.8621571e-01  -1.8306220e-01   5.4403424e-01   3.4891331e-01   1.1195919e+00  -1.3641312e+00  -1.2167290e+00  -1.4438564e+00  -1.7929066e-01   1.3426065e-01   1.0017678e+00   7.1326848e-02   1.1418476e+00  -1.9680946e+00  -5.2563119e-01  -1.4917946e+00  -1.8493873e-01  -1.0801937e+00   4.2445775e-01   9.3805599e-01   1.7142179e+00   6.0819065e-01   1.6480056e+00  -5.3235078e-01  -2.9817915e-01  -3.1482029e-01   5.7133644e-01   5.3501349e-01   1.8310029e+00   6.1350125e-01   2.3318379e+00  -1.3261627e+00  -2.7625919e-01  -1.0412495e+00   8.0921053e-01  -3.8006425e-01   1.5250174e+00   1.3290615e+00   1.1865588e+00  -4.8463974e-01   4.1536247e-01  -8.7445367e-01  -3.7484253e-01  -1.7671398e+00  -7.0989579e-01   5.2693840e-02   1.7459048e+00  -3.1946934e-01
  -4.0884754e-01  -2.9166123e-01  -2.1017153e+00  -7.6913377e-01  -2.7832457e-01   6.0306940e-01  -8.7248952e-03   1.6827098e+00  -7.0175288e-02   1.1415212e+00  -9.8572990e-01   3.5925063e-02  -2.7050921e-01   8.2955763e-01   4.6632436e-01   2.3353196e+00  -9.5227411e-01  -2.8417429e-01  -1.4880356e-01  -6.5775343e-01   3.5174752e-01  -1.3485272e+00  -1.4032593e+00  -8.1849780e-01  -7.5364169e-01  -4.3037125e-01   5.2980772e-01  -2.1715888e-01   5.2894047e-01   2.9278556e-01   1.0781338e+00  -1.2832393e+00  -1.0283510e+00  -1.4829061e+00  -7.8130213e-02   1.1781815e-01   1.0486825e+00   1.9049557e-02   1.0872575e+00  -1.9394638e+00  -3.9722201e-01  -1.5569221e+00  -1.8969325e-02  -1.1957142e+00   5.7628188e-01   9.3438593e-01   1.8151606e+00   5.9305814e-01   1.5996280e+00  -6.0117170e-01  -1.7308288e-01  -3.6793300e-01   7.2503332e-01   4.6510274e-01   1.9509098e+00   5.0460187e-01   2.2710286e+00  -1.3404825e+00  -2.2503754e-01  -1.0479297e+00   9.1063181e-01  -4.9104449e-01   1.5338249e+00   1.2417153e+00   1.0948245e+00  -6.3864853e-01   2.9420093e-01  -1.0172077e+00  -4.9597820e-01  -1.6297918e+00  -6.7249807e-01   2.1965536e-02   1.6495175e+00  -4.4951257e-01
  -4.2152779e-01  -3.4014098e-01  -2.0490255e+00  -5.9688835e-01  -3.2013945e-01   6.7044140e-01  -6.1269443e-02   1.6671840e+00  -1.7568491e-01   1.0522549e+00  -1.0401880e+00   1.9638248e-01  -2.8679071e-01   1.0050363e+00   3.8088854e-01   2.3023718e+00  -8.4364562e-01  -2.9433338e-01  -2.0582716e-01  -7.0218079e-01   2.6398043e-01  -1.2775395e+00  -1.2541850e+00  -8.4295992e-01  -6.3522796e-01  -4.7016875e-01   5.7271273e-01  -2.4892323e-01   5.1582690e-01   2.3747809e-01   1.0351843e+00  -1.2065447e+00  -8.3724920e-01  -1.5340312e+00   2.0981033e-02   9.4402035e-02   1.1000058e+00  -2.8243641e-02   1.0311924e+00  -1.9164994e+00  -2.7359144e-01  -1.6298452e+00   1.5530361e-01  -1.3129501e+00   7.4483432e-01   9.2317255e-01   1.9239921e+00   5.6607886e-01   1.5477528e+00  -6.8868415e-01  -3.8464206e-02  -4.2388241e-01   8.9053287e-01   3.8704608e-01   2.0757702e+00   3.9331044e-01   2.2031194e+00  -1.3557606e+00  -1.6403560e-01  -1.0511748e+00   1.0260850e+00  -6.0664527e-01   1.5438822e+00   1.1474183e+00   1.0026867e+00  -7.9429756e-01   1.6944261e-01  -1.1515158e+00  -6.0868768e-01  -1.4867402e+00  -6.4042108e-01  -3.5180256e-03   1.5446932e+00  -5.7201593e-01
  -4.2916144e-01  -3.7406267e-01  -2.0005316e+00  -4.2581548e-01  -3.6405696e-01   7.3873882e-01  -1.1645593e-01   1.6546374e+00  -2.8163354e-01   9.6661525e-01  -1.1038222e+00   3.5718285e-01  -3.0637266e-01   1.1879178e+00   2.8605376e-01   2.2686258e+00  -7.4589594e-01  -3.0165125e-01  -2.6007403e-01  -7.2812046e-01   1.8045513e-01  -1.2132566e+00  -1.1074535e+00  -8.7104846e-01  -5.1739980e-01  -5.0803651e-01   6.1535607e-01  -2.7776958e-01   5.0524663e-01   1.8239711e-01   9.9065255e-01  -1.1334962e+00  -6.4780880e-01  -1.5940066e+00   1.1624692e-01   6.3476315e-02   1.1543599e+00  -7.2223792e-02   9.7319053e-01  -1.8984774e+00  -1.5732635e-01  -1.7075294e+00   3.3332138e-01  -1.4303873e+00   9.2568909e-01   9.0343128e-01   2.0370296e+00   5.2576266e-01   1.4926650e+00  -7.8991713e-01   1.0466680e-01  -4.7928704e-01   1.0637871e+00   3.0075611e-01   2.2015317e+00   2.7934872e-01   2.1292101e+00  -1.3706723e+00  -9.3255290e-02  -1.0505172e+00   1.1535646e+00  -7.2552909e-01   1.5544673e+00   1.0467273e+00   9.1124116e-01  -9.5010580e-01   4.2814603e-02  -1.2757677e+00  -7.1170331e-01  -1.3382043e+00  -6.1153479e-01  -2.2945532e-02   1.4315733e+00  -6.8542780e-01
  -4.2935715e-01  -3.9114890e-01  -1.9553886e+00  -2.5890741e-01  -4.0851853e-01   8.0631980e-01  -1.7471704e-01   1.6442246e+00  -3.8837603e-01   8.8594153e-01  -1.1739278e+00   5.1547214e-01  -3.2948414e-01   1.3727277e+00   1.8188491e-01   2.2335567e+00  -6.5910659e-01  -3.0410788e-01  -3.1070683e-01  -7.3409567e-01   1.0095054e-01  -1.1551732e+00  -9.6543864e-01  -8.9992306e-01  -4.0048549e-01  -5.4201708e-01   6.5800073e-01  -3.0314991e-01   4.9776807e-01   1.2727537e-01   9.4483509e-01  -1.0637671e+00  -4.6462831e-01  -1.6595030e+00   2.0572355e-01   2.4962214e-02   1.2103494e+00  -1.1403212e-01   9.1336998e-01  -1.8845170e+00  -5.0930354e-02  -1.7869428e+00   5.1024875e-01  -1.5465409e+00   1.1138775e+00   8.7451055e-01   2.1503741e+00   4.7138574e-01   1.4349011e+00  -8.9946708e-01   2.5428566e-01  -5.3079924e-01   1.2402413e+00   2.0651035e-01   2.3239834e+00   1.6292652e-01   2.0507924e+00  -1.3839697e+00  -1.3396951e-02  -1.0458189e+00   1.2902531e+00  -8.4597239e-01   1.5648673e+00   9.4097831e-01   8.2186642e-01  -1.1039814e+00  -8.3491179e-02  -1.3881415e+00  -8.0364392e-01  -1.1851766e+00  -5.8399925e-01  -3.5648915e-02   1.3110010e+00  -7.8796658e-01
  -4.2053896e-01  -3.9088517e-01  -1.9129333e+00  -9.9262048e-02  -4.5199721e-01   8.7149215e-01  -2.3599964e-01   1.6352474e+00  -4.9549016e-01   8.1188626e-01  -1.2475393e+00   6.6813446e-01  -3.5627317e-01   1.5536782e+00   6.9201718e-02   2.1967537e+00  -5.8348184e-01  -3.0007928e-01  -3.5644811e-01  -7.2000151e-01   2.5693636e-02  -1.1030455e+00  -8.3074831e-01  -9.2708885e-01  -2.8512757e-01  -5.7036810e-01   7.0071728e-01  -3.2456451e-01   4.9394710e-01   7.2233747e-02   8.9840860e-01  -9.9729961e-01  -2.9235333e-01  -1.7271903e+00   2.8737444e-01  -2.0729233e-02   1.2666046e+00  -1.5418952e-01   8.5241497e-01  -1.8735588e+00   4.3207596e-02  -1.8651252e+00   6.8115378e-01  -1.6599506e+00   1.3040647e+00   8.3618302e-01   2.2600631e+00   4.0307338e-01   1.3752400e+00  -1.0117880e+00   4.0735451e-01  -5.7521468e-01   1.4150218e+00   1.0500879e-01   2.4389183e+00   4.4800948e-02   1.9696527e+00  -1.3945546e+00   7.4132036e-02  -1.0372856e+00   1.4326243e+00  -9.6592837e-01   1.5743508e+00   8.3225591e-01   7.3616619e-01  -1.2532762e+00  -2.0691400e-01  -1.4866763e+00  -8.8307684e-01  -1.0294009e+00  -5.5636244e-01  -4.1127493e-02   1.1845174e+00  -8.7770348e-01
  -4.0204573e-01  -3.7457180e-01  -1.8726527e+00   5.0018302e-02  -4.9303478e-01   9.3255394e-01  -2.9973483e-01   1.6271606e+00  -6.0179615e-01   7.4626988e-01  -1.3215656e+00   8.1187474e-01  -3.8673324e-01   1.7248956e+00  -5.0417133e-02   2.1579290e+00  -5.1931584e-01  -2.8841973e-01  -3.9561916e-01  -6.8709922e-01  -4.4673183e-02  -1.0568552e+00  -7.0610541e-01  -9.5046389e-01  -1.7227638e-01  -5.9161556e-01   7.4336278e-01  -3.4157479e-01   4.9428916e-01   1.7803422e-02   8.5238313e-01  -9.3430472e-01  -1.3549662e-01  -1.7938194e+00   3.5913920e-01  -7.2698363e-02   1.3218087e+00  -1.9256866e-01   7.9151284e-01  -1.8643556e+00   1.2284374e-01  -1.9392266e+00   8.4118765e-01  -1.7691669e+00   1.4907338e+00   7.8871023e-01   2.3622127e+00   3.2182347e-01   1.3146712e+00  -1.1214671e+00   5.5993509e-01  -6.0956073e-01   1.5831290e+00  -2.5893567e-03   2.5422802e+00  -7.3722371e-02   1.8877476e+00  -1.4015292e+00   1.6725576e-01  -1.0254402e+00   1.5765956e+00  -1.0831122e+00   1.5821436e+00   7.2329878e-01   6.5589571e-01  -1.3948873e+00  -3.2465434e-01  -1.5693674e+00  -9.4859588e-01  -8.7327302e-01  -5.2761770e-01  -3.9071330e-02   1.0543011e+00  -9.5266986e-01
  -3.7414620e-01  -3.4519169e-01  -1.8341288e+00   1.8592980e-01  -5.3027144e-01   9.8783084e-01  -3.6485479e-01   1.6195474e+00  -7.0545098e-01   6.9091066e-01  -1.3929445e+00   9.4332799e-01  -4.2063007e-01   1.8806389e+00  -1.7469821e-01   2.1169005e+00  -4.6693018e-01  -2.6851043e-01  -4.2622206e-01  -6.3790462e-01  -1.0917422e-01  -1.0167372e+00  -5.9420756e-01  -9.6840975e-01  -6.3151807e-02  -6.0459134e-01   7.8556958e-01  -3.5381887e-01   4.9920359e-01  -3.5094470e-02   8.0802145e-01  -8.7521920e-01   1.7450149e-03  -1.8562870e+00   4.1901090e-01  -1.2959299e-01   1.3747082e+00  -2.2843132e-01   7.3224517e-01  -1.8554901e+00   1.8591574e-01  -2.0065243e+00   9.8575458e-01  -1.8727398e+00   1.6683669e+00   7.3287406e-01   2.4531424e+00   2.2946623e-01   1.2543340e+00  -1.2234649e+00   7.0741751e-01  -6.3116095e-01   1.7396270e+00  -1.1465814e-01   2.6302884e+00  -1.9084713e-01   1.8070637e+00  -1.4042250e+00   2.6331570e-01  -1.0110564e+00   1.7177165e+00  -1.1951067e+00   1.5874167e+00   6.1735096e-01   5.8287409e-01  -1.5254079e+00  -4.3382952e-01  -1.6342830e+00  -9.9890980e-01  -7.1967742e-01  -4.9721894e-01  -2.9381007e-02   9.2304972e-01  -1.0109834e+00
  -3.3796615e-01  -3.0708999e-01  -1.7969693e+00   3.0566650e-01  -5.6247104e-01   1.0357099e+00  -4.2985666e-01   1.6120775e+00  -8.0411035e-01   6.4744419e-01  -1.4587941e+00   1.0591952e+00  -4.5743746e-01   2.0155068e+00  -3.0080301e-01   2.0735548e+00  -4.2658860e-01  -2.4027306e-01  -4.4606078e-01  -5.7596845e-01  -1.6662449e-01  -9.8288006e-01  -4.9757588e-01  -9.7972709e-01   4.0823756e-02  -6.0845572e-01   8.2674759e-01  -3.6102957e-01   5.0895601e-01  -8.5211100e-02   7.6673060e-01  -8.2062418e-01   1.1566859e-01  -1.9116830e+00   4.6511954e-01  -1.8967647e-01   1.4241125e+00  -2.6052741e-01   6.7644286e-01  -1.8454144e+00   2.3058849e-01  -2.0644266e+00   1.1106649e+00  -1.9692058e+00   1.8316234e+00   6.6997021e-01   2.5294824e+00   1.2855994e-01   1.1954409e+00  -1.3133034e+00   8.4485358e-01  -6.3768095e-01   1.8798230e+00  -2.2913319e-01   2.6995402e+00  -3.0440146e-01   1.7294724e+00  -1.4022025e+00   3.5920137e-01  -9.9505723e-01   1.8513816e+00  -1.2994871e+00   1.5892917e+00   5.1796514e-01   5.1888567e-01  -1.6413165e+00  -5.3164357e-01  -1.6796963e+00  -1.0329388e+00  -5.7177753e-01  -4.6505618e-01  -1.2184801e-02   7.9381627e-01  -1.0509879e+00
  -2.9533307e-01  -2.6548616e-01  -1.7607385e+00   4.0671213e-01  -5.8854262e-01   1.0746737e+00  -4.9290953e-01   1.6044472e+00  -8.9514486e-01   6.1714782e-01  -1.5165379e+00   1.1564002e+00  -4.9629275e-01   2.1246217e+00  -4.2551569e-01   2.0277985e+00  -3.9840124e-01  -2.0414857e-01  -4.5289205e-01  -5.0556199e-01  -2.1578382e-01  -9.5541440e-01  -4.1840355e-01  -9.8362283e-01   1.3811584e-01  -6.0270564e-01   8.6609932e-01  -3.6305348e-01   5.2362497e-01  -1.3106982e-01   7.2993739e-01  -7.7113734e-01   2.0322784e-01  -1.9573273e+00   4.9581988e-01  -2.5092570e-01   1.4688855e+00  -2.8724722e-01   6.2601651e-01  -1.8325133e+00   2.5531443e-01  -2.1104755e+00   1.2122672e+00  -2.0570848e+00   1.9755085e+00   6.0176178e-01   2.5882573e+00   2.2228263e-02   1.1391859e+00  -1.3871970e+00   9.6736320e-01  -6.2715928e-01   1.9994307e+00  -3.4357966e-01   2.7470880e+00  -4.1200034e-01   1.6565889e+00  -1.3952263e+00   4.5151849e-01  -9.7839091e-01   1.9730524e+00  -1.3939571e+00   1.5868606e+00   4.2877271e-01   4.6557005e-01  -1.7391976e+00  -6.1556045e-01  -1.7042272e+00  -1.0499121e+00  -4.3278308e-01  -4.3139635e-01   1.2150131e-02   6.6980620e-01  -1.0713977e+00
  -2.4855533e-01  -2.2587147e-01  -1.7248976e+00   4.8692546e-01  -6.0756179e-01   1.1033360e+00  -5.5199679e-01   1.5963139e+00  -9.7589078e-01   6.0078541e-01  -1.5639912e+00   1.2322608e+00  -5.3598060e-01   2.2037896e+00  -5.4547413e-01   1.9795036e+00  -3.8222679e-01  -1.6104450e-01  -4.4459423e-01  -4.3129291e-01  -2.5552543e-01  -9.3430110e-01  -3.5841157e-01  -9.7965433e-01   2.2718582e-01  -5.8717074e-01   9.0265224e-01  -3.5987058e-01   5.4306779e-01  -1.7109611e-01   6.9895766e-01  -7.2729196e-01   2.6217542e-01  -1.9908007e+00   5.0978110e-01  -3.1115236e-01   1.5079359e+00  -3.0681240e-01   5.8277718e-01  -1.8151766e+00   2.5890932e-01  -2.1423575e+00   1.2875585e+00  -2.1348878e+00   2.0955347e+00   5.3039441e-01   2.6269571e+00  -8.6049876e-02   1.0866482e+00  -1.4421238e+00   1.0705737e+00  -5.9803119e-01   2.0947200e+00  -4.5529916e-01   2.7705001e+00  -5.1124158e-01   1.5896505e+00  -1.3832190e+00   5.3678332e-01  -9.6189722e-01   2.0784766e+00  -1.4764882e+00   1.5792149e+00   3.5323749e-01   4.2430387e-01  -1.8159760e+00  -6.8347039e-01  -1.7069846e+00  -1.0494611e+00  -3.0571657e-01  -3.9679577e-01   4.3013909e-02   5.5415557e-01  -1.0714372e+00
  -2.0015755e-01  -1.9336190e-01  -1.6887586e+00   5.4462276e-01  -6.1879232e-01   1.1204814e+00  -6.0508170e-01   1.5872346e+00  -1.0439124e+00   5.9848533e-01  -1.5993963e+00   1.2846574e+00  -5.7495286e-01   2.2496354e+00  -6.5742513e-01   1.9284584e+00  -3.7758233e-01  -1.1225667e-01  -4.1934171e-01  -3.5768952e-01  -2.8500148e-01  -9.1923281e-01  -3.1871869e-01  -9.6765902e-01   3.0660782e-01  -5.6199922e-01   9.3530486e-01  -3.5161307e-01   5.6690130e-01  -2.0376589e-01   6.7487238e-01  -6.8941750e-01   2.9117808e-01  -2.0099734e+00   5.0607655e-01  -3.6814144e-01   1.5402116e+00  -3.1748789e-01   5.4826168e-01  -1.7918715e+00   2.4064050e-01  -2.1579317e+00   1.3342754e+00  -2.2011396e+00   2.1878706e+00   4.5827649e-01   2.6435844e+00  -1.9268220e-01   1.0386983e+00  -1.4758462e+00   1.1510388e+00  -5.4914894e-01   2.1626474e+00  -5.6147113e-01   2.7679058e+00  -5.9991791e-01   1.5294203e+00  -1.3662011e+00   6.1162946e-01  -9.4617995e-01   2.1638893e+00  -1.5454477e+00   1.5654774e+00   2.9441295e-01   3.9607725e-01  -1.8691499e+00  -7.3383536e-01  -1.6876982e+00  -1.0316996e+00  -1.9319730e-01  -3.6199345e-01   7.9556327e-02   4.4970534e-01  -1.0509635e+00
  -1.5260137e-01  -1.7209376e-01  -1.6514574e+00   5.7866036e-01  -6.2170954e-01   1.1251098e+00  -6.5028287e-01   1.5766157e+00  -1.0972508e+00   6.0966455e-01  -1.6214074e+00   1.3121882e+00  -6.1138786e-01   2.2597126e+00  -7.5848092e-01   1.8743289e+00  -3.8356943e-01  -5.9372085e-02  -3.7577153e-01  -2.8879799e-01  -3.0378712e-01  -9.0955664e-01  -2.9973174e-01  -9.4767512e-01   3.7518703e-01  -5.2763499e-01   9.6288823e-01  -3.3858193e-01   5.9449874e-01  -2.2776021e-01   6.5842019e-01  -6.5753545e-01   2.8990256e-01  -2.0130337e+00   4.8427032e-01  -4.1979815e-01   1.5647026e+00  -3.1779514e-01   5.2357851e-01  -1.7612008e+00   2.0032130e-01  -2.1552795e+00   1.3509673e+00  -2.2544173e+00   2.2494780e+00   3.8793306e-01   2.6366974e+00  -2.9421757e-01   9.9591778e-01  -1.4868887e+00   1.2065888e+00  -4.7980512e-01   2.2009701e+00  -6.5931912e-01   2.7380334e+00  -6.7622412e-01   1.4761262e+00  -1.3442261e+00   6.7301201e-01  -9.3150158e-01   2.2261886e+00  -1.5997029e+00   1.5448274e+00   2.5472330e-01   3.8137566e-01  -1.8969995e+00  -7.6580681e-01  -1.6468237e+00  -9.9728204e-01  -9.7258406e-02  -3.2779385e-01   1.2069832e-01   3.5879301e-01  -1.0105585e+00
  -1.0801806e-01  -1.6474213e-01  -1.6119486e+00   5.8851776e-01  -6.1602517e-01   1.1164836e+00  -6.8604483e-01   1.5636825e+00  -1.1346350e+00   6.3300458e-01  -1.6290382e+00   1.3142905e+00  -6.4328804e-01   2.2325884e+00  -8.4635361e-01   1.8166406e+00  -3.9882334e-01  -4.1629261e-03  -3.1312992e-01  -2.2783580e-01  -3.1198784e-01  -9.0422704e-01  -3.0106118e-01  -9.1986402e-01   4.3206868e-01  -4.8478987e-01   9.8423550e-01  -3.2125988e-01   6.2500415e-01  -2.4211206e-01   6.4991567e-01  -6.3128176e-01   2.5906668e-01  -1.9985180e+00   4.4449542e-01  -4.6429422e-01   1.5804548e+00  -3.0670669e-01   5.0928638e-01  -1.7219413e+00   1.3840041e-01  -2.1327742e+00   1.3370499e+00  -2.2934061e+00   2.2782294e+00   3.2184312e-01   2.6054322e+00  -3.8759270e-01   9.5853797e-01  -1.4744824e+00   1.2365695e+00  -3.8975611e-01   2.2083370e+00  -7.4628934e-01   2.6802398e+00  -7.3893943e-01   1.4294416e+00  -1.3173218e+00   7.1839295e-01  -9.1771372e-01   2.2630722e+00  -1.6386901e+00   1.5165175e+00   2.3578856e-01   3.8007651e-01  -1.8987539e+00  -7.7930226e-01  -1.5856105e+00  -9.4743159e-01  -1.9207019e-02  -2.9495075e-01   1.6515050e-01   2.8307710e-01  -9.5157924e-01
  -6.7982112e-02  -1.7222658e-01  -1.5690211e+00   5.7437786e-01  -6.0171137e-01   1.0941742e+00  -7.1128789e-01   1.5474689e+00  -1.1556331e+00   6.6648516e-01  -1.6215865e+00   1.2913177e+00  -6.6860870e-01   2.1678994e+00  -9.1954401e-01   1.7547806e+00  -4.2149160e-01   5.1520194e-02  -2.3138824e-01  -1.7693940e-01  -3.1029663e-01  -9.0179232e-01  -3.2146886e-01  -8.8443926e-01   4.7682819e-01  -4.3441168e-01   9.9825641e-01  -3.0031911e-01   6.5736112e-01  -2.4633208e-01   6.4919898e-01  -6.0986457e-01   2.0045313e-01  -1.9653446e+00   3.8751694e-01  -5.0020346e-01   1.5865933e+00  -2.8380379e-01   5.0531658e-01  -1.6730634e+00   5.6034650e-02  -2.0891680e+00   1.2928400e+00  -2.3169694e+00   2.2730010e+00   2.6227358e-01   2.5495196e+00  -4.7034964e-01   9.2640450e-01  -1.4384818e+00   1.2419448e+00  -2.7924624e-01   2.1843558e+00  -8.2022545e-01   2.5945349e+00  -7.8756538e-01   1.3885084e+00  -1.2854451e+00   7.4589571e-01  -9.0423152e-01   2.2731362e+00  -1.6624362e+00   1.4798820e+00   2.3830875e-01   3.9137920e-01  -1.8746991e+00  -7.7503506e-01  -1.5061185e+00  -8.8393382e-01   4.0465842e-02  -2.6406113e-01   2.1143898e-01   2.2341057e-01  -8.7615767e-01
  -3.3344922e-02  -1.9363874e-01  -1.5213359e+00   5.3719622e-01  -5.7902193e-01   1.0581012e+00  -7.2552455e-01   1.5268362e+00  -1.1607298e+00   7.0747220e-01  -1.5985572e+00   1.2445593e+00  -6.8540734e-01   2.0663772e+00  -9.7746587e-01   1.6880250e+00  -4.4924784e-01   1.0584575e-01  -1.3132066e-01  -1.3703293e-01  -2.9999423e-01  -9.0041983e-01  -3.5885495e-01  -8.4161043e-01   5.0953442e-01  -3.7765080e-01   1.0040080e+00  -2.7662188e-01   6.9035417e-01  -2.4050159e-01   6.5561956e-01  -5.9206224e-01   1.1688000e-01  -1.9128458e+00   3.1476980e-01  -5.2661574e-01   1.5823547e+00  -2.4938277e-01   5.1094365e-01  -1.6137306e+00  -4.4867215e-02  -2.0236852e+00   1.2195664e+00  -2.3242256e+00   2.2337330e+00   2.1112346e-01   2.4692860e+00  -5.4080600e-01   8.9897245e-01  -1.3792653e+00   1.2252549e+00  -1.4902705e-01   2.1296254e+00  -8.7952280e-01   2.4815984e+00  -8.2240409e-01   1.3520054e+00  -1.2484569e+00   7.5441628e-01  -8.9005709e-01   2.2559283e+00  -1.6715316e+00   1.4343425e+00   2.6201731e-01   4.1378027e-01  -1.8262120e+00  -7.5449151e-01  -1.4111757e+00  -8.0908996e-01   8.2122671e-02  -2.3548121e-01   2.5793630e-01   1.7977267e-01  -7.8714222e-01
  -4.1453619e-03  -2.2639224e-01  -1.4674863e+00   4.7874596e-01  -5.4850665e-01   1.0085576e+00  -7.2893098e-01   1.5005100e+00  -1.1513202e+00   7.5285712e-01  -1.5596008e+00   1.1762004e+00  -6.9199738e-01   1.9298396e+00  -1.0204914e+00   1.6155895e+00  -4.7934422e-01   1.5708330e-01  -1.4537670e-02  -1.0782811e-01  -2.8289047e-01  -8.9795855e-01  -4.1029057e-01  -7.9154697e-01   5.3077534e-01  -3.1582639e-01   1.0007533e+00  -2.5121257e-01   7.2265508e-01  -2.2532389e-01   6.6805401e-01  -5.7626316e-01   1.2124560e-02  -1.8407995e+00   2.2836211e-01  -5.4322037e-01   1.5671219e+00  -2.0449946e-01   5.2480730e-01  -1.5432973e+00  -1.6164109e-01  -1.9361115e+00   1.1193483e+00  -2.3146300e+00   2.1614485e+00   1.6979280e-01   2.3656433e+00  -5.9816280e-01   8.7533244e-01  -1.2976284e+00   1.1904437e+00  -3.6761955e-04   2.0457344e+00  -9.2324576e-01   2.3427797e+00  -8.4456691e-01   1.3182547e+00  -1.2061205e+00   7.4368515e-01  -8.7384966e-01   2.2119556e+00  -1.6670553e+00   1.3794175e+00   3.0570653e-01   4.4510868e-01  -1.7557164e+00  -7.1985290e-01  -1.3042721e+00  -7.2562823e-01   1.0696309e-01  -2.0927164e-01   3.0289653e-01   1.5126434e-01  -6.8798039e-01
   2.0395497e-02  -2.6656678e-01  -1.4060753e+00   4.0162442e-01  -5.1101466e-01   9.4621447e-01  -7.2236665e-01   1.4671401e+00  -1.1296179e+00   7.9923550e-01  -1.5044845e+00   1.0892219e+00  -6.8708947e-01   1.7611447e+00  -1.0499116e+00   1.5367008e+00  -5.0870397e-01   2.0366190e-01   1.1652563e-01  -8.7947866e-02  -2.6121166e-01  -8.9203777e-01  -4.7210207e-01  -7.3436590e-01   5.4164217e-01  -2.5039282e-01   9.8800287e-01  -2.2529986e-01   7.5287173e-01  -2.0212855e-01   6.8495474e-01  -5.6054493e-01  -1.0920122e-01  -1.7494549e+00   1.3103590e-01  -5.5034968e-01   1.5404578e+00  -1.5094801e-01   5.4498146e-01  -1.4613048e+00  -2.9091480e-01  -1.8268660e+00   9.9513975e-01  -2.2880445e+00   2.0582249e+00   1.3908789e-01   2.2400593e+00  -6.4254113e-01   8.5426668e-01  -1.1946750e+00   1.1425818e+00   1.6494892e-01   1.9352135e+00  -9.5119467e-01   2.1800804e+00  -8.5591092e-01   1.2853629e+00  -1.1581233e+00   7.1427534e-01  -8.5403534e-01   2.1426498e+00  -1.6504591e+00   1.3147433e+00   3.6731920e-01   4.8262570e-01  -1.6665593e+00  -6.7386296e-01  -1.1893942e+00  -6.3657799e-01   1.1695585e-01  -1.8517938e-01   3.4449265e-01   1.3616643e-01  -5.8254769e-01
   4.1795068e-02  -3.0938679e-01  -1.3358104e+00   3.0920761e-01  -4.6768433e-01   8.7210011e-01  -7.0733911e-01   1.4253740e+00  -1.0984867e+00   8.4311509e-01  -1.4330969e+00   9.8724812e-01  -6.6990382e-01   1.5641068e+00  -1.0678112e+00   1.4506826e+00  -5.3405214e-01   2.4420589e-01   2.5866800e-01  -7.5152940e-02  -2.3744357e-01  -8.8019705e-01  -5.4000837e-01  -6.7014432e-01   5.4367202e-01  -1.8290681e-01   9.6553284e-01  -2.0022697e-01   7.7959364e-01  -1.7282659e-01   7.0442491e-01  -5.4278702e-01  -2.4182207e-01  -1.6395502e+00   2.6079350e-02  -5.4897714e-01   1.5021321e+00  -9.1174848e-02   5.6908470e-01  -1.3674936e+00  -4.2870838e-01  -1.6970447e+00   8.5063076e-01  -2.2447951e+00   1.9271147e+00   1.1917239e-01   2.0945136e+00  -6.7494429e-01   8.3433056e-01  -1.0717226e+00   1.0875233e+00   3.4464687e-01   1.8014446e+00  -9.6391386e-01   1.9961165e+00  -8.5890657e-01   1.2513832e+00  -1.1041190e+00   6.6755861e-01  -8.2894528e-01   2.0502910e+00  -1.6234246e+00   1.2401124e+00   4.4409501e-01   5.2318948e-01  -1.5628162e+00  -6.1964876e-01  -1.0708076e+00  -5.4510993e-01   1.1472294e-01  -1.6265828e-01   3.8085597e-01   1.3205552e-01  -4.7493202e-01
   6.2153224e-02  -3.4976470e-01  -1.2556084e+00   2.0554579e-01  -4.1991650e-01   7.8755099e-01  -6.8591612e-01   1.3739363e+00  -1.0612113e+00   8.8113607e-01  -1.3454897e+00   8.7435490e-01  -6.4024066e-01   1.3433708e+00  -1.0768753e+00   1.3570493e+00  -5.5207860e-01   2.7754439e-01   4.0802312e-01  -6.6638347e-02  -2.1414482e-01  -8.6003798e-01  -6.0930925e-01  -5.9895563e-01   5.3874839e-01  -1.1499464e-01   9.3337870e-01  -1.7743170e-01   8.0143083e-01  -1.3981890e-01   7.2431303e-01  -5.2080857e-01  -3.8001251e-01  -1.5123184e+00  -8.2808848e-02  -5.4066830e-01   1.4521367e+00  -2.8135951e-02   5.9442282e-01  -1.2618305e+00  -5.7058584e-01  -1.5484304e+00   6.9010765e-01  -2.1857034e+00   1.7720133e+00   1.0956818e-01   1.9314328e+00  -6.9715046e-01   8.1395358e-01  -9.3023121e-01   1.0315311e+00   5.3599752e-01   1.6485250e+00  -9.6263825e-01   1.7940486e+00  -8.5644841e-01   1.2144879e+00  -1.0437835e+00   6.0561264e-01  -7.9696696e-01   1.9378910e+00  -1.5877072e+00   1.1555242e+00   5.3275437e-01   5.6347287e-01  -1.4490424e+00  -5.6050407e-01  -9.5280599e-01  -4.5435333e-01   1.0338230e-01  -1.4092814e-01   4.1011775e-01   1.3596601e-01  -3.6918795e-01
   8.3932964e-02  -3.8283316e-01  -1.1647038e+00   9.5197050e-02  -3.6933199e-01   6.9413653e-01  -6.6059205e-01   1.3117131e+00  -1.0212239e+00   9.1028902e-01  -1.2419378e+00   7.5485357e-01  -5.9850052e-01   1.1042521e+00  -1.0801373e+00   1.2555996e+00  -5.5962465e-01   3.0270084e-01   5.6019982e-01  -5.9361371e-02  -1.9374726e-01  -8.2938859e-01  -6.7511586e-01  -5.2092466e-01   5.2897033e-01  -4.8318776e-02   8.9180538e-01  -1.5839449e-01   8.1704649e-01  -1.0586539e-01   7.4232158e-01  -4.9252013e-01  -5.1784268e-01  -1.3694792e+00  -1.9169823e-01  -5.2748535e-01   1.3906893e+00   3.4891096e-02   6.1815312e-01  -1.1445528e+00  -7.1185127e-01  -1.3834618e+00   5.1827362e-01  -2.1120888e+00   1.5974820e+00   1.0920605e-01   1.7536116e+00  -7.1154580e-01   7.9155162e-01  -7.7176872e-01   9.8090633e-01   7.3587676e-01   1.4810925e+00  -9.4918254e-01   1.5774903e+00  -8.5162452e-01   1.1731361e+00  -9.7687629e-01   5.3108820e-01  -7.5669298e-01   1.8090463e+00  -1.5449819e+00   1.0612515e+00   6.2970319e-01   6.0021790e-01  -1.3299871e+00  -4.9965087e-01  -8.3944169e-01  -3.6720160e-01   8.6357949e-02  -1.1906603e-01   4.3045196e-01   1.4458617e-01  -2.6908043e-01
   1.0969987e-01  -4.0439746e-01  -1.0627516e+00  -1.6992063e-02  -3.1771419e-01   5.9356305e-01  -6.3411966e-01   1.2378305e+00  -9.8181889e-01   9.2811325e-01  -1.1230141e+00   6.3307079e-01  -5.4565427e-01   8.5253962e-01  -1.0807028e+00   1.1464999e+00  -5.5388007e-01   3.1886628e-01   7.1045389e-01  -5.0358266e-02  -1.7836205e-01  -7.8646753e-01  -7.3261086e-01  -4.3629596e-01   5.1649835e-01   1.5456110e-02   8.4126058e-01  -1.4457879e-01   8.2518199e-01  -7.3922486e-02   7.5612238e-01  -4.5607809e-01  -6.4944265e-01  -1.2132150e+00  -2.9663739e-01  -5.1185218e-01   1.3182236e+00   9.4523459e-02   6.3745918e-01  -1.0162243e+00  -8.4777257e-01  -1.2051634e+00   3.4003874e-01  -2.0257398e+00   1.4085325e+00   1.1652001e-01   1.5641175e+00  -7.2091470e-01   7.6564136e-01  -5.9801361e-01   9.4164148e-01   9.4084063e-01   1.3041206e+00  -9.2578397e-01   1.3503896e+00  -8.4746764e-01   1.1262219e+00  -9.0330109e-01   4.4704595e-01  -7.0705107e-01   1.6677646e+00  -1.4967033e+00   9.5790627e-01   7.3123863e-01   6.3050058e-01  -1.2102980e+00  -4.3999860e-01  -7.3426399e-01  -2.8612230e-01   6.7168578e-02  -9.6121401e-02   4.4012025e-01   1.5447208e-01  -1.7783735e-01
   1.4184855e-01  -4.1126038e-01  -9.4991721e-01  -1.2614538e-01  -2.6694061e-01   4.8756509e-01  -6.0932095e-01   1.1517257e+00  -9.4587512e-01   9.3286078e-01  -9.8965259e-01   5.1314108e-01  -4.8316599e-01   5.9427498e-01  -1.0814703e+00   1.0303504e+00  -5.3257670e-01   3.2536505e-01   8.5388504e-01  -3.7017836e-02  -1.6960867e-01  -7.3003508e-01  -7.7732022e-01  -3.4550597e-01   5.0339173e-01   7.4698911e-02   7.8231679e-01  -1.3736416e-01   8.2467912e-01  -4.6962275e-02   7.6347373e-01  -4.1002984e-01  -7.6927210e-01  -1.0461314e+00  -3.9388014e-01  -4.9638893e-01   1.2353685e+00   1.4749984e-01   6.4972542e-01  -8.7779267e-01  -9.7381701e-01  -1.0170419e+00   1.6029255e-01  -1.9288550e+00   1.2103853e+00   1.2957613e-01   1.3661861e+00  -7.2820653e-01   7.3494808e-01  -4.1079594e-01   9.1911291e-01   1.1472145e+00   1.1226955e+00  -8.9491422e-01   1.1168928e+00  -8.4670950e-01   1.0731909e+00  -8.2315375e-01   3.5677670e-01  -6.4740260e-01   1.5182739e+00  -1.4439910e+00   8.4649967e-01   8.3374225e-01   6.5197919e-01  -1.0942374e+00  -3.8392355e-01  -6.4008583e-01  -2.1298672e-01   4.9208106e-02  -7.1242942e-02   4.3752144e-01   1.6226427e-01  -9.7932829e-02
   1.8234603e-01  -4.0139420e-01  -8.2694216e-01  -2.2763331e-01  -2.1890719e-01   3.7779520e-01  -5.8889337e-01   1.0532071e+00  -9.1561760e-01   9.2361204e-01  -8.4319116e-01   3.9882784e-01  -4.1287978e-01   3.3551161e-01  -1.0848799e+00   9.0822445e-01  -4.9416234e-01   3.2161944e-01   9.8564844e-01  -1.7283991e-02  -1.6848238e-01  -6.5951903e-01  -8.0537768e-01  -2.4925084e-01   4.9145167e-01   1.2784986e-01   7.1561174e-01  -1.3797720e-01   8.1450121e-01  -2.7785257e-02   7.6233213e-01  -3.5343929e-01  -8.7237735e-01  -8.7120064e-01  -4.8010959e-01  -4.8372908e-01   1.1429215e+00   1.9089882e-01   6.5270035e-01  -7.3063786e-01  -1.0858754e+00  -8.2295348e-01  -1.6326025e-02  -1.8239558e+00   1.0082215e+00   1.4622252e-01   1.1631137e+00  -7.3629971e-01   6.9849764e-01  -2.1215756e-01   9.1781728e-01   1.3511933e+00   9.4179229e-01  -8.5907973e-01   8.8119625e-01  -8.5156198e-01   1.0141114e+00  -7.3675425e-01   2.6361792e-01  -5.7759906e-01   1.3648292e+00  -1.3875461e+00   7.2847955e-01   9.3384795e-01   6.6309778e-01  -9.8543401e-01  -3.3309110e-01  -5.5880018e-01  -1.4893635e-01   3.5533100e-02  -4.3803647e-02   4.2124383e-01   1.6489194e-01  -3.0920461e-02
   2.3252475e-01  -3.7396157e-01  -6.9518060e-01  -3.1734360e-01  -1.7545093e-01   2.6572340e-01  -5.7522590e-01   9.4249504e-01  -8.9243568e-01   9.0033388e-01  -6.8538392e-01   2.9338395e-01  -3.3688248e-01   8.2068443e-02  -1.0927151e+00   7.8167331e-01  -4.3794036e-01   3.0712282e-01   1.1011732e+00   1.0227560e-02  -1.7527116e-01  -5.7510490e-01  -8.1376035e-01  -1.4854014e-01   4.8208510e-01   1.7346024e-01   6.4179658e-01  -1.4742315e-01   7.9375612e-01  -1.8839956e-02   7.5095510e-01  -2.8598178e-01  -9.5461894e-01  -6.9169176e-01  -5.5263913e-01  -4.7633184e-01   1.0418169e+00   2.2233200e-01   6.4463919e-01  -5.7660258e-01  -1.1804603e+00  -6.2695349e-01  -1.8564183e-01  -1.7137822e+00   8.0693769e-01   1.6424816e-01   9.5814740e-01  -7.4778343e-01   6.5568488e-01  -4.4146782e-03   9.4115507e-01   1.5489484e+00   7.6606070e-01  -8.2062942e-01   6.4739429e-01  -8.6354340e-01   9.4969296e-01  -6.4465535e-01   1.7078113e-01  -4.9799234e-01   1.2115248e+00  -1.3276092e+00   6.0573875e-01   1.0285779e+00   6.6322147e-01  -8.8669104e-01  -2.8834045e-01  -4.9126351e-01  -9.4301105e-02   2.8673454e-02  -1.3509274e-02   3.9012229e-01   1.5975230e-01   2.2667288e-02
   2.9294939e-01  -3.2920973e-01  -5.5659877e-01  -3.9192002e-01  -1.3827472e-01   1.5255667e-01  -5.7023887e-01   8.2025005e-01  -8.7677614e-01   8.6387379e-01  -5.1837914e-01   1.9945569e-01  -2.5735621e-01  -1.6071062e-01  -1.1059716e+00   6.5269215e-01  -3.6416094e-01   2.8142579e-01   1.1963754e+00   4.6199633e-02  -1.8953018e-01  -4.7777967e-01  -8.0047684e-01  -4.4727968e-02   4.7620113e-01   2.1023412e-01   5.6149836e-01  -1.6642146e-01   7.6172550e-01  -2.2061275e-02   7.2798939e-01  -2.0800099e-01  -1.0128554e+00  -5.1108675e-01  -6.0957353e-01  -4.7630410e-01   9.3309660e-01   2.4009748e-01   6.2441768e-01  -4.1799335e-01  -1.2548624e+00  -4.3313594e-01  -3.4412448e-01  -1.6011704e+00   6.1092587e-01   1.8153615e-01   7.5438513e-01  -7.6477270e-01   6.0631247e-01   2.0980413e-01   9.9126346e-01   1.7367386e+00   5.9963818e-01  -7.8158973e-01   4.1933246e-01  -8.8336580e-01   8.8124879e-01  -5.4762821e-01   8.1201507e-02  -4.0939985e-01   1.0621313e+00  -1.2639600e+00   4.8058422e-01   1.1154426e+00   6.5268691e-01  -7.9986213e-01  -2.4964897e-01  -4.3725865e-01  -4.8580932e-02   3.0481217e-02   1.9521309e-02   3.4329899e-01   1.4485450e-01   6.3342286e-02
   3.6337319e-01  -2.6827809e-01  -4.1373321e-01  -4.4894811e-01  -1.0887763e-01   3.9186926e-02  -5.7525828e-01   6.8757800e-01  -8.6811861e-01   8.1589011e-01  -3.4466776e-01   1.1902884e-01  -1.7643472e-01  -3.8817688e-01  -1.1248076e+00   5.2364448e-01  -2.7405354e-01   2.4414090e-01   1.2678560e+00   9.0661438e-02  -2.1011480e-01  -3.6932554e-01  -7.6469192e-01   6.0484799e-02   4.7415021e-01   2.3707310e-01   4.7530321e-01  -1.9534859e-01   7.1789959e-01  -3.8736789e-02   6.9254151e-01  -1.2052162e-01  -1.0450706e+00  -3.3298459e-01  -6.4991399e-01  -4.8524400e-01   8.1788388e-01   2.4328402e-01   5.9160987e-01  -2.5754818e-01  -1.3072601e+00  -2.4547264e-01  -4.8902186e-01  -1.4889284e+00   4.2388797e-01   1.9620088e-01   5.5468324e-01  -7.8876969e-01   5.5059651e-01   4.2756418e-01   1.0689033e+00   1.9110208e+00   4.4599763e-01  -7.4354073e-01   2.0047358e-01  -9.1089066e-01   8.1060055e-01  -4.4662615e-01  -2.5815644e-03  -3.1303122e-01   9.1995946e-01  -1.1959648e+00   3.5566643e-01   1.1925049e+00   6.3276127e-01  -7.2580614e-01  -2.1618196e-01  -3.9554175e-01  -1.0495512e-02   4.2031052e-02   5.4715307e-02   2.8028706e-01   1.1892167e-01   9.2602285e-02
   4.4278503e-01  -1.9296431e-01  -2.6960659e-01  -4.8707068e-01  -8.8494062e-02  -7.3827028e-02  -5.9093094e-01   5.4601723e-01  -8.6503398e-01   7.5872302e-01  -1.6701066e-01   5.3411246e-02  -9.6075296e-02  -5.9656369e-01  -1.1485702e+00   3.9714682e-01  -1.6979408e-01   1.9496870e-01   1.3130757e+00   1.4309645e-01  -2.3526954e-01  -2.5225871e-01  -7.0677584e-01   1.6508246e-01   4.7571183e-01   2.5312126e-01   3.8376367e-01  -2.3419141e-01   6.6201997e-01  -6.9409489e-02   6.4422751e-01  -2.5214061e-02  -1.0504387e+00  -1.6099560e-01  -6.7359799e-01  -5.0411582e-01   6.9736481e-01   2.3182041e-01   5.4652596e-01  -9.8367094e-02  -1.3367798e+00  -6.7658543e-02  -6.1843657e-01  -1.3797101e+00   2.4869991e-01   2.0669997e-01   3.6158121e-01  -8.2057714e-01   4.8913843e-01   6.4568448e-01   1.1734057e+00   2.0685580e+00   3.0783928e-01  -7.0754397e-01  -6.2164059e-03  -9.4515526e-01   7.3993397e-01  -3.4273266e-01  -7.8507423e-02  -2.1038842e-01   7.8776837e-01  -1.1226673e+00   2.3387051e-01   1.2584103e+00   6.0551072e-01  -6.6442072e-01  -1.8642735e-01  -3.6397117e-01   2.1898151e-02   6.3580827e-02   9.1050864e-02   2.0103479e-01   8.1447483e-02   1.1279381e-01
   5.2953468e-01  -1.0549046e-01  -1.2760200e-01  -5.0602187e-01  -7.8043238e-02  -1.8624278e-01  -6.1718472e-01   3.9750592e-01  -8.6531915e-01   6.9521628e-01   1.1644914e-02   3.2428352e-03  -1.7956451e-02  -7.8312613e-01  -1.1758935e+00   2.7591942e-01  -5.4405764e-02   1.3374255e-01   1.3304929e+00   2.0258783e-01  -2.6276453e-01  -1.2971558e-01  -6.2827410e-01   2.6680074e-01   4.8013209e-01   2.5781105e-01   2.8742717e-01  -2.8251268e-01   5.9412645e-01  -1.1382224e-01   5.8319996e-01   7.5687617e-02  -1.0293283e+00   1.3719646e-03  -6.8146993e-01  -5.3316499e-01   5.7277582e-01   2.0646964e-01   4.9020769e-01   5.6194290e-02  -1.3435113e+00   9.7029432e-02  -7.3134060e-01  -1.2758974e+00   8.7331220e-02   2.1191524e-01   1.7724322e-01  -8.6026527e-01   4.2286621e-01   8.6085485e-01   1.3026848e+00   2.2065227e+00   1.8702863e-01  -6.7412533e-01  -1.9835664e-01  -9.8446430e-01   6.7161475e-01  -2.3710133e-01  -1.4503957e-01  -1.0315325e-01   6.6771029e-01  -1.0429220e+00   1.1817525e-01   1.3123860e+00   5.7359169e-01  -6.1475010e-01  -1.5840389e-01  -3.3970858e-01   5.1027998e-02   9.4596132e-02   1.2710975e-01   1.0598610e-01   3.2706305e-02   1.2690578e-01
   6.2151408e-01  -8.2993619e-03   8.6984523e-03  -5.0657893e-01  -7.8090202e-02  -2.9808450e-01  -6.5323342e-01   2.4433031e-01  -8.6619396e-01   6.2850475e-01   1.8825054e-01  -3.1474363e-02   5.6591082e-02  -9.4622303e-01  -1.2048514e+00   1.6261422e-01   6.8402041e-02   6.0488689e-02   1.3196601e+00   2.6797759e-01  -2.9006708e-01  -5.2915923e-03  -5.3179897e-01   3.6322581e-01   4.8620724e-01   2.5090610e-01   1.8688285e-01  -3.3943225e-01   5.1460444e-01  -1.7090619e-01   5.1015126e-01   1.7951062e-01  -9.8324657e-01   1.5083014e-01  -6.7518569e-01  -5.7187766e-01   4.4539862e-01   1.6877144e-01   4.2438235e-01   2.0266318e-01  -1.3284825e+00   2.4585521e-01  -8.2753152e-01  -1.1794964e+00  -5.9174668e-02   2.1119969e-01   3.4198054e-03  -9.0719027e-01   3.5295134e-01   1.0697928e+00   1.4533242e+00   2.3225935e+00   8.4582079e-02  -6.4331055e-01  -3.7421036e-01  -1.0265378e+00   6.0798239e-01  -1.3089550e-01  -2.0117808e-01   6.9231280e-03   5.6131660e-01  -9.5555759e-01   1.1490334e-02   1.3542111e+00   5.3998637e-01  -5.7515455e-01  -1.2992311e-01  -3.1947530e-01   7.9583872e-02   1.3383591e-01   1.6117465e-01  -3.8662068e-03  -2.6280236e-02   1.3831138e-01
   7.1636536e-01   9.6098684e-02   1.3570168e-01  -4.9043939e-01  -8.8821269e-02  -4.0956650e-01  -6.9762490e-01   8.9055740e-02  -8.6454139e-01   5.6178453e-01   3.5973921e-01  -5.1330901e-02   1.2661638e-01  -1.0853345e+00  -1.2331447e+00   5.9634231e-02   1.9444623e-01  -2.4504877e-02   1.2812680e+00   3.3801784e-01  -3.1453333e-01   1.1715707e-01  -4.2085168e-01   4.5191958e-01   4.9240544e-01   2.3253705e-01   8.2818769e-02  -4.0362761e-01   4.2422774e-01  -2.3881552e-01   4.2629328e-01   2.8330209e-01  -9.1473267e-01   2.8442874e-01  -6.5706096e-01  -6.1898885e-01   3.1655928e-01   1.2093916e-01   3.5137808e-01   3.3761265e-01  -1.2936001e+00   3.7672260e-01  -9.0753756e-01  -1.0920501e+00  -1.9066039e-01   2.0438924e-01  -1.5856967e-01  -9.6005604e-01   2.8071084e-01   1.2694218e+00   1.6207348e+00   2.4150407e+00   6.9644350e-04  -6.1470524e-01  -5.3271101e-01  -1.0686992e+00   5.5114164e-01  -2.5236942e-02  -2.4644253e-01   1.1811610e-01   4.6951499e-01  -8.5955737e-01  -8.3517052e-02   1.3841603e+00   5.0770857e-01  -5.4352323e-01  -9.8876454e-02  -2.9984275e-01   1.1026778e-01   1.7949050e-01   1.9136229e-01  -1.2694333e-01  -9.3816079e-02   1.5047863e-01
   8.1168908e-01   2.0522982e-01   2.5000436e-01  -4.6003967e-01  -1.1003452e-01  -5.2099853e-01  -7.4832809e-01  -6.5556813e-02  -8.5716897e-01   4.9808652e-01   5.2310557e-01  -5.7452973e-02   1.9154266e-01  -1.2010114e+00  -1.2583054e+00  -3.1037029e-02   3.1931812e-01  -1.2062114e-01   1.2171351e+00   4.1150111e-01  -3.3360242e-01   2.3373497e-01  -2.9959148e-01   5.3056151e-01   4.9701339e-01   2.0322580e-01  -2.3920234e-02  -4.7335630e-01   3.2418901e-01  -3.1500691e-01   3.3331401e-01   3.8400883e-01  -8.2720810e-01   3.9966613e-01  -6.2987911e-01  -6.7253977e-01   1.8762905e-01   6.5720383e-02   2.7400628e-01   4.5783765e-01  -1.2415607e+00   4.8824531e-01  -9.7248482e-01  -1.0145749e+00  -3.0776035e-01   1.9178152e-01  -3.0783432e-01  -1.0170135e+00   2.0750541e-01   1.4570484e+00   1.7993807e+00   2.4828015e+00  -6.5183099e-02  -5.8760649e-01  -6.7345494e-01  -1.1080881e+00   5.0277287e-01   7.8832213e-02  -2.8083580e-01   2.2879967e-01   3.9266986e-01  -7.5423973e-01  -1.6459006e-01   1.4029254e+00   4.7950989e-01  -5.1750958e-01  -6.3518699e-02  -2.7753126e-01   1.4553970e-01   2.2935793e-01   2.1578020e-01  -2.6106447e-01  -1.6763678e-01   1.6667599e-01
   9.0522933e-01   3.1671679e-01   3.4859062e-01  -4.1833722e-01  -1.4114892e-01  -6.3268423e-01  -8.0285364e-01  -2.1664612e-01  -8.4106814e-01   4.4007057e-01   6.7548782e-01  -5.1432840e-02   2.5112772e-01  -1.2947601e+00  -1.2778946e+00  -1.0797977e-01   4.3864787e-01  -2.2685802e-01   1.1301370e+00   4.8735822e-01  -3.4497654e-01   3.4073562e-01  -1.7257082e-01   5.9709549e-01   4.9829376e-01   1.6389287e-01  -1.3228535e-01  -5.4650378e-01   2.1611262e-01  -3.9636182e-01   2.3331231e-01   4.7866297e-01  -7.2479069e-01   4.9458647e-01  -5.9667748e-01  -7.2998243e-01   6.0023286e-02   6.2313757e-03   1.9541891e-01   5.6052888e-01  -1.1757358e+00   5.7978380e-01  -1.0239440e+00  -9.4752442e-01  -4.1176098e-01   1.7408449e-01  -4.4388961e-01  -1.0757860e+00   1.3464511e-01   1.6305143e+00   1.9830596e+00   2.5255324e+00  -1.1426329e-01  -5.6113094e-01  -7.9666149e-01  -1.1418779e+00   4.6398187e-01   1.8037117e-01  -3.0479228e-01   3.3749032e-01   3.3063698e-01  -6.3941681e-01  -2.3003470e-01   1.4115165e+00   4.5761550e-01  -4.9476447e-01  -2.2714487e-02  -2.4969124e-01   1.8738187e-01   2.8104070e-01   2.3269141e-01  -4.0346252e-01  -2.4504131e-01   1.8969787e-01
   9.9502203e-01   4.2831061e-01   4.2900894e-01  -3.6858108e-01  -1.8123200e-01  -7.4482288e-01  -8.5840180e-01  -3.6135354e-01  -8.1365028e-01   3.8985962e-01   8.1425539e-01  -3.5246878e-02   3.0539746e-01  -1.3688705e+00  -1.2896796e+00  -1.7043676e-01   5.4836378e-01  -3.4179440e-01   1.0240785e+00   5.6472227e-01  -3.4677216e-01   4.3485788e-01  -4.4460445e-02   6.4986703e-01   4.9463842e-01   1.1584184e-01  -2.4099650e-01  -6.2065795e-01   1.0204170e-01  -4.7934648e-01   1.2871340e-01   5.6455687e-01  -6.1208274e-01   5.6785557e-01  -5.6053271e-01  -7.8832796e-01  -6.4804583e-02  -5.4224818e-02   1.1894896e-01   6.4342854e-01  -1.1000345e+00   6.5144405e-01  -1.0637712e+00  -8.9078506e-01  -5.0442859e-01   1.5233967e-01  -5.6661799e-01  -1.1338127e+00   6.3313217e-02   1.7883105e+00   2.1652190e+00   2.5436408e+00  -1.4828088e-01  -5.3434368e-01  -9.0310099e-01  -1.1674828e+00   4.3520651e-01   2.7854670e-01  -3.1912067e-01   4.4286249e-01   2.8282354e-01  -5.1551154e-01  -2.7883985e-01   1.4111473e+00   4.4351766e-01  -4.7314673e-01   2.3880095e-02  -2.1414187e-01   2.3710427e-01   3.3214298e-01   2.4066994e-01  -5.5083456e-01  -3.2304191e-01   2.2163436e-01
   1.0795015e+00   5.3791124e-01   4.8951287e-01  -3.1409233e-01  -2.2904795e-01  -8.5742622e-01  -9.1203051e-01  -4.9692884e-01  -7.7294105e-01   3.4892575e-01   9.3710435e-01  -1.1162453e-02   3.5456217e-01  -1.4262003e+00  -1.2917785e+00  -2.1835523e-01   6.4492602e-01  -4.6358555e-01   9.0351266e-01   6.4295930e-01  -3.3763045e-01   5.1339365e-01   8.0213374e-02   6.8774051e-01   4.8470146e-01   6.0718841e-02  -3.4854274e-01  -6.9321113e-01  -1.5603715e-02  -5.6020265e-01   2.2167272e-02   6.3939250e-01  -4.9394243e-01   6.1880929e-01  -5.2436423e-01  -8.4433108e-01  -1.8537667e-01  -1.1234527e-01   4.7943997e-02   7.0495278e-01  -1.0187457e+00   7.0403833e-01  -1.0939577e+00  -8.4370368e-01  -5.8781897e-01   1.2782598e-01  -6.7621630e-01  -1.1884019e+00  -5.4841572e-03   1.9296457e+00   2.3392826e+00   2.5382829e+00  -1.6936796e-01  -5.0637429e-01  -9.9399560e-01  -1.1827364e+00   4.1619260e-01   3.7262661e-01  -3.2494157e-01   5.4373998e-01   2.4824948e-01  -3.8361996e-01  -3.1075638e-01   1.4031150e+00   4.3784625e-01  -4.5089182e-01   7.5722165e-02  -1.6954648e-01   2.9520959e-01   3.8045034e-01   2.3873205e-01  -6.9943314e-01  -3.9852344e-01   2.6370568e-01
   1.1575649e+00   6.4358681e-01   5.2915364e-01  -2.5807363e-01  -2.8312296e-01  -9.7025568e-01  -9.6083492e-01  -6.2083328e-01  -7.1772081e-01   3.1803774e-01   1.0421571e+00   1.8363771e-02   3.9892727e-01  -1.4699324e+00  -1.2827669e+00  -2.5236363e-01   7.2551673e-01  -5.8999378e-01   7.7351623e-01   7.2166890e-01  -3.1677997e-01   5.7437360e-01   1.9730025e-01   7.1018391e-01   4.6750348e-01   4.4578060e-04  -4.5321381e-01  -7.6148504e-01  -1.3409955e-01  -6.3516021e-01  -8.3565774e-02   7.0139318e-01  -3.7524897e-01   6.4747160e-01  -4.9077070e-01  -8.9470071e-01  -3.0021292e-01  -1.6501069e-01  -1.4397680e-02   7.4426978e-01  -9.3636495e-01   7.3900872e-01  -1.1165006e+00  -8.0514986e-01  -6.6408337e-01   1.0195064e-01  -7.7313179e-01  -1.2368847e+00  -7.0937815e-02   2.0544652e+00   2.4989604e+00   2.5113267e+00  -1.7991251e-01  -4.7651065e-01  -1.0708962e+00  -1.1860327e+00   4.0604275e-01   4.6196502e-01  -3.2362372e-01   6.3906997e-01   2.2560757e-01  -2.4550873e-01  -3.2632405e-01   1.3886803e+00   4.4032925e-01  -4.2672658e-01   1.3138800e-01  -1.1550981e-01   3.6133188e-01   4.2407626e-01   2.2643083e-01  -8.4519750e-01  -4.6840433e-01   3.1617564e-01
   1.2286022e+00   7.4359924e-01   5.4781944e-01  -2.0345681e-01  -3.4182530e-01  -1.0827885e+00  -1.0021295e+00  -7.3083519e-01  -6.4760333e-01   2.9727236e-01   1.1280563e+00   5.0791926e-02   4.3880857e-01  -1.5033240e+00  -1.2617457e+00  -2.7368455e-01   7.8817482e-01  -7.1845418e-01   6.3943190e-01   8.0065913e-01  -2.8404986e-01   6.1666108e-01   3.0321199e-01   7.1731538e-01   4.4249899e-01  -6.2870317e-02  -5.5316263e-01  -8.2287424e-01  -2.5051980e-01  -7.0065957e-01  -1.8573748e-01   7.4937165e-01  -2.6067453e-01   6.5454096e-01  -4.6190953e-01  -9.3632435e-01  -4.0786251e-01  -2.0945614e-01  -6.5179736e-02   7.6132638e-01  -8.5740965e-01   7.5831885e-01  -1.1332963e+00  -7.7360915e-01  -7.3528504e-01   7.6133914e-02  -8.5799270e-01  -1.2767670e+00  -1.3242357e-01   2.1634212e+00   2.6385205e+00   2.4652737e+00  -1.8242221e-01  -4.4426592e-01  -1.1355419e+00  -1.1764210e+00   4.0333421e-01   5.4598320e-01  -3.1672042e-01   7.2788805e-01   2.1332330e-01  -1.0355144e-01  -3.2684534e-01   1.3689595e+00   4.4984800e-01  -3.9992484e-01   1.8868119e-01  -5.2590601e-02   4.3425531e-01   4.6156604e-01   2.0390636e-01  -9.8392051e-01  -5.2979129e-01   3.7835056e-01
   1.2924926e+00   8.3643401e-01   5.4622209e-01  -1.5279150e-01  -4.0345395e-01  -1.1942117e+00  -1.0336237e+00  -8.2509238e-01  -5.6305349e-01   2.8608560e-01   1.1940422e+00   8.3604512e-02   4.7446236e-01  -1.5294678e+00  -1.2283760e+00  -2.8398884e-01   8.3186924e-01  -8.4617257e-01   5.0659609e-01   8.7990165e-01  -2.3983652e-01   6.3999218e-01   3.9505648e-01   7.0990860e-01   4.0960479e-01  -1.2704492e-01  -6.4649338e-01  -8.7499792e-01  -3.6186350e-01  -7.5357115e-01  -2.8173635e-01   7.8275353e-01  -1.5447617e-01   6.4134872e-01  -4.3942326e-01  -9.6649063e-01  -5.0694275e-01  -2.4342147e-01  -1.0194150e-01   7.5682616e-01  -7.8622914e-01   7.6432347e-01  -1.1460621e+00  -7.4730206e-01  -8.0323821e-01   5.1695404e-02  -9.3153620e-01  -1.3058701e+00  -1.8946243e-01   2.2578008e+00   2.7529981e+00   2.4031401e+00  -1.7939818e-01  -4.0941918e-01  -1.1897085e+00  -1.1536530e+00   4.0629518e-01   6.2415016e-01  -3.0590487e-01   8.0928337e-01   2.0961594e-01   3.9387581e-02  -3.1430555e-01   1.3448372e+00   4.6458030e-01  -3.7030476e-01   2.4483669e-01   1.7768082e-02   5.1201212e-01   4.9195453e-01   1.7188895e-01  -1.1114427e+00  -5.8012080e-01   4.4866049e-01
   1.3495767e+00   9.2082995e-01   5.2583796e-01  -1.0817272e-01  -4.6632820e-01  -1.3034439e+00  -1.0535779e+00  -9.0221745e-01  -4.6534729e-01   2.8343451e-01   1.2399985e+00   1.1440641e-01   5.0603622e-01  -1.5510862e+00  -1.1828870e+00  -2.8520840e-01   8.5651129e-01  -9.7024769e-01   3.8006645e-01   9.5947117e-01  -1.8503165e-01   6.4496314e-01   4.7071773e-01   6.8935925e-01   3.6919039e-01  -1.8993360e-01  -7.3136663e-01  -9.1584927e-01  -4.6519786e-01  -7.9139692e-01  -3.6920783e-01   8.0156082e-01  -6.0321872e-02   6.0979491e-01  -4.2441207e-01  -9.8309422e-01  -5.9618396e-01  -2.6527464e-01  -1.2276682e-01   7.3216265e-01  -7.2681743e-01   7.5962585e-01  -1.1562819e+00  -7.2432059e-01  -8.6938024e-01   2.9748793e-02  -9.9453944e-01  -1.3224581e+00  -2.4165994e-01   2.3394150e+00   2.8383352e+00   2.3283083e+00  -1.7322332e-01  -3.7203276e-01  -1.2350588e+00  -1.1181838e+00   4.1302115e-01   6.9596559e-01  -2.9290587e-01   8.8237190e-01   2.1256310e-01   1.8010575e-01  -2.9124552e-01   1.3169053e+00   4.8221463e-01  -3.3817643e-01   2.9680020e-01   9.3380208e-02   5.9204954e-01   5.1478010e-01   1.3165766e-01  -1.2238607e+00  -6.1727995e-01   5.2481317e-01
   1.4006004e+00   9.9580420e-01   4.8881413e-01  -7.1200007e-02  -5.2887021e-01  -1.4091831e+00  -1.0609326e+00  -9.6132254e-01  -3.5648312e-01   2.8793485e-01   1.2664589e+00   1.4101643e-01   5.3354407e-01  -1.5703719e+00  -1.1260620e+00  -2.7932595e-01   8.6291159e-01  -1.0878059e+00   2.6436807e-01   1.0394756e+00  -1.2092202e-01   6.3297267e-01   5.2888597e-01   6.5761686e-01   3.2203663e-01  -2.4954699e-01  -8.0611055e-01  -9.4392918e-01  -5.5780785e-01  -8.1243937e-01  -4.4616302e-01   8.0636562e-01   1.8836623e-02   5.6226922e-01  -4.1744636e-01  -9.8480623e-01  -6.7447649e-01  -2.7410154e-01  -1.2636359e-01   6.8932046e-01  -6.8263708e-01   7.4693550e-01  -1.1651722e+00  -7.0277195e-01  -9.3468313e-01   1.1112517e-02  -1.0477581e+00  -1.3253456e+00  -2.8863405e-01   2.4104535e+00   2.8914475e+00   2.2443504e+00  -1.6606783e-01  -3.3245101e-01  -1.2730020e+00  -1.0711314e+00   4.2170716e-01   7.6094748e-01  -2.7944361e-01   9.4628341e-01   2.2016955e-01   3.1523193e-01  -2.6059996e-01   1.2854320e+00   5.0021399e-01  -3.0425136e-01   3.4155489e-01   1.7151163e-01   6.7144842e-01   5.3006185e-01   8.4962016e-02  -1.3177350e+00  -6.3970130e-01   6.0400094e-01
   1.4466344e+00   1.0606678e+00   4.3785140e-01  -4.2963177e-02  -5.8967331e-01  -1.5099721e+00  -1.0553962e+00  -1.0020415e+00  -2.3905650e-01   2.9803646e-01   1.2745711e+00   1.6154769e-01   5.5686543e-01  -1.5888916e+00  -1.0592111e+00  -2.6816681e-01   8.5269103e-01  -1.1961380e+00   1.6327402e-01   1.1199831e+00  -4.9073607e-02   6.0612789e-01   5.6904552e-01   6.1709032e-01   2.6926908e-01  -3.0415395e-01  -8.6932674e-01  -9.5835212e-01  -6.3734069e-01  -8.1592425e-01  -5.1106843e-01   7.9822442e-01   8.0834478e-02   5.0156400e-01  -4.1861334e-01  -9.7119543e-01  -7.4091777e-01  -2.6975724e-01  -1.1211154e-01   6.3075790e-01  -6.5646520e-01   7.2893605e-01  -1.1736679e+00  -6.8091818e-01  -9.9960920e-01  -3.7571494e-03  -1.0918769e+00  -1.3139800e+00  -3.2994261e-01   2.4733194e+00   2.9102269e+00   2.1548446e+00  -1.5981403e-01  -2.9128489e-01  -1.3045768e+00  -1.0142047e+00   4.3087039e-01   8.1862572e-01  -2.6716700e-01   1.0001653e+00   2.3043952e-01   4.4139764e-01  -2.2551408e-01   1.2503594e+00   5.1609907e-01  -2.6952949e-01   3.7646041e-01   2.4910632e-01   7.4717102e-01   5.3824958e-01   3.3915609e-02  -1.3902811e+00  -6.4642665e-01   6.8313912e-01
   1.4889670e+00   1.1150311e+00   3.7607604e-01  -2.4050183e-02  -6.4755035e-01  -1.6042790e+00  -1.0374867e+00  -1.0245294e+00  -1.1611017e-01   3.1219839e-01   1.2660194e+00   1.7447423e-01   5.7576495e-01  -1.6075548e+00  -9.8412997e-01  -2.5321633e-01   8.2815652e-01  -1.2928235e+00   7.9636031e-02   1.2009536e+00   2.8787934e-02   5.6712484e-01   5.9142631e-01   5.7053476e-01   2.1227317e-01  -3.5236234e-01  -9.1998023e-01  -9.5891298e-01  -7.0193369e-01  -8.0206550e-01  -5.6291074e-01   7.7860379e-01   1.2430435e-01   4.3078547e-01  -4.2758823e-01  -9.4278879e-01  -7.9485530e-01  -2.5287444e-01  -8.0077319e-02   5.5928331e-01  -6.5027112e-01   7.0817166e-01  -1.1824234e+00  -6.5729982e-01  -1.0641119e+00  -1.4804787e-02  -1.1274759e+00  -1.2884926e+00  -3.6502249e-01   2.5304466e+00   2.8934999e+00   2.0631994e+00  -1.5600187e-01  -2.4938527e-01  -1.3303715e+00  -9.4960458e-01   4.3953770e-01   8.6854278e-01  -2.5759572e-01   1.0432039e+00   2.4144989e-01   5.5539673e-01  -1.8915362e-01   1.2113272e+00   5.2772193e-01  -2.3517866e-01   3.9956670e-01   3.2302030e-01   8.1631111e-01   5.4015552e-01  -1.9127554e-02  -1.4395270e+00  -6.3713587e-01   7.5911170e-01
   1.5289729e+00   1.1587999e+00   3.0690911e-01  -1.4576172e-02  -7.0155827e-01  -1.6905837e+00  -1.0085198e+00  -1.0294399e+00   9.0275950e-03   3.2904574e-01   1.2429173e+00   1.7868247e-01   5.8992871e-01  -1.6266477e+00  -9.0304617e-01  -2.3548541e-01   7.9215291e-01  -1.3758349e+00   1.5275265e-02   1.2821825e+00   1.1088922e-01   5.1911184e-01   5.9692874e-01   5.2092912e-01   1.5259841e-01  -3.9317021e-01  -9.5746491e-01  -9.4610742e-01  -7.5031511e-01  -7.7206520e-01  -6.0123143e-01   7.4930527e-01   1.4862921e-01   3.5326710e-01  -4.4372216e-01  -9.0106360e-01  -8.3592245e-01  -2.2482750e-01  -3.0997714e-02   4.7793701e-01  -6.6513584e-01   6.8695655e-01  -1.1918267e+00  -6.3083396e-01  -1.1276774e+00  -2.2382533e-02  -1.1550157e+00  -1.2497142e+00  -3.9315126e-01   2.5841194e+00   2.8409605e+00   1.9724958e+00  -1.5579483e-01  -2.0780616e-01  -1.3504884e+00  -8.7990901e-01   4.4737663e-01   9.1026225e-01  -2.5206730e-01   1.0746600e+00   2.5141945e-01   6.5432742e-01  -1.5452573e-01   1.1677164e+00   5.3350022e-01  -2.0242051e-01   4.0986827e-01   3.9024272e-01   8.7632378e-01   5.3687658e-01  -7.1703171e-02  -1.4644248e+00  -6.1213986e-01   8.2900121e-01
   1.5679677e+00   1.1921626e+00   2.3393774e-01  -1.4234310e-02  -7.5099826e-01  -1.7674657e+00  -9.7054029e-01  -1.0178835e+00   1.3290542e-01   3.4749427e-01   1.2076762e+00   1.7350441e-01   5.9900939e-01  -1.6459210e+00  -8.1855381e-01  -2.1544040e-01   7.4790084e-01  -1.4436138e+00  -2.9060131e-02   1.3632612e+00   1.9550517e-01   4.6554416e-01   5.8702719e-01   4.7135126e-01   9.1859335e-02  -4.2598379e-01  -9.8163951e-01  -9.2110211e-01  -7.8187079e-01  -7.2804582e-01  -6.2612808e-01   7.1239286e-01   1.5384841e-01   2.7248573e-01  -4.6613938e-01  -8.4837050e-01  -8.6406458e-01  -1.8765241e-01   3.3766759e-02   3.8988614e-01  -7.0121956e-01   6.6730988e-01  -1.2020268e+00  -6.0087854e-01  -1.1894035e+00  -2.7223414e-02  -1.1748400e+00  -1.1991489e+00  -4.1343832e-01   2.6363063e+00   2.7530987e+00   1.8853695e+00  -1.5996623e-01  -1.6775807e-01  -1.3645613e+00  -8.0794907e-01   4.5475280e-01   9.4338435e-01  -2.5169301e-01   1.0939145e+00   2.5876915e-01   7.3571288e-01  -1.2432146e-01   1.1187134e+00   5.3258967e-01  -1.7243258e-01   4.0747070e-01   4.4808703e-01   9.2521333e-01   5.2971327e-01  -1.2136460e-01  -1.4649055e+00  -5.7233811e-01   8.9028519e-01
   1.6070606e+00   1.2155701e+00   1.6079125e-01  -2.2368227e-02  -7.9539445e-01  -1.8336855e+00  -9.2620149e-01  -9.9136880e-01   2.5210270e-01   3.6683321e-01   1.1628661e+00   1.5873125e-01   6.0267606e-01  -1.6647189e+00  -7.3353049e-01  -1.9300500e-01   6.9882962e-01  -1.4951135e+00  -5.3669606e-02   1.4435607e+00   2.8103325e-01   4.1003516e-01   5.6365761e-01   4.2485639e-01   3.1637515e-02  -4.5060233e-01  -9.9283150e-01  -8.8565591e-01  -7.9667118e-01  -6.7291853e-01  -6.3822291e-01   6.7012265e-01   1.4053342e-01   1.9197985e-01  -4.9383632e-01  -7.8779105e-01  -8.7955263e-01  -1.4392653e-01   1.1230387e-01   2.9833361e-01  -7.5778249e-01   6.5091476e-01  -1.2129727e+00  -5.6725928e-01  -1.2481046e+00  -3.0382608e-02  -1.1871975e+00  -1.1389069e+00  -4.2485062e-01   2.6885216e+00   2.6311407e+00   1.8039331e+00  -1.6890517e-01  -1.3055189e-01  -1.3718274e+00  -7.3667851e-01   4.6270773e-01   9.6756914e-01  -2.5732520e-01   1.1005175e+00   2.6216838e-01   7.9760268e-01  -1.0079006e-01   1.0633845e+00   5.2498099e-01  -1.4627224e-01   3.9365312e-01   4.9434241e-01   9.6166566e-01   5.2008840e-01  -1.6580072e-01  -1.4418736e+00  -5.1914540e-01   9.4098630e-01
   1.6470241e+00   1.2297080e+00   9.1021005e-02  -3.8066204e-02  -8.3445567e-01  -1.8882557e+00  -8.7859964e-01  -9.5173270e-01   3.6336791e-01   3.8676053e-01   1.1110756e+00   1.3460553e-01   6.0066306e-01  -1.6821268e+00  -6.5103906e-01  -1.6763610e-01   6.4841002e-01  -1.5298115e+00  -5.9810694e-02   1.5222401e+00   3.6604297e-01   3.5620737e-01   5.2909595e-01   3.8436288e-01  -2.6609357e-02  -4.6717388e-01  -9.9181068e-01  -8.4199900e-01  -7.9545742e-01  -6.1019629e-01  -6.3860041e-01   6.2487131e-01   1.0965127e-01   1.1526638e-01  -5.2577680e-01  -7.2294074e-01  -8.8298273e-01  -9.6614774e-02   2.0224197e-01   2.0643872e-01  -8.3325845e-01   6.3909799e-01  -1.2244586e+00  -5.3025800e-01  -1.3024317e+00  -3.3151027e-02  -1.1922763e+00  -1.0715979e+00  -4.2627317e-01   2.7417354e+00   2.4770071e+00   1.7297448e+00  -1.8264097e-01  -9.7533997e-02  -1.3712476e+00  -6.6904289e-01   4.7285658e-01   9.8256391e-01  -2.6953465e-01   1.0942337e+00   2.6056355e-01   8.3865565e-01  -8.5650023e-02   1.0007674e+00   5.1151389e-01  -1.2482350e-01   3.7081927e-01   5.2738053e-01   9.8511749e-01   5.0946695e-01  -2.0293969e-01  -1.3971408e+00  -4.5439360e-01   9.7976965e-01
   1.6881948e+00   1.2354630e+00   2.7983447e-02  -6.0270885e-02  -8.6802743e-01  -1.9304950e+00  -8.3107356e-01  -9.0106283e-01   4.6373691e-01   4.0737071e-01   1.0547842e+00   1.0179313e-01   5.9281441e-01  -1.6971222e+00  -5.7421229e-01  -1.3846217e-01   5.9999528e-01  -1.5476915e+00  -4.9555520e-02   1.5982767e+00   4.4929983e-01   3.0754646e-01   4.8582925e-01   3.5254707e-01  -8.1626991e-02  -4.7612856e-01  -9.7973553e-01  -7.9267911e-01  -7.7958826e-01  -5.4376594e-01  -6.2872056e-01   5.7905843e-01   6.2435766e-02   4.5752069e-02  -5.6097750e-01  -6.5773253e-01  -8.7526033e-01  -4.8892299e-02   3.0085628e-01   1.1724248e-01  -9.2537699e-01   6.3282647e-01  -1.2361774e+00  -4.9056570e-01  -1.3509976e+00  -3.6948184e-02  -1.1902486e+00  -1.0001886e+00  -4.1659985e-01   2.7963406e+00   2.2932865e+00   1.6638202e+00  -2.0088241e-01  -7.0014598e-02  -1.3616651e+00  -6.0784982e-01   4.8721637e-01   9.8823400e-01  -2.8860174e-01   1.0750827e+00   2.5318827e-01   8.5820540e-01  -8.0036024e-02   9.2997118e-01   4.9381199e-01  -1.0876403e-01   3.4234514e-01   5.4621794e-01   9.9576261e-01   4.9927860e-01  -2.3103438e-01  -1.3333051e+00  -3.8021732e-01   1.0059861e+00
   1.7304250e+00   1.2338816e+00  -2.5275858e-02  -8.7896974e-02  -8.9604178e-01  -1.9600631e+00  -7.8698626e-01  -8.4161743e-01   5.5062834e-01   4.2909807e-01   9.9624828e-01   6.1338155e-02   5.7912114e-01  -1.7087096e+00  -5.0612333e-01  -1.0446957e-01   5.5667159e-01  -1.5492024e+00  -2.5606425e-02   1.6705150e+00   5.2976558e-01   2.6725939e-01   4.3642673e-01   3.3174870e-01  -1.3242963e-01  -4.7809890e-01  -9.5807853e-01  -7.4038890e-01  -7.5095239e-01  -4.7763672e-01  -6.1031422e-01   5.3506008e-01   2.8404401e-04  -1.3362558e-02  -5.9857812e-01  -5.9611967e-01  -8.5756948e-01  -3.9549191e-03   4.0518201e-01   3.3591120e-02  -1.0313230e+00   6.3271412e-01  -1.2477713e+00  -4.4920739e-01  -1.3924948e+00  -4.3202610e-02  -1.1813177e+00  -9.2783472e-01  -3.9484647e-01   2.8521865e+00   2.0832120e+00   1.6066774e+00  -2.2306958e-01  -4.9192691e-02  -1.3419863e+00  -5.5564311e-01   5.0798211e-01   9.8459324e-01  -3.1451860e-01   1.0433668e+00   2.3955664e-01   8.5630819e-01  -8.4479244e-02   8.5028711e-01   4.7414789e-01  -9.8547639e-02   3.1233773e-01   5.5053809e-01   9.9449912e-01   4.9084377e-01  -2.4872830e-01  -1.2535857e+00  -2.9893380e-01   1.0196644e+00
   1.7730887e+00   1.2261231e+00  -6.6136694e-02  -1.1994670e-01  -9.1847257e-01  -1.9769723e+00  -7.4950407e-01  -7.7574662e-01   6.2191506e-01   4.5262235e-01   9.3741377e-01   1.4604592e-02   5.5974975e-01  -1.7160289e+00  -4.4964770e-01  -6.4710951e-02   5.2112522e-01  -1.5352010e+00   8.9137785e-03   1.7377269e+00   6.0657748e-01   2.3814019e-01   3.8341489e-01   3.2388654e-01  -1.7834613e-01  -4.7383747e-01  -9.2853639e-01  -6.8778882e-01  -7.1185318e-01  -4.1568515e-01  -5.8527098e-01   4.9511250e-01  -7.5313306e-02  -5.9189177e-02  -6.3789204e-01  -5.4183809e-01  -8.3132759e-01   3.5168969e-02   5.1212724e-01  -4.1948414e-02  -1.1479204e+00   6.3903501e-01  -1.2588802e+00  -4.0744708e-01  -1.4257938e+00  -5.3230679e-02  -1.1657619e+00  -8.5769800e-01  -3.6027334e-01   2.9086826e+00   1.8506280e+00   1.5584064e+00  -2.4843309e-01  -3.6082200e-02  -1.3113625e+00  -5.1458297e-01   5.3727260e-01   9.7183242e-01  -3.4699962e-01   9.9968722e-01   2.1944573e-01   8.3376964e-01  -9.8913884e-02   7.6130279e-01   4.5525577e-01  -9.4397402e-02   2.8532746e-01   5.4067751e-01   9.8282834e-01   4.8530509e-01  -2.5510178e-01  -1.1616271e+00  -2.1292637e-01   1.0214594e+00
   1.8151452e+00   1.2134099e+00  -9.2514323e-02  -1.5560798e-01  -9.3530248e-01  -1.9815761e+00  -7.2139077e-01  -7.0581816e-01   6.7597188e-01   4.7874580e-01   8.7985410e-01  -3.6789226e-02   5.3506149e-01  -1.7184270e+00  -4.0732227e-01  -1.8512415e-02   4.9552829e-01  -1.5068849e+00   5.0679160e-02   1.7986760e+00   6.7901178e-01   2.2244765e-01   3.2916303e-01   3.3038445e-01  -2.1904557e-01  -4.6414070e-01  -8.9293330e-01  -6.3734083e-01  -6.6487472e-01  -3.6141543e-01  -5.5552761e-01   4.6121140e-01  -1.6280441e-01  -8.9265274e-02  -6.7843358e-01  -4.9816828e-01  -7.9812770e-01   6.5792454e-02   6.1857946e-01  -1.0718100e-01  -1.2718222e+00   6.5173872e-01  -1.2691788e+00  -3.6668269e-01  -1.4500163e+00  -6.8123149e-02  -1.1439668e+00  -7.9276095e-01  -3.1250577e-01   2.9649529e+00   1.5999295e+00   1.5187512e+00  -2.7605526e-01  -3.1444153e-02  -1.2693511e+00  -4.8633699e-01   5.7687206e-01   9.5034201e-01  -3.8549928e-01   9.4494714e-01   1.9287379e-01   7.9214580e-01  -1.2270598e-01   6.6301234e-01   4.4010801e-01  -9.6305700e-02   2.6592214e-01   5.1758172e-01   9.6271635e-01   4.8356880e-01  -2.4969857e-01  -1.0612894e+00  -1.2454085e-01   1.0125629e+00
   1.8552495e+00   1.1969753e+00  -1.0295965e-01  -1.9432654e-01  -9.4650616e-01  -1.9745348e+00  -7.0483209e-01  -6.3415064e-01   7.1170060e-01   5.0825314e-01   8.2473962e-01  -9.1039314e-02   5.0562118e-01  -1.7154907e+00  -3.8121100e-01   3.4347878e-02   4.8144840e-01  -1.4657223e+00   9.6369252e-02   1.8521820e+00   7.4643569e-01   2.2179882e-01   2.7578388e-01   3.5210787e-01  -2.5454105e-01  -4.4978835e-01  -8.5312416e-01  -5.9116627e-01  -6.1273892e-01  -3.1775381e-01  -5.2296741e-01   4.3501328e-01  -2.6057579e-01  -1.0167135e-01  -7.1992017e-01  -4.6773447e-01  -7.5967087e-01   8.5718260e-02   7.2150014e-01  -1.6038097e-01  -1.3996868e+00   6.7046569e-01  -1.2783990e+00  -3.2834102e-01  -1.4645764e+00  -8.8649168e-02  -1.1164419e+00  -7.3565270e-01  -2.5163724e-01   3.0200270e+00   1.3359694e+00   1.4871938e+00  -3.0492724e-01  -3.5729884e-02  -1.2160369e+00  -4.7198726e-01   6.2799321e-01   9.2072742e-01  -4.2923154e-01   8.8034300e-01   1.6008233e-01   7.3371325e-01  -1.5469612e-01   5.5591147e-01   4.3167768e-01  -1.0403984e-01   2.5845085e-01   4.8273577e-01   9.3643205e-01   4.8625998e-01  -2.3253526e-01  -9.5643891e-01  -3.6001756e-02   9.9458812e-01
   1.8918955e+00   1.1780139e+00  -9.6742145e-02  -2.3584031e-01  -9.5205110e-01  -1.9567635e+00  -7.0130306e-01  -5.6295478e-01   7.2853405e-01   5.4176748e-01   7.7283711e-01  -1.4622437e-01   4.7219602e-01  -1.7070406e+00  -3.7278526e-01   9.3513139e-02   4.7978521e-01  -1.4133871e+00   1.4285422e-01   1.8971765e+00   8.0825580e-01   2.3708493e-01   2.2505403e-01   3.8931251e-01  -2.8517103e-01  -4.3150353e-01  -8.1090426e-01  -5.5093896e-01  -5.5816388e-01  -2.8689074e-01  -4.8933517e-01   4.1774983e-01  -3.6693155e-01  -9.5143549e-02  -7.6224940e-01  -4.5235526e-01  -7.1769332e-01   9.3351789e-02   8.1800515e-01  -2.0038378e-01  -1.5283278e+00   6.9456268e-01  -1.2863351e+00  -2.9378127e-01  -1.4691875e+00  -1.1518502e-01  -1.0838194e+00  -6.8849843e-01  -1.7830264e-01   3.0730290e+00   1.0639262e+00   1.4630322e+00  -3.3399712e-01  -4.9039028e-02  -1.1520972e+00  -4.7195947e-01   6.9108558e-01   8.8381345e-01  -4.7718763e-01   8.0734224e-01   1.2152684e-01   6.6140402e-01  -1.9325542e-01   4.4106502e-01   4.3270445e-01  -1.1715349e-01   2.6662648e-01   4.3807403e-01   9.0637541e-01   4.9369562e-01  -2.0409393e-01  -8.5075819e-01   5.0648518e-02   9.6943582e-01
   1.9235684e+00   1.1576406e+00  -7.3906049e-02  -2.8017317e-01  -9.5191519e-01  -1.9293645e+00  -7.1148686e-01  -4.9428315e-01   7.2642227e-01   5.7961662e-01   7.2453733e-01  -2.0037292e-01   4.3574323e-01  -1.6930900e+00  -3.8282727e-01   1.5798833e-01   4.9073698e-01  -1.3517001e+00   1.8734540e-01   1.9327535e+00   8.6386962e-01   2.6841600e-01   1.7835690e-01   4.4160725e-01  -3.1156109e-01  -4.0993582e-01  -7.6793216e-01  -5.1782010e-01  -5.0373272e-01  -2.7018128e-01  -4.5617385e-01   4.1016461e-01  -4.8006855e-01  -6.9172009e-02  -8.0545412e-01  -4.5295451e-01  -6.7389153e-01   8.7773100e-02   9.0542992e-01  -2.2666047e-01  -1.6548230e+00   7.2310068e-01  -1.2928308e+00  -2.6421307e-01  -1.4638386e+00  -1.4767305e-01  -1.0468296e+00  -6.5280281e-01  -9.3711957e-02   3.1233389e+00   7.8914322e-01   1.4454502e+00  -3.6220513e-01  -7.1095056e-02  -1.0787991e+00  -4.8597978e-01   7.6570882e-01   8.4063752e-01  -5.2815281e-01   7.2764911e-01   7.7879802e-02   5.7870402e-01  -2.3635255e-01   3.2013561e-01   4.4548263e-01  -1.3500564e-01   2.9325356e-01   3.8587387e-01   8.7490900e-01   5.0587763e-01  -1.6530011e-01  -7.4758492e-01   1.3358666e-01   9.3915470e-01
   1.9488850e+00   1.1368606e+00  -3.5290920e-02  -3.2758947e-01  -9.4611760e-01  -1.8935542e+00  -7.3524865e-01  -4.2998811e-01   7.0580391e-01   6.2172274e-01   6.7990348e-01  -2.5152823e-01   3.9738626e-01  -1.6737799e+00  -4.1136333e-01   2.2615746e-01   5.1379982e-01  -1.2825834e+00   2.2750358e-01   1.9582100e+00   9.1262791e-01   3.1509934e-01   1.3665048e-01   5.0793508e-01  -3.3456942e-01  -3.8566764e-01  -7.2566959e-01  -4.9243864e-01  -4.5178159e-01  -2.6810726e-01  -4.2478364e-01   4.1248129e-01  -5.9806260e-01  -2.4073564e-02  -8.4964057e-01  -4.6953674e-01  -6.2985077e-01   6.8765498e-02   9.8138104e-01  -2.3936256e-01  -1.7765823e+00   7.5489775e-01  -1.2977507e+00  -2.4063417e-01  -1.4487445e+00  -1.8561342e-01  -1.0062604e+00  -6.2937429e-01   3.6219406e-04   3.1706870e+00   5.1694921e-01   1.4335761e+00  -3.8850566e-01  -1.0123920e-01  -9.9793025e-01  -5.1306530e-01   8.5048453e-01   7.9242811e-01  -5.8071967e-01   6.4315835e-01   3.0044115e-02   4.8951796e-01  -2.8163191e-01   1.9536487e-01   4.7168592e-01  -1.5678848e-01   3.4000341e-01   3.2863794e-01   8.4420440e-01   5.2250598e-01  -1.1748835e-01  -6.4979263e-01   2.1122435e-01   9.0580402e-01
   1.9667038e+00   1.1165557e+00   1.7489355e-02  -3.7851604e-01  -9.3475773e-01  -1.8505865e+00  -7.7166410e-01  -3.7168618e-01   6.6756693e-01   6.6752903e-01   6.3873182e-01  -2.9781099e-01   3.5837833e-01  -1.6492976e+00  -4.5763250e-01   2.9587606e-01   5.4779879e-01  -1.2080216e+00   2.6150302e-01   1.9730812e+00   9.5381407e-01   3.7565599e-01   1.0045866e-01   5.8657626e-01  -3.5522016e-01  -3.5923918e-01  -6.8534180e-01  -4.7491487e-01  -4.0431233e-01  -2.8030106e-01  -3.9620217e-01   4.2440669e-01  -7.1888002e-01   3.8971584e-02  -8.9491739e-01  -5.0122502e-01  -5.8698126e-01   3.6801558e-02   1.0437776e+00  -2.3932847e-01  -1.8913770e+00   7.8855137e-01  -1.3009419e+00  -2.2378989e-01  -1.4242776e+00  -2.2808834e-01  -9.6289869e-01  -6.1829575e-01   1.0164479e-01   3.2151762e+00   2.5247715e-01   1.4265348e+00  -4.1187676e-01  -1.3844284e-01  -9.1166886e-01  -5.5154987e-01   9.4313232e-01   7.4056945e-01  -6.3330158e-01   5.5589739e-01  -2.0828325e-02   3.9800743e-01  -3.2650503e-01   6.9504898e-02   5.1224033e-01  -1.8156477e-01   4.0727118e-01   2.6897047e-01   8.1611369e-01   5.4301057e-01  -6.2355954e-02  -5.5971607e-01   2.8220854e-01   8.7132875e-01
   1.9761911e+00   1.0974885e+00   8.2113794e-02  -4.3344183e-01  -9.1805608e-01  -1.8016874e+00  -8.1909777e-01  -3.2072801e-01   6.1300312e-01   7.1597146e-01   6.0061638e-01  -3.3747930e-01   3.2005461e-01  -1.6197940e+00  -5.2009423e-01   3.6462908e-01   5.9095113e-01  -1.1300347e+00   2.8805118e-01   1.9771689e+00   9.8664646e-01   4.4787728e-01   6.9885424e-02   6.7517786e-01  -3.7463088e-01  -3.3118625e-01  -6.4791889e-01  -4.6492238e-01  -3.6293383e-01  -3.0562420e-01  -3.7120299e-01   4.4516962e-01  -8.4042163e-01   1.1792748e-01  -9.4132395e-01  -5.4635502e-01  -5.4646535e-01  -7.0092769e-03   1.0908867e+00  -2.2804792e-01  -1.9973421e+00   8.2248263e-01  -1.3021950e+00  -2.1415384e-01  -1.3908948e+00  -2.7381654e-01  -9.1746826e-01  -6.1894042e-01   2.0746343e-01   3.2572175e+00   4.9634114e-04   1.4234943e+00  -4.3132110e-01  -1.8133710e-01  -8.2240815e-01  -5.9914608e-01   1.0405891e+00   6.8655245e-01  -6.8414969e-01   4.6795957e-01  -7.3320576e-02   3.0841177e-01  -3.6825485e-01  -5.4296681e-02   5.6725245e-01  -2.0831318e-01   4.9412482e-01   2.0945378e-01   7.9207246e-01   5.6659715e-01  -1.9065829e-03  -4.7912366e-01   3.4541135e-01   8.3745586e-01
   1.9768461e+00   1.0803248e+00   1.5566354e-01  -4.9281330e-01  -8.9639128e-01  -1.7479980e+00  -8.7532331e-01  -2.7817226e-01   5.4375850e-01   7.6550167e-01   5.6500893e-01  -3.6898453e-01   2.8377380e-01  -1.5853126e+00  -5.9647746e-01   4.2973726e-01   6.4095776e-01  -1.0506573e+00   3.0636971e-01   1.9705647e+00   1.0103060e+00   5.2891897e-01   4.4647626e-02   7.7081208e-01  -3.9394028e-01  -3.0208404e-01  -6.1411775e-01  -4.6177966e-01  -3.2883329e-01  -3.4229166e-01  -3.5030786e-01   4.7358929e-01  -9.6059949e-01   2.0995813e-01  -9.8876746e-01  -6.0261543e-01  -5.0921984e-01  -6.1005839e-02   1.1213560e+00  -2.0758731e-01  -2.0929673e+00   8.5499327e-01  -1.3012116e+00  -2.1192903e-01  -1.3490677e+00  -3.2123331e-01  -8.7056525e-01  -6.3003303e-01   3.1489079e-01   3.2974047e+00  -2.3473012e-01   1.4237110e+00  -4.4586463e-01  -2.2825898e-01  -7.3255427e-01  -6.5304084e-01   1.1392012e+00   6.3191437e-01  -7.3137815e-01   3.8143050e-01  -1.2574632e-01   2.2486429e-01  -4.0415103e-01  -1.7264826e-01   6.3599770e-01  -2.3597939e-01   5.9834569e-01   1.5253063e-01   7.7304040e-01   5.9230333e-01   6.1615519e-02  -4.0923257e-01   3.9991670e-01   8.0561702e-01
   1.9684910e+00   1.0656734e+00   2.3476762e-01  -5.5693835e-01  -8.7032795e-01  -1.6905391e+00  -9.3767536e-01  -2.4476308e-01   4.6178353e-01   8.1416160e-01   5.3127045e-01  -3.9102203e-01   2.5085342e-01  -1.5457370e+00  -6.8387109e-01   4.8859066e-01   6.9511753e-01  -9.7191948e-01   3.1614333e-01   1.9536679e+00   1.0239881e+00   6.1542904e-01   2.4122416e-02   8.7006492e-01  -4.1424185e-01  -2.7258915e-01  -5.8442217e-01  -4.6456081e-01  -3.0277580e-01  -3.8802868e-01  -3.3380774e-01   5.0816506e-01  -1.0774381e+00   3.1153089e-01  -1.0369783e+00  -6.6722172e-01  -4.7587424e-01  -1.2308568e-01   1.1342476e+00  -1.8048245e-01  -2.1770889e+00   8.8433474e-01  -1.2975890e+00  -2.1706682e-01  -1.2992277e+00  -3.6859000e-01  -8.2260352e-01  -6.4974856e-01   4.2091304e-01   3.3363526e+00  -4.4955370e-01   1.4265743e+00  -4.5455772e-01  -2.7731240e-01  -6.4432067e-01  -7.1001965e-01   1.2349759e+00   5.7817203e-01  -7.7300185e-01   2.9831326e-01  -1.7616695e-01   1.5121549e-01  -4.3157023e-01  -2.8208822e-01   7.1696764e-01  -2.6352876e-01   7.1655935e-01   1.0039896e-01   7.5948179e-01   6.1905813e-01   1.2579805e-01  -3.5076028e-01   4.4500798e-01   7.7690345e-01
   1.9512428e+00   1.0541339e+00   3.1577151e-01  -6.2591703e-01  -8.4063203e-01  -1.6301934e+00  -1.0032219e+00  -2.2091181e-01   3.6928301e-01   8.5970598e-01   4.9871295e-01  -4.0257556e-01   2.2250339e-01  -1.5007661e+00  -7.7885414e-01   5.3888541e-01   7.5045722e-01  -8.9582855e-01   3.1744569e-01   1.9271954e+00   1.0269769e+00   7.0369982e-01   7.4036682e-03   9.6915274e-01  -4.3652839e-01  -2.4347348e-01  -5.5911739e-01  -4.7221524e-01  -2.8512962e-01  -4.4024737e-01  -3.2178874e-01   5.4717558e-01  -1.1891869e+00   4.1856127e-01  -1.0854890e+00  -7.3711003e-01  -4.4676710e-01  -1.9083334e-01   1.1290735e+00  -1.4960928e-01  -2.2488974e+00   9.0878420e-01  -1.2908288e+00  -2.2929949e-01  -1.2417322e+00  -4.1406594e-01  -7.7377612e-01  -6.7584402e-01   5.2261131e-01   3.3745374e+00  -6.4101405e-01   1.4316481e+00  -4.5648486e-01  -3.2644335e-01  -5.5953962e-01  -7.6661296e-01   1.3238684e+00   5.2675288e-01  -8.0698998e-01   2.2045632e-01  -2.2243459e-01   9.0874013e-02  -4.4811375e-01  -3.7926502e-01   8.0797332e-01  -2.8999669e-01   8.4444611e-01   5.4924187e-02   7.5138705e-01   6.4574122e-01   1.8813854e-01  -3.0400295e-01   4.8016041e-01   7.5205349e-01
   1.9254816e+00   1.0463476e+00   3.9491601e-01  -6.9960623e-01  -8.0827140e-01  -1.5677115e+00  -1.0689456e+00  -2.0668306e-01   2.6866652e-01   8.9976461e-01   4.6663446e-01  -4.0295391e-01   1.9976426e-01  -1.4499187e+00  -8.7766008e-01   5.7884092e-01   8.0386908e-01  -8.2434862e-01   3.1065137e-01   1.8921787e+00   1.0187333e+00   7.8983606e-01  -6.6382196e-03   1.0640627e+00  -4.6165101e-01  -2.1564500e-01  -5.3833525e-01  -4.8368530e-01  -2.7591233e-01  -4.9622970e-01  -3.1415932e-01   5.8877624e-01  -1.2944274e+00   5.2659090e-01  -1.1336424e+00  -8.0913686e-01  -4.2195891e-01  -2.6165857e-01   1.1058293e+00  -1.1804156e-01  -2.3079643e+00   9.2672272e-01  -1.2803716e+00  -2.4818306e-01  -1.1768582e+00  -4.5588522e-01  -7.2403734e-01  -7.0581214e-01   6.1734135e-01   3.4121742e+00  -8.0688052e-01   1.4387062e+00  -4.5078556e-01  -3.7352701e-01  -4.7951024e-01  -8.1925623e-01   1.4020853e+00   4.7893215e-01  -8.3133523e-01   1.4949067e-01  -2.6226370e-01   4.6674797e-02  -4.5171087e-01  -4.6110682e-01   9.0629990e-01  -3.1453221e-01   9.7702093e-01   1.7574081e-02   7.4833347e-01   6.7123539e-01   2.4612422e-01  -2.6893132e-01   5.0503964e-01   7.3147322e-01
   1.8918294e+00   1.0430360e+00   4.6851095e-01  -7.7762524e-01  -7.7440152e-01  -1.5037337e+00  -1.1319232e+00  -2.0178861e-01   1.6249722e-01   9.3203207e-01   4.3435004e-01  -3.9181844e-01   1.8345531e-01  -1.3925643e+00  -9.7636799e-01   6.0737868e-01   8.5224708e-01  -7.5937537e-01   2.9634114e-01   1.8499478e+00   9.9898913e-01   8.6992671e-01  -1.9296087e-02   1.1507109e+00  -4.9029485e-01  -1.9015340e-01  -5.2210478e-01  -4.9801306e-01  -2.7485291e-01  -5.5330519e-01  -3.1067774e-01   6.3108655e-01  -1.3921561e+00   6.3098546e-01  -1.1806286e+00  -8.8027201e-01  -4.0126146e-01  -3.3293695e-01   1.0650267e+00  -8.8903584e-02  -2.3542822e+00   9.3670853e-01  -1.2656582e+00  -2.7314571e-01  -1.1048205e+00  -4.9243084e-01  -6.7310981e-01  -7.3704825e-01   7.0289727e-01   3.4491572e+00  -9.4566850e-01   1.4477553e+00  -4.3668667e-01  -4.1646472e-01  -4.0489749e-01  -8.6445609e-01   1.4663765e+00   4.3577954e-01  -8.4413723e-01   8.6779915e-02  -2.9332928e-01   2.0778380e-02  -4.4070057e-01  -5.2496914e-01   1.0089040e+00  -3.3643142e-01   1.1089654e+00  -1.0621108e-02   7.4958023e-01   6.9447097e-01   2.9731198e-01  -2.4529318e-01   5.1950463e-01   7.1528544e-01
   1.8511427e+00   1.0450171e+00   5.3309403e-01  -8.5939719e-01  -7.4033637e-01  -1.4388289e+00  -1.1894926e+00  -2.0559098e-01   5.3437957e-02   9.5446823e-01   4.0122251e-01  -3.6919822e-01   1.7413743e-01  -1.3279752e+00  -1.0711090e+00   6.2424634e-01   8.9261745e-01  -7.0270671e-01   2.7520905e-01   1.8020941e+00   9.6783517e-01   9.4021337e-01  -3.1968495e-02   1.2251091e+00  -5.2296974e-01  -1.6817738e-01  -5.1040305e-01  -5.1442827e-01  -2.8146340e-01  -6.0901322e-01  -3.1097893e-01   6.7226170e-01  -1.4818327e+00   7.2714244e-01  -1.2255448e+00  -9.4777323e-01  -3.8428052e-01  -4.0214618e-01   1.0077139e+00  -6.5224072e-02  -2.3883158e+00   9.3754063e-01  -1.2462076e+00  -3.0353727e-01  -1.0258130e+00  -5.2234830e-01  -6.2051548e-01  -7.6701905e-01   7.7764557e-01   3.4850679e+00  -1.0566389e+00   1.4590395e+00  -4.1354455e-01  -4.5328654e-01  -3.3569051e-01  -8.9895345e-01   1.5142940e+00   3.9812298e-01  -8.4369291e-01   3.3387462e-02  -3.1338252e-01   1.4605263e-02  -4.1387977e-01  -5.6875004e-01   1.1126396e+00  -3.5515793e-01   1.2349913e+00  -2.9081484e-02   7.5419019e-01   7.1446095e-01   3.3940528e-01  -2.3271336e-01   5.2361308e-01   7.0340125e-01
   1.8045161e+00   1.0531917e+00   5.8556533e-01  -9.4421672e-01  -7.0750647e-01  -1.3735394e+00  -1.2393990e+00  -2.1712022e-01  -5.5808245e-02   9.6549178e-01   3.6669356e-01  -3.3549118e-01   1.7209325e-01  -1.2553932e+00  -1.1582745e+00   6.3007772e-01   9.2225552e-01  -6.5600824e-01   2.4797690e-01   1.7504143e+00   9.2579228e-01   9.9724550e-01  -4.6103953e-02   1.2835337e+00  -5.6001424e-01  -1.5099596e-01  -5.0320178e-01  -5.3241336e-01  -2.9511523e-01  -6.6124248e-01  -3.1460228e-01   7.1054954e-01  -1.5633777e+00   8.1069494e-01  -1.2674742e+00  -1.0093332e+00  -3.7046948e-01  -4.6699166e-01   9.3548096e-01  -4.9795150e-02  -2.4110369e+00   9.2830790e-01  -1.2217042e+00  -3.3867537e-01  -9.4006425e-01  -5.4463344e-01  -5.6562876e-01  -7.9342251e-01   8.4061879e-01   3.5192495e+00  -1.1397851e+00   1.4730220e+00  -3.8089036e-01  -4.8225450e-01  -2.7122271e-01  -9.1987621e-01   1.5443969e+00   3.6653016e-01  -8.2858586e-01  -9.9384178e-03  -3.2037568e-01   2.8805019e-02  -3.7051701e-01  -5.9097039e-01   1.2144998e+00  -3.7034931e-01   1.3502120e+00  -3.7664114e-02   7.6116652e-01   7.3032916e-01   3.7032748e-01  -2.3078310e-01   5.1762438e-01   6.9560439e-01
   1.7532847e+00   1.0684940e+00   6.2329568e-01  -1.0313287e+00  -6.7740588e-01  -1.3084275e+00  -1.2799132e+00  -2.3510659e-01  -1.6256501e-01   9.6414556e-01   3.3031364e-01  -2.9144595e-01   1.7732509e-01  -1.1741038e+00  -1.2347104e+00   6.2638416e-01   9.3878903e-01  -6.2077473e-01   2.1531929e-01   1.6968347e+00   8.7385370e-01   1.0380198e+00  -6.3146213e-02   1.3226872e+00  -6.0160826e-01  -1.3994382e-01  -5.0050412e-01  -5.5174111e-01  -3.1511329e-01  -7.0834128e-01  -3.2102127e-01   7.4433489e-01  -1.6371270e+00   8.7770285e-01  -1.3055695e+00  -1.0631922e+00  -3.5918952e-01  -5.2551584e-01   8.5044052e-01  -4.5041063e-02  -2.4239379e+00   9.0842189e-01  -1.1920778e+00  -3.7788521e-01  -8.4789960e-01  -5.5869745e-01  -5.0774680e-01  -8.1432877e-01   8.9156105e-01   3.5509178e+00  -1.1958123e+00   1.4903404e+00  -3.3847211e-01  -5.0195973e-01  -2.1024941e-01  -9.2487334e-01   1.5563839e+00   3.4130918e-01  -7.9776560e-01  -4.2762497e-02  -3.1258117e-01   6.3258311e-02  -3.1033312e-01  -5.9081887e-01   1.3118505e+00  -3.8180990e-01   1.4504899e+00  -3.6626735e-02   7.6959111e-01   7.4133290e-01   3.8828959e-01  -2.3913143e-01   5.0199629e-01   6.9163825e-01
   1.6990148e+00   1.0918150e+00   6.4420718e-01  -1.1200019e+00  -6.5153086e-01  -1.2441139e+00  -1.3099141e+00  -2.5803024e-01  -2.6425734e-01   9.5021724e-01   2.9176759e-01  -2.3812253e-01   1.8956890e-01  -1.0835084e+00  -1.2978844e+00   6.1547726e-01   9.4028479e-01  -5.9828848e-01   1.7780453e-01   1.6433214e+00   8.1348997e-01   1.0600968e+00  -8.4477248e-02   1.3398435e+00  -6.4778942e-01  -1.3635403e-01  -5.0236827e-01  -5.7248444e-01  -3.4076292e-01  -7.4919451e-01  -3.2967615e-01   7.7217656e-01  -1.7037419e+00   9.2482215e-01  -1.3391312e+00  -1.1082102e+00  -3.4977192e-01  -5.7618672e-01   7.5517869e-01  -5.2901925e-02  -2.4289965e+00   8.7763244e-01  -1.1575652e+00  -4.2052949e-01  -7.4979914e-01  -5.6440610e-01  -4.4616992e-01  -8.2829279e-01   9.3092149e-01   3.5792898e+00  -1.2261028e+00   1.5117388e+00  -2.8628499e-01  -5.1140660e-01  -1.5107519e-01  -9.1222316e-01   1.5511423e+00   3.2252651e-01  -7.5060672e-01  -6.4946296e-02  -2.8869552e-01   1.1711019e-01  -2.3345393e-01  -5.6816691e-01   1.4026408e+00  -3.8949314e-01   1.5327344e+00  -2.6572706e-02   7.7875012e-01   7.4688416e-01   3.9185136e-01  -2.5747425e-01   4.7737199e-01   6.9128465e-01
   1.6434699e+00   1.1239079e+00   6.4682684e-01  -1.2095846e+00  -6.3131376e-01  -1.1813027e+00  -1.3289357e+00  -2.8418841e-01  -3.5849395e-01   9.2429874e-01   2.5089119e-01  -1.7683115e-01   2.0832045e-01  -9.8319318e-01  -1.3460113e+00   6.0032830e-01   9.2531882e-01  -5.8957603e-01   1.3585148e-01   1.5917856e+00   7.4661116e-01   1.0616948e+00  -1.1135759e-01   1.3329714e+00  -6.9846871e-01  -1.4149132e-01  -5.0891533e-01  -5.9499826e-01  -3.7142434e-01  -7.8326525e-01  -3.4000974e-01   7.9284123e-01  -1.7640918e+00   9.4944546e-01  -1.3676735e+00  -1.1438994e+00  -3.4157851e-01  -6.1796155e-01   6.5267292e-01  -7.4741029e-02  -2.4285865e+00   8.3602641e-01  -1.1187408e+00  -4.6602794e-01  -6.4644226e-01  -5.6209072e-01  -3.8028540e-01  -8.3443125e-01   9.5979605e-01   3.6036963e+00  -1.2326658e+00   1.5379795e+00  -2.2458496e-01  -5.1007690e-01  -9.1717266e-02  -8.8091185e-01   1.5307077e+00   3.1003822e-01  -6.8694165e-01  -7.6621972e-02  -2.4791600e-01   1.8883023e-01  -1.4034583e-01  -5.2355721e-01   1.4855635e+00  -3.9347713e-01   1.5951187e+00  -8.3836543e-03   7.8823213e-01   7.4657033e-01   3.7997530e-01  -2.8563728e-01   4.4455466e-01   6.9442413e-01
   1.5885509e+00   1.1652930e+00   6.3031628e-01  -1.2995297e+00  -6.1805515e-01  -1.1207879e+00  -1.3371707e+00  -3.1177757e-01  -4.4315366e-01   8.8777651e-01   2.0767715e-01  -1.0905180e-01   2.3286929e-01  -8.7298666e-01  -1.3781290e+00   5.8437397e-01   8.9302971e-01  -5.9536491e-01   8.9706676e-02   1.5439940e+00   6.7548646e-01   1.0417573e+00  -1.4486263e-01   1.3008297e+00  -7.5344239e-01  -1.5647994e-01  -5.2031992e-01  -6.1987589e-01  -4.0655122e-01  -8.1059883e-01  -3.5150478e-01   8.0533775e-01  -1.8191214e+00   9.4980778e-01  -1.3909640e+00  -1.1704119e+00  -3.3405487e-01  -6.5032242e-01   5.4617711e-01  -1.1128257e-01  -2.4253302e+00   7.8401091e-01  -1.0765099e+00  -5.1386670e-01  -5.3873233e-01  -5.5252961e-01  -3.0964671e-01  -8.3245943e-01   9.7982188e-01   3.6236679e+00  -1.2180596e+00   1.5697445e+00  -1.5388248e-01  -4.9796740e-01  -3.0090553e-02  -8.3067630e-01   1.4981338e+00   3.0353062e-01  -6.0706459e-01  -7.8161222e-02  -1.8998657e-01   2.7629854e-01  -3.1745774e-02  -4.5817194e-01   1.5601516e+00  -3.9393819e-01   1.6371991e+00   1.6854184e-02   7.9798826e-01   7.4017431e-01   3.5207083e-01  -3.2355223e-01   4.0447154e-01   7.0107075e-01
   1.5362106e+00   1.2161756e+00   5.9447795e-01  -1.3893914e+00  -6.1285841e-01  -1.0634409e+00  -1.3354354e+00  -3.3898699e-01  -5.1647067e-01   8.4275055e-01   1.6226995e-01  -3.6341366e-02   2.6233605e-01  -7.5300783e-01  -1.3941199e+00   5.7127970e-01   8.4315306e-01  -6.1604351e-01   3.9441768e-02   1.5014952e+00   6.0262513e-01   9.9999082e-01  -1.8581849e-01   1.2430271e+00  -8.1239861e-01  -1.8223065e-01  -5.3678554e-01  -6.4788312e-01  -4.4571072e-01  -8.3178931e-01  -3.6372063e-01   8.0895120e-01  -1.8697273e+00   9.2505294e-01  -1.4090388e+00  -1.1884906e+00  -3.2677352e-01  -6.7328119e-01   4.3907797e-01  -1.6258854e-01  -2.4219029e+00   7.2228259e-01  -1.0320643e+00  -5.6359863e-01  -4.2779863e-01  -5.3690094e-01  -2.3404127e-01  -8.2268560e-01   9.9303252e-01   3.6389864e+00  -1.1852824e+00   1.6075363e+00  -7.4917611e-02  -4.7559690e-01   3.5802427e-02  -7.6200849e-01   1.4572814e+00   3.0256504e-01  -5.1170748e-01  -7.0144114e-02  -1.1520928e-01   3.7691408e-01   9.1402117e-02  -3.7378329e-01   1.6267964e+00  -3.9112654e-01   1.6599179e+00   4.7924164e-02   8.0834627e-01   7.2769076e-01   3.0802769e-01  -3.7122697e-01   3.5812885e-01   7.1137750e-01
   1.4883585e+00   1.2763916e+00   5.3973985e-01  -1.4787922e+00  -6.1657029e-01  -1.0101758e+00  -1.3250952e+00  -3.6409795e-01  -5.7711148e-01   7.9188848e-01   1.1495382e-01   3.9762018e-02   2.9570952e-01  -6.2370252e-01  -1.3946774e+00   5.6467772e-01   7.7603650e-01  -6.5162682e-01  -1.5027406e-02   1.4655723e+00   5.3062958e-01   9.3687517e-01  -2.3474181e-01   1.1600476e+00  -8.7491852e-01  -2.1937167e-01  -5.5850684e-01  -6.7987478e-01  -4.8858374e-01  -8.4791034e-01  -3.7632489e-01   8.0327553e-01  -1.9166519e+00   8.7525821e-01  -1.4221884e+00  -1.1993814e+00  -3.1946421e-01  -6.8735349e-01   3.3473131e-01  -2.2807765e-01  -2.4208086e+00   6.5178573e-01  -9.8680425e-01  -6.1483669e-01  -3.1497460e-01  -5.1671016e-01  -1.5354287e-01  -8.0596351e-01   1.0016856e+00   3.6497044e+00  -1.1376273e+00   1.6515927e+00   1.1378643e-02  -4.4398025e-01   1.0768986e-01  -6.7612266e-01   1.4125404e+00   3.0662233e-01  -4.0199590e-01  -5.3330662e-02  -2.4424555e-02   4.8772264e-01   2.2799397e-01  -2.7268672e-01   1.6866835e+00  -3.8534638e-01   1.6654935e+00   8.3549139e-02   8.1997705e-01   7.0933759e-01   2.4823451e-01  -4.2869294e-01   3.0656314e-01   7.2561240e-01
   1.4467651e+00   1.3453854e+00   4.6712023e-01  -1.5673745e+00  -6.2973100e-01  -9.6190357e-01  -1.3079557e+00  -3.8558173e-01  -6.2423533e-01   7.3822820e-01   6.6139549e-02   1.1782402e-01   3.3188209e-01  -4.8586946e-01  -1.3812216e+00   5.6789702e-01   6.9263321e-01  -7.0173102e-01  -7.3900640e-02   1.4372246e+00   4.6203393e-01   8.5363937e-01  -2.9178840e-01   1.0532344e+00  -9.4047492e-01  -2.6818818e-01  -5.8562410e-01  -7.1670025e-01  -5.3494805e-01  -8.6041343e-01  -3.8911628e-01   7.8824055e-01  -1.9604149e+00   8.0141658e-01  -1.4309211e+00  -1.2047172e+00  -3.1202933e-01  -6.9350189e-01   2.3628985e-01  -3.0658692e-01  -2.4241603e+00   5.7366294e-01  -9.4223684e-01  -6.6724306e-01  -2.0175659e-01  -4.9369490e-01  -6.8544448e-02  -7.8360718e-01   1.0080764e+00   3.6561460e+00  -1.0785084e+00   1.7018220e+00   1.0392851e-01  -4.0456965e-01   1.8687064e-01  -5.7488447e-01   1.3685064e+00   3.1514365e-01  -2.7939230e-01  -2.8636873e-02   8.1033647e-02   6.0555977e-01   3.7679094e-01  -1.5761798e-01   1.7416499e+00  -3.7694102e-01   1.6572034e+00   1.2245387e-01   8.3381623e-01   6.8555516e-01   1.7358107e-01  -4.9593585e-01   2.5079555e-01   7.4410957e-01
   1.4129850e+00   1.4222226e+00   3.7817480e-01  -1.6547433e+00  -6.5253650e-01  -9.1947220e-01  -1.2861267e+00  -4.0218859e-01  -6.5752976e-01   6.8494744e-01   1.6355616e-02   1.9657828e-01   3.6968423e-01  -3.4067510e-01  -1.3557719e+00   5.8370651e-01   5.9447183e-01  -7.6556002e-01  -1.3743411e-01   1.4171738e+00   3.9914401e-01   7.5220854e-01  -3.5671876e-01   9.2473771e-01  -1.0084303e+00  -3.2857464e-01  -6.1817519e-01  -7.5910436e-01  -5.8464556e-01  -8.7099920e-01  -4.0203442e-01   7.6412870e-01  -2.0012861e+00   7.0537902e-01  -1.4359054e+00  -1.2063779e+00  -3.0454467e-01  -6.9305085e-01   1.4653663e-01  -3.9646791e-01  -2.4334958e+00   4.8920227e-01  -8.9986174e-01  -7.2051512e-01  -8.9747357e-02  -4.6971379e-01   2.0231020e-02  -7.5727420e-01   1.0143532e+00   3.6588942e+00  -1.0112716e+00   1.7577734e+00   2.0154907e-01  -3.5916622e-01   2.7408709e-01  -4.6070658e-01   1.3296366e+00   3.2756449e-01  -1.4563631e-01   2.8860090e-03   1.9940080e-01   7.2720219e-01   5.3641905e-01  -3.1652677e-02   1.7939765e+00  -3.6628144e-01   1.6390818e+00   1.6341813e-01   8.5095085e-01   6.5699406e-01   8.5440648e-02  -5.7281683e-01   1.9179423e-01   7.6720329e-01
   1.3883011e+00   1.5056335e+00   2.7492747e-01  -1.7404181e+00  -6.8481615e-01  -8.8360676e-01  -1.2618668e+00  -4.1302007e-01  -6.7721644e-01   6.3512329e-01  -3.3754340e-02   2.7496085e-01   4.0791968e-01  -1.8965688e-01  -1.3207876e+00   6.1409233e-01   4.8360202e-01  -8.4190753e-01  -2.0586612e-01   1.4058927e+00   3.4389458e-01   6.3512043e-01  -4.2888572e-01   7.7742693e-01  -1.0780383e+00  -4.0000489e-01  -6.5605142e-01  -8.0763098e-01  -6.3753893e-01  -8.8147011e-01  -4.1515383e-01   7.3157618e-01  -2.0392994e+00   5.8975789e-01  -1.4379039e+00  -1.2063373e+00  -2.9724496e-01  -6.8757858e-01   6.7738512e-02  -4.9570623e-01  -2.4496588e+00   3.9978490e-01  -8.6105975e-01  -7.7436992e-01   1.9409397e-02  -4.4662502e-01   1.1174128e-01  -7.2882649e-01   1.0223508e+00   3.6587740e+00  -9.3900933e-01   1.8186408e+00   3.0298457e-01  -3.0980652e-01   3.6943910e-01  -3.3641758e-01   1.2999166e+00   3.4334016e-01  -2.6891450e-03   4.0072181e-02   3.2855401e-01   8.4951804e-01   7.0534882e-01   1.0190937e-01   1.8461350e+00  -3.5375577e-01   1.6155606e+00   2.0531983e-01   8.7248323e-01   6.2448642e-01  -1.4368198e-02  -6.5899255e-01   1.3044981e-01   7.9515419e-01
   1.3736938e+00   1.5940800e+00   1.5978952e-01  -1.8238011e+00  -7.2602652e-01  -8.5485224e-01  -1.2374211e+00  -4.1757802e-01  -6.8402354e-01   5.9150453e-01  -8.3430485e-02   3.5211249e-01   4.4540473e-01  -3.4709976e-02  -1.2789852e+00   6.6009017e-01   3.6251600e-01  -9.2917685e-01  -2.7933411e-01   1.4036382e+00   2.9773744e-01   5.0541498e-01  -5.0724850e-01   6.1477013e-01  -1.1484520e+00  -4.8152189e-01  -6.9896237e-01  -8.6253838e-01  -6.9346259e-01  -8.9357458e-01  -4.2866142e-01   6.9155564e-01  -2.0743069e+00   4.5779915e-01  -1.4377034e+00  -1.2065067e+00  -2.9049571e-01  -6.7879347e-01   1.5328883e-03  -6.0205011e-01  -2.4727635e+00   3.0683823e-01  -8.2699452e-01  -8.2852731e-01   1.2409778e-01  -4.2616297e-01   2.0465918e-01  -7.0017908e-01   1.0334560e+00   3.6568254e+00  -8.6440687e-01   1.8833047e+00   4.0692730e-01  -2.5863214e-01   4.7234638e-01  -2.0511250e-01   1.2825663e+00   3.6196162e-01   1.4731141e-01   8.1665112e-02   4.6608992e-01   9.6960606e-01   8.8185986e-01   2.3967166e-01   1.9005175e+00  -3.3975790e-01   1.5910902e+00   2.4716799e-01   8.9938857e-01   5.8900424e-01  -1.2364189e-01  -7.5384442e-01   6.7567064e-02   8.2807835e-01
   1.3698240e+00   1.6858397e+00   3.5468990e-02  -1.9041714e+00  -7.7526331e-01  -8.3352632e-01  -1.2148620e+00  -4.1578484e-01  -6.7912686e-01   5.5631780e-01  -1.3180071e-01   4.2735267e-01   4.8101264e-01   1.2194639e-01  -1.2331495e+00   7.2169047e-01   2.3404759e-01  -1.0254202e+00  -3.5779113e-01   1.4104782e+00   2.6157009e-01   3.6650181e-01  -5.9041518e-01   4.4068926e-01  -1.2187411e+00  -5.7175118e-01  -7.4641496e-01  -9.2373306e-01  -7.5217366e-01  -9.0885538e-01  -4.4281879e-01   6.4533752e-01  -2.1060562e+00   3.1322974e-01  -1.4360522e+00  -1.2085859e+00  -2.8475273e-01  -6.6840393e-01  -5.1141469e-02  -7.1313328e-01  -2.5022502e+00   2.1179789e-01  -7.9853815e-01  -8.8269264e-01   2.2279796e-01  -4.0982184e-01   2.9742998e-01  -6.7314917e-01   1.0485196e+00   3.6542597e+00  -7.8963930e-01   1.9504042e+00   5.1202756e-01  -2.0775163e-01   5.8156472e-01  -6.9994515e-02   1.2798101e+00   3.8296106e-01   3.0208856e-01   1.2634820e-01   6.0940260e-01   1.0849126e+00   1.0640047e+00   3.7827545e-01   1.9591744e+00  -3.2467413e-01   1.5697728e+00   2.8812522e-01   9.3238228e-01   5.5160659e-01  -2.3987180e-01  -8.5642499e-01   3.8722098e-03   8.6588830e-01
   1.3770211e+00   1.7790956e+00  -9.5124685e-02  -1.9807074e+00  -8.3129164e-01  -8.1968697e-01  -1.1959479e+00  -4.0797194e-01  -6.6406413e-01   5.3112475e-01  -1.7790048e-01   5.0013427e-01   5.1372401e-01   2.7783016e-01  -1.1859490e+00   7.9782800e-01   1.0125271e-01  -1.1283969e+00  -4.4093080e-01   1.4263011e+00   2.3571003e-01   2.2201167e-01  -6.7671218e-01   2.5939612e-01  -1.2879193e+00  -6.6893836e-01  -7.9770847e-01  -9.9072965e-01  -8.1330832e-01  -9.2851450e-01  -4.5791270e-01   5.9443090e-01  -2.1342795e+00   1.6008762e-01  -1.4336081e+00  -1.2139363e+00  -2.8051164e-01  -6.5799310e-01  -9.0063670e-02  -8.2658132e-01  -2.5370140e+00   1.1608026e-01  -7.7622565e-01  -9.3653937e-01   3.1415070e-01  -3.9875483e-01   3.8834993e-01  -6.4931824e-01   1.0678216e+00   3.6523895e+00  -7.1633383e-01   2.0184309e+00   6.1689828e-01  -1.5910608e-01   6.9525663e-01   6.5779961e-02   1.2927363e+00   4.0590809e-01   4.5925848e-01   1.7278350e-01   7.5576178e-01   1.1933177e+00   1.2495825e+00   5.1453320e-01   2.0235894e+00  -3.0886789e-01   1.5550462e+00   3.2751993e-01   9.7181157e-01   5.1338015e-01  -3.6034270e-01  -9.6542974e-01  -5.9967303e-02   9.0825341e-01
   1.3952618e+00   1.8720267e+00  -2.2897980e-01  -2.0525364e+00  -8.9259432e-01  -8.1311707e-01  -1.1820094e+00  -3.9483682e-01  -6.4063165e-01   5.1674046e-01  -2.2071720e-01   5.6999095e-01   5.4267981e-01   4.3028691e-01  -1.1397712e+00   8.8645979e-01  -3.2723525e-02  -1.2356514e+00  -5.2813105e-01   1.4508021e+00   2.1991373e-01   7.5638732e-02  -7.6427636e-01   7.5218222e-02  -1.3549806e+00  -7.7101097e-01  -8.5194782e-01  -1.0626422e+00  -8.7634913e-01  -9.5330749e-01  -4.7419975e-01   5.4050632e-01  -2.1587746e+00   2.5441861e-03  -1.4309041e+00  -1.2234823e+00  -2.7825085e-01  -6.4890907e-01  -1.1569850e-01  -9.4009558e-01  -2.5755896e+00   2.1065554e-02  -7.6023982e-01  -9.8969326e-01   3.9701637e-01  -3.9369837e-01   4.7566330e-01  -6.2991814e-01   1.0910931e+00   3.6525276e+00  -6.4560137e-01   2.0858346e+00   7.2012248e-01  -1.1434990e-01   8.1111415e-01   1.9924315e-01   1.3212536e+00   4.3039771e-01   6.1636426e-01   2.1965765e-01   9.0239193e-01   1.2931870e+00   1.4361369e+00   6.4555355e-01   2.0945149e+00  -2.9266564e-01   1.5494427e+00   3.6484807e-01   1.0175832e+00   4.7537964e-01  -4.8224441e-01  -1.0791994e+00  -1.2331525e-01   9.5458408e-01
   1.4241388e+00   1.9628895e+00  -3.6308167e-01  -2.1188051e+00  -9.5743755e-01  -8.1332789e-01  -1.1738745e+00  -3.7737162e-01  -6.1077211e-01   5.1321771e-01  -2.5926236e-01   6.3649013e-01   5.6723180e-01   5.7661172e-01  -1.0965910e+00   9.8472663e-01  -1.6478602e-01  -1.3446074e+00  -6.1842505e-01   1.4834472e+00   2.1343613e-01  -6.9017922e-02  -8.5116253e-01  -1.0757790e-01  -1.4189445e+00  -8.7566320e-01  -9.0807316e-01  -1.1382094e+00  -9.4060735e-01  -9.8347793e-01  -4.9185184e-01   4.8530539e-01  -2.1794655e+00  -1.5527389e-01  -1.4283319e+00  -1.2376549e+00  -2.7837292e-01  -6.4218084e-01  -1.2911681e-01  -1.0515139e+00  -2.6163521e+00  -7.1911370e-02  -7.5042585e-01  -1.0417214e+00   4.7052615e-01  -3.9492861e-01   5.5767223e-01  -6.1575208e-01   1.1175926e+00   3.6558573e+00  -5.7812474e-01   2.1511235e+00   8.2027002e-01  -7.4757551e-02   9.2652478e-01   3.2773414e-01   1.3641501e+00   4.5603310e-01   7.7091911e-01   2.6573174e-01   1.0465542e+00   1.3833852e+00   1.6209860e+00   7.6884916e-01   2.1718848e+00  -2.7634630e-01   1.5544415e+00   3.9976423e-01   1.0691345e+00   4.3857386e-01  -6.0279099e-01  -1.1957564e+00  -1.8553895e-01   1.0040416e+00
   1.4628224e+00   2.0500858e+00  -4.9451218e-01  -2.1787579e+00  -1.0239521e+00  -8.1958065e-01  -1.1718369e+00  -3.5676990e-01  -5.7646451e-01   5.1989415e-01  -2.9266537e-01   6.9920119e-01   5.8698388e-01   7.1419539e-01  -1.0578797e+00   1.0891828e+00  -2.9202727e-01  -1.4526729e+00  -7.1050683e-01   1.5234270e+00   2.1512192e-01  -2.0860681e-01  -9.3545732e-01  -2.8495774e-01  -1.4789019e+00  -9.8045990e-01  -9.6490452e-01  -1.2158549e+00  -1.0052240e+00  -1.0187389e+00  -5.1091013e-01   4.3054422e-01  -2.1964340e+00  -3.0945483e-01  -1.4261419e+00  -1.2563796e+00  -2.8114918e-01  -6.3846675e-01  -1.3187725e-01  -1.1588531e+00  -2.6577084e+00  -1.6156796e-01  -7.4632904e-01  -1.0921277e+00   5.3412356e-01  -4.0225515e-01   6.3285079e-01  -6.0715744e-01   1.1462252e+00   3.6632917e+00  -5.1428471e-01   2.2129590e+00   9.1592922e-01  -4.1164899e-02   1.0387661e+00   4.4898840e-01   1.4192453e+00   4.8240688e-01   9.2046424e-01   3.0989062e-01   1.1856315e+00   1.4632615e+00   1.8012929e+00   8.8242027e-01   2.2548148e+00  -2.6013843e-01   1.5704257e+00   4.3206307e-01   1.1254515e+00   4.0380176e-01  -7.1934119e-01  -1.3128742e+00  -2.4598769e-01   1.0555719e+00
   1.5100307e+00   2.1322155e+00  -6.2054819e-01  -2.2318151e+00  -1.0902267e+00  -8.3092523e-01  -1.1756727e+00  -3.3432064e-01  -5.3962416e-01   5.3549444e-01  -3.2027469e-01   7.5768435e-01   6.0181683e-01   8.4068471e-01  -1.0245668e+00   1.1960726e+00  -4.1185552e-01  -1.5573526e+00  -8.0277449e-01   1.5696136e+00   2.2351856e-01  -3.4016192e-01  -1.0153896e+00  -4.5327723e-01  -1.5340637e+00  -1.0829551e+00  -1.0211980e+00  -1.2937777e+00  -1.0691909e+00  -1.0583040e+00  -5.3125358e-01   3.7781781e-01  -2.2099170e+00  -4.5645738e-01  -1.4244585e+00  -1.2791132e+00  -2.8667534e-01  -6.3803983e-01  -1.2588112e-01  -1.2603399e+00  -2.6982467e+00  -2.4668509e-01  -7.4725128e-01  -1.1403591e+00   5.8759284e-01  -4.1505424e-01   6.9995331e-01  -6.0401279e-01   1.1756917e+00   3.6753436e+00  -4.5429820e-01   2.2702234e+00   1.0057545e+00  -1.3949917e-02   1.1452121e+00   5.6119406e-01   1.4836188e+00   5.0908541e-01   1.0626438e+00   3.5118648e-01   1.3172162e+00   1.5326064e+00   1.9741728e+00   9.8480820e-01   2.3416880e+00  -2.4422521e-01   1.5967403e+00   4.6165281e-01   1.1851308e+00   3.7174147e-01  -8.2951254e-01  -1.4281764e+00  -3.0398369e-01   1.1079615e+00
   1.5640279e+00   2.2081108e+00  -7.3875775e-01  -2.2776353e+00  -1.1544095e+00  -8.4625229e-01  -1.1847020e+00  -3.1130012e-01  -5.0201788e-01   5.5827466e-01  -3.4174752e-01   8.1150196e-01   6.1189208e-01   9.5414088e-01  -9.9705078e-01   1.3016247e+00  -5.2210476e-01  -1.6563618e+00  -8.9341071e-01   1.6205428e+00   2.3700029e-01  -4.6121921e-01  -1.0894289e+00  -6.0942110e-01  -1.5838023e+00  -1.1808174e+00  -1.0757090e+00  -1.3700683e+00  -1.1313934e+00  -1.1009667e+00  -5.5258771e-01   3.2851357e-01  -2.2202816e+00  -5.9324589e-01  -1.4233053e+00  -1.3049233e+00  -2.9484259e-01  -6.4080968e-01  -1.1321472e-01  -1.3544412e+00  -2.7368281e+00  -3.2612851e-01  -7.5231805e-01  -1.1858258e+00   6.3107119e-01  -4.3233868e-01   7.5810478e-01  -6.0578742e-01   1.2046462e+00   3.6920359e+00  -3.9833980e-01   2.3220682e+00   1.0885277e+00   6.9461747e-03   1.2435272e+00   6.6301648e-01   1.5538886e+00   5.3560070e-01   1.1952943e+00   3.8887230e-01   1.4391987e+00   1.5915937e+00   2.1368327e+00   1.0751150e+00   2.4303150e+00  -2.2875830e-01   1.6318389e+00   4.8852349e-01   1.2464786e+00   3.4289364e-01  -9.3128195e-01  -1.5392607e+00  -3.5882910e-01   1.1599075e+00
   1.6226720e+00   2.2768588e+00  -8.4709163e-01  -2.3161533e+00  -1.2148102e+00  -8.6435707e-01  -1.1978869e+00  -2.8887267e-01  -4.6519903e-01   5.8619319e-01  -3.5710893e-01   8.6024683e-01   6.1763029e-01   1.0531778e+00  -9.7525669e-01   1.4023361e+00  -6.2112064e-01  -1.7477304e+00  -9.8049588e-01   1.6744393e+00   2.5389211e-01  -5.6990559e-01  -1.1563621e+00  -7.5091530e-01  -1.6276856e+00  -1.2719548e+00  -1.1272588e+00  -1.4428391e+00  -1.1906709e+00  -1.1452177e+00  -5.7445641e-01   2.8374140e-01  -2.2279775e+00  -7.1739985e-01  -1.4226334e+00  -1.3326029e+00  -3.0533148e-01  -6.4637668e-01  -9.5993484e-02  -1.4398952e+00  -2.7726200e+00  -3.9888383e-01  -7.6054962e-01  -1.2279333e+00   6.6504126e-01  -4.5285894e-01   8.0686336e-01  -6.1162765e-01   1.2318477e+00   3.7128753e+00  -3.4662814e-01   2.3679344e+00   1.1632260e+00   2.1961206e-02   1.3318340e+00   7.5359433e-01   1.6265146e+00   5.6145202e-01   1.3165438e+00   4.2242192e-01   1.5498519e+00   1.6407122e+00   2.2867317e+00   1.1529888e+00   2.5181553e+00  -2.1387668e-01   1.6735044e+00   5.1271455e-01   1.3076398e+00   3.1757675e-01  -1.0230673e+00  -1.6438357e+00  -4.0983031e-01   1.2100999e+00
   1.6835193e+00   2.3378144e+00  -9.4396478e-01  -2.3475882e+00  -1.2699962e+00  -8.8400990e-01  -1.2139571e+00  -2.6800975e-01  -4.3046117e-01   6.1709243e-01  -3.6676526e-01   9.0358245e-01   6.1966675e-01   1.1370614e+00  -9.5873189e-01   1.4952180e+00  -7.0781469e-01  -1.8298951e+00  -1.0621437e+00   1.7292953e+00   2.7258509e-01  -6.6499412e-01  -1.2153464e+00  -8.7600744e-01  -1.6654965e+00  -1.3546287e+00  -1.1748009e+00  -1.5103592e+00  -1.2458920e+00  -1.1893924e+00  -5.9627628e-01   2.4428590e-01  -2.2334892e+00  -8.2719159e-01  -1.4223525e+00  -1.3608089e+00  -3.1762934e-01  -6.5411049e-01  -7.6220655e-02  -1.5157512e+00  -2.8050772e+00  -4.6410453e-01  -7.7093148e-01  -1.2661269e+00   6.9030112e-01  -4.7522450e-01   8.4624577e-01  -6.2046766e-01   1.2562830e+00   3.7368997e+00  -2.9946196e-01   2.4075511e+00   1.2290899e+00   3.1825873e-02   1.4088339e+00   8.3251369e-01   1.6980909e+00   5.8612096e-01   1.4249093e+00   4.5153588e-01   1.6479032e+00   1.6806944e+00   2.4217420e+00   1.2185789e+00   2.6025661e+00  -1.9972491e-01   1.7191135e+00   5.3428620e-01   1.3667409e+00   2.9593289e-01  -1.1037833e+00  -1.7398619e+00  -4.5633712e-01   1.2573049e+00
   1.7439878e+00   2.3906083e+00  -1.0283209e+00  -2.3724193e+00  -1.3188734e+00  -9.0402885e-01  -1.2315490e+00  -2.4943512e-01  -3.9881005e-01   6.4887492e-01  -3.7146621e-01   9.4128452e-01   6.1878661e-01   1.2057579e+00  -9.4676342e-01   1.5779813e+00  -7.8168472e-01  -1.9017675e+00  -1.1366464e+00   1.7830028e+00   2.9163442e-01  -7.4592193e-01  -1.2659334e+00  -9.8371025e-01  -1.6972406e+00  -1.4275466e+00  -1.2174799e+00  -1.5711789e+00  -1.2960385e+00  -1.2318278e+00  -6.1739059e-01   2.1058522e-01  -2.2372894e+00  -9.2162760e-01  -1.4223551e+00  -1.3882053e+00  -3.3107277e-01  -6.6324379e-01  -5.5671316e-02  -1.5814087e+00  -2.8338911e+00  -5.2116771e-01  -7.8247925e-01  -1.2999417e+00   7.0791147e-01  -4.9803342e-01   8.7671206e-01  -6.3115265e-01   1.2772513e+00   3.7627969e+00  -2.5720479e-01   2.4409156e+00   1.2856789e+00   3.7460114e-02   1.4738726e+00   8.9976726e-01   1.7656060e+00   6.0909693e-01   1.5193829e+00   4.7613252e-01   1.7325912e+00   1.7124470e+00   2.5402961e+00   1.2724653e+00   2.6810594e+00  -1.8646595e-01   1.7659201e+00   5.5329893e-01   1.4220347e+00   2.7794121e-01  -1.1728689e+00  -1.8256831e+00  -4.9779232e-01   1.3004455e+00
   1.8015622e+00   2.4351494e+00  -1.0996714e+00  -2.3913403e+00  -1.3607432e+00  -9.2334966e-01  -1.2493424e+00  -2.3359928e-01  -3.7095190e-01   6.7965939e-01  -3.7221918e-01   9.7327747e-01   6.1584689e-01   1.2599183e+00  -9.3850211e-01   1.6491456e+00  -8.4279845e-01  -1.9627754e+00  -1.2026138e+00   1.8335249e+00   3.0983552e-01  -8.1276868e-01  -1.3080645e+00  -1.0738040e+00  -1.7231370e+00  -1.4899269e+00  -1.2546814e+00  -1.6242328e+00  -1.3402881e+00  -1.2710184e+00  -6.3713602e-01   1.8273757e-01  -2.2398048e+00  -1.0004497e+00  -1.4225376e+00  -1.4135993e+00  -3.4491024e-01  -6.7296986e-01  -3.5808246e-02  -1.6366528e+00  -2.8589287e+00  -5.6972770e-01  -7.9429487e-01  -1.3290532e+00   7.1912285e-01  -5.1999656e-01   8.9910897e-01  -6.4255915e-01   1.2944026e+00   3.7890758e+00  -2.2022630e-01   2.4682567e+00   1.3329066e+00   3.9864988e-02   1.5269442e+00   9.5570501e-01   1.8266435e+00   6.2991246e-01   1.5994934e+00   4.9632659e-01   1.8036933e+00   1.7369842e+00   2.6414978e+00   1.3155689e+00   2.7515311e+00  -1.7428245e-01   1.8113252e+00   5.6980546e-01   1.4720340e+00   2.6343720e-01  -1.2302829e+00  -1.9001352e+00  -5.3378389e-01   1.3386717e+00
   1.8540154e+00   2.4716235e+00  -1.1581013e+00  -2.4051894e+00  -1.3953285e+00  -9.4108712e-01  -1.2661817e+00  -2.2068377e-01  -3.4729594e-01   7.0790535e-01  -3.7016877e-01   9.9965775e-01   6.1169476e-01   1.3008017e+00  -9.3307727e-01   1.7080692e+00  -8.9174205e-01  -2.0128697e+00  -1.2590914e+00   1.8790835e+00   3.2627329e-01  -8.6619603e-01  -1.3420418e+00  -1.1467967e+00  -1.7435957e+00  -1.5415269e+00  -1.2860667e+00  -1.6689102e+00  -1.3780861e+00  -1.3057487e+00  -6.5491438e-01   1.6053364e-01  -2.2413963e+00  -1.0640930e+00  -1.4228117e+00  -1.4360503e+00  -3.5837885e-01  -6.8253326e-01  -1.7733159e-02  -1.6816701e+00  -2.8801800e+00  -6.0975742e-01  -8.0561286e-01  -1.3533185e+00   7.2528589e-01  -5.4004293e-01   9.1457832e-01  -6.5369975e-01   1.3077278e+00   3.8142584e+00  -1.8881741e-01   2.4899956e+00   1.3710500e+00   4.0022252e-02   1.5686385e+00   1.0009807e+00   1.8795136e+00   6.4818263e-01   1.6653349e+00   5.1239765e-01   1.8615234e+00   1.7553712e+00   2.7251855e+00   1.3490554e+00   2.8124460e+00  -1.6336539e-01   1.8531109e+00   5.8385396e-01   1.5156213e+00   2.5213701e-01  -1.2764679e+00  -1.9626204e+00  -5.6409245e-01   1.3714142e+00
   1.8996130e+00   2.5004801e+00  -1.2042369e+00  -2.4148765e+00  -1.4227653e+00  -9.5658261e-01  -1.2811679e+00  -2.1063074e-01  -3.2796980e-01   7.3249703e-01  -3.6646131e-01   1.0207010e+00   6.0709094e-01   1.3301425e+00  -9.2968798e-01   1.7549016e+00  -9.2953742e-01  -2.0524960e+00  -1.3056393e+00   1.9183305e+00   3.4034427e-01  -9.0735251e-01  -1.3684744e+00  -1.2038408e+00  -1.7591808e+00  -1.5826294e+00  -1.3115880e+00  -1.7050835e+00  -1.4091977e+00  -1.3351922e+00  -6.7025877e-01   1.4351089e-01  -2.2423521e+00  -1.1136024e+00  -1.4231109e+00  -1.4549437e+00  -3.7078450e-01  -6.9130451e-01  -2.1722372e-03  -1.7170367e+00  -2.8977232e+00  -6.4156539e-01  -8.1583447e-01  -1.3728022e+00   7.2775441e-01  -5.5739535e-01   9.2444068e-01  -6.6380060e-01   1.3175100e+00   3.8370623e+00  -1.6310122e-01   2.5066983e+00   1.4007266e+00   3.8812457e-02   1.6000381e+00   1.0364975e+00   1.9233045e+00   6.6364294e-01   1.7175546e+00   5.2475207e-01   1.9068928e+00   1.7686710e+00   2.7919354e+00   1.3742368e+00   2.8629529e+00  -1.5389036e-01   1.8896125e+00   5.9550344e-01   1.5521235e+00   2.4366593e-01  -1.3122839e+00  -2.0131386e+00  -5.8872480e-01   1.3984175e+00
   1.9372673e+00   2.5224068e+00  -1.2391725e+00  -2.4213088e+00  -1.4435581e+00  -9.6943319e-01  -1.2937153e+00  -2.0319269e-01  -3.1284741e-01   7.5278252e-01  -3.6211754e-01   1.0368499e+00   6.0264921e-01   1.3499755e+00  -9.2766464e-01   1.7904706e+00  -9.5753539e-01  -2.0825310e+00  -1.3423658e+00   1.9504740e+00   3.5175108e-01  -9.3775160e-01  -1.3882103e+00  -1.2466134e+00  -1.7705664e+00  -1.6139899e+00  -1.3314819e+00  -1.7330932e+00  -1.4337316e+00  -1.3589648e+00  -6.8288482e-01   1.3102209e-01  -2.2428897e+00  -1.1505119e+00  -1.4233909e+00  -1.4700202e+00  -3.8157529e-01  -6.9883198e-01   1.0506904e-02  -1.7436743e+00  -2.9117158e+00  -6.6578204e-01  -8.2454926e-01  -1.3877798e+00   7.2778957e-01  -5.7161016e-01   9.3006741e-01  -6.7234618e-01   1.3242447e+00   3.8565418e+00  -1.4296301e-01   2.5190317e+00   1.4228420e+00   3.6957609e-02   1.6225774e+00   1.0633534e+00   1.9578595e+00   6.7617934e-01   1.7572977e+00   5.3388184e-01   1.9410361e+00   1.7779017e+00   2.8430027e+00   1.3924810e+00   2.9029245e+00  -1.4598749e-01   1.9198173e+00   6.0484379e-01   1.5813450e+00   2.3759040e-01  -1.3389187e+00  -2.0522666e+00  -6.0792757e-01   1.4197469e+00
   1.9666161e+00   2.5382846e+00  -1.2643640e+00  -2.4253275e+00  -1.4585047e+00  -9.7949791e-01  -1.3035669e+00  -1.9799254e-01  -3.0158782e-01   7.6856673e-01  -3.5793379e-01   1.0486879e+00   5.9879810e-01   1.3624421e+00  -9.2649674e-01   1.8161212e+00  -9.7729414e-01  -2.1041882e+00  -1.3699036e+00   1.9753361e+00   3.6047295e-01  -9.5913261e-01  -1.4022563e+00  -1.2771663e+00  -1.7784852e+00  -1.6367459e+00  -1.3462399e+00  -1.7536883e+00  -1.4521280e+00  -1.3771274e+00  -6.9271946e-01   1.2231100e-01  -2.2431666e+00  -1.1766946e+00  -1.4236268e+00  -1.4813611e+00  -3.9039668e-01  -7.0486641e-01   2.0253366e-02  -1.7627706e+00  -2.9224011e+00  -6.8331170e-01  -8.3154213e-01  -1.3987173e+00   7.2647632e-01  -5.8257716e-01   9.3275798e-01  -6.7908817e-01   1.3285473e+00   3.8721722e+00  -1.2801751e-01   2.5277191e+00   1.4385108e+00   3.4991920e-02   1.6378849e+00   1.0827834e+00   1.9836850e+00   6.8584520e-01   1.7861111e+00   5.4032422e-01   1.9655051e+00   1.7840012e+00   2.8802069e+00   1.4051346e+00   2.9329157e+00  -1.3971126e-01   1.9433837e+00   6.1201686e-01   1.6035560e+00   2.3345209e-01  -1.3577789e+00  -2.0810897e+00  -6.2217545e-01   1.4357685e+00
   1.9880091e+00   2.5491299e+00  -1.2814963e+00  -2.4276617e+00  -1.4685979e+00  -9.8688050e-01  -1.3107695e+00  -1.9458687e-01  -2.9368509e-01   7.8006200e-01  -3.5442789e-01   1.0568966e+00   5.9576987e-01   1.3695965e+00  -9.2583115e-01   1.8335274e+00  -9.9045344e-01  -2.1188999e+00  -1.3893333e+00   1.9933292e+00   3.6671601e-01  -9.7331812e-01  -1.4116953e+00  -1.2977564e+00  -1.7836779e+00  -1.6522984e+00  -1.3565569e+00  -1.7679296e+00  -1.4651146e+00  -1.3901385e+00  -6.9990118e-01   1.1658618e-01  -2.2432907e+00  -1.1941985e+00  -1.4238087e+00  -1.4893328e+00  -3.9711993e-01  -7.0935793e-01   2.7272204e-02  -1.7756765e+00  -2.9301189e+00  -6.9525482e-01  -8.3678551e-01  -1.4062280e+00   7.2466223e-01  -5.9048285e-01   9.3363629e-01  -6.8402161e-01   1.3310588e+00   3.8838653e+00  -1.1762466e-01   2.5334961e+00   1.4489614e+00   3.3258508e-02   1.6476229e+00   1.0960986e+00   2.0018076e+00   6.9285844e-01   1.8058144e+00   5.4462425e-01   1.9820413e+00   1.7877983e+00   2.9057645e+00   1.4134587e+00   2.9540516e+00  -1.3501951e-01   1.9605853e+00   6.1723088e-01   1.6194339e+00   2.3080087e-01  -1.3703738e+00  -2.1010853e+00  -6.3213427e-01   1.4471016e+00
   2.0024010e+00   2.5560187e+00  -1.2923386e+00  -2.4289015e+00  -1.4749151e+00  -9.9188792e-01  -1.3156169e+00  -1.9252352e-01  -2.8852629e-01   7.8780222e-01  -3.5183546e-01   1.0622083e+00   5.9361721e-01   1.3732425e+00  -9.2544823e-01   1.8444991e+00  -9.9861490e-01  -2.1281877e+00  -1.4020575e+00   2.0053536e+00   3.7084941e-01  -9.8207908e-01  -1.4176049e+00  -1.3106717e+00  -1.7868452e+00  -1.6621753e+00  -1.3632607e+00  -1.7770668e+00  -1.4736265e+00  -1.3987641e+00  -7.0475196e-01   1.1308670e-01  -2.2433334e+00  -1.2050787e+00  -1.4239370e+00  -1.4945029e+00  -4.0183824e-01  -7.1242785e-01   3.1952269e-02  -1.7837904e+00  -2.9353071e+00  -7.0280790e-01  -8.4041535e-01  -1.4110108e+00   7.2292674e-01  -5.9574252e-01   9.3358070e-01  -6.8733465e-01   1.3323677e+00   3.8919245e+00  -1.1095300e-01   2.5370719e+00   1.4554338e+00   3.1928364e-02   1.6533459e+00   1.1046207e+00   2.0135969e+00   6.9757981e-01   1.8183500e+00   5.4730267e-01   1.9924366e+00   1.7899936e+00   2.9220952e+00   1.4185847e+00   2.9678578e+00  -1.3176727e-01   1.9721887e+00   6.2076265e-01   1.6299665e+00   2.2922445e-01  -1.3782001e+00  -2.1139708e+00  -6.3860029e-01   1.4545484e+00
   2.0111653e+00   2.5600065e+00  -1.2986002e+00  -2.4294895e+00  -1.4785093e+00  -9.9496892e-01  -1.3185653e+00  -1.9138823e-01  -2.8545522e-01   7.9253135e-01  -3.5015291e-01   1.0653527e+00   5.9225199e-01   1.3748196e+00  -9.2522546e-01   1.8508021e+00  -1.0032384e+00  -2.1335314e+00  -1.4096400e+00   2.0126318e+00   3.7333426e-01  -9.8701980e-01  -1.4209857e+00  -1.3180657e+00  -1.7886072e+00  -1.6678905e+00  -1.3672301e+00  -1.7824006e+00  -1.4787043e+00  -1.4039546e+00  -7.0772358e-01   1.1113410e-01  -2.2433389e+00  -1.2112459e+00  -1.4240191e+00  -1.4975387e+00  -4.0483021e-01  -7.1432063e-01   3.4788846e-02  -1.7884453e+00  -2.9384826e+00  -7.0715507e-01  -8.4269204e-01  -1.4137799e+00   7.2158519e-01  -5.9891250e-01   9.3319408e-01  -6.8934115e-01   1.3329550e+00   3.8969487e+00  -1.0707951e-01   2.5390908e+00   1.4590841e+00   3.1035139e-02   1.6563930e+00   1.1096130e+00   2.0205721e+00   7.0046971e-01   1.8256247e+00   5.4882917e-01   1.9983974e+00   1.7911488e+00   2.9316119e+00   1.4214825e+00   2.9760567e+00  -1.2971991e-01   1.9792889e+00   6.2294463e-01   1.6363238e+00   2.2837084e-01  -1.3826383e+00  -2.1215340e+00  -6.4242264e-01   1.4590044e+00
   2.0158574e+00   2.5620484e+00  -1.3018047e+00  -2.4297295e+00  -1.4803149e+00  -9.9663886e-01  -1.3201409e+00  -1.9083669e-01  -2.8383681e-01   7.9507807e-01  -3.4921452e-01   1.0670053e+00   5.9149871e-01   1.3753507e+00  -9.2509970e-01   1.8540080e+00  -1.0055623e+00  -2.1362520e+00  -1.4136315e+00   2.0165075e+00   3.7465206e-01  -9.8949137e-01  -1.4227018e+00  -1.3218176e+00  -1.7894758e+00  -1.6708167e+00  -1.3693092e+00  -1.7851514e+00  -1.4813807e+00  -1.4067080e+00  -7.0932659e-01   1.1016760e-01  -2.2433318e+00  -1.2143420e+00  -1.4240652e+00  -1.4991070e+00  -4.0649518e-01  -7.1534398e-01   3.6306991e-02  -1.7908122e+00  -2.9401971e+00  -7.0936623e-01  -8.4394845e-01  -1.4151953e+00   7.2072754e-01  -6.0059419e-01   9.3281714e-01  -6.9040700e-01   1.3331684e+00   3.8997010e+00  -1.0510540e-01   2.5401000e+00   1.4609049e+00   3.0518780e-02   1.6578209e+00   1.1122101e+00   2.0242182e+00   7.0203016e-01   1.8293636e+00   5.4960183e-01   2.0014247e+00   1.7916863e+00   2.9365226e+00   1.4229426e+00   2.9803557e+00  -1.2858475e-01   1.9831174e+00   6.2413624e-01   1.6397132e+00   2.2796156e-01  -1.3848691e+00  -2.1254588e+00  -6.4441952e-01   1.4613613e+00
   2.0179659e+00   2.5629310e+00  -1.3031925e+00  -2.4298099e+00  -1.4810804e+00  -9.9739989e-01  -1.3208477e+00  -1.9061037e-01  -2.8311631e-01   7.9623214e-01  -3.4878262e-01   1.0677408e+00   5.9115246e-01   1.3754626e+00  -9.2503622e-01   1.8553871e+00  -1.0065519e+00  -2.1374226e+00  -1.4154033e+00   2.0182418e+00   3.7524093e-01  -9.9053904e-01  -1.4234398e+00  -1.3234288e+00  -1.7898382e+00  -1.6720826e+00  -1.3702285e+00  -1.7863487e+00  -1.4825701e+00  -1.4079373e+00  -7.1005347e-01   1.0976201e-01  -2.2433246e+00  -1.2156571e+00  -1.4240870e+00  -1.4997882e+00  -4.0727135e-01  -7.1580764e-01   3.6991987e-02  -1.7918311e+00  -2.9409755e+00  -7.1031555e-01  -8.4453055e-01  -1.4158053e+00   7.2028485e-01  -6.0134437e-01   9.3257931e-01  -6.9088181e-01   1.3332240e+00   3.9009663e+00  -1.0426174e-01   2.5405263e+00   1.4616725e+00   3.0271750e-02   1.6583839e+00   1.1133544e+00   2.0258261e+00   7.0273927e-01   1.8309883e+00   5.4993341e-01   2.0027250e+00   1.7918976e+00   2.9386646e+00   1.4235682e+00   2.9822561e+00  -1.2805618e-01   1.9848543e+00   6.2468443e-01   1.6412365e+00   2.2779535e-01  -1.3858182e+00  -2.1271783e+00  -6.4529952e-01   1.4624131e+00
   2.0187031e+00   2.5632295e+00  -1.3036637e+00  -2.4298299e+00  -1.4813343e+00  -9.9766983e-01  -1.3210944e+00  -1.9053748e-01  -2.8286548e-01   7.9663967e-01  -3.4862994e-01   1.0679974e+00   5.9102939e-01   1.3754623e+00  -9.2501070e-01   1.8558523e+00  -1.0068831e+00  -2.1378172e+00  -1.4160175e+00   2.0188460e+00   3.7544630e-01  -9.9088790e-01  -1.4236890e+00  -1.3239716e+00  -1.7899570e+00  -1.6725115e+00  -1.3705463e+00  -1.7867561e+00  -1.4829831e+00  -1.4083652e+00  -7.1031000e-01   1.0962816e-01  -2.2433208e+00  -1.2160954e+00  -1.4240951e+00  -1.5000190e+00  -4.0755202e-01  -7.1597089e-01   3.7233243e-02  -1.7921753e+00  -2.9412504e+00  -7.1063454e-01  -8.4474017e-01  -1.4160108e+00   7.2011213e-01  -6.0160519e-01   9.3247513e-01  -6.9104631e-01   1.3332311e+00   3.9014184e+00  -1.0398114e-01   2.5406677e+00   1.4619260e+00   3.0180801e-02   1.6585577e+00   1.1137497e+00   2.0263805e+00   7.0299028e-01   1.8315413e+00   5.5004512e-01   2.0031630e+00   1.7919628e+00   2.9393961e+00   1.4237793e+00   2.9829122e+00  -1.2786496e-01   1.9854684e+00   6.2488084e-01   1.6417708e+00   2.2774225e-01  -1.3861353e+00  -2.1277676e+00  -6.4560260e-01   1.4627797e+00
   2.0188781e+00   2.5632986e+00  -1.3037730e+00  -2.4298333e+00  -1.4813920e+00  -9.9773486e-01  -1.3211529e+00  -1.9052137e-01  -2.8280596e-01   7.9673748e-01  -3.4859361e-01   1.0680584e+00   5.9099983e-01   1.3754543e+00  -9.2500378e-01   1.8559597e+00  -1.0069590e+00  -2.1379083e+00  -1.4161626e+00   2.0189890e+00   3.7549506e-01  -9.9096759e-01  -1.4237466e+00  -1.3240968e+00  -1.7899837e+00  -1.6726108e+00  -1.3706212e+00  -1.7868508e+00  -1.4830806e+00  -1.4084667e+00  -7.1037151e-01   1.0959783e-01  -2.2433196e+00  -1.2161954e+00  -1.4240971e+00  -1.5000723e+00  -4.0762065e-01  -7.1600981e-01   3.7291045e-02  -1.7922549e+00  -2.9413162e+00  -7.1070780e-01  -8.4479131e-01  -1.4160581e+00   7.2006743e-01  -6.0166688e-01   9.3244617e-01  -6.9108506e-01   1.3332304e+00   3.9015278e+00  -1.0391763e-01   2.5406996e+00   1.4619834e+00   3.0158274e-02   1.6585944e+00   1.1138430e+00   2.0265109e+00   7.0305060e-01   1.8316700e+00   5.5007087e-01   2.0032639e+00   1.7919766e+00   2.9395668e+00   1.4238282e+00   2.9830667e+00  -1.2781814e-01   1.9856159e+00   6.2492858e-01   1.6418983e+00   2.2773057e-01  -1.3862078e+00  -2.1279052e+00  -6.4567371e-01   1.4628667e+00
   2.0188989e+00   2.5633065e+00  -1.3037858e+00  -2.4298335e+00  -1.4813985e+00  -9.9774267e-01  -1.3211598e+00  -1.9051959e-01  -2.8279890e-01   7.9674916e-01  -3.4858932e-01   1.0680657e+00   5.9099631e-01   1.3754527e+00  -9.2500289e-01   1.8559721e+00  -1.0069677e+00  -2.1379188e+00  -1.4161796e+00   2.0190059e+00   3.7550084e-01  -9.9097671e-01  -1.4237532e+00  -1.3241112e+00  -1.7899867e+00  -1.6726224e+00  -1.3706300e+00  -1.7868617e+00  -1.4830922e+00  -1.4084786e+00  -7.1037884e-01   1.0959437e-01  -2.2433194e+00  -1.2162069e+00  -1.4240974e+00  -1.5000785e+00  -4.0762897e-01  -7.1601446e-01   3.7297945e-02  -1.7922641e+00  -2.9413241e+00  -7.1071620e-01  -8.4479751e-01  -1.4160636e+00   7.2006176e-01  -6.0167415e-01   9.3244235e-01  -6.9108959e-01   1.3332301e+00   3.9015409e+00  -1.0391043e-01   2.5407032e+00   1.4619899e+00   3.0155520e-02   1.6585983e+00   1.1138540e+00   2.0265261e+00   7.0305781e-01   1.8316850e+00   5.5007385e-01   2.0032755e+00   1.7919780e+00   2.9395868e+00   1.4238339e+00   2.9830848e+00  -1.2781246e-01   1.9856335e+00   6.2493436e-01   1.6419134e+00   2.2772928e-01  -1.3862161e+00  -2.1279214e+00  -6.4568205e-01   1.4628770e+00
