# Supplementary material for: A Student's Guide to Randomization Statistics for Multichannel Event-Related Potentials Using Ragu
Source: Front Neurosci. 2018 Jun 19;12:355. doi: 10.3389/fnins.2018.00355 (PMC6020783; doi:10.3389/fnins.2018.00355)
Supplement: Supplementary file 1 [file Data_Sheet_1.ZIP › RawData/s16_c2.asc]

   1.7168264e+00   2.2079603e+00   1.6129318e+00   8.7370575e-01  -4.3225931e-02  -1.4849145e+00  -1.4858682e+00  -1.6533173e+00  -9.1933679e-01  -7.9533057e-01   9.2027743e-01   2.1325425e+00  -2.0221286e-01  -3.1677311e-01  -5.5522900e-01  -5.2604865e-01   1.0390101e+00  -5.5154579e-01  -1.6638276e+00   1.8012950e+00  -8.9811962e-01   9.7323514e-01   8.6837299e-01  -1.6685062e-01  -6.0881232e-01  -1.6667788e-01  -1.0251740e+00  -1.0760844e+00  -1.5222158e+00  -1.6010109e+00  -1.9323811e+00   2.0529172e+00   1.6494266e+00   7.4432302e-01  -4.5598125e-01  -8.8970493e-01  -1.7841531e+00  -1.1517118e+00  -1.5535957e+00   7.3203559e-01   6.4772404e-01   1.0288407e+00  -4.7756540e-02   4.9811358e-01  -1.1783295e+00  -6.0207980e-01  -1.4488542e+00  -7.7007811e-01  -1.1643964e+00   2.4093751e+00   2.1905107e+00   8.2737703e-01   1.4638467e-01   2.7980400e-02  -7.7741509e-01  -1.0914629e+00  -1.0787876e+00   2.2402906e+00   2.1769051e+00   1.6926537e+00   1.3183977e+00   4.4500417e-01   7.6625032e-02   5.1560236e-02   1.7847694e-01  -1.7455297e-01   1.1461694e-01  -2.6556711e-01  -5.7133126e-02   1.5657422e+00   3.5355599e-01  -1.4837962e+00  -1.7295105e+00  -4.1517179e-01
   1.7161025e+00   2.1908384e+00   1.5896511e+00   8.5747752e-01  -8.7905490e-02  -1.5455198e+00  -1.5632631e+00  -1.7086190e+00  -9.5320632e-01  -7.8408643e-01   8.9820222e-01   2.2321199e+00  -7.5840437e-02  -3.6561318e-01  -6.0798790e-01  -5.6780066e-01   1.0465835e+00  -6.5560885e-01  -1.7237194e+00   1.9318040e+00  -8.7945815e-01   9.7139154e-01   9.1252176e-01  -2.2032341e-01  -6.4873018e-01  -2.4991199e-01  -1.0744168e+00  -1.1483377e+00  -1.5902876e+00  -1.6677227e+00  -1.9716177e+00   2.0963553e+00   1.8177538e+00   6.8217001e-01  -4.6678480e-01  -1.0059066e+00  -1.8516296e+00  -1.2152482e+00  -1.5768271e+00   7.0711414e-01   5.3075013e-01   1.1069137e+00  -6.9652580e-02   5.6371061e-01  -1.2459481e+00  -6.2004431e-01  -1.5415230e+00  -8.1650009e-01  -1.2306045e+00   2.4634808e+00   2.3490466e+00   7.4133090e-01   1.4854125e-01   1.0276195e-01  -8.0779775e-01  -1.1903923e+00  -9.0474661e-01   2.3219632e+00   2.2590223e+00   1.7715762e+00   1.4020866e+00   6.1652360e-01   8.8455058e-02   8.9315123e-02   2.7434943e-01  -1.1598619e-01   1.9590942e-01  -1.7573162e-01   2.2583879e-02   1.6101812e+00   2.7353291e-01  -1.5685736e+00  -1.7637606e+00  -3.2448789e-01
   1.7154941e+00   2.1686071e+00   1.5559652e+00   8.2486160e-01  -1.4204393e-01  -1.6231738e+00  -1.6430324e+00  -1.7648374e+00  -9.6531908e-01  -7.5112019e-01   8.7934090e-01   2.3168618e+00   5.7653206e-02  -4.2461370e-01  -6.5324263e-01  -5.9233384e-01   1.0427691e+00  -7.8199051e-01  -1.7868860e+00   2.0610124e+00  -8.3745764e-01   9.5886918e-01   9.4524254e-01  -2.8826950e-01  -7.0574818e-01  -3.4964333e-01  -1.1396427e+00  -1.2322056e+00  -1.6719713e+00  -1.7377497e+00  -2.0132745e+00   2.1320826e+00   1.9734770e+00   6.0475035e-01  -4.9284439e-01  -1.1316197e+00  -1.9304033e+00  -1.2714288e+00  -1.5898289e+00   6.8070950e-01   3.9666702e-01   1.1825475e+00  -1.0500751e-01   6.3223423e-01  -1.3267899e+00  -6.3896863e-01  -1.6430659e+00  -8.5827027e-01  -1.2897757e+00   2.5135669e+00   2.4982366e+00   6.6008015e-01   1.4287903e-01   1.8661116e-01  -8.3557640e-01  -1.2734853e+00  -7.0424877e-01   2.4086982e+00   2.3347117e+00   1.8615184e+00   1.4782743e+00   8.0706616e-01   1.2075634e-01   1.5093242e-01   3.9753409e-01  -3.2876832e-02   3.0236901e-01  -5.8269365e-02   1.2995841e-01   1.6530929e+00   1.7559923e-01  -1.6707512e+00  -1.7886634e+00  -2.0459984e-01
   1.7148554e+00   2.1417368e+00   1.5106632e+00   7.7428965e-01  -2.0599939e-01  -1.7181330e+00  -1.7241131e+00  -1.8212663e+00  -9.5268007e-01  -6.9466616e-01   8.6458813e-01   2.3841513e+00   1.9605993e-01  -4.9224438e-01  -6.8867870e-01  -5.9514315e-01   1.0257610e+00  -9.3087871e-01  -1.8531902e+00   2.1854118e+00  -7.7074458e-01   9.3410675e-01   9.6384428e-01  -3.7119974e-01  -7.8083195e-01  -4.6611466e-01  -1.2216201e+00  -1.3279094e+00  -1.7676356e+00  -1.8106319e+00  -2.0574977e+00   2.1578740e+00   2.1109208e+00   5.1171939e-01  -5.3557755e-01  -1.2654635e+00  -2.0201079e+00  -1.3187755e+00  -1.5921626e+00   6.5198193e-01   2.4671940e-01   1.2535339e+00  -1.5438862e-01   7.0232664e-01  -1.4199269e+00  -6.5876831e-01  -1.7516494e+00  -8.9396031e-01  -1.3392321e+00   2.5581020e+00   2.6341468e+00   5.8573906e-01   1.2960444e-01   2.7884196e-01  -8.5833992e-01  -1.3368675e+00  -4.7777905e-01   2.4990455e+00   2.4022473e+00   1.9617371e+00   1.5452672e+00   1.0146228e+00   1.7584830e-01   2.3841534e-01   5.4944400e-01   7.6429116e-02   4.3578385e-01   8.8382232e-02   2.6641296e-01   1.6929040e+00   5.9658634e-02  -1.7907876e+00  -1.8038564e+00  -5.4355872e-02
   1.7140230e+00   2.1109594e+00   1.4527235e+00   7.0475738e-01  -2.7992262e-01  -1.8300199e+00  -1.8055240e+00  -1.8773319e+00  -9.1317971e-01  -6.1385323e-01   8.5476361e-01   2.4322897e+00   3.3703886e-01  -5.6626763e-01  -7.1222027e-01  -5.7203908e-01   9.9407981e-01  -1.1017929e+00  -1.9226433e+00   2.3015913e+00  -6.7898323e-01   8.9581375e-01   9.6600936e-01  -4.6920337e-01  -8.7435706e-01  -5.9914746e-01  -1.3206087e+00  -1.4354616e+00  -1.8773185e+00  -1.8860217e+00  -2.1045645e+00   2.1717135e+00   2.2249323e+00   4.0317838e-01  -5.9583195e-01  -1.4058793e+00  -2.1200057e+00  -1.3563293e+00  -1.5840905e+00   6.1994205e-01   8.2818195e-02   1.3177787e+00  -2.1776994e-01   7.7255092e-01  -1.5237994e+00  -6.7938675e-01  -1.8650408e+00  -9.2238738e-01  -1.3765405e+00   2.5957731e+00   2.7534162e+00   5.2016710e-01   1.0950802e-01   3.7852184e-01  -8.7347330e-01  -1.3773535e+00  -2.2656049e-01   2.5914544e+00   2.4604341e+00   2.0711795e+00   1.6019939e+00   1.2366084e+00   2.5540344e-01   3.5300009e-01   7.3071848e-01   2.1279536e-01   5.9728704e-01   2.6497601e-01   4.3247281e-01   1.7280437e+00  -7.3808685e-02  -1.9287106e+00  -1.8096924e+00   1.2640451e-01
   1.7128349e+00   2.0772343e+00   1.3813741e+00   6.1594721e-01  -3.6373166e-01  -1.9577629e+00  -1.8864204e+00  -1.9326383e+00  -8.4581337e-01  -5.0886635e-01   8.5058661e-01   2.4606770e+00   4.7823604e-01  -6.4376132e-01  -7.2215472e-01  -5.1941655e-01   9.4668265e-01  -1.2935411e+00  -1.9954235e+00   2.4064270e+00  -5.6302325e-01   8.4305944e-01   9.4996103e-01  -5.8190451e-01  -9.8601989e-01  -7.4811319e-01  -1.4362858e+00  -1.5546440e+00  -2.0006873e+00  -1.9637159e+00  -2.1548840e+00   2.1719106e+00   2.3112057e+00   2.7970626e-01  -6.7376689e-01  -1.5511906e+00  -2.2289788e+00  -1.3837630e+00  -1.5666528e+00   5.8353241e-01  -9.2456946e-02   1.3734160e+00  -2.9445283e-01   8.4145959e-01  -1.6362167e+00  -7.0079795e-01  -1.9806748e+00  -9.4270191e-01  -1.3996736e+00   2.6255682e+00   2.8534504e+00   4.6488615e-01   8.4006748e-02   4.8449423e-01  -8.7827102e-01  -1.3926851e+00   4.7388873e-02   2.6843594e+00   2.5087371e+00   2.1885250e+00   1.6481398e+00   1.4699258e+00   3.6029144e-01   4.9500935e-01   9.4109400e-01   3.7615105e-01   7.8721031e-01   4.7131260e-01   6.2762829e-01   1.7570220e+00  -2.2370891e-01  -2.0840694e+00  -1.8073035e+00   3.3672043e-01
   1.7111597e+00   2.0416921e+00   1.2961533e+00   5.0833090e-01  -4.5708958e-01  -2.0995599e+00  -1.9661309e+00  -1.9869982e+00  -7.5085757e-01  -3.8106565e-01   8.5266014e-01   2.4699198e+00   6.1740704e-01  -7.2118799e-01  -7.1724389e-01  -4.3453525e-01   8.8306185e-01  -1.5042007e+00  -2.0718709e+00   2.4972659e+00  -4.2499391e-01   7.7535440e-01   9.1461869e-01  -7.0843271e-01  -1.1147716e+00  -9.1191570e-01  -1.5676881e+00  -1.6849814e+00  -2.1370028e+00  -2.0436677e+00  -2.2089752e+00   2.1572062e+00   2.3665756e+00   1.4237430e-01  -7.6875756e-01  -1.6996585e+00  -2.3455309e+00  -1.4014529e+00  -1.5416928e+00   5.4174455e-01  -2.7587606e-01   1.4189173e+00  -3.8301508e-01   9.0766605e-01  -1.7543881e+00  -7.2300319e-01  -2.0957416e+00  -9.5445768e-01  -1.4071607e+00   2.6468433e+00   2.9325620e+00   4.2102848e-01   5.5147371e-02   5.9540822e-01  -8.7007848e-01  -1.3817269e+00   3.4120425e-01   2.7762724e+00   2.5473720e+00   2.3122412e+00   1.6842357e+00   1.7110457e+00   4.9044843e-01   6.6373672e-01   1.1792921e+00   5.6537278e-01   1.0049435e+00   7.0611974e-01   8.5022738e-01   1.7785111e+00  -3.8832019e-01  -2.2558965e+00  -1.7986083e+00   5.7441552e-01
   1.7089305e+00   2.0055593e+00   1.1969669e+00   3.8324279e-01  -5.5938374e-01  -2.2528745e+00  -2.0441700e+00  -2.0404414e+00  -6.2998729e-01  -2.3305463e-01   8.6146546e-01   2.4618524e+00   7.5253249e-01  -7.9451501e-01  -6.9681435e-01  -3.1579786e-01   8.0332661e-01  -1.7311230e+00  -2.1524550e+00   2.5720860e+00  -2.6833176e-01   6.9271893e-01   8.5972811e-01  -8.4740936e-01  -1.2587814e+00  -1.0889841e+00  -1.7131754e+00  -1.8257103e+00  -2.2850877e+00  -2.1259752e+00  -2.2674242e+00   2.1268610e+00   2.3892530e+00  -7.2573966e-03  -8.7933122e-01  -1.8495258e+00  -2.4678019e+00  -1.4105040e+00  -1.5118236e+00   4.9375952e-01  -4.6359941e-01   1.4531862e+00  -4.8129570e-01   9.6991576e-01  -1.8749921e+00  -7.4601924e-01  -2.2072912e+00  -9.5765864e-01  -1.3982223e+00   2.6593617e+00   2.9900397e+00   3.8931979e-01   2.5563603e-02   7.0975209e-01  -8.4645497e-01  -1.3446063e+00   6.5113009e-01   2.8658723e+00   2.5773410e+00   2.4406489e+00   1.7116844e+00   1.9560964e+00   6.4478041e-01   8.5737098e-01   1.4429258e+00   7.7820189e-01   1.2488033e+00   9.6696056e-01   1.0974040e+00   1.7914247e+00  -5.6530213e-01  -2.4426771e+00  -1.7862549e+00   8.3604813e-01
   1.7061854e+00   1.9700779e+00   1.0841413e+00   2.4291716e-01  -6.6970702e-01  -2.4144614e+00  -2.1202229e+00  -2.0931984e+00  -4.8632219e-01  -6.8686624e-02   8.7736551e-01   2.4394609e+00   8.8191614e-01  -8.5938200e-01  -6.6081943e-01  -1.6300895e-01   7.0826153e-01  -1.9709625e+00  -2.2377091e+00   2.6296205e+00  -9.7734292e-02   5.9573493e-01   7.8595630e-01  -9.9694815e-01  -1.4154317e+00  -1.2772754e+00  -1.8704153e+00  -1.9757443e+00  -2.4433005e+00  -2.2108410e+00  -2.3308137e+00   2.0807216e+00   2.3789837e+00  -1.6715839e-01  -1.0031418e+00  -1.9990427e+00  -2.5935915e+00  -1.4127178e+00  -1.4803309e+00   4.3910209e-01  -6.5124103e-01   1.4756343e+00  -5.8642086e-01   1.0271506e+00  -1.9942769e+00  -7.6985934e-01  -2.3123496e+00  -9.5277622e-01  -1.3728746e+00   2.6633057e+00   3.0261459e+00   3.7009505e-01  -1.6158415e-03   8.2588819e-01  -8.0535086e-01  -1.2827825e+00   9.7248284e-01   2.9520859e+00   2.6004099e+00   2.5719916e+00   1.7327153e+00   2.2009599e+00   8.2110730e-01   1.0729672e+00   1.7284324e+00   1.0112042e+00   1.5159177e+00   1.2501799e+00   1.3650481e+00   1.7949905e+00  -7.5172898e-01  -2.6423288e+00  -1.7734937e+00   1.1169104e+00
   1.7031072e+00   1.9364280e+00   9.5847163e-01   9.0483645e-02  -7.8683999e-01  -2.5804293e+00  -2.1941028e+00  -2.1456592e+00  -3.2439288e-01   1.0699282e-01   9.0061531e-01   2.4067125e+00   1.0042555e+00  -9.1131070e-01  -6.0986962e-01   2.2402385e-02   5.9935770e-01  -2.2197287e+00  -2.3281405e+00   2.6694345e+00   8.0962876e-02   4.8557845e-01   6.9494257e-01  -1.1546688e+00  -1.5813478e+00  -1.4742842e+00  -2.0363972e+00  -2.1336339e+00  -2.6095193e+00  -2.2985037e+00  -2.3996377e+00   2.0192632e+00   2.3371124e+00  -3.3485990e-01  -1.1369891e+00  -2.1464718e+00  -2.7203944e+00  -1.4105039e+00  -1.4510123e+00   3.7778828e-01  -8.3395722e-01   1.4862373e+00  -6.9487360e-01   1.0785634e+00  -2.1081939e+00  -7.9450598e-01  -2.4080401e+00  -9.4073370e-01  -1.3319972e+00   2.6592588e+00   3.0420494e+00   3.6334080e-01  -2.2907277e-02   9.4208780e-01  -7.4528887e-01  -1.1990384e+00   1.2996297e+00   3.0341513e+00   2.6190228e+00   2.7044954e+00   1.7502632e+00   2.4413686e+00   1.0161533e+00   1.3064694e+00   2.0310311e+00   1.2597799e+00   1.8021322e+00   1.5508971e+00   1.6478224e+00   1.7888136e+00  -9.4414481e-01  -2.8521919e+00  -1.7639879e+00   1.4110818e+00
   1.7000588e+00   1.9056723e+00   8.2126075e-01  -7.0084286e-02  -9.0923613e-01  -2.7463341e+00  -2.2656839e+00  -2.1983111e+00  -1.5002566e-01   2.8786803e-01   9.3137509e-01   2.3683102e+00   1.1186773e+00  -9.4594591e-01  -5.4522961e-01   2.3721475e-01   4.7881312e-01  -2.4728582e+00  -2.4241137e+00   2.6919511e+00   2.6098204e-01   3.6402953e-01   5.8929724e-01  -1.3177239e+00  -1.7524636e+00  -1.6770631e+00  -2.2074716e+00  -2.2975290e+00  -2.7811355e+00  -2.3891485e+00  -2.4741952e+00   1.9436046e+00   2.2665475e+00  -5.0749748e-01  -1.2768835e+00  -2.2900717e+00  -2.8454461e+00  -1.4067391e+00  -1.4279643e+00   3.1044800e-01  -1.0065634e+00   1.4855647e+00  -8.0260843e-01   1.1236408e+00  -2.2125566e+00  -8.1987887e-01  -2.4917042e+00  -9.2285954e-01  -1.2773604e+00   2.6481645e+00   3.0397120e+00   3.6875204e-01  -3.4653840e-02   1.0565624e+00  -6.6553622e-01  -1.0973940e+00   1.6259878e+00   3.1116576e+00   2.6361563e+00   2.8364232e+00   1.7677746e+00   2.6730034e+00   1.2255850e+00   1.5527878e+00   2.3447168e+00   1.5182271e+00   2.1019490e+00   1.8630493e+00   1.9392274e+00   1.7729244e+00  -1.1386391e+00  -3.0690365e+00  -1.7615694e+00   1.7115367e+00
   1.6976084e+00   1.8787302e+00   6.7434657e-01  -2.3406945e-01  -1.0350116e+00  -2.9073060e+00  -2.3348177e+00  -2.2516604e+00   2.9851796e-02   4.6693608e-01   9.6972406e-01   2.3293954e+00   1.2247354e+00  -9.5931470e-01  -4.6878308e-01   4.7631827e-01   3.4950054e-01  -2.7253054e+00  -2.5257243e+00   2.6984254e+00   4.3486375e-01   2.3345858e-01   4.7254637e-01  -1.4828356e+00  -1.9241193e+00  -1.8822500e+00  -2.3794206e+00  -2.4651488e+00  -2.9550661e+00  -2.4828025e+00  -2.5544885e+00   1.8554962e+00   2.1716258e+00  -6.8186170e-01  -1.4181581e+00  -2.4280656e+00  -2.9657806e+00  -1.4045833e+00  -1.4153301e+00   2.3840368e-01  -1.1636821e+00   1.4747850e+00  -9.0520751e-01   1.1621892e+00  -2.3032158e+00  -8.4579986e-01  -2.5610169e+00  -9.0081125e-01  -1.2116071e+00   2.6312708e+00   3.0217489e+00   3.8579256e-01  -3.3238052e-02   1.1674930e+00  -5.6625294e-01  -9.8294580e-01   1.9440519e+00   3.1845564e+00   2.6551272e+00   2.9661128e+00   1.7889558e+00   2.8915919e+00   1.4440966e+00   1.8059267e+00   2.6622955e+00   1.7798611e+00   2.4085113e+00   2.1794960e+00   2.2317201e+00   1.7478100e+00  -1.3309394e+00  -3.2890848e+00  -1.7699613e+00   2.0103087e+00
   1.6965396e+00   1.8563900e+00   5.2011048e-01  -3.9615989e-01  -1.1619441e+00  -3.0582057e+00  -2.4012442e+00  -2.3061510e+00   2.0747536e-01   6.3654255e-01   1.0156720e+00   2.2952241e+00   1.3223714e+00  -9.4808722e-01  -3.8296736e-01   7.3270654e-01   2.1490251e-01  -2.9716545e+00  -2.6326740e+00   2.6908721e+00   5.9477954e-01   9.6786368e-02   3.4902032e-01  -1.6463492e+00  -2.0911935e+00  -2.0861087e+00  -2.5475593e+00  -2.6337641e+00  -3.1277864e+00  -2.5792289e+00  -2.6401244e+00   1.7572828e+00   2.0578889e+00  -8.5445673e-01  -1.5556258e+00  -2.5586010e+00  -3.0783012e+00  -1.4072679e+00  -1.4170291e+00   1.6369318e-01  -1.2999228e+00   1.4556412e+00  -9.9807263e-01   1.1943457e+00  -2.3762489e+00  -8.7195695e-01  -2.6140924e+00  -8.7647486e-01  -1.1381927e+00   2.6100719e+00   2.9912858e+00   4.1374882e-01  -1.5310418e-02   1.2730569e+00  -4.4860507e-01  -8.6164249e-01   2.2454633e+00   3.2531435e+00   2.6793613e+00   3.0920014e+00   1.8174773e+00   3.0930051e+00   1.6655440e+00   2.0591650e+00   2.9754679e+00   2.0371887e+00   2.7136459e+00   2.4921808e+00   2.5168855e+00   1.7144234e+00  -1.5165195e+00  -3.5080591e+00  -1.7924892e+00   2.2987082e+00
   1.6978440e+00   1.8393563e+00   3.6146222e-01  -5.5064400e-01  -1.2874834e+00  -3.1938020e+00  -2.4645063e+00  -2.3620841e+00   3.7456689e-01   7.8866027e-01   1.0691677e+00   2.2708496e+00   1.4118466e+00  -9.0982117e-01  -2.9068236e-01   9.9756799e-01   7.9012910e-02  -3.2062434e+00  -2.7441610e+00   2.6719557e+00   7.3287908e-01  -4.2583247e-02   2.2368918e-01  -1.8042964e+00  -2.2482614e+00  -2.2845830e+00  -2.7068669e+00  -2.8002025e+00  -3.2953900e+00  -2.6778289e+00  -2.7302395e+00   1.6518438e+00   1.9317876e+00  -1.0215667e+00  -1.6837732e+00  -2.6797101e+00  -3.1798648e+00  -1.4178716e+00  -1.4364896e+00   8.9028577e-02  -1.4100911e+00   1.4303983e+00  -1.0766436e+00   1.2205718e+00  -2.4281456e+00  -8.9787366e-01  -2.6495697e+00  -8.5184975e-01  -1.0612823e+00   2.5862575e+00   2.9518295e+00   4.5177094e-01   2.1981338e-02   1.3714546e+00  -3.1482794e-01  -7.4000861e-01   2.5211292e+00   3.3180142e+00   2.7121514e+00   3.2126425e+00   1.8566638e+00   3.2733611e+00   1.8831234e+00   2.3052779e+00   3.2749759e+00   2.2821387e+00   3.0079807e+00   2.7923592e+00   2.7856644e+00   1.6741683e+00  -1.6907184e+00  -3.7212545e+00  -1.8318048e+00   2.5675920e+00
   1.7026918e+00   1.8283229e+00   2.0179578e-01  -6.9164495e-01  -1.4087808e+00  -3.3089717e+00  -2.5238841e+00  -2.4195554e+00   5.2269878e-01   9.1519960e-01   1.1301035e+00   2.2608297e+00   1.4936552e+00  -8.4317187e-01  -1.9517712e-01   1.2604871e+00  -5.3791800e-02  -3.4233117e+00  -2.8588016e+00   2.6448533e+00   8.4165402e-01  -1.8085680e-01   1.0195114e-01  -1.9524798e+00  -2.3897777e+00  -2.4733691e+00  -2.8521473e+00  -2.9608839e+00  -3.4536793e+00  -2.7775676e+00  -2.8234618e+00   1.5425078e+00   1.8003324e+00  -1.1793306e+00  -1.7969864e+00  -2.7892847e+00  -3.2673814e+00  -1.4391054e+00  -1.4764096e+00   1.7693361e-02  -1.4894223e+00   1.4017591e+00  -1.1366313e+00   1.2416294e+00  -2.4559887e+00  -9.2288528e-01  -2.6666868e+00  -8.2892499e-01  -9.8561213e-01   2.5616751e+00   2.9071619e+00   4.9890079e-01   8.0779871e-02   1.4609387e+00  -1.6822998e-01  -6.2483362e-01   2.7613995e+00   3.3799953e+00   2.7564142e+00   3.3267109e+00   1.9091935e+00   3.4291303e+00   2.0895917e+00   2.5367975e+00   3.5508144e+00   2.5063360e+00   3.2811448e+00   3.0708802e+00   3.0286326e+00   1.6288556e+00  -1.8488705e+00  -3.9236431e+00  -1.8896514e+00   2.8076765e+00
   1.7123828e+00   1.8240577e+00   4.4913738e-02  -8.1338462e-01  -1.5227388e+00  -3.3989066e+00  -2.5783566e+00  -2.4784125e+00   6.4368150e-01   1.0083360e+00   1.1983175e+00   2.2689763e+00   1.5684322e+00  -7.4805298e-01  -9.9918516e-02   1.5097557e+00  -1.7890868e-01  -3.6171576e+00  -2.9745959e+00   2.6131014e+00   9.1429779e-01  -3.1396976e-01  -1.0616199e-02  -2.0865720e+00  -2.5102774e+00  -2.6480094e+00  -2.9782144e+00  -3.1118864e+00  -3.5982863e+00  -2.8769363e+00  -2.9179119e+00   1.4329476e+00   1.6707180e+00  -1.3238275e+00  -1.8897978e+00  -2.8850754e+00  -3.3379272e+00  -1.4731196e+00  -1.5385630e+00  -4.6614320e-02  -1.5338250e+00   1.3727523e+00  -1.1742510e+00   1.2585393e+00  -2.4576110e+00  -9.4612756e-01  -2.6653246e+00  -8.0955806e-01  -9.1631708e-01   2.5383028e+00   2.8612601e+00   5.5408975e-01   1.6233894e-01   1.5398496e+00  -1.3130219e-02  -5.2284339e-01   2.9563109e+00   3.4400629e+00   2.8144695e+00   3.4330098e+00   1.9768361e+00   3.5572459e+00   2.2775246e+00   2.7462961e+00   3.7925159e+00   2.7014197e+00   3.5220624e+00   3.3185197e+00   3.2363271e+00   1.5806314e+00  -1.9864410e+00  -4.1100100e+00  -1.9666891e+00   3.0098850e+00
   1.7282763e+00   1.8274814e+00  -1.0507914e-01  -9.1046359e-01  -1.6260834e+00  -3.4593240e+00  -2.6265982e+00  -2.5382412e+00   7.2995315e-01   1.0608415e+00   1.2735924e+00   2.2981571e+00   1.6368686e+00  -6.2573054e-01  -8.4476117e-03   1.7327935e+00  -2.9168569e-01  -3.7823117e+00  -3.0889464e+00   2.5804316e+00   9.4504217e-01  -4.3772655e-01  -1.0852903e-01  -2.2022346e+00  -2.6045857e+00  -2.8040057e+00  -3.0800949e+00  -3.2490516e+00  -3.7248247e+00  -2.9739543e+00  -3.0112510e+00   1.3270557e+00   1.5499410e+00  -1.4511698e+00  -1.9571417e+00  -2.9647182e+00  -3.3888665e+00  -1.5213524e+00  -1.6236693e+00  -9.9977637e-02  -1.5401233e+00   1.3465952e+00  -1.1864424e+00   1.2725250e+00  -2.4317270e+00  -9.6654119e-01  -2.6460305e+00  -7.9536464e-01  -8.5873350e-01   2.5182299e+00   2.8182356e+00   6.1621205e-01   2.6688991e-01   1.6066593e+00   1.4527319e-01  -4.4037124e-01   3.0958936e+00   3.4992518e+00   2.8878598e+00   3.5304789e+00   2.0602555e+00   3.6552166e+00   2.4396030e+00   2.9266838e+00   3.9895043e+00   2.8593821e+00   3.7193367e+00   3.5263490e+00   3.3996109e+00   1.5318792e+00  -2.0991653e+00  -4.2751189e+00  -2.0623990e+00   3.1657197e+00
   1.7517034e+00   1.8397229e+00  -2.4390904e-01  -9.7814016e-01  -1.7154612e+00  -3.4866664e+00  -2.6670157e+00  -2.5983810e+00   7.7495142e-01   1.0664058e+00   1.3556487e+00   2.3501492e+00   1.6996431e+00  -4.7884218e-01   7.5771395e-02   1.9166644e+00  -3.8761238e-01  -3.9137184e+00  -3.1987335e+00   2.5506066e+00   9.2945005e-01  -5.4795520e-01  -1.8667848e-01  -2.2952487e+00  -2.6680300e+00  -2.9369535e+00  -3.1532409e+00  -3.3681218e+00  -3.8290645e+00  -3.0662226e+00  -3.1007792e+00   1.2288031e+00   1.4444378e+00  -1.5576052e+00  -1.9946033e+00  -3.0257985e+00  -3.4179789e+00  -1.5844292e+00  -1.7313347e+00  -1.3847999e-01  -1.5062733e+00   1.3265396e+00  -1.1710592e+00   1.2849408e+00  -2.3780243e+00  -9.8289446e-01  -2.6100113e+00  -7.8762768e-01  -8.1818066e-01   2.5036290e+00   2.7822784e+00   6.8407925e-01   3.9356621e-01   1.6600242e+00   3.0110075e-01  -3.8304744e-01   3.1705464e+00   3.5585669e+00   2.9772218e+00   3.6182073e+00   2.1588934e+00   3.7212418e+00   2.5689183e+00   3.0715063e+00   4.1315115e+00   2.9729222e+00   3.8617128e+00   3.6861222e+00   3.5100620e+00   1.4851008e+00  -2.1831853e+00  -4.4139020e+00  -2.1750762e+00   3.2676361e+00
   1.7838643e+00   1.8621342e+00  -3.6728608e-01  -1.0125888e+00  -1.7875556e+00  -3.4782822e+00  -2.6978257e+00  -2.6579690e+00   7.7344549e-01   1.0199320e+00   1.4441313e+00   2.4255473e+00   1.7573740e+00  -3.1133299e-01   1.4950142e-01   2.0486700e+00  -4.6251398e-01  -4.0069187e+00  -3.3004473e+00   2.5272545e+00   8.6464954e-01  -6.4066922e-01  -2.4060180e-01  -2.3616608e+00  -2.6966408e+00  -3.0426925e+00  -3.1937387e+00  -3.4649108e+00  -3.9071229e+00  -3.1510213e+00  -3.1835711e+00   1.1420864e+00   1.3597608e+00  -1.6396243e+00  -1.9986496e+00  -3.0659473e+00  -3.4235821e+00  -1.6621218e+00  -1.8600687e+00  -1.5843015e-01  -1.4315384e+00   1.3157084e+00  -1.1270147e+00   1.2971890e+00  -2.2972129e+00  -9.9382614e-01  -2.5591019e+00  -7.8723215e-01  -7.9972946e-01   2.4967091e+00   2.7575860e+00   7.5645972e-01   5.4039223e-01   1.6988418e+00   4.4804753e-01  -3.5552322e-01   3.1714592e+00   3.6188991e+00   3.0822155e+00   3.6954472e+00   2.2709458e+00   3.7543127e+00   2.6592824e+00   3.1752233e+00   4.2090418e+00   3.0357878e+00   3.9386077e+00   3.7906606e+00   3.5603635e+00   1.4427825e+00  -2.2351816e+00  -4.5216697e+00  -2.3019131e+00   3.3094048e+00
   1.8257173e+00   1.8962550e+00  -4.7106709e-01  -1.0111185e+00  -1.8392200e+00  -3.4325731e+00  -2.7171655e+00  -2.7160051e+00   7.2181008e-01   9.1779331e-01   1.5385876e+00   2.5237298e+00   1.8105947e+00  -1.2830957e-01   2.0987271e-01   2.1169949e+00  -5.1273783e-01  -4.0582275e+00  -3.3903675e+00   2.5137084e+00   7.4949375e-01  -7.1222844e-01  -2.6672479e-01  -2.3979273e+00  -2.6873329e+00  -3.1174664e+00  -3.1985028e+00  -3.5354915e+00  -3.9556572e+00  -3.2254517e+00  -3.2566447e+00   1.0705696e+00   1.3003140e+00  -1.6940687e+00  -1.9668231e+00  -3.0829675e+00  -3.4046433e+00  -1.7533681e+00  -2.0073719e+00  -1.5657886e-01  -1.3165940e+00   1.3169353e+00  -1.0543712e+00   1.3106303e+00  -2.1910214e+00  -9.9790891e-01  -2.4956970e+00  -7.9463252e-01  -8.0796542e-01   2.4996381e+00   2.7482560e+00   8.3210323e-01   7.0433954e-01   1.7223105e+00   5.7968322e-01  -3.6124703e-01   3.0910764e+00   3.6809511e+00   3.2015214e+00   3.7616296e+00   2.3934379e+00   3.7543044e+00   2.7055278e+00   3.2334588e+00   4.2138572e+00   3.0430937e+00   3.9406710e+00   3.8342111e+00   3.5446820e+00   1.4072602e+00  -2.2524924e+00  -4.5943212e+00  -2.4391684e+00   3.2864389e+00
   1.8778677e+00   1.9437186e+00  -5.5141841e-01  -9.7232978e-01  -1.8676184e+00  -3.3490990e+00  -2.7232369e+00  -2.7714311e+00   6.1822511e-01   7.5804074e-01   1.6384346e+00   2.6428794e+00   1.8597446e+00   6.4184922e-02   2.5450279e-01   2.1113717e+00  -5.3531955e-01  -4.0648933e+00  -3.4647809e+00   2.5128511e+00   5.8463736e-01  -7.5948785e-01  -2.6255663e-01  -2.4010564e+00  -2.6380521e+00  -3.1580816e+00  -3.1654376e+00  -3.5763970e+00  -3.9720491e+00  -3.2866095e+00  -3.3171450e+00   1.0175283e+00   1.2691615e+00  -1.7182356e+00  -1.8978854e+00  -3.0749789e+00  -3.3608671e+00  -1.8563512e+00  -2.1698848e+00  -1.3031398e-01  -1.1635505e+00   1.3326191e+00  -9.5436190e-01   1.3264939e+00  -2.0621425e+00  -9.9373095e-01  -2.4226624e+00  -8.0985407e-01  -8.4675507e-01   2.5144302e+00   2.7581252e+00   9.0976836e-01   8.8145007e-01   1.7299816e+00   6.8978085e-01  -4.0230630e-01   2.9235739e+00   3.7451772e+00   3.3328980e+00   3.8163766e+00   2.5223850e+00   3.7220325e+00   2.7037803e+00   3.2432050e+00   4.1394648e+00   2.9915899e+00   3.8603498e+00   3.8127610e+00   3.4590053e+00   1.3805932e+00  -2.2332123e+00  -4.6285516e+00  -2.5824095e+00   3.1960644e+00
   1.9404649e+00   2.0060962e+00  -6.0496830e-01  -8.9619708e-01  -1.8703668e+00  -3.2286334e+00  -2.7144625e+00  -2.8232166e+00   4.6278686e-01   5.4054702e-01   1.7429176e+00   2.7800584e+00   1.9051728e+00   2.5946212e-01   2.8158519e-01   2.0237232e+00  -5.2811801e-01  -4.0252339e+00  -3.5202207e+00   2.5269702e+00   3.7252474e-01  -7.7992653e-01  -2.2682195e-01  -2.3687384e+00  -2.5478837e+00  -3.1620605e+00  -3.0935611e+00  -3.5848190e+00  -3.9545645e+00  -3.3317799e+00  -3.3625309e+00   9.8570312e-01   1.2679214e+00  -1.7099764e+00  -1.7918989e+00  -3.0405716e+00  -3.2927525e+00  -1.9686331e+00  -2.3435885e+00  -7.7825181e-02  -9.7587692e-01   1.3646019e+00  -8.2934248e-01   1.3457907e+00  -1.9141238e+00  -9.7999298e-01  -2.3432133e+00  -8.3253079e-01  -9.1902607e-01   2.5427993e+00   2.7905472e+00   9.8824788e-01   1.0670201e+00   1.7217913e+00   7.7265239e-01  -4.7934651e-01   2.6653252e+00   3.8117354e+00   3.4732926e+00   3.8595026e+00   2.6530319e+00   3.6592715e+00   2.6516855e+00   3.2029679e+00   3.9815662e+00   2.8798664e+00   3.6924141e+00   3.7242787e+00   3.3014172e+00   1.3644565e+00  -2.1762690e+00  -4.6220357e+00  -2.7268049e+00   3.0377181e+00
   2.0131201e+00   2.0846884e+00  -6.2894043e-01  -7.8406366e-01  -1.8456652e+00  -3.0731590e+00  -2.6896494e+00  -2.8704417e+00   2.5752387e-01   2.6708052e-01   1.8510636e+00   2.9313392e+00   1.9471461e+00   4.5053044e-01   2.8993786e-01   1.8487436e+00  -4.8990914e-01  -3.9387332e+00  -3.5537074e+00   2.5576257e+00   1.1728886e-01  -7.7174815e-01  -1.5951895e-01  -2.2994536e+00  -2.4171064e+00  -3.1277726e+00  -2.9830740e+00  -3.5587848e+00  -3.9024754e+00  -3.3586367e+00  -3.3907512e+00   9.7717575e-01   1.2967497e+00  -1.6677816e+00  -1.6502379e+00  -2.9789558e+00  -3.2016104e+00  -2.0873304e+00  -2.5240329e+00   1.7705324e-03  -7.5822553e-01   1.4140820e+00  -6.8266996e-01   1.3692405e+00  -1.7512125e+00  -9.5561483e-01  -2.2607744e+00  -8.6197587e-01  -1.0265728e+00   2.5859937e+00   2.8481182e+00   1.0663884e+00   1.2558352e+00   1.6980740e+00   8.2347075e-01  -5.9157404e-01   2.3153214e+00   3.8804528e+00   3.6190016e+00   3.8910086e+00   2.7801468e+00   3.5687200e+00   2.5485739e+00   3.1128442e+00   3.7384381e+00   2.7084779e+00   3.4344041e+00   3.5688731e+00   3.0722927e+00   1.3600625e+00  -2.0814705e+00  -4.5735753e+00  -2.8674491e+00   2.8130516e+00
   2.0948548e+00   2.1802811e+00  -6.2126135e-01  -6.3854979e-01  -1.7924104e+00  -2.8858066e+00  -2.6481402e+00  -2.9123678e+00   6.3132757e-03  -5.8698047e-02   1.9616364e+00   3.0919852e+00   1.9858579e+00   6.3046546e-01   2.7900563e-01   1.5843749e+00  -4.2043241e-01  -3.8060947e+00  -3.5629759e+00   2.6055419e+00  -1.7543374e-01  -7.3394738e-01  -6.1899517e-02  -2.1925535e+00  -2.2471950e+00  -3.0545387e+00  -2.8353720e+00  -3.4973073e+00  -3.8161361e+00  -3.3654301e+00  -3.4003892e+00   9.9327315e-01   1.3544137e+00  -1.5908503e+00  -1.4755265e+00  -2.8900905e+00  -3.0895395e+00  -2.2093213e+00  -2.7065835e+00   1.0834862e-01  -5.1616572e-01   1.4815650e+00  -5.1851784e-01   1.3972161e+00  -1.5781595e+00  -9.1984330e-01  -2.1788249e+00  -8.9728008e-01  -1.1699009e+00   2.6446290e+00   2.9323759e+00   1.1431011e+00   1.4424423e+00   1.6595409e+00   8.3855493e-01  -7.3684405e-01   1.8755123e+00   3.9508071e+00   3.7658620e+00   3.9110646e+00   2.8983502e+00   3.4539065e+00   2.3955474e+00   2.9745185e+00   3.4112155e+00   2.4799762e+00   3.0869624e+00   3.3488505e+00   2.7743928e+00   1.3681187e+00  -1.9495205e+00  -4.4832010e+00  -2.9996929e+00   2.5259385e+00
   2.1840886e+00   2.2928935e+00  -5.8064012e-01  -4.6338044e-01  -1.7102817e+00  -2.6707360e+00  -2.5899407e+00  -2.9484917e+00  -2.8529851e-01  -4.3131970e-01   2.0731047e+00   3.2566744e+00   2.0214332e+00   7.9278542e-01   2.4881558e-01   1.2321346e+00  -3.2038792e-01  -3.6292466e+00  -3.5466663e+00   2.6705331e+00  -4.9876140e-01  -6.6633950e-01   6.3625827e-02  -2.0483142e+00  -2.0407685e+00  -2.9426981e+00  -2.6529988e+00  -3.4004878e+00  -3.6970042e+00  -3.3511473e+00  -3.3907715e+00   1.0345089e+00   1.4384472e+00  -1.4791409e+00  -1.2715096e+00  -2.7747823e+00  -2.9593583e+00  -2.3314670e+00  -2.8866636e+00   2.4074687e-01  -2.5584941e-01   1.5668570e+00  -3.4163748e-01   1.4297098e+00  -1.3999944e+00  -8.7235223e-01  -2.1007358e+00  -9.3742971e-01  -1.3481218e+00   2.7185460e+00   3.0435144e+00   1.2173638e+00   1.6214427e+00   1.6072294e+00   8.1560059e-01  -9.1182791e-01   1.3510333e+00   4.0219239e+00   3.9094647e+00   3.9199876e+00   3.0024513e+00   3.3190318e+00   2.1954774e+00   2.7911810e+00   3.0040439e+00   2.1988429e+00   2.6540207e+00   3.0686673e+00   2.4128495e+00   1.3888203e+00  -1.7820005e+00  -4.3522192e+00  -3.1194521e+00   2.1823713e+00
   2.2786751e+00   2.4215563e+00  -5.0661755e-01  -2.6315186e-01  -1.5997928e+00  -2.4329703e+00  -2.5158069e+00  -2.9785795e+00  -6.1036284e-01  -8.4367145e-01   2.1836317e+00   3.4197569e+00   2.0539282e+00   9.3180501e-01   1.9988931e-01   7.9726355e-01  -1.9138790e-01  -3.4112942e+00  -3.5044653e+00   2.7514746e+00  -8.4488536e-01  -5.6955434e-01   2.1364619e-01  -1.8679528e+00  -1.8014896e+00  -2.7936332e+00  -2.4395449e+00  -3.2695648e+00  -3.5476045e+00  -3.3156311e+00  -3.3620317e+00   1.1005641e+00   1.5453681e+00  -1.3334017e+00  -1.0428666e+00  -2.6347387e+00  -2.8144972e+00  -2.4508323e+00  -3.0599787e+00   3.9678859e-01   1.6357589e-02   1.6690953e+00  -1.5708662e-01   1.4663263e+00  -1.2217872e+00  -8.1332470e-01  -2.0296113e+00  -9.8143227e-01  -1.5589132e+00   2.8067188e+00   3.1801667e+00   1.2882170e+00   1.7877847e+00   1.5424261e+00   7.5383627e-01  -1.1122496e+00   7.5028466e-01   4.0925915e+00   4.0453785e+00   3.9182165e+00   3.0877698e+00   3.1687515e+00   1.9529070e+00   2.5673614e+00   2.5240813e+00   1.8713244e+00   2.1428173e+00   2.7347753e+00   1.9950357e+00   1.4218759e+00  -1.5813241e+00  -4.1831920e+00  -3.2234728e+00   1.7902566e+00
   2.3759885e+00   2.5641668e+00  -3.9958922e-01  -4.3060876e-02  -1.4623017e+00  -2.1781883e+00  -2.4272839e+00  -3.0026783e+00  -9.6086727e-01  -1.2872358e+00   2.2910972e+00   3.5755334e+00   2.0833276e+00   1.0429432e+00   1.3312284e-01   2.8866984e-01  -3.5868503e-02  -3.1564190e+00  -3.4371833e+00   2.8463345e+00  -1.2054289e+00  -4.4499646e-01   3.8395583e-01  -1.6536116e+00  -1.5339206e+00  -2.6097452e+00  -2.1994948e+00  -3.1069040e+00  -3.3714375e+00  -3.2596447e+00  -3.3151216e+00   1.1903099e+00   1.6709395e+00  -1.1551785e+00  -7.9498366e-01  -2.4725720e+00  -2.6588561e+00  -2.5648867e+00  -3.2227101e+00   5.7335766e-01   2.9423829e-01   1.7868128e+00   3.0054115e-02   1.5063027e+00  -1.0484114e+00  -7.4350671e-01  -1.9681452e+00  -1.0284380e+00  -1.7985496e+00   2.9072350e+00   3.3393086e+00   1.3547583e+00   1.9370384e+00   1.4665685e+00   6.5409484e-01  -1.3331727e+00   8.4842287e-02   4.1612983e+00   4.1693664e+00   3.9062896e+00   3.1504226e+00   3.0079117e+00   1.6738612e+00   2.3086911e+00   1.9813393e+00   1.5051712e+00   1.5637341e+00   2.3553653e+00   1.5303226e+00   1.4665595e+00  -1.3506621e+00  -3.9798607e+00  -3.3095331e+00   1.3591133e+00
   2.4730627e+00   2.7174573e+00  -2.6080383e-01   1.9137378e-01  -1.2999776e+00  -1.9124918e+00  -2.3266879e+00  -3.0211041e+00  -1.3281269e+00  -1.7523975e+00   2.3931655e+00   3.7185435e+00   2.1095395e+00   1.1229620e+00   4.9648043e-02  -2.8134431e-01   1.4302712e-01  -2.8697291e+00  -3.3467575e+00   2.9522700e+00  -1.5718266e+00  -2.9477860e-01   5.6978529e-01  -1.4083078e+00  -1.2433494e+00  -2.3943835e+00  -1.9380352e+00  -2.9159198e+00  -3.1728335e+00  -3.1848734e+00  -3.2517677e+00   1.3018666e+00   1.8104474e+00  -9.4679756e-01  -5.3370519e-01  -2.2917416e+00  -2.4966367e+00  -2.6716705e+00  -3.3716646e+00   7.6652281e-01   5.7203971e-01   1.9180274e+00   2.1495198e-01   1.5485560e+00  -8.8432569e-01  -6.6422315e-01  -1.9185023e+00  -1.0778426e+00  -2.0620099e+00   3.0173604e+00   3.5163209e+00   1.4161430e+00   2.0656313e+00   1.3811388e+00   5.1879167e-01  -1.5693171e+00  -6.3081701e-01   4.2262897e+00   4.2775964e+00   3.8848261e+00   3.1875538e+00   2.8412559e+00   1.3655699e+00   2.0216019e+00   1.3883593e+00   1.1092976e+00   9.2995434e-01   1.9400248e+00   1.0297325e+00   1.5217795e+00  -1.0938462e+00  -3.7469988e+00  -3.3765655e+00   8.9968770e-01
   2.5667744e+00   2.8771005e+00  -9.2339967e-02   4.3457112e-01  -1.1157236e+00  -1.6421604e+00  -2.2170272e+00  -3.0344095e+00  -1.7032037e+00  -2.2288048e+00   2.4873874e+00   3.8438451e+00   2.1323900e+00   1.1701187e+00  -4.9306963e-02  -8.9756265e-01   3.4158388e-01  -2.5570688e+00  -3.2361798e+00   3.0657909e+00  -1.9357029e+00  -1.2163386e-01   7.6603761e-01  -1.1358515e+00  -9.3559387e-01  -2.1517253e+00  -1.6608384e+00  -2.7009394e+00  -2.9567654e+00  -3.0938604e+00  -3.1743791e+00   1.4326915e+00   1.9589679e+00  -7.1132484e-01  -2.6508227e-01  -2.0964398e+00  -2.3321600e+00  -2.7699125e+00  -3.5043776e+00   9.7170213e-01   8.4470638e-01   2.0603442e+00   3.9325788e-01   1.5917544e+00  -7.3338887e-01  -5.7735011e-01  -1.8822306e+00  -1.1293603e+00  -2.3431599e+00   3.1336884e+00   3.7052283e+00   1.4715900e+00   2.1710289e+00   1.2875618e+00   3.5180971e-01  -1.8153800e+00  -1.3797705e+00   4.2856462e+00   4.3668239e+00   3.8545125e+00   3.1974976e+00   2.6731231e+00   1.0361199e+00   1.7129834e+00   7.5973180e-01   6.9337454e-01   2.5695196e-01   1.4993203e+00   5.0550237e-01   1.5861521e+00  -8.1525681e-01  -3.4902151e+00  -3.4246924e+00   4.2350700e-01
   2.6540622e+00   3.0379585e+00   1.0293745e-01   6.8110709e-01  -9.1305519e-01  -1.3734045e+00  -2.1018649e+00  -3.0433298e+00  -2.0773257e+00  -2.7057684e+00   2.5713426e+00   3.9472736e+00   2.1516191e+00   1.1842221e+00  -1.6254149e-01  -1.5425204e+00   5.5565821e-01  -2.2247912e+00  -3.1093479e+00   3.1829812e+00  -2.2892269e+00   7.1187668e-02   9.6751224e-01  -8.4072967e-01  -6.1679537e-01  -1.8866105e+00  -1.3738266e+00  -2.4670046e+00  -2.7286233e+00  -2.9898754e+00  -3.0859064e+00   1.5796898e+00   2.1116070e+00  -4.5249571e-01   4.8656386e-03  -1.8914171e+00  -2.1696755e+00  -2.8590878e+00  -3.6191610e+00   1.1838564e+00   1.1080131e+00   2.2110683e+00   5.6128930e-01   1.6344086e+00  -5.9871806e-01  -4.8524077e-01  -1.8602116e+00  -1.1830554e+00  -2.6349999e+00   3.2523621e+00   3.8990992e+00   1.5203996e+00   2.2518474e+00   1.1871191e+00   1.5829788e-01  -2.0663341e+00  -2.1432727e+00   4.3373786e+00   4.4345461e+00   3.8160879e+00   3.1798593e+00   2.5071694e+00   6.9405733e-01   1.3898206e+00   1.1148210e-01   2.6738446e-01  -4.3816317e-01   1.0443366e+00  -2.9421456e-02   1.6580744e+00  -5.1969410e-01  -3.2157045e+00  -3.4551710e+00  -5.7608850e-02
   2.7321581e+00   3.1944472e+00   3.2144282e-01   9.2588166e-01  -6.9594183e-01  -1.1121324e+00  -1.9851298e+00  -3.0487145e+00  -2.4422842e+00  -3.1726795e+00   2.6427993e+00   4.0256566e+00   2.1668753e+00   1.1665873e+00  -2.8897493e-01  -2.1973155e+00   7.8082261e-01  -1.8795055e+00  -2.9708501e+00   3.2997574e+00  -2.6254268e+00   2.8003267e-01   1.1691034e+00  -5.2796241e-01  -2.9320838e-01  -1.6043418e+00  -1.0829349e+00  -2.2196327e+00  -2.4939666e+00  -2.8767262e+00  -2.9896651e+00   1.7393370e+00   2.2636954e+00  -1.7461737e-01   2.7036486e-01  -1.6817618e+00  -2.0131746e+00  -2.9394107e+00  -3.7150994e+00   1.3977019e+00   1.3585955e+00   2.3673138e+00   7.1614990e-01   1.6749784e+00  -4.8259726e-01  -3.9060655e-01  -1.8526484e+00  -1.2393287e+00  -2.9299637e+00   3.3693396e+00   4.0905608e+00   1.5619759e+00   2.3078892e+00   1.0808855e+00  -5.5603409e-02  -2.3176847e+00  -2.9015122e+00   4.3795313e+00   4.4791140e+00   3.7703266e+00   3.1355178e+00   2.3461308e+00   3.4796021e-01   1.0588350e+00  -5.3964873e-01  -1.5884247e-01  -1.1374088e+00   5.8618949e-01  -5.6193068e-01   1.7357861e+00  -2.1224084e-01  -2.9299663e+00  -3.4702559e+00  -5.3204980e-01
   2.7988098e+00   3.3409692e+00   5.5895872e-01   1.1642319e+00  -4.6861784e-01  -8.6373399e-01  -1.8708864e+00  -3.0514418e+00  -2.7907786e+00  -3.6194250e+00   2.6998761e+00   4.0769766e+00   2.1777132e+00   1.1198967e+00  -4.2769901e-01  -2.8425125e+00   1.0125063e+00  -1.5278113e+00  -2.8256942e+00   3.4121416e+00  -2.9384448e+00   5.0096537e-01   1.3659679e+00  -2.0293228e-01   2.9006134e-02  -1.3104524e+00  -7.9387711e-01  -1.9645404e+00  -2.2582640e+00  -2.7585201e+00  -2.8891293e+00   1.9078090e+00   2.4109376e+00   1.1755796e-01   5.2607210e-01  -1.4726396e+00  -1.8662137e+00  -3.0117609e+00  -3.7919971e+00   1.6079291e+00   1.5938960e+00   2.5261119e+00   8.5578342e-01   1.7119883e+00  -3.8643710e-01  -2.9636161e-01  -1.8590870e+00  -1.2988568e+00  -3.2202496e+00   3.4806777e+00   4.2723625e+00   1.5958541e+00   2.3401020e+00   9.6969624e-01  -2.8309064e-01  -2.5656592e+00  -3.6344578e+00   4.4102867e+00   4.4997962e+00   3.7180093e+00   3.0665410e+00   2.1916569e+00   6.0111096e-03   7.2615542e-01  -1.1769854e+00  -5.7607870e-01  -1.8227591e+00   1.3554378e-01  -1.0793182e+00   1.8174225e+00   1.0188516e-01  -2.6394994e+00  -3.4729854e+00  -9.8890690e-01
   2.8524627e+00   3.4723549e+00   8.1075185e-01   1.3919987e+00  -2.3537666e-01  -6.3289238e-01  -1.7630806e+00  -3.0523277e+00  -3.1166950e+00  -4.0367801e+00   2.7411782e+00   4.1004545e+00   2.1835825e+00   1.0479783e+00  -5.7798547e-01  -3.4590817e+00   1.2461312e+00  -1.1760345e+00  -2.6790033e+00   3.5165136e+00  -3.2237227e+00   7.2989320e-01   1.5536604e+00   1.2880736e-01   3.4398066e-01  -1.0104628e+00  -5.1192743e-01  -1.7073562e+00  -2.0266340e+00  -2.6393969e+00  -2.7877085e+00   2.0811093e+00   2.5495121e+00   4.1898620e-01   7.6723009e-01  -1.2690162e+00  -1.7317535e+00  -3.0775516e+00  -3.8502825e+00   1.8094158e+00   1.8120513e+00   2.6845100e+00   9.7896742e-01   1.7441408e+00  -3.1078071e-01  -2.0544178e-01  -1.8784670e+00  -1.3624900e+00  -3.4981599e+00   3.5827894e+00   4.4379127e+00   1.6217209e+00   2.3504650e+00   8.5414218e-01  -5.1705427e-01  -2.8073237e+00  -4.3227418e+00   4.4280565e+00   4.4967868e+00   3.6598823e+00   2.9760310e+00   2.0442216e+00  -3.2440591e-01   3.9703661e-01  -1.7847142e+00  -9.7611219e-01  -2.4769871e+00  -2.9784018e-01  -1.5698254e+00   1.9010544e+00   4.1748481e-01  -2.3504973e+00  -3.4669149e+00  -1.4184274e+00
   2.8923801e+00   3.5842484e+00   1.0717156e+00   1.6055630e+00  -3.6113599e-04  -4.2342341e-01  -1.6652795e+00  -3.0520262e+00  -3.4152993e+00  -4.4167556e+00   2.7658945e+00   4.0965534e+00   2.1838185e+00   9.5552266e-01  -7.3925250e-01  -4.0293077e+00   1.4772410e+00  -8.2997495e-01  -2.5356940e+00   3.6098176e+00  -3.4781145e+00   9.6269441e-01   1.7282416e+00   4.6173674e-01   6.4632905e-01  -7.0963531e-01  -2.4172353e-01  -1.4533361e+00  -1.8036015e+00  -2.5232500e+00  -2.6885270e+00   2.2551976e+00   2.6761342e+00   7.2450447e-01   9.8979646e-01  -1.0753802e+00  -1.6120197e+00  -3.1385502e+00  -3.8908771e+00   1.9974295e+00   2.0117623e+00   2.8396624e+00   1.0852590e+00   1.7704226e+00  -2.5534767e-01  -1.2061435e-01  -1.9091899e+00  -1.4311187e+00  -3.7564265e+00   3.6726531e+00   4.5817219e+00   1.6394249e+00   2.3418127e+00   7.3459101e-01  -7.5043898e-01  -3.0406202e+00  -4.9485210e+00   4.4315535e+00   4.4711572e+00   3.5966016e+00   2.8679000e+00   1.9031208e+00  -6.3705760e-01   7.5645337e-02  -2.3486401e+00  -1.3520974e+00  -3.0844706e+00  -7.0550626e-01  -2.0231441e+00   1.9847232e+00   7.2953493e-01  -2.0685564e+00  -3.4558162e+00  -1.8124075e+00
   2.9186795e+00   3.6733854e+00   1.3365368e+00   1.8018613e+00   2.3263321e-01  -2.3814857e-01  -1.5804266e+00  -3.0509343e+00  -3.6833420e+00  -4.7528825e+00   2.7738347e+00   4.0668955e+00   2.1776269e+00   8.4776321e-01  -9.1099861e-01  -4.5376105e+00   1.7016264e+00  -4.9468603e-01  -2.4001677e+00   3.6897020e+00  -3.6999178e+00   1.1953457e+00   1.8863639e+00   7.9057619e-01   9.3131832e-01  -4.1274777e-01   1.2901519e-02  -1.2071043e+00  -1.5928799e+00  -2.4134588e+00  -2.5942144e+00   2.4261112e+00   2.7880893e+00   1.0290158e+00   1.1905496e+00  -8.9548865e-01  -1.5083898e+00  -3.1966672e+00  -3.9150462e+00   2.1678050e+00   2.1921718e+00   2.9889114e+00   1.1749070e+00   1.7901912e+00  -2.1910599e-01  -4.4296171e-02  -1.9491979e+00  -1.5055234e+00  -3.9884999e+00   3.7479460e+00   4.6996942e+00   1.6489704e+00   2.3176119e+00   6.1122701e-01  -9.7658160e-01  -3.2643256e+00  -5.4962630e+00   4.4198322e+00   4.4247489e+00   3.5286670e+00   2.7466045e+00   1.7665509e+00  -9.2713967e-01  -2.3507824e-01  -2.8568523e+00  -1.6988239e+00  -3.6319065e+00  -1.0806286e+00  -2.4308460e+00   2.0664737e+00   1.0333438e+00  -1.7984192e+00  -3.4433665e+00  -2.1645050e+00
   2.9322774e+00   3.7377340e+00   1.5998819e+00   1.9784009e+00   4.6032646e-01  -7.8802104e-02  -1.5106312e+00  -3.0491041e+00  -3.9190718e+00  -5.0404211e+00   2.7654013e+00   4.0140957e+00   2.1640693e+00   7.3014470e-01  -1.0927163e+00  -4.9712296e+00   1.9154413e+00  -1.7429695e-01  -2.2760316e+00   3.7545742e+00  -3.8888350e+00   1.4240443e+00   2.0253388e+00   1.1104821e+00   1.1950182e+00  -1.2390003e-01   2.4905195e-01  -9.7243807e-01  -1.3971963e+00  -2.3126558e+00  -2.5067264e+00   2.5900797e+00   2.8832468e+00   1.3276731e+00   1.3671738e+00  -7.3215667e-01  -1.4213107e+00  -3.2537368e+00  -3.9242359e+00   2.3170926e+00   2.3527741e+00   3.1298544e+00   1.2487479e+00   1.8032347e+00  -2.0035950e-01   2.1602710e-02  -1.9960529e+00  -1.5862223e+00  -4.1887875e+00   3.8070957e+00   4.7892584e+00   1.6504902e+00   2.2817103e+00   4.8410153e-01  -1.1895023e+00  -3.4779468e+00  -5.9534012e+00   4.3922977e+00   4.3600225e+00   3.4563498e+00   2.6168465e+00   1.6317594e+00  -1.1914616e+00  -5.3347579e-01  -3.3002537e+00  -2.0128885e+00  -4.1088930e+00  -1.4182492e+00  -2.7867146e+00   2.1443898e+00   1.3246976e+00  -1.5437671e+00  -3.4328552e+00  -2.4704533e+00
   2.9347449e+00   3.7764912e+00   1.8565902e+00   2.1332760e+00   6.8007944e-01   5.4023982e-02  -1.4570119e+00  -3.0461711e+00  -4.1221673e+00  -5.2764861e+00   2.7414992e+00   3.9415272e+00   2.1420546e+00   6.0800908e-01  -1.2837990e+00  -5.3207266e+00   2.1153095e+00   1.2810932e-01  -2.1658756e+00   3.8035739e+00  -4.0458695e+00   1.6453217e+00   2.1431895e+00   1.4172187e+00   1.4344218e+00   1.5362976e-01   4.6485983e-01  -7.5211032e-01  -1.2181668e+00  -2.2225434e+00  -2.4272057e+00   2.7436345e+00   2.9600647e+00   1.6160486e+00   1.5183232e+00  -5.8710839e-01  -1.3502503e+00  -3.3113045e+00  -3.9199182e+00   2.4426656e+00   2.4933641e+00   3.2603980e+00   1.3080961e+00   1.8097976e+00  -1.9684156e-01   7.5794735e-02  -2.0470125e+00  -1.6733338e+00  -4.3528239e+00   3.8492523e+00   4.8493369e+00   1.6441993e+00   2.2380775e+00   3.5318680e-01  -1.3841333e+00  -3.6815655e+00  -6.3108298e+00   4.3486808e+00   4.2798660e+00   3.3796247e+00   2.4832733e+00   1.4952504e+00  -1.4285258e+00  -8.1914349e-01  -3.6729142e+00  -2.2927620e+00  -4.5083401e+00  -1.7154142e+00  -3.0869643e+00   2.2166369e+00   1.5999907e+00  -1.3070774e+00  -3.4269273e+00  -2.7281715e+00
   2.9280894e+00   3.7899485e+00   2.1018627e+00   2.2651918e+00   8.8996669e-01   1.6089446e-01  -1.4196041e+00  -3.0413064e+00  -4.2935965e+00  -5.4600827e+00   2.7033999e+00   3.8530448e+00   2.1103387e+00   4.8631986e-01  -1.4834531e+00  -5.5802848e+00   2.2984179e+00   4.1055401e-01  -2.0711185e+00   3.8364728e+00  -4.1731660e+00   1.8561392e+00   2.2386864e+00   1.7072926e+00   1.6475308e+00   4.1746946e-01   6.5952846e-01  -5.4780272e-01  -1.0562330e+00  -2.1437799e+00  -2.3558986e+00   2.8837026e+00   3.0175865e+00   1.8902762e+00   1.6436592e+00  -4.6090106e-01  -1.2936885e+00  -3.3704440e+00  -3.9034497e+00   2.5427828e+00   2.6140245e+00   3.3787933e+00   1.3546424e+00   1.8105691e+00  -2.0580790e-01   1.1768027e-01  -2.0990955e+00  -1.7664684e+00  -4.4773743e+00   3.8741990e+00   4.8801864e+00   1.6303310e+00   2.1905563e+00   2.1842598e-01  -1.5564711e+00  -3.8756530e+00  -6.5632102e+00   4.2889875e+00   4.1873868e+00   3.2981155e+00   2.3501862e+00   1.3530293e+00  -1.6384940e+00  -1.0928261e+00  -3.9722282e+00  -2.5387468e+00  -4.8266875e+00  -1.9712057e+00  -3.3303325e+00   2.2815126e+00   1.8563276e+00  -1.0895560e+00  -3.4273846e+00  -2.9377601e+00
   2.9144884e+00   3.7792626e+00   2.3314317e+00   2.3734878e+00   1.0887915e+00   2.4350156e-01  -1.3973423e+00  -3.0331995e+00  -4.4354169e+00  -5.5920569e+00   2.6525691e+00   3.7526846e+00   2.0675414e+00   3.6944339e-01  -1.6906249e+00  -5.7477982e+00   2.4625853e+00   6.7215237e-01  -1.9919372e+00   3.8535202e+00  -4.2738110e+00   2.0539609e+00   2.3113647e+00   1.9780393e+00   1.8333951e+00   6.6617200e-01   8.3332464e-01  -3.6009231e-01  -9.1066459e-01  -2.0759417e+00  -2.2921254e+00   3.0076860e+00   3.0554331e+00   2.1471551e+00   1.7438577e+00  -3.5292843e-01  -1.2491524e+00  -3.4316184e+00  -3.8759591e+00   2.6166001e+00   2.7151335e+00   3.4836507e+00   1.3903614e+00   1.8066359e+00  -2.2412541e-01   1.4735791e-01  -2.1491439e+00  -1.8646574e+00  -4.5604650e+00   3.8822151e+00   4.8831542e+00   1.6090605e+00   2.1426414e+00   7.9776530e-02  -1.7036509e+00  -4.0608704e+00  -6.7090747e+00   4.2134283e+00   4.0856989e+00   3.2110627e+00   2.2212861e+00   1.2008693e+00  -1.8230462e+00  -1.3562397e+00  -4.1988680e+00  -2.7528319e+00  -5.0639245e+00  -2.1866683e+00  -3.5180428e+00   2.3375004e+00   2.0915907e+00  -8.9114657e-01  -3.4350569e+00  -3.1013929e+00
   2.8960098e+00   3.7461692e+00   2.5416969e+00   2.4581560e+00   1.2760444e+00   3.0458905e-01  -1.3881133e+00  -3.0200768e+00  -4.5505339e+00  -5.6749679e+00   2.5904950e+00   3.6443774e+00   2.0121774e+00   2.6099695e-01  -1.9039447e+00  -5.8247510e+00   2.6063093e+00   9.1303648e-01  -1.9272788e+00   3.8552584e+00  -4.3516045e+00   2.2367982e+00   2.3615181e+00   2.2276565e+00   1.9921056e+00   8.9916803e-01   9.8751761e-01  -1.8851184e-01  -7.7963124e-01  -2.0175589e+00  -2.2343222e+00   3.1135210e+00   3.0737866e+00   2.3842064e+00   1.8205768e+00  -2.6150201e-01  -1.2132979e+00  -3.4945935e+00  -3.8382679e+00   2.6641308e+00   2.7973823e+00   3.5739357e+00   1.4174303e+00   1.7994024e+00  -2.4835669e-01   1.6558243e-01  -2.1938744e+00  -1.9663254e+00  -4.6013518e+00   3.8739230e+00   4.8603977e+00   1.5804258e+00   2.0972990e+00  -6.2754673e-02  -1.8239432e+00  -4.2378736e+00  -6.7507397e+00   4.1223439e+00   3.9777230e+00   3.1173228e+00   2.0994665e+00   1.0345830e+00  -1.9851402e+00  -1.6118351e+00  -4.3565417e+00  -2.9384519e+00  -5.2234136e+00  -2.3646358e+00  -3.6536446e+00   2.3833272e+00   2.3044664e+00  -7.1061819e-01  -3.4497505e+00  -3.2231050e+00
   2.8743502e+00   3.6926910e+00   2.7298192e+00   2.5198406e+00   1.4518082e+00   3.4782811e-01  -1.3888813e+00  -2.9997605e+00  -4.6424347e+00  -5.7128902e+00   2.5185308e+00   3.5316962e+00   1.9427070e+00   1.6376668e-01  -2.1216918e+00  -5.8159128e+00   2.7287768e+00   1.1342174e+00  -1.8749610e+00   3.8423385e+00  -4.4108139e+00   2.4032208e+00   2.3901607e+00   2.4551806e+00   2.1247341e+00   1.1166592e+00   1.1242656e+00  -3.1676002e-02  -6.6034079e-01  -1.9662319e+00  -2.1801368e+00   3.1997112e+00   3.0733596e+00   2.5996801e+00   1.8763794e+00  -1.8400199e-01  -1.1820416e+00  -3.5584100e+00  -3.7908560e+00   2.6861583e+00   2.8617789e+00   3.6489383e+00   1.4381557e+00   1.7904860e+00  -2.7484471e-01   1.7367726e-01  -2.2299386e+00  -2.0693091e+00  -4.6004349e+00   3.8501340e+00   4.8146004e+00   1.5442531e+00   2.0568358e+00  -2.0908303e-01  -1.9166816e+00  -4.4071351e+00  -6.6940313e+00   4.0161308e+00   3.8660182e+00   3.0154046e+00   1.9866661e+00   8.5028970e-01  -2.1286922e+00  -1.8625146e+00  -4.4515806e+00  -3.1001676e+00  -5.3115340e+00  -2.5094684e+00  -3.7427345e+00   2.4180116e+00   2.4944250e+00  -5.4572523e-01  -3.4702741e+00  -3.3084961e+00
   2.8506246e+00   3.6208785e+00   2.8937602e+00   2.5598111e+00   1.6166259e+00   3.7764593e-01  -1.3958670e+00  -2.9697668e+00  -4.7149086e+00  -5.7111635e+00   2.4377785e+00   3.4176610e+00   1.8576011e+00   7.9690095e-02  -2.3417764e+00  -5.7288756e+00   2.8298426e+00   1.3373966e+00  -1.8318441e+00   3.8153596e+00  -4.4559264e+00   2.5523338e+00   2.3989570e+00   2.6604102e+00   2.2332211e+00   1.3194622e+00   1.2464531e+00   1.1253774e-01  -5.4923762e-01  -1.9188063e+00  -2.1265898e+00   3.2653327e+00   3.0553458e+00   2.7925129e+00   1.9146073e+00  -1.1708451e-01  -1.1507404e+00  -3.6214130e+00  -3.7338686e+00   2.6841123e+00   2.9096289e+00   3.7082288e+00   1.4549008e+00   1.7816012e+00  -2.9980297e-01   1.7341399e-01  -2.2539840e+00  -2.1709137e+00  -4.5591340e+00   3.8117206e+00   4.7487254e+00   1.5001017e+00   2.0228179e+00  -3.5902161e-01  -1.9821353e+00  -4.5687923e+00  -6.5478577e+00   3.8951864e+00   3.7526512e+00   2.9035449e+00   1.8837888e+00   6.4466398e-01  -2.2582009e+00  -2.1113174e+00  -4.4923892e+00  -3.2432849e+00  -5.3371777e+00  -2.6267135e+00  -3.7925792e+00   2.4409027e+00   2.6616578e+00  -3.9342666e-01  -3.4945359e+00  -3.3643603e+00
   2.8252271e+00   3.5326179e+00   3.0322739e+00   2.5798973e+00   1.7713385e+00   3.9900962e-01  -1.4047715e+00  -2.9274429e+00  -4.7717737e+00  -5.6760968e+00   2.3490244e+00   3.3046068e+00   1.7554212e+00   9.8918147e-03  -2.5617346e+00  -5.5734757e+00   2.9099675e+00   1.5247427e+00  -1.7940675e+00   3.7747546e+00  -4.4914073e+00   2.6837209e+00   2.3901130e+00   2.8437852e+00   2.3202161e+00   1.5088184e+00   1.3574864e+00   2.4676949e-01  -4.4225138e-01  -1.8716003e+00  -2.0702752e+00   3.3100072e+00   3.0213464e+00   2.9622432e+00   1.9392048e+00  -5.6928210e-02  -1.1144177e+00  -3.6813322e+00  -3.6671633e+00   2.6599182e+00   2.9424835e+00   3.7515982e+00   1.4700051e+00   1.7744385e+00  -3.1941747e-01   1.6687185e-01  -2.2627343e+00  -2.2680076e+00  -4.4797381e+00   3.7595171e+00   4.6658045e+00   1.4472361e+00   1.9960402e+00  -5.1225710e-01  -2.0213410e+00  -4.7225303e+00  -6.3236498e+00   3.7598716e+00   3.6391064e+00   2.7798163e+00   1.7906913e+00   4.1516215e-01  -2.3783430e+00  -2.3610932e+00  -4.4888018e+00  -3.3734356e+00  -5.3111299e+00  -2.7227103e+00  -3.8116626e+00   2.4516977e+00   2.8069714e+00  -2.5015026e-01  -3.5197033e+00  -3.3982676e+00
   2.7977771e+00   3.4295233e+00   3.1448427e+00   2.5823873e+00   1.9169145e+00   4.1717305e-01  -1.4110247e+00  -2.8701326e+00  -4.8166193e+00  -5.6146478e+00   2.2527343e+00   3.1941200e+00   1.6349093e+00  -4.5241332e-02  -2.7787365e+00  -5.3611392e+00   2.9701291e+00   1.6986493e+00  -1.7573282e+00   3.7207314e+00  -4.5214704e+00   2.7973603e+00   2.3662335e+00   3.0062307e+00   2.3888787e+00   1.6861858e+00   1.4610575e+00   3.7393608e-01  -3.3508018e-01  -1.8206631e+00  -2.0076016e+00   3.3338481e+00   2.9732734e+00   3.1088952e+00   1.9544984e+00   5.0010781e-04  -1.0680260e+00  -3.7354060e+00  -3.5903953e+00   2.6158389e+00   2.9620572e+00   3.7789916e+00   1.4856950e+00   1.7705535e+00  -3.2996622e-01   1.5629187e-01  -2.2530812e+00  -2.3571409e+00  -4.3652424e+00   3.6942629e+00   4.5687729e+00   1.3846384e+00   1.9765360e+00  -6.6832260e-01  -2.0359119e+00  -4.8674992e+00  -6.0347132e+00   3.6105014e+00   3.5262476e+00   2.6422692e+00   1.7062344e+00   1.6021755e-01  -2.4935688e+00  -2.6141802e+00  -4.4513906e+00  -3.4961459e+00  -5.2453736e+00  -2.8041560e+00  -3.8091759e+00   2.4504353e+00   2.9316491e+00  -1.1208258e-01  -3.5424088e+00  -3.4181117e+00
   2.7671458e+00   3.3129177e+00   3.2315795e+00   2.5698888e+00   2.0542838e+00   4.3739675e-01  -1.4100403e+00  -2.7953625e+00  -4.8525741e+00  -5.5340879e+00   2.1490986e+00   3.0870325e+00   1.4950855e+00  -8.5962428e-02  -2.9896024e+00  -5.1041968e+00   3.0116970e+00   1.8614933e+00  -1.7171819e+00   3.6532767e+00  -4.5498708e+00   2.8935208e+00   2.3301527e+00   3.1489830e+00   2.4426515e+00   1.8530310e+00   1.5608902e+00   4.9698661e-01  -2.2349139e-01  -1.7620437e+00  -1.9350444e+00   3.3373825e+00   2.9132311e+00   3.2328419e+00   1.9649427e+00   5.9179651e-02  -1.0067336e+00  -3.7805329e+00  -3.5031255e+00   2.5543198e+00   2.9701171e+00   3.7904434e+00   1.5039780e+00   1.7712729e+00  -3.2795759e-01   1.4393841e-01  -2.2221997e+00  -2.4346788e+00  -4.2191837e+00   3.6165814e+00   4.4603412e+00   1.3110658e+00   1.9636222e+00  -8.2656558e-01  -2.0278380e+00  -5.0022705e+00  -5.6955283e+00   3.4473614e+00   3.4143178e+00   2.4890887e+00   1.6283951e+00  -1.2059869e-01  -2.6077221e+00  -2.8721078e+00  -4.3907707e+00  -3.6164155e+00  -5.1523612e+00  -2.8776584e+00  -3.7944825e+00   2.4374647e+00   3.0372905e+00   2.4536239e-02  -3.5589850e+00  -3.4316504e+00
   2.7315571e+00   3.1838879e+00   3.2930963e+00   2.5451603e+00   2.1841895e+00   4.6465479e-01  -1.3974626e+00  -2.7010358e+00  -4.8821152e+00  -5.4416659e+00   2.0381205e+00   2.9834578e+00   1.3353474e+00  -1.1305700e-01  -3.1908267e+00  -4.8152125e+00   3.0362952e+00   2.0154094e+00  -1.6693474e+00   3.5722110e+00  -4.5797241e+00   2.9726460e+00   2.2847459e+00   3.2734084e+00   2.4850189e+00   2.0106375e+00   1.6604805e+00   6.1867191e-01  -1.0362045e-01  -1.6920544e+00  -1.8494008e+00   3.3214557e+00   2.8433835e+00   3.3346629e+00   1.9748440e+00   1.2278737e-01  -9.2622112e-01  -3.8134423e+00  -3.4049452e+00   2.4778490e+00   2.9683559e+00   3.7860217e+00   1.5265259e+00   1.7776220e+00  -3.1028639e-01   1.3197769e-01  -2.1676758e+00  -2.4969430e+00  -4.0454853e+00   3.5269875e+00   4.3428867e+00   1.2251490e+00   1.9559681e+00  -9.8611014e-01  -1.9992950e+00  -5.1248262e+00  -5.3210366e+00   3.2707455e+00   3.3029768e+00   2.3187630e+00   1.5544221e+00  -4.2645667e-01  -2.7237132e+00  -3.1353441e+00  -4.3169487e+00  -3.7383366e+00  -5.0442951e+00  -2.9493013e+00  -3.7765849e+00   2.4133873e+00   3.1256399e+00   1.6313298e-01  -3.5657118e+00  -3.4460614e+00
   2.6887422e+00   3.0433913e+00   3.3303617e+00   2.5109292e+00   2.3070701e+00   5.0334567e-01  -1.3693877e+00  -2.5856160e+00  -4.9069168e+00  -5.3442828e+00   1.9197220e+00   2.8828584e+00   1.1555694e+00  -1.2773591e-01  -3.3786179e+00  -4.5063569e+00   3.0456522e+00   2.1621006e+00  -1.6099880e+00   3.4772838e+00  -4.6133577e+00   3.0352400e+00   2.2327398e+00   3.3808337e+00   2.5192700e+00   2.1599468e+00   1.7628532e+00   7.4134189e-01   2.7752289e-02  -1.6075055e+00  -1.7480240e+00   3.2871297e+00   2.7658165e+00   3.4150110e+00   1.9880839e+00   1.9448358e-01  -8.2296627e-01  -3.8308682e+00  -3.2956011e+00   2.3888441e+00   2.9582639e+00   3.7657872e+00   1.5545535e+00   1.7902804e+00  -2.7440035e-01   1.2238139e-01  -2.0876438e+00  -2.5403501e+00  -3.8483118e+00   3.4259129e+00   4.2183655e+00   1.1255288e+00   1.9516836e+00  -1.1458158e+00  -1.9524717e+00  -5.2325870e+00  -4.9259540e+00   3.0810123e+00   3.1913713e+00   2.1302450e+00   1.4810346e+00  -7.5519090e-01  -2.8432607e+00  -3.4031045e+00  -4.2387482e+00  -3.8647718e+00  -4.9324571e+00  -3.0242423e+00  -3.7636205e+00   2.3789805e+00   3.1984173e+00   3.0655665e-01  -3.5590588e+00  -3.4675333e+00
   2.6361312e+00   2.8923823e+00   3.3445534e+00   2.4697074e+00   2.4229798e+00   5.5702473e-01  -1.3225504e+00  -2.4482904e+00  -4.9277568e+00  -5.2481909e+00   1.7938529e+00   2.7841276e+00   9.5619090e-01  -1.3153468e-01  -3.5489479e+00  -4.1888605e+00   3.0414514e+00   2.3026914e+00  -1.5359582e+00   3.3682889e+00  -4.6521998e+00   3.0817646e+00   2.1765334e+00   3.4723994e+00   2.5482792e+00   2.3014397e+00   1.8703451e+00   8.6678185e-01   1.7296524e-01  -1.5059033e+00  -1.6290223e+00   3.2355832e+00   2.6824049e+00   3.4744980e+00   2.0078599e+00   2.7674069e-01  -6.9449799e-01  -3.8297179e+00  -3.1751085e+00   2.2895600e+00   2.9410090e+00   3.7297718e+00   1.5887009e+00   1.8095614e+00  -2.1846633e-01   1.1685719e-01  -1.9809222e+00  -2.5615407e+00  -3.6319454e+00   3.3137380e+00   4.0882339e+00   1.0110100e+00   1.9484181e+00  -1.3042372e+00  -1.8894275e+00  -5.3224712e+00  -4.5241423e+00   2.8786527e+00   3.0782265e+00   1.9230977e+00   1.4046431e+00  -1.1032738e+00  -2.9667195e+00  -3.6732364e+00  -4.1633459e+00  -3.9971159e+00  -4.8266187e+00  -3.1063731e+00  -3.7624140e+00   2.3351065e+00   3.2571666e+00   4.5688386e-01  -3.5359064e+00  -3.5009156e+00
   2.5710620e+00   2.7319295e+00   3.3369245e+00   2.4236237e+00   2.5315499e+00   6.2817694e-01  -1.2544686e+00  -2.2890936e+00  -4.9444771e+00  -5.1587291e+00   1.6605839e+00   2.6856803e+00   7.3829182e-01  -1.2621932e-01  -3.6976247e+00  -3.8725703e+00   3.0251989e+00   2.4376387e+00  -1.4449967e+00   3.2451825e+00  -4.6967102e+00   3.1125547e+00   2.1180484e+00   3.5489451e+00   2.5743217e+00   2.4350676e+00   1.9844333e+00   9.9609728e-01   3.3329542e-01  -1.3855953e+00  -1.4914077e+00   3.1680221e+00   2.5946960e+00   3.5136091e+00   2.0364625e+00   3.7122329e-01  -5.3960059e-01  -3.8072274e+00  -3.0438419e+00   2.1820227e+00   2.9173385e+00   3.6779806e+00   1.6289372e+00   1.8354170e+00  -1.4152156e-01   1.1680742e-01  -1.8471376e+00  -2.5574973e+00  -3.4006732e+00   3.1908233e+00   3.9533913e+00   8.8071855e-01   1.9434727e+00  -1.4595895e+00  -1.8119853e+00  -5.3909894e+00  -4.1280747e+00   2.6643595e+00   2.9619564e+00   1.6976095e+00   1.3215890e+00  -1.4658441e+00  -3.0930050e+00  -3.9421926e+00  -4.0959421e+00  -4.1351529e+00  -4.7345691e+00  -3.1980546e+00  -3.7781101e+00   2.2826194e+00   3.3031298e+00   6.1528601e-01  -3.4937320e+00  -3.5494457e+00
   2.4909940e+00   2.5632975e+00   3.3086892e+00   2.3742862e+00   2.6319938e+00   7.1804644e-01  -1.1635396e+00  -2.1089842e+00  -4.9560032e+00  -5.0801091e+00   1.5201738e+00   2.5855446e+00   5.0364317e-01  -1.1369751e-01  -3.8203826e+00  -3.5656259e+00   2.9981122e+00   2.5667014e+00  -1.3358563e+00   3.1081863e+00  -4.7463579e+00   3.1277621e+00   2.0586179e+00   3.6109379e+00   2.5989347e+00   2.5602355e+00   2.1056199e+00   1.1296494e+00   5.0884672e-01  -1.2458592e+00  -1.3351857e+00   3.0856061e+00   2.5038178e+00   3.5326498e+00   2.0751095e+00   4.7872247e-01  -3.5845114e-01  -3.7610919e+00  -2.9025941e+00   2.0679815e+00   2.8875132e+00   3.6104157e+00   1.6744938e+00   1.8674636e+00  -4.3594046e-02   1.2331356e-01  -1.6868235e+00  -2.5256438e+00  -3.1586954e+00   3.0575316e+00   3.8141377e+00   7.3424061e-01   1.9339233e+00  -1.6097271e+00  -1.7216613e+00  -5.4343724e+00  -3.7484130e+00   2.4390939e+00   2.8407874e+00   1.4548756e+00   1.2283870e+00  -1.8367949e+00  -3.2196171e+00  -4.2050986e+00  -4.0395765e+00  -4.2770176e+00  -4.6617803e+00  -3.2999518e+00  -3.8139081e+00   2.2222796e+00   3.3371561e+00   7.8196438e-01  -3.4307551e+00  -3.6145668e+00
   2.3937104e+00   2.3879726e+00   3.2609373e+00   2.3226848e+00   2.7231493e+00   8.2653613e-01  -1.0490898e+00  -1.9098682e+00  -4.9604258e+00  -5.0152607e+00   1.3731020e+00   2.4814606e+00   2.5472898e-01  -9.5931819e-02  -3.9129991e+00  -3.2742622e+00   2.9610410e+00   2.6889673e+00  -1.2083685e+00   2.9578665e+00  -4.7996502e+00   3.1273308e+00   1.9989237e+00   3.6584413e+00   2.6228316e+00   2.6758352e+00   2.2333792e+00   1.2670422e+00   6.9851298e-01  -1.0869339e+00  -1.1613817e+00   2.9893957e+00   2.4104219e+00   3.5317300e+00   2.1238470e+00   5.9914298e-01  -1.5267795e-01  -3.6895754e+00  -2.7526006e+00   1.9488762e+00   2.8512764e+00   3.5271194e+00   1.7238444e+00   1.9050236e+00   7.4223229e-02   1.3714213e-01  -1.5014811e+00  -2.4639325e+00  -2.9100494e+00   2.9142449e+00   3.6701696e+00   5.7172675e-01   1.9167542e+00  -1.7521455e+00  -1.6196372e+00  -5.4487323e+00  -3.3937149e+00   2.2041395e+00   2.7128916e+00   1.1968319e+00   1.1219588e+00  -2.2089276e+00  -3.3427636e+00  -4.4559149e+00  -3.9951000e+00  -4.4192743e+00  -4.6112294e+00  -3.4109757e+00  -3.8709154e+00   2.1546848e+00   3.3596504e+00   9.5615364e-01  -3.3460331e+00  -3.6958522e+00
   2.2775041e+00   2.2076298e+00   3.1945793e+00   2.2691461e+00   2.8035566e+00   9.5218668e-01  -9.1137566e-01  -1.6945613e+00  -4.9551371e+00  -4.9657472e+00   1.2200747e+00   2.3709856e+00  -5.2681157e-03  -7.4852843e-02  -3.9714321e+00  -3.0027407e+00   2.9144279e+00   2.8029372e+00  -1.0634376e+00   2.7951774e+00  -4.8542136e+00   3.1110059e+00   1.9389882e+00   3.6911315e+00   2.6458782e+00   2.7803246e+00   2.3661748e+00   1.4071602e+00   9.0001831e-01  -9.0999147e-01  -9.7200074e-01   2.8803197e+00   2.3146683e+00   3.5107821e+00   2.1815309e+00   7.3153947e-01   7.4666690e-02  -3.5915896e+00  -2.5955280e+00   1.8258168e+00   2.8078667e+00   3.4282359e+00   1.7747379e+00   1.9471799e+00   2.0975686e-01   1.5876672e-01  -1.2935945e+00  -2.3709131e+00  -2.6585485e+00   2.7613729e+00   3.5206145e+00   3.9395241e-01   1.8890051e+00  -1.8840102e+00  -1.5067681e+00  -5.4302491e+00  -3.0702799e+00   1.9611412e+00   2.5765215e+00   9.2624388e-01   9.9984805e-01  -2.5741690e+00  -3.4575757e+00  -4.6876906e+00  -3.9612926e+00  -4.5570897e+00  -4.5833801e+00  -3.5283347e+00  -3.9481257e+00   2.0802287e+00   3.3705696e+00   1.1361898e+00  -3.2395037e+00  -3.7910393e+00
   2.1413320e+00   2.0240399e+00   3.1103260e+00   2.2133392e+00   2.8715640e+00   1.0922392e+00  -7.5154351e-01  -1.4666971e+00  -4.9370202e+00  -4.9317587e+00   1.0620045e+00   2.2516085e+00  -2.7252113e-01  -5.2271598e-02  -3.9919795e+00  -2.7534081e+00   2.8583080e+00   2.9066531e+00  -9.0297215e-01   2.6214684e+00  -4.9069274e+00   3.0783733e+00   1.8782211e+00   3.7083520e+00   2.6671261e+00   2.8718463e+00   2.5015429e+00   1.5482503e+00   1.1100310e+00  -7.1705865e-01  -7.6992887e-01   2.7591678e+00   2.2162551e+00   3.4696073e+00   2.2458865e+00   8.7419630e-01   3.1921989e-01  -3.4667462e+00  -2.4334248e+00   1.6995725e+00   2.7560736e+00   3.3140797e+00   1.8242885e+00   1.9928397e+00   3.5980520e-01   1.8840087e-01  -1.0665910e+00  -2.2457889e+00  -2.4077335e+00   2.5993580e+00   3.3641137e+00   2.0232924e-01   1.8479263e+00  -2.0022212e+00  -1.3836258e+00  -5.3753828e+00  -2.7821358e+00   1.7121195e+00   2.4301449e+00   6.4664722e-01   8.6040200e-01  -2.9238556e+00  -3.5584019e+00  -4.8928960e+00  -3.9351171e+00  -4.6845187e+00  -4.5763281e+00  -3.6476995e+00  -4.0425271e+00   1.9990884e+00   3.3694557e+00   1.3196339e+00  -3.1119808e+00  -3.8961752e+00
   1.9849320e+00   1.8389362e+00   3.0086996e+00   2.1543385e+00   2.9254519e+00   1.2427800e+00  -5.7154783e-01  -1.2305792e+00  -4.9026760e+00  -4.9121798e+00   8.9997605e-01   2.1208788e+00  -5.4265531e-01  -2.9793943e-02  -3.9714516e+00  -2.5268596e+00   2.7923528e+00   2.9978620e+00  -7.2975715e-01   2.4384605e+00  -4.9541043e+00   3.0289282e+00   1.8155158e+00   3.7092036e+00   2.6849035e+00   2.9483725e+00   2.6362382e+00   1.6880418e+00   1.3243438e+00  -5.1089307e-01  -5.5877902e-01   2.6265985e+00   2.1144923e+00   3.4079484e+00   2.3136512e+00   1.0247431e+00   5.7550285e-01  -3.3153792e+00  -2.2686442e+00   1.5705716e+00   2.6943408e+00   3.1852068e+00   1.8691238e+00   2.0408040e+00   5.2026061e-01   2.2603599e-01  -8.2474598e-01  -2.0884551e+00  -2.1608368e+00   2.4286796e+00   3.1989550e+00  -1.1304045e-03   1.7911385e+00  -2.1035136e+00  -1.2505697e+00  -5.2810987e+00  -2.5311497e+00   1.4594594e+00   2.2725715e+00   3.6224059e-01   7.0290891e-01  -3.2490691e+00  -3.6391634e+00  -5.0638169e+00  -3.9120878e+00  -4.7948550e+00  -4.5860914e+00  -3.7634674e+00  -4.1493329e+00   1.9112462e+00   3.3555111e+00   1.5034417e+00  -2.9650982e+00  -4.0058669e+00
   1.8088910e+00   1.6538607e+00   2.8900720e+00   2.0907337e+00   2.9635636e+00   1.3989620e+00  -3.7403900e-01  -9.9099213e-01  -4.8486799e+00  -4.9047311e+00   7.3520326e-01   1.9765427e+00  -8.1088573e-01  -8.7408399e-03  -3.9073523e+00  -2.3221978e+00   2.7159497e+00   3.0742017e+00  -5.4728049e-01   2.2481922e+00  -4.9917086e+00   2.9621655e+00   1.7493888e+00   3.6926588e+00   2.6969572e+00   3.0078694e+00   2.7664331e+00   1.8238944e+00   1.5381092e+00  -2.9482365e-01  -3.4269500e-01   2.4831678e+00   2.0084142e+00   3.3255772e+00   2.3807854e+00   1.1802960e+00   8.3718675e-01  -3.1385411e+00  -2.1037396e+00   1.4389106e+00   2.6209086e+00   3.0424780e+00   1.9055808e+00   2.0898384e+00   6.8629890e-01   2.7147966e-01  -5.7303208e-01  -1.8995277e+00  -1.9207548e+00   2.2498595e+00   3.0232488e+00  -2.1388945e-01   1.7167872e+00  -2.1845957e+00  -1.1078383e+00  -5.1450957e+00  -2.3172535e+00   1.2058696e+00   2.1030637e+00   7.7735963e-02   5.2768385e-01  -3.5410188e+00  -3.6937479e+00  -5.1929878e+00  -3.8867243e+00  -4.8810557e+00  -4.6070245e+00  -3.8691155e+00  -4.2623232e+00   1.8165394e+00   3.3277053e+00   1.6841644e+00  -2.8012146e+00  -4.1136249e+00
   1.6146584e+00   1.4700207e+00   2.7547270e+00   2.0207831e+00   2.9844390e+00   1.5552898e+00  -1.6222484e-01  -7.5297482e-01  -4.7718509e+00  -4.9061731e+00   5.6898652e-01   1.8166846e+00  -1.0721930e+00   9.9186177e-03  -3.7980565e+00  -2.1373550e+00   2.6283175e+00   3.1333963e+00  -3.5952197e-01   2.0529474e+00  -5.0156063e+00   2.8776828e+00   1.6781503e+00   3.6576919e+00   2.7006346e+00   3.0484640e+00   2.8879587e+00   1.9529661e+00   1.7461161e+00  -7.2566879e-02  -1.2612416e-01   2.3293702e+00   1.8969190e+00   3.2223877e+00   2.4427432e+00   1.3376162e+00   1.0974147e+00  -2.9379710e+00  -1.9413440e+00   1.3043772e+00   2.5339910e+00   2.8871042e+00   1.9299401e+00   2.1387416e+00   8.5262685e-01   3.2438939e-01  -3.1691839e-01  -1.6803571e+00  -1.6900273e+00   2.0634672e+00   2.8351401e+00  -4.3299336e-01   1.6236838e+00  -2.2423194e+00  -9.5565207e-01  -4.9660247e+00  -2.1387571e+00   9.5430987e-01   1.9214225e+00  -2.0182855e-01   3.3609455e-01  -3.7914504e+00  -3.7164186e+00  -5.2736429e+00  -3.8530587e+00  -4.9361886e+00  -4.6323322e+00  -3.9576183e+00  -4.3742732e+00   1.7147340e+00   3.2849063e+00   1.8581695e+00  -2.6232809e+00  -4.2122801e+00
   1.4045011e+00   1.2881853e+00   2.6029364e+00   1.9425975e+00   2.9869358e+00   1.7059530e+00   6.0284388e-02  -5.2157276e-01  -4.6695155e+00  -4.9125579e+00   4.0267421e-01   1.6398632e+00  -1.3215290e+00   2.5616657e-02  -3.6429752e+00  -1.9694570e+00   2.5286409e+00   3.1734497e+00  -1.7071990e-01   1.8551701e+00  -5.0218242e+00   2.7752890e+00   1.6000923e+00   3.6034135e+00   2.6930958e+00   3.0686070e+00   2.9965719e+00   2.0723905e+00   1.9430908e+00   1.5197075e-01   8.6427432e-02   2.1656887e+00   1.7789228e+00   3.0984920e+00   2.4947835e+00   1.4932766e+00   1.3491628e+00  -2.7160410e+00  -1.7840376e+00   1.1664843e+00   2.4319745e+00   2.7206689e+00   1.9386829e+00   2.1864087e+00   1.0137738e+00   3.8429952e-01  -6.2129069e-02  -1.4330284e+00  -1.4708198e+00   1.8701281e+00   2.6330360e+00  -6.5519875e-01   1.5114204e+00  -2.2738737e+00  -7.9431855e-01  -4.7436846e+00  -1.9927209e+00   7.0788968e-01   1.7280435e+00  -4.7130536e-01   1.3052655e-01  -3.9930619e+00  -3.7022103e+00  -5.3001545e+00  -3.8051618e+00  -4.9538964e+00  -4.6546396e+00  -4.0219096e+00  -4.4774440e+00   1.6056112e+00   3.2260283e+00   2.0218662e+00  -2.4346856e+00  -4.2944530e+00
   1.1814043e+00   1.1086475e+00   2.4350454e+00   1.8543405e+00   2.9703323e+00   1.8451903e+00   2.8963909e-01  -3.0158105e-01  -4.5397519e+00  -4.9195121e+00   2.3763094e-01   1.4452355e+00  -1.5540436e+00   3.8212753e-02  -3.4426998e+00  -1.8151954e+00   2.4162203e+00   3.1928216e+00   1.4871991e-02   1.6573771e+00  -5.0068081e+00   2.6551072e+00   1.5136789e+00   3.5292033e+00   2.6715454e+00   3.0672189e+00   3.0882343e+00   2.1794535e+00   2.1240064e+00   3.7489162e-01   2.9064355e-01   1.9926489e+00   1.6535093e+00   2.9543055e+00   2.5323008e+00   1.6438255e+00   1.5856174e+00  -2.4756809e+00  -1.6342103e+00   1.0245198e+00   2.3136212e+00   2.5451182e+00   1.9287504e+00   2.2318827e+00   1.1644081e+00   4.5063887e-01   1.8562631e-01  -1.1603479e+00  -1.2649067e+00   1.6705305e+00   2.4158334e+00  -8.7711342e-01   1.3804506e+00  -2.2769912e+00  -6.2432768e-01  -4.4791773e+00  -1.8753542e+00   4.6974102e-01   1.5239374e+00  -7.2567417e-01  -8.5711622e-02  -4.1399067e+00  -3.6472901e+00  -5.2684344e+00  -3.7376541e+00  -4.9288395e+00  -4.6665815e+00  -4.0553578e+00  -4.5641073e+00   1.4890592e+00   3.1501845e+00   2.1719247e+00  -2.2390770e+00  -4.3530487e+00
   9.4892619e-01   9.3126658e-01   2.2515540e+00   1.7544306e+00   2.9344068e+00   1.9676575e+00   5.2191273e-01  -9.7293672e-02  -4.3815975e+00  -4.9225297e+00   7.5213286e-02   1.2326591e+00  -1.7653169e+00   4.7992501e-02  -3.1991062e+00  -1.6711847e+00   2.2906194e+00   3.1905814e+00   1.9322274e-01   1.4620734e+00  -4.9676613e+00   2.5176649e+00   1.4177244e+00   3.4348276e+00   2.6334663e+00   3.0438099e+00   3.1593843e+00   2.2717593e+00   2.2843798e+00   5.9249619e-01   4.8263571e-01   1.8108749e+00   1.5200630e+00   2.7906180e+00   2.5511523e+00   1.7859434e+00   1.8005489e+00  -2.2202875e+00  -1.4939319e+00   8.7761072e-01   2.1782573e+00   2.3627162e+00   1.8977881e+00   2.2743929e+00   1.2996576e+00   5.2273909e-01   4.2093436e-01  -8.6581173e-01  -1.0736553e+00   1.4654334e+00   2.1831231e+00  -1.0953391e+00   1.2321283e+00  -2.2501530e+00  -4.4643172e-01  -4.1750145e+00  -1.7824077e+00   2.4287245e-01   1.3107140e+00  -9.6028730e-01  -3.0853721e-01  -4.2277560e+00  -3.5492599e+00  -5.1762743e+00  -3.6461677e+00  -4.8570928e+00  -4.6613764e+00  -4.0522308e+00  -4.6270661e+00   1.3651550e+00   3.0568369e+00   2.3054765e+00  -2.0401864e+00  -4.3817434e+00
   7.1102233e-01   7.5559016e-01   2.0531916e+00   1.6417298e+00   2.8794879e+00   2.0687792e+00   7.5325532e-01   8.7725989e-02  -4.1952043e+00  -4.9172545e+00  -8.3247759e-02   1.0027693e+00  -1.9515827e+00   5.5638513e-02  -2.9154211e+00  -1.5342799e+00   2.1518025e+00   3.1665263e+00   3.6074461e-01   1.2716760e+00  -4.9023467e+00   2.3639628e+00   1.3115447e+00   3.3205354e+00   2.5768427e+00   2.9985680e+00   3.2071857e+00   2.3473782e+00   2.4205412e+00   8.0145259e-01   6.5915634e-01   1.6211362e+00   1.3783712e+00   2.6086439e+00   2.5479600e+00   1.9165826e+00   1.9886578e+00  -1.9536193e+00  -1.3648312e+00   7.2479840e-01   2.0259299e+00   2.1759674e+00   1.8443550e+00   2.3133747e+00   1.4154124e+00   5.9983523e-01   6.3895388e-01  -5.5355732e-01  -8.9800952e-01   1.2556760e+00   1.9353568e+00  -1.3066083e+00   1.0686993e+00  -2.1927739e+00  -2.6170115e-01  -3.8351560e+00  -1.7095357e+00   3.0015311e-02   1.0905313e+00  -1.1711097e+00  -5.3328578e-01  -4.2544013e+00  -3.4073821e+00  -5.0236011e+00  -3.5277315e+00  -4.7364779e+00  -4.6333404e+00  -4.0081216e+00  -4.6601444e+00   1.2342321e+00   2.9459297e+00   2.4202861e+00  -1.8416471e+00  -4.3754416e+00
   4.7185544e-01   5.8104513e-01   1.8409776e+00   1.5157009e+00   2.8064717e+00   2.1450580e+00   9.8003015e-01   2.5083703e-01  -3.9819342e+00  -4.8997390e+00  -2.3645880e-01   7.5702367e-01  -2.1099261e+00   6.2172870e-02  -2.5962259e+00  -1.4018356e+00   2.0002459e+00   3.1212600e+00   5.1448235e-01   1.0884484e+00  -4.8098423e+00   2.1955152e+00   1.1950707e+00   3.1871296e+00   2.5003570e+00   2.9324096e+00   3.2297371e+00   2.4049667e+00   2.5298575e+00   9.9893639e-01   8.1777415e-01   1.4243876e+00   1.2286868e+00   2.4100495e+00   2.5203651e+00   2.0330885e+00   2.1458698e+00  -1.6796841e+00  -1.2479990e+00   5.6512628e-01   1.8575154e+00   1.9875062e+00   1.7680808e+00   2.3484693e+00   1.5085836e+00   6.8106041e-01   8.3566651e-01  -2.2829219e-01  -7.3847708e-01   1.0421916e+00   1.6739608e+00  -1.5079080e+00   8.9324567e-01  -2.1053549e+00  -7.1551939e-02  -3.4649798e+00  -1.6526028e+00  -1.6652545e-01   8.6601469e-01  -1.3549411e+00  -7.5493588e-01  -4.2198765e+00  -3.2227155e+00  -4.8126318e+00  -3.3810543e+00  -4.5668108e+00  -4.5783130e+00  -3.9203085e+00  -4.6586115e+00   1.0969239e+00   2.8179971e+00   2.5148843e+00  -1.6468356e+00  -4.3306667e+00
   2.3560709e-01   4.0716930e-01   1.6162594e+00   1.3765266e+00   2.7168057e+00   2.1943183e+00   1.1989286e+00   3.9046188e-01  -3.7443841e+00  -4.8666590e+00  -3.8317175e-01   4.9771668e-01  -2.2384389e+00   6.8874436e-02  -2.2474053e+00  -1.2718966e+00   1.8370145e+00   3.0562265e+00   6.5226026e-01   9.1444357e-01  -4.6902364e+00   2.0143616e+00   1.0689152e+00   3.0360055e+00   2.4035446e+00   2.8469894e+00   3.2262242e+00   2.4438536e+00   2.6108939e+00   1.1827342e+00   9.5699973e-01   1.2217935e+00   1.0717495e+00   2.1969533e+00   2.4672146e+00   2.1332948e+00   2.2695622e+00  -1.4026213e+00  -1.1439176e+00   3.9773388e-01   1.6747710e+00   1.7999673e+00   1.6697559e+00   2.3795027e+00   1.5773031e+00   7.6543803e-01   1.0080839e+00   1.0480197e-01  -5.9512530e-01   8.2602902e-01   1.4013910e+00  -1.6965866e+00   7.0958157e-01  -1.9895852e+00   1.2225647e-01  -3.0711711e+00  -1.6079209e+00  -3.4500311e-01   6.4015509e-01  -1.5096023e+00  -9.6835224e-01  -4.1265762e+00  -2.9981532e+00  -4.5479100e+00  -3.2066891e+00  -4.3500407e+00  -4.4939659e+00  -3.7880254e+00  -4.6195162e+00   9.5418103e-01   2.6742379e+00   2.5886540e+00  -1.4587299e+00  -4.2458613e+00
   6.3042939e-03   2.3385063e-01   1.3807327e+00   1.2251752e+00   2.6124439e+00   2.2158656e+00   1.4070592e+00   5.0616375e-01  -3.4863367e+00  -4.8154783e+00  -5.2218917e-01   2.2795800e-01  -2.3363242e+00   7.7174693e-02  -1.8760215e+00  -1.1433136e+00   1.6637992e+00   2.9736934e+00   7.7277795e-01   7.5145832e-01  -4.5447588e+00   1.8230443e+00   9.3438939e-01   2.8691547e+00   2.2868972e+00   2.7446680e+00   3.1970072e+00   2.4640885e+00   2.6635041e+00   1.3513062e+00   1.0763524e+00   1.0147375e+00   9.0876821e-01   1.9719021e+00   2.3886664e+00   2.2155934e+00   2.3587024e+00  -1.1265845e+00  -1.0524278e+00   2.2195724e-01   1.4803245e+00   1.6158440e+00   1.5513479e+00   2.4064472e+00   1.6210430e+00   8.5187605e-01   1.1543951e+00   4.4019166e-01  -4.6758797e-01   6.0838130e-01   1.1211280e+00  -1.8704383e+00   5.2210668e-01  -1.8483784e+00   3.1765154e-01  -2.6615381e+00  -1.5724115e+00  -5.0433114e-01   4.1619078e-01  -1.6340746e+00  -1.1685327e+00  -3.9792576e+00  -2.7383587e+00  -4.2362203e+00  -3.0070684e+00  -4.0902819e+00  -4.3799767e+00  -3.6126249e+00  -4.5419083e+00   8.0726198e-01   2.5165486e+00   2.6418662e+00  -1.2798010e+00  -4.1215763e+00
  -2.1233322e-01   6.1535193e-02   1.1364409e+00   1.0634101e+00   2.4957746e+00   2.2105485e+00   1.6020098e+00   5.9865249e-01  -3.2126412e+00  -4.7445552e+00  -6.5236925e-01  -4.8383699e-02  -2.4039409e+00   8.8538124e-02  -1.4901223e+00  -1.0157830e+00   1.4829106e+00   2.8766854e+00   8.7564881e-01   6.0099192e-01  -4.3757436e+00   1.6245571e+00   7.9346855e-01   2.6891370e+00   2.1519032e+00   2.6284402e+00   3.1436317e+00   2.4664472e+00   2.6888409e+00   1.5038055e+00   1.1763616e+00   8.0481691e-01   7.4137027e-01   1.7378243e+00   2.2862070e+00   2.2789786e+00   2.4138890e+00  -8.5562603e-01  -9.7273593e-01   3.7429763e-02   1.2776039e+00   1.4373544e+00   1.4159377e+00   2.4293700e+00   1.6406469e+00   9.3916709e-01   1.2740408e+00   7.7214153e-01  -3.5509061e-01   3.9061697e-01   8.3761377e-01  -2.0277640e+00   3.3561952e-01  -1.6858367e+00   5.1230295e-01  -2.2447483e+00  -1.5436899e+00  -6.4414589e-01   1.9748188e-01  -1.7285747e+00  -1.3508478e+00  -3.7849161e+00  -2.4496045e+00  -3.8863737e+00  -2.7864060e+00  -3.7937145e+00  -4.2380588e+00  -3.3976173e+00  -4.4269306e+00   6.5769995e-01   2.3475090e+00   2.6756599e+00  -1.1119393e+00  -3.9605295e+00
  -4.1702369e-01  -1.0863146e-01   8.8575956e-01   8.9374510e-01   2.3695265e+00   2.1807145e+00   1.7818817e+00   6.6971621e-01  -2.9290229e+00  -4.6531905e+00  -7.7263310e-01  -3.2677308e-01  -2.4427861e+00   1.0433552e-01  -1.0984806e+00  -8.8981947e-01   1.2972288e+00   2.7688714e+00   9.6137902e-01   4.6420881e-01  -4.1865286e+00   1.4222671e+00   6.4871153e-01   2.4990185e+00   2.0010210e+00   2.5018249e+00   3.0687633e+00   2.4523965e+00   2.6892842e+00   1.6400560e+00   1.2585027e+00   5.9382197e-01   5.7152984e-01   1.4979626e+00   2.1625770e+00   2.3230639e+00   2.4372898e+00  -5.9358838e-01  -9.0346697e-01  -1.5581849e-01   1.0707167e+00   1.2663260e+00   1.2675795e+00   2.4483770e+00   1.6382665e+00   1.0259993e+00   1.3677073e+00   1.0948895e+00  -2.5649604e-01   1.7430708e-01   5.5613431e-01  -2.1674093e+00   1.5510091e-01  -1.5071339e+00   7.0369676e-01  -1.8300085e+00  -1.5200848e+00  -7.6482364e-01  -1.2618033e-02  -1.7945620e+00  -1.5112596e+00  -3.5525331e+00  -2.1395215e+00  -3.5088762e+00  -2.5504757e+00  -3.4683763e+00  -4.0718488e+00  -3.1485802e+00  -4.2777804e+00   5.0725100e-01   2.1703223e+00   2.6919690e+00  -9.5642093e-01  -3.7675289e+00
  -6.0503447e-01  -2.7475739e-01   6.3136852e-01   7.1934611e-01   2.2366623e+00   2.1300632e+00   1.9453002e+00   7.2207957e-01  -2.6418387e+00  -4.5416208e+00  -8.8197738e-01  -6.0213780e-01  -2.4554182e+00   1.2571776e-01  -7.1027190e-01  -7.6666659e-01   1.1101167e+00   2.6544083e+00   1.0312882e+00   3.4190369e-01  -3.9812971e+00   1.2198171e+00   5.0314200e-01   2.3022825e+00   1.8375870e+00   2.3687266e+00   2.9760453e+00   2.4240192e+00   2.6682912e+00   1.7604925e+00   1.3250665e+00   3.8370562e-01   4.0148437e-01   1.2557963e+00   2.0216142e+00   2.3480719e+00   2.4324805e+00  -3.4400356e-01  -8.4276032e-01  -3.5726965e-01   8.6428446e-01   1.1041180e+00   1.1110911e+00   2.4635583e+00   1.6172086e+00   1.1109810e+00   1.4372397e+00   1.4028422e+00  -1.7037374e-01  -3.8765905e-02   2.8265387e-01  -2.2887756e+00  -1.4524338e-02  -1.3183194e+00   8.8922250e-01  -1.4266928e+00  -1.5005995e+00  -8.6745143e-01  -2.1088970e-01  -1.8346699e+00  -1.6465123e+00  -3.2926990e+00  -1.8167728e+00  -3.1154901e+00  -2.3062817e+00  -3.1238326e+00  -3.8866621e+00  -2.8729371e+00  -4.0995394e+00   3.5782975e-01   1.9887117e+00   2.6933979e+00  -8.1391358e-01  -3.5492593e+00
  -7.7427719e-01  -4.3426643e-01   3.7621798e-01   5.4388966e-01   2.1002661e+00   2.0634047e+00   2.0914048e+00   7.5919815e-01  -2.3577848e+00  -4.4109653e+00  -9.7949473e-01  -8.6903475e-01  -2.4453219e+00   1.5349926e-01  -3.3470426e-01  -6.4816050e-01   9.2530157e-01   2.5377504e+00   1.0873780e+00   2.3446705e-01  -3.7648757e+00   1.0210153e+00   3.6010032e-01   2.1027202e+00   1.6656634e+00   2.2332746e+00   2.8698923e+00   2.3839070e+00   2.6301777e+00   1.8660681e+00   1.3789734e+00   1.7654647e-01   2.3365133e-01   1.0149554e+00   1.8680252e+00   2.3548009e+00   2.4041917e+00  -1.1000453e-01  -7.8840731e-01  -5.6584070e-01   6.6325184e-01   9.5158716e-01   9.5179184e-01   2.4749493e+00   1.5817012e+00   1.1926816e+00   1.4854774e+00   1.6907832e+00  -9.5090487e-02  -2.4662874e-01   2.3602805e-02  -2.3918122e+00  -1.6863392e-01  -1.1260505e+00   1.0662661e+00  -1.0439418e+00  -1.4848302e+00  -9.5375369e-01  -3.9437221e-01  -1.8525632e+00  -1.7542841e+00  -3.0171278e+00  -1.4906682e+00  -2.7187091e+00  -2.0616427e+00  -2.7707523e+00  -3.6891359e+00  -2.5796185e+00  -3.8988860e+00   2.1144046e-01   1.8067791e+00   2.6830558e+00  -6.8451999e-01  -3.3139480e+00
  -9.2338775e-01  -5.8406828e-01   1.2349107e-01   3.7138911e-01   1.9634337e+00   1.9863421e+00   2.2198199e+00   7.8500118e-01  -2.0835816e+00  -4.2631327e+00  -1.0644037e+00  -1.1218525e+00  -2.4167234e+00   1.8806078e-01   1.9381016e-02  -5.3656022e-01   7.4673440e-01   2.4234370e+00   1.1321581e+00   1.4185430e-01  -3.5425002e+00   8.2972010e-01   2.2308053e-01   1.9043063e+00   1.4898370e+00   2.0996498e+00   2.7552301e+00   2.3350235e+00   2.5798443e+00   1.9581386e+00   1.4235425e+00  -2.5488601e-02   7.0551663e-02   7.7913363e-01   1.7071038e+00   2.3445753e+00   2.3579846e+00   1.0574995e-01  -7.3802088e-01  -7.7982889e-01   4.7267611e-01   8.0910619e-01   7.9520239e-01   2.4825092e+00   1.5365974e+00   1.2696886e+00   1.5160261e+00   1.9540835e+00  -2.8919504e-02  -4.4717477e-01  -2.1437631e-01  -2.4769799e+00  -3.0314873e-01  -9.3726151e-01   1.2323021e+00  -6.9025622e-01  -1.4728590e+00  -1.0259806e+00  -5.6048094e-01  -1.8527304e+00  -1.8332966e+00  -2.7380906e+00  -1.1707428e+00  -2.3311812e+00  -1.8247231e+00  -2.4204086e+00  -3.4867917e+00  -2.2786263e+00  -3.6837112e+00   7.0110276e-02   1.6288341e+00   2.6643613e+00  -5.6785534e-01  -3.0709287e+00
  -1.0517882e+00  -7.2082028e-01  -1.2343702e-01   2.0600125e-01   1.8291717e+00   1.9048988e+00   2.3306140e+00   8.0360195e-01  -1.8256503e+00  -4.1007002e+00  -1.1360866e+00  -1.3550468e+00  -2.3743604e+00   2.2927823e-01   3.4391579e-01  -4.3435923e-01   5.7843700e-01   2.3158695e+00   1.1684430e+00   6.3561400e-02  -3.3195666e+00   6.4972588e-01   9.5561286e-02   1.7110664e+00   1.3149838e+00   1.9719095e+00   2.6372029e+00   2.2805537e+00   2.5224670e+00   2.0383328e+00   1.4622318e+00  -2.2018037e-01  -8.5256803e-02   5.5200585e-01   1.5444187e+00   2.3191720e+00   2.2998764e+00   3.0113437e-01  -6.8922577e-01  -9.9688927e-01   2.9751321e-01   6.7662999e-01   6.4673087e-01   2.4861273e+00   1.4870377e+00   1.3406790e+00   1.5329811e+00   2.1889011e+00   2.9838641e-02  -6.3826058e-01  -4.2472253e-01  -2.5451983e+00  -4.1475270e-01  -7.5879446e-01   1.3849802e+00  -3.7310717e-01  -1.4651307e+00  -1.0867674e+00  -7.0711741e-01  -1.8402216e+00  -1.8833725e+00  -2.4677924e+00  -8.6632035e-01  -1.9651061e+00  -1.6035405e+00  -2.0841299e+00  -3.2875470e+00  -1.9805227e+00  -3.4626635e+00  -6.4170490e-02   1.4592074e+00   2.6408288e+00  -4.6315107e-01  -2.8301328e+00
  -1.1597244e+00  -8.4125055e-01  -3.6104417e-01   5.1825991e-02   1.7003089e+00   1.8251208e+00   2.4242465e+00   8.1899618e-01  -1.5898042e+00  -3.9267741e+00  -1.1941357e+00  -1.5634032e+00  -2.3232151e+00   2.7648311e-01   6.3199180e-01  -3.4409285e-01   4.2434459e-01   2.2190923e+00   1.1991325e+00  -1.3876652e-03  -3.1013842e+00   4.8465585e-01  -1.9156897e-02   1.5269458e+00   1.1460130e+00   1.8538218e+00   2.5208668e+00   2.2237441e+00   2.4631726e+00   2.1084163e+00   1.4983686e+00  -4.0528948e-01  -2.3123594e-01   3.3714973e-01   1.3854913e+00   2.2807383e+00   2.2359394e+00   4.7459784e-01  -6.3985521e-01  -1.2140527e+00   1.4240813e-01   5.5380511e-01   5.1136487e-01   2.4856512e+00   1.4380958e+00   1.4044984e+00   1.5406223e+00   2.3923540e+00   8.2732787e-02  -8.1783420e-01  -6.0128487e-01  -2.5977665e+00  -5.0107617e-01  -5.9700949e-01   1.5222004e+00  -9.8587403e-02  -1.4623304e+00  -1.1389731e+00  -8.3276672e-01  -1.8203490e+00  -1.9054441e+00  -2.2177387e+00  -5.8609075e-01  -1.6316469e+00  -1.4054874e+00  -1.7727383e+00  -3.0992146e+00  -1.6958824e+00  -3.2446585e+00  -1.8949837e-01   1.3020558e+00   2.6158535e+00  -3.6937708e-01  -2.6015444e+00
  -1.2482695e+00  -9.4250334e-01  -5.8571530e-01  -8.7287958e-02   1.5794240e+00   1.7526799e+00   2.5015092e+00   8.3477288e-01  -1.3809712e+00  -3.7448399e+00  -1.2383988e+00  -1.7423129e+00  -2.2682235e+00   3.2845866e-01   8.7820148e-01  -2.6815350e-01   2.8815126e-01   2.1365912e+00   1.2269959e+00  -5.4434191e-02  -2.8929422e+00   3.3786266e-01  -1.1810038e-01   1.3556835e+00   9.8761135e-01   1.7487134e+00   2.4108908e+00   2.1677449e+00   2.4067228e+00   2.1701593e+00   1.5348910e+00  -5.7858671e-01  -3.6491761e-01   1.3797473e-01   1.2354882e+00   2.2316949e+00   2.1719088e+00   6.2518620e-01  -5.8813692e-01  -1.4277916e+00   1.1499692e-02   4.4010728e-01   3.9339104e-01   2.4809379e+00   1.3944332e+00   1.4602450e+00   1.5431061e+00   2.5626566e+00   1.3104599e-01  -9.8408056e-01  -7.3867590e-01  -2.6362674e+00  -5.6083144e-01  -4.5740438e-01   1.6421739e+00   1.2887561e-01  -1.4652660e+00  -1.1855109e+00  -9.3657900e-01  -1.7983704e+00  -1.9015049e+00  -1.9981293e+00  -3.3771849e-01  -1.3403883e+00  -1.2368951e+00  -1.4960046e+00  -2.9290230e+00  -1.4347408e+00  -3.0383809e+00  -3.0409724e-01   1.1611740e+00   2.5925112e+00  -2.8537083e-01  -2.3946498e+00
  -1.3192837e+00  -1.0224654e+00  -7.9380953e-01  -2.0792183e-01   1.4687878e+00   1.6925078e+00   2.5634616e+00   8.5385859e-01  -1.2029655e+00  -3.5586090e+00  -1.2690211e+00  -1.8880479e+00  -2.2139768e+00   3.8347036e-01   1.0789075e+00  -2.0862448e-01   1.7316485e-01   2.0711215e+00   1.2544729e+00  -9.7452517e-02  -2.6987033e+00   2.1233857e-01  -1.9875067e-01   1.2006963e+00   8.4400165e-01   1.6593443e+00   2.3112886e+00   2.1154628e+00   2.3572293e+00   2.2252178e+00   1.5741216e+00  -7.3788547e-01  -4.8395377e-01  -4.2345698e-02   1.0989430e+00   2.1746369e+00   2.1128202e+00   7.5254488e-01  -5.3285116e-01  -1.6341328e+00  -9.1754432e-02   3.3499026e-01   2.9615837e-01   2.4719193e+00   1.3599872e+00   1.5073461e+00   1.5441723e+00   2.6992057e+00   1.7569912e-01  -1.1355631e+00  -8.3263606e-01  -2.6624603e+00  -5.9389096e-01  -3.4427005e-01   1.7434678e+00   3.0672568e-01  -1.4747643e+00  -1.2291798e+00  -1.0184306e+00  -1.7791750e+00  -1.8745137e+00  -1.8173164e+00  -1.2750852e-01  -1.0988731e+00  -1.1026730e+00  -1.2621558e+00  -2.7831912e+00  -1.2060728e+00  -2.8518114e+00  -4.0635207e-01   1.0398236e+00   2.5733838e+00  -2.0996338e-01  -2.2179236e+00
  -1.3753250e+00  -1.0800333e+00  -9.8174505e-01  -3.0724134e-01   1.3703196e+00   1.6484832e+00   2.6113645e+00   8.7831653e-01  -1.0583185e+00  -3.3718630e+00  -1.2864763e+00  -1.9980088e+00  -2.1644319e+00   4.3932791e-01   1.2324222e+00  -1.6713827e-01   8.2175440e-02   2.0245771e+00   1.2835076e+00  -1.3268786e-01  -2.5224338e+00   1.1063332e-01  -2.5914841e-01   1.0649752e+00   7.1873106e-01   1.5878091e+00   2.2251963e+00   2.0694329e+00   2.3179175e+00   2.2750332e+00   1.6175901e+00  -8.8108127e-01  -5.8617335e-01  -2.0094042e-01   9.7952790e-01   2.1122259e+00   2.0627057e+00   8.5690279e-01  -4.7344558e-01  -1.8288184e+00  -1.6472640e-01   2.3802770e-01   2.2189958e-01   2.4586689e+00   1.3377110e+00   1.5456222e+00   1.5468923e+00   2.8026058e+00   2.1718372e-01  -1.2713422e+00  -8.8038563e-01  -2.6781569e+00  -6.0130494e-01  -2.6040875e-01   1.8250337e+00   4.3439097e-01  -1.4915820e+00  -1.2725079e+00  -1.0789589e+00  -1.7669955e+00  -1.8282523e+00  -1.6813714e+00   3.9856291e-02  -9.1224550e-01  -1.0060418e+00  -1.0774616e+00  -2.6665812e+00  -1.0173326e+00  -2.6918073e+00  -4.9484019e-01   9.4058413e-01   2.5604259e+00  -1.4209025e-01  -2.0783745e+00
  -1.4195095e+00  -1.1152911e+00  -1.1461051e+00  -3.8312232e-01   1.2855539e+00   1.6231952e+00   2.6466134e+00   9.0921531e-01  -9.4817813e-01  -3.1883036e+00  -1.2915786e+00  -2.0709264e+00  -2.1226546e+00   4.9347291e-01   1.3390810e+00  -1.4476546e-01   1.7339685e-02   1.9979060e+00   1.3154277e+00  -1.6266318e-01  -2.3670737e+00   3.4778573e-02  -2.9797189e-01   9.5099864e-01   6.1450152e-01   1.5354690e+00   2.1547104e+00   2.0317131e+00   2.2909556e+00   2.3207577e+00   1.6659213e+00  -1.0062032e+00  -6.6965260e-01  -3.3530953e-01   8.7988005e-01   2.0470899e+00   2.0243681e+00   9.3903873e-01  -4.1009404e-01  -2.0075008e+00  -2.0573627e-01   1.4902786e-01   1.7161713e-01   2.4414607e+00   1.3293844e+00   1.5753304e+00   1.5534708e+00   2.8746334e+00   2.5553153e-01  -1.3910514e+00  -8.8093563e-01  -2.6850984e+00  -5.8525803e-01  -2.0693817e-01   1.8862184e+00   5.1329605e-01  -1.5163299e+00  -1.3176176e+00  -1.1195694e+00  -1.7651655e+00  -1.7671490e+00  -1.5937801e+00   1.6149200e-01  -7.8301700e-01  -9.4837399e-01  -9.4592549e-01  -2.5824496e+00  -8.7408294e-01  -2.5637600e+00  -5.6836536e-01   8.6523781e-01   2.5548766e+00  -8.0877088e-02  -1.9811817e+00
  -1.4553266e+00  -1.1295784e+00  -1.2837645e+00  -4.3424375e-01   1.2156147e+00   1.6177950e+00   2.6706770e+00   9.4657837e-01  -8.7227763e-01  -3.0114047e+00  -1.2854719e+00  -2.1069919e+00  -2.0906171e+00   5.4308574e-01   1.4012076e+00  -1.4193512e-01  -1.9915476e-02   1.9910782e+00   1.3508765e+00  -1.9005866e-01  -2.2346451e+00  -1.3782754e-02  -3.1458984e-01   8.6066108e-01   5.3305184e-01   1.5029189e+00   2.1007987e+00   2.0038076e+00   2.2773603e+00   2.3632100e+00   1.7187980e+00  -1.1114811e+00  -7.3280163e-01  -4.4339792e-01   8.0149560e-01   1.9817216e+00   1.9992486e+00   1.0002328e+00  -3.4369154e-01  -2.1659638e+00  -2.1413661e-01   6.8106220e-02   1.4503955e-01   2.4208084e+00   1.3355039e+00   1.5971796e+00   1.5651190e+00   2.9181352e+00   2.9032575e-01  -1.4949183e+00  -8.3532144e-01  -2.6848390e+00  -5.4897029e-01  -1.8319793e-01   1.9267612e+00   5.4677277e-01  -1.5494100e+00  -1.3661214e+00  -1.1424087e+00  -1.7759365e+00  -1.6960772e+00  -1.5552900e+00   2.3639800e-01  -7.1096934e-01  -9.2915095e-01  -8.6909385e-01  -2.5323026e+00  -7.7973027e-01  -2.4713392e+00  -6.2599737e-01   8.1469040e-01   2.5572243e+00  -2.5692656e-02  -1.9294387e+00
  -1.4864253e+00  -1.1254446e+00  -1.3920357e+00  -4.6014777e-01   1.1611971e+00   1.6319459e+00   2.6850398e+00   9.8941752e-01  -8.2897237e-01  -2.8442723e+00  -1.2695951e+00  -2.1079060e+00  -2.0690700e+00   5.8520529e-01   1.4229696e+00  -1.5838751e-01  -2.8968845e-02   2.0031055e+00   1.3898026e+00  -2.1757355e-01  -2.1262061e+00  -3.4263407e-02  -3.0908993e-01   7.9521802e-01   4.7509667e-01   1.4899842e+00   2.0632847e+00   1.9866212e+00   2.2769817e+00   2.4028617e+00   1.7750018e+00  -1.1954297e+00  -7.7446875e-01  -5.2367482e-01   7.4468937e-01   1.9183928e+00   1.9873949e+00   1.0422062e+00  -2.7578279e-01  -2.3003539e+00  -1.9036159e-01  -4.2961578e-03   1.4064744e-01   2.3974734e+00   1.3552611e+00   1.6123134e+00   1.5820058e+00   2.9368694e+00   3.2075545e-01  -1.5837308e+00  -7.4672553e-01  -2.6786401e+00  -4.9655017e-01  -1.8676928e-01   1.9467781e+00   5.3987458e-01  -1.5909597e+00  -1.4190560e+00  -1.1503074e+00  -1.8003718e+00  -1.6201418e+00  -1.5639172e+00   2.6544705e-01  -6.9319728e-01  -9.4602850e-01  -8.4599349e-01  -2.5158622e+00  -7.3537919e-01  -2.4163405e+00  -6.6712013e-01   7.8893021e-01   2.5672224e+00   2.3836400e-02  -1.9240125e+00
  -1.5163872e+00  -1.1064939e+00  -1.4688256e+00  -4.6126642e-01   1.1225533e+00   1.6638736e+00   2.6911560e+00   1.0358480e+00  -8.1534018e-01  -2.6895153e+00  -1.2456248e+00  -2.0768358e+00  -2.0575048e+00   6.1685721e-01   1.4101384e+00  -1.9315817e-01  -1.0059078e-02   2.0321110e+00   1.4315073e+00  -2.4778297e-01  -2.0418412e+00  -2.6593764e-02  -2.8228437e-01   7.5524763e-01   4.4032429e-01   1.4957501e+00   2.0409074e+00   1.9804469e+00   2.2885700e+00   2.4398552e+00   1.8325303e+00  -1.2569479e+00  -7.9405506e-01  -5.7521745e-01   7.0862273e-01   1.8590798e+00   1.9875323e+00   1.0670525e+00  -2.0842787e-01  -2.4074072e+00  -1.3593992e-01  -6.7451377e-02   1.5576659e-01   2.3724390e+00   1.3866094e+00   1.6222631e+00   1.6032909e+00   2.9352983e+00   3.4570987e-01  -1.6587488e+00  -6.2045731e-01  -2.6673953e+00  -4.3280824e-01  -2.1360799e-01   1.9467396e+00   4.9910511e-01  -1.6408016e+00  -1.4768595e+00  -1.1466883e+00  -1.8383200e+00  -1.5444644e+00  -1.6151083e+00   2.5128497e-01  -7.2428813e-01  -9.9500467e-01  -8.7319919e-01  -2.5311343e+00  -7.3980995e-01  -2.3986346e+00  -6.9148644e-01   7.8702692e-01   2.5839546e+00   6.7849557e-02  -1.9635237e+00
  -1.5485095e+00  -1.0771431e+00  -1.5127975e+00  -4.3891589e-01   1.0994856e+00   1.7105135e+00   2.6904131e+00   1.0832751e+00  -8.2733701e-01  -2.5491297e+00  -1.2154023e+00  -2.0182859e+00  -2.0542147e+00   6.3518753e-01   1.3697669e+00  -2.4459145e-01   3.5684609e-02   2.0754438e+00   1.4747438e+00  -2.8300480e-01  -1.9806829e+00   8.5233684e-03  -2.3569382e-01   7.4062856e-01   4.2745211e-01   1.5186173e+00   2.0314501e+00   1.9849852e+00   2.3099146e+00   2.4740515e+00   1.8887804e+00  -1.2954260e+00  -7.9163078e-01  -5.9779439e-01   6.9139524e-01   1.8054082e+00   1.9972305e+00   1.0771647e+00  -1.4401458e-01  -2.4846603e+00  -5.3471452e-02  -1.2043730e-01   1.8672242e-01   2.3468505e+00   1.4264157e+00   1.6288683e+00   1.6272361e+00   2.9183441e+00   3.6390679e-01  -1.7215821e+00  -4.6377478e-01  -2.6515881e+00  -3.6304144e-01  -2.5828288e-01   1.9274431e+00   4.3207784e-01  -1.6983973e+00  -1.5393943e+00  -1.1354467e+00  -1.8884718e+00  -1.4739750e+00  -1.7020481e+00   1.9814951e-01  -7.9662822e-01  -1.0706710e+00  -9.4502358e-01  -2.5745675e+00  -7.8957812e-01  -2.4162189e+00  -6.9927673e-01   8.0716856e-01   2.6059418e+00   1.0631212e-01  -2.0444438e+00
  -1.5856185e+00  -1.0423174e+00  -1.5235246e+00  -3.9525924e-01   1.0913482e+00   1.7677434e+00   2.6841082e+00   1.1286394e+00  -8.5999755e-01  -2.4244033e+00  -1.1808532e+00  -1.9378939e+00  -2.0564495e+00   6.3760038e-01   1.3098084e+00  -3.1038181e-01   1.0623707e-01   2.1298303e+00   1.5178590e+00  -3.2519064e-01  -1.9409716e+00   6.9569732e-02  -1.7151083e-01   7.5053396e-01   4.3433448e-01   1.5563832e+00   2.0319268e+00   1.9993955e+00   2.3380450e+00   2.5051006e+00   1.9407837e+00  -1.3108558e+00  -7.6803921e-01  -5.9194217e-01   6.9019415e-01   1.7586203e+00   2.0131509e+00   1.0751604e+00  -8.5033213e-02  -2.5306326e+00   5.3432371e-02  -1.6227333e-01   2.2904791e-01   2.3219268e+00   1.4706905e+00   1.6341749e+00   1.6513901e+00   2.8911280e+00   3.7404438e-01  -1.7740467e+00  -2.8554801e-01  -2.6312948e+00  -2.9279683e-01  -3.1430391e-01   1.8899875e+00   3.4712600e-01  -1.7628070e+00  -1.6060149e+00  -1.1208047e+00  -1.9484943e+00  -1.4132204e+00  -1.8160872e+00   1.1162271e-01  -9.0081815e-01  -1.1665274e+00  -1.0538185e+00  -2.6412879e+00  -8.7922535e-01  -2.4653636e+00  -6.9115512e-01   8.4673395e-01   2.6312818e+00   1.3910355e-01  -2.1612998e+00
  -1.6299272e+00  -1.0071164e+00  -1.5016228e+00  -3.3323906e-01   1.0970595e+00   1.8306866e+00   2.6734361e+00   1.1686964e+00  -9.0767072e-01  -2.3158460e+00  -1.1439106e+00  -1.8421651e+00  -2.0606564e+00   6.2189873e-01   1.2386986e+00  -3.8763986e-01   1.9869896e-01   2.1915502e+00   1.5589649e+00  -3.7585197e-01  -1.9201378e+00   1.5418639e-01  -9.2543004e-02   7.8344222e-01   4.5811405e-01   1.6063421e+00   2.0388147e+00   2.0223738e+00   2.3694779e+00   2.5325288e+00   1.9854731e+00  -1.3039305e+00  -7.2497372e-01  -5.5902545e-01   7.0149203e-01   1.7195650e+00   2.0313572e+00   1.0638082e+00  -3.3831989e-02  -2.5449699e+00   1.8024441e-01  -1.9208232e-01   2.7773487e-01   2.2988531e+00   1.5148786e+00   1.6403165e+00   1.6728298e+00   2.8587033e+00   3.7496494e-01  -1.8180236e+00  -9.5789170e-02  -2.6062337e+00  -2.2762457e-01  -3.7451587e-01   1.8357529e+00   2.5288554e-01  -1.8326550e+00  -1.6756752e+00  -1.1071475e+00  -2.0152324e+00  -1.3661940e+00  -1.9472649e+00  -1.6655972e-03  -1.0261744e+00  -1.2753399e+00  -1.1903704e+00  -2.7253915e+00  -1.0015906e+00  -2.5408398e+00  -6.6831724e-01   9.0239426e-01   2.6578089e+00   1.6612442e-01  -2.3069731e+00
  -1.6829474e+00  -9.7648492e-01  -1.4488497e+00  -2.5647992e-01   1.1151320e+00   1.8940658e+00   2.6594887e+00   1.2003138e+00  -9.6427765e-01  -2.2231545e+00  -1.1064496e+00  -1.7381670e+00  -2.0627808e+00   5.8642534e-01   1.1649273e+00  -4.7298112e-01   3.0934754e-01   2.2566309e+00   1.5961244e+00  -4.3602741e-01  -1.9149121e+00   2.5917301e-01  -2.1364953e-03   8.3716300e-01   4.9540648e-01   1.6654042e+00   2.0483129e+00   2.0522533e+00   2.4004925e+00   2.5558348e+00   2.0199616e+00  -1.2761208e+00  -6.6501233e-01  -5.0127277e-01   7.2128204e-01   1.6887101e+00   2.0476647e+00   1.0459571e+00   7.6246594e-03  -2.5285382e+00   3.2165471e-01  -2.0925918e-01   3.2751584e-01   2.2786701e+00   1.5541989e+00   1.6493906e+00   1.6884439e+00   2.8258062e+00   3.6581653e-01  -1.8553350e+00   9.4907853e-02  -2.5758543e+00  -1.7282924e-01  -4.3152979e-01   1.7663880e+00   1.5787560e-01  -1.9061103e+00  -1.7470641e+00  -1.0988472e+00  -2.0849581e+00  -1.3361906e+00  -2.0848908e+00  -1.3436332e-01  -1.1612897e+00  -1.3895156e+00  -1.3443670e+00  -2.8202724e+00  -1.1482003e+00  -2.6362166e+00  -6.3252041e-01   9.7024110e-01   2.6832640e+00   1.8740812e-01  -2.4730716e+00
  -1.7454597e+00  -9.5492137e-01  -1.3681567e+00  -1.6916329e-01   1.1437166e+00   1.9525797e+00   2.6432606e+00   1.2207571e+00  -1.0235816e+00  -2.1452154e+00  -1.0702406e+00  -1.6332048e+00  -2.0586008e+00   5.3019928e-01   1.0966215e+00  -5.6263418e-01   4.3371760e-01   2.3210427e+00   1.6275353e+00  -5.0629211e-01  -1.9214561e+00   3.8051801e-01   9.5919903e-02   9.0888130e-01   5.4250484e-01   1.7302213e+00   2.0566107e+00   2.0871195e+00   2.4274110e+00   2.5745837e+00   2.0418066e+00  -1.2297215e+00  -5.9159947e-01  -4.2177744e-01   7.4533581e-01   1.6661756e+00   2.0579964e+00   1.0244678e+00   3.7973757e-02  -2.4834594e+00   4.7174048e-01  -2.1362580e-01   3.7316238e-01   2.2621721e+00   1.5840057e+00   1.6633375e+00   1.6952361e+00   2.7966319e+00   3.4619894e-01  -1.8876537e+00   2.7596062e-01  -2.5394639e+00  -1.3322688e-01  -4.7816170e-01   1.6838080e+00   7.0098694e-02  -1.9808859e+00  -1.8187598e+00  -1.1000857e+00  -2.1536525e+00  -1.3256917e+00  -2.2181505e+00  -2.7873118e-01  -1.2946206e+00  -1.5014750e+00  -1.5049134e+00  -2.9189700e+00  -1.3097173e+00  -2.7442087e+00  -5.8609045e-01   1.0459327e+00   2.7054580e+00   2.0322537e-01  -2.6503557e+00
  -1.8175395e+00  -9.4625016e-01  -1.2636804e+00  -7.5875761e-02   1.1806670e+00   2.0012805e+00   2.6256606e+00   1.2279460e+00  -1.0794561e+00  -2.0801490e+00  -1.0369213e+00  -1.5344942e+00  -2.0440619e+00   4.5304034e-01   1.0411665e+00  -6.5256472e-01   5.6671355e-01   2.3808887e+00   1.6516968e+00  -5.8680399e-01  -1.9355122e+00   5.1346580e-01   1.9750871e-01   9.9521778e-01   5.9559028e-01   1.7973209e+00   2.0601466e+00   2.1249354e+00   2.4468672e+00   2.5884909e+00   2.0492418e+00  -1.1678524e+00  -5.0896742e-01  -3.2445668e-01   7.6946829e-01   1.6517814e+00   2.0587284e+00   1.0021488e+00   5.6627019e-02  -2.4130786e+00   6.2417297e-01  -2.0555385e-01   4.0978394e-01   2.2498281e+00   1.6001491e+00   1.6838339e+00   1.6906247e+00   2.7746560e+00   3.1628112e-01  -1.9164519e+00   4.3736349e-01  -2.4963753e+00  -1.1291899e-01  -5.0784846e-01   1.5901997e+00  -3.3164190e-03  -2.0542629e+00  -1.8893869e+00  -1.1146820e+00  -2.2172983e+00  -1.3362819e+00  -2.3366993e+00  -4.2696949e-01  -1.4150708e+00  -1.6040037e+00  -1.6610646e+00  -3.0145133e+00  -1.4764204e+00  -2.8570550e+00  -5.3190126e-01   1.1248522e+00   2.7224212e+00   2.1416865e-01  -2.8291953e+00
  -1.8986339e+00  -9.5347697e-01  -1.1406675e+00   1.8564422e-02   1.2236209e+00   2.0359214e+00   2.6075250e+00   1.2206587e+00  -1.1261424e+00  -2.0254003e+00  -1.0079888e+00  -1.4488489e+00  -2.0155815e+00   3.5567146e-01   1.0048792e+00  -7.3861182e-01   7.0275074e-01   2.4325770e+00   1.6675458e+00  -6.7737813e-01  -1.9525671e+00   6.5262353e-01   2.9831319e-01   1.0923067e+00   6.5093469e-01   1.8632412e+00   2.0558391e+00   2.1636651e+00   2.4560417e+00   2.5974887e+00   2.0413581e+00  -1.0944091e+00  -4.2199684e-01  -2.1396346e-01   7.8979319e-01   1.6451058e+00   2.0469876e+00   9.8169457e-01   6.3884426e-02  -2.3218619e+00   7.7245652e-01  -1.8604094e-01   4.3311044e-01   2.2417329e+00   1.5993096e+00   1.7122080e+00   1.6727171e+00   2.7625011e+00   2.7687972e-01  -1.9429897e+00   5.7017308e-01  -2.4460556e+00  -1.1509211e-01  -5.1501412e-01   1.4880325e+00  -5.6411605e-02  -2.1231467e+00  -1.9577629e+00  -1.1459338e+00  -2.2721593e+00  -1.3685997e+00  -2.4312064e+00  -5.7152183e-01  -1.5125379e+00  -1.6905641e+00  -1.8023521e+00  -3.1002461e+00  -1.6386897e+00  -2.9669072e+00  -4.7332288e-01   1.2022723e+00   2.7325257e+00   2.2120600e-01  -3.0000321e+00
  -1.9876839e+00  -9.7873129e-01  -1.0053286e+00   1.0929762e-01   1.2700941e+00   2.0532502e+00   2.5896295e+00   1.1986693e+00  -1.1584834e+00  -1.9778695e+00  -9.8480238e-01  -1.3823940e+00  -1.9702956e+00   2.3978780e-01   9.9275200e-01  -8.1663163e-01   8.3592425e-01   2.4729651e+00   1.6745538e+00  -7.7757730e-01  -1.9680262e+00   7.9210882e-01   3.9395882e-01   1.1958915e+00   7.0508341e-01   1.9246606e+00   2.0412768e+00   2.2013901e+00   2.4528492e+00   2.6017676e+00   2.0182193e+00  -1.0139619e+00  -3.3602359e-01  -9.5549417e-02   8.0295263e-01   1.6455483e+00   2.0208894e+00   9.6562658e-01   6.0977387e-02  -2.2152189e+00   9.1019217e-01  -1.5673085e-01   4.3974171e-01   2.2375944e+00   1.5792784e+00   1.7493782e+00   1.6405350e+00   2.7618605e+00   2.2949134e-01  -1.9683403e+00   6.6688023e-01  -2.3882710e+00  -1.4185311e-01  -4.9536456e-01   1.3800668e+00  -8.4621234e-02  -2.1841532e+00  -2.0230214e+00  -1.1964807e+00  -2.3150345e+00  -1.4223240e+00  -2.4938227e+00  -7.0534505e-01  -1.5783977e+00  -1.7555582e+00  -1.9192728e+00  -3.1701213e+00  -1.7874712e+00  -3.0662109e+00  -4.1413965e-01   1.2735186e+00   2.7345770e+00   2.2569869e-01  -3.1538264e+00
  -2.0832790e+00  -1.0232872e+00  -8.6462013e-01   1.9162028e-01   1.3175872e+00   2.0512313e+00   2.5726985e+00   1.1628110e+00  -1.1721259e+00  -1.9340779e+00  -9.6858958e-01  -1.3403106e+00  -1.9062322e+00   1.0808113e-01   1.0082750e+00  -8.8264564e-01   9.6019974e-01   2.4994769e+00   1.6727791e+00  -8.8680599e-01  -1.9773921e+00   9.2573401e-01   4.8016053e-01   1.3014376e+00   7.5500640e-01   1.9785212e+00   2.0148534e+00   2.2364129e+00   2.4360690e+00   2.6017925e+00   1.9809076e+00  -9.3160240e-01  -2.5660277e-01   2.5118022e-02   8.0630579e-01   1.6523896e+00   1.9796949e+00   9.5623752e-01   5.0036935e-02  -2.0992609e+00   1.0313525e+00  -1.1987487e-01   4.2734744e-01   2.2367575e+00   1.5391669e+00   1.7958198e+00   1.5941743e+00   2.7734758e+00   1.7627402e-01  -1.9934402e+00   7.2165599e-01  -2.3232017e+00  -1.9411085e-01  -4.4609598e-01   1.2693542e+00  -8.4911110e-02  -2.2337285e+00  -2.0847023e+00  -1.2681925e+00  -2.3434671e+00  -1.4961953e+00  -2.5185476e+00  -8.2213888e-01  -1.6058963e+00  -1.7945304e+00  -2.0037191e+00  -3.2189489e+00  -1.9146953e+00  -3.1480570e+00  -3.5843990e-01   1.3341276e+00   2.7278685e+00   2.2937968e-01  -3.2824646e+00
  -2.1838317e+00  -1.0876433e+00  -7.2596628e-01   2.6117992e-01   1.3636933e+00   2.0291774e+00   2.5574083e+00   1.1149592e+00  -1.1636832e+00  -1.8903615e+00  -9.6044905e-01  -1.3266225e+00  -1.8224047e+00  -3.5790513e-02   1.0533407e+00  -9.3298758e-01   1.0696200e+00   2.5101804e+00   1.6628712e+00  -1.0043951e+00  -1.9764442e+00   1.0472216e+00   5.5286973e-01   1.4042606e+00   7.9821038e-01   2.0221366e+00   1.9758419e+00   2.2673401e+00   2.4054074e+00   2.5982882e+00   1.9314920e+00  -8.5274655e-01  -1.8924885e-01   1.4217847e-01   7.9806405e-01   1.6648462e+00   1.9238789e+00   9.5553815e-01   3.3989896e-02  -1.9805041e+00   1.1305499e+00  -7.8236948e-02   3.9480370e-01   2.2382569e+00   1.4795222e+00   1.8515564e+00   1.5348837e+00   2.7971665e+00   1.1997878e-01  -2.0191548e+00   7.3048025e-01  -2.2515255e+00  -2.7151102e-01  -3.6600930e-01   1.1592175e+00  -5.5831025e-02  -2.2682944e+00  -2.1428025e+00  -1.3620893e+00  -2.3559001e+00  -1.5880722e+00  -2.5014759e+00  -9.1653163e-01  -1.5904375e+00  -1.8043087e+00  -2.0493272e+00  -3.2425919e+00  -2.0136321e+00  -3.2064915e+00  -3.1048063e-01   1.3799912e+00   2.7122001e+00   2.3429363e-01  -3.3791113e+00
  -2.2877565e+00  -1.1716335e+00  -5.9693158e-01   3.1415462e-01   1.4062062e+00   1.9877835e+00   2.5443854e+00   1.0579379e+00  -1.1308547e+00  -1.8430790e+00  -9.6133942e-01  -1.3440245e+00  -1.7188275e+00  -1.8729264e-01   1.1282334e+00  -9.6444464e-01   1.1585191e+00   2.5038332e+00   1.6460329e+00  -1.1296676e+00  -1.9614100e+00   1.1504409e+00   6.0841339e-01   1.4996700e+00   8.3280730e-01   2.0532870e+00   1.9244062e+00   2.2931451e+00   2.3614957e+00   2.5922028e+00   1.8729319e+00  -7.8290344e-01  -1.3917034e-01   2.4983000e-01   7.7736419e-01   1.6821151e+00   1.8551068e+00   9.6520882e-01   1.6391452e-02  -1.8655376e+00   1.2032821e+00  -3.4950618e-02   3.4225544e-01   2.2408955e+00   1.4023439e+00   1.9161730e+00   1.4650567e+00   2.8319048e+00   6.3833888e-02  -2.0463396e+00   6.9117528e-01  -2.1744595e+00  -3.7243194e-01  -2.5552881e-01   1.0532090e+00   2.5165041e-03  -2.2844143e+00  -2.1977821e+00  -1.4782924e+00  -2.3517674e+00  -1.6950201e+00  -2.4409175e+00  -9.8422093e-01  -1.5297461e+00  -1.7830780e+00  -2.0517269e+00  -3.2381063e+00  -2.0791643e+00  -3.2367650e+00  -2.7453185e-01   1.4074900e+00   2.6878635e+00   2.4270397e-01  -3.4384895e+00
  -2.3936282e+00  -1.2745441e+00  -4.8486413e-01   3.4740572e-01   1.4432176e+00   1.9290623e+00   2.5342006e+00   9.9535952e-01  -1.0724934e+00  -1.7888231e+00  -9.7205235e-01  -1.3937631e+00  -1.5964678e+00  -3.4116776e-01   1.2316939e+00  -9.7438778e-01   1.2217351e+00   2.4798893e+00   1.6239436e+00  -1.2619783e+00  -1.9291241e+00   1.2296531e+00   6.4361875e-01   1.5831205e+00   8.5753654e-01   2.0702924e+00   1.8615486e+00   2.3132042e+00   2.3058228e+00   2.5846478e+00   1.8089164e+00  -7.2742440e-01  -1.1101897e-01   3.4259604e-01   7.4427514e-01   1.7034085e+00   1.7761242e+00   9.8655669e-01   1.2082915e-03  -1.7606767e+00   1.2461304e+00   6.6602091e-03   2.7109898e-01   2.2433352e+00   1.3109943e+00   1.9888487e+00   1.3881339e+00   2.8759288e+00   1.1390195e-02  -2.0758854e+00   6.0336999e-01  -2.0937539e+00  -4.9404402e-01  -1.1663009e-01   9.5503430e-01   8.8583783e-02  -2.2789679e+00  -2.2505274e+00  -1.6160101e+00  -2.3315189e+00  -1.8134288e+00  -2.3373929e+00  -1.0220705e+00  -1.4239064e+00  -1.7303947e+00  -2.0086856e+00  -3.2038193e+00  -2.1079698e+00  -3.2355166e+00  -2.5470622e-01   1.4136025e+00   2.6555962e+00   2.5697510e-01  -3.4570766e+00
  -2.5003053e+00  -1.3952161e+00  -3.9653181e-01   3.5859240e-01   1.4732010e+00   1.8561864e+00   2.5273596e+00   9.3140758e-01  -9.8862462e-01  -1.7246161e+00  -9.9316912e-01  -1.4755766e+00  -1.4571454e+00  -4.9164687e-01   1.3610574e+00  -9.6088593e-01   1.2548098e+00   2.4384755e+00   1.5986535e+00  -1.4007261e+00  -1.8771663e+00   1.2797545e+00   6.5591539e-01   1.6503707e+00   8.7174328e-01   2.0720647e+00   1.7890020e+00   2.3273087e+00   2.2406121e+00   2.5768240e+00   1.7436572e+00  -6.9124763e-01  -1.0866988e-01   4.1559167e-01   6.9973887e-01   1.7279777e+00   1.6905688e+00   1.0204817e+00  -7.4298255e-03  -1.6716282e+00   1.2568994e+00   4.3281150e-02   1.8388344e-01   2.2441965e+00   1.2100081e+00   2.0684021e+00   1.3084234e+00   2.9268852e+00  -3.3663439e-02  -2.1087357e+00   4.6841694e-01  -2.0116331e+00  -6.3243459e-01   4.7314597e-02   8.6844529e-01   1.9955103e-01  -2.2493207e+00  -2.3022772e+00  -1.7735594e+00  -2.2965795e+00  -1.9391547e+00  -2.1935031e+00  -1.0281643e+00  -1.2752732e+00  -1.6471411e+00  -1.9201411e+00  -3.1393530e+00  -2.0986106e+00  -3.2008859e+00  -2.5478108e-01   1.3959957e+00   2.6165129e+00   2.7943910e-01  -3.4332143e+00
  -2.6070005e+00  -1.5321247e+00  -3.3777436e-01   3.4624109e-01   1.4950771e+00   1.7732503e+00   2.5242933e+00   8.7058249e-01  -8.8041314e-01  -1.6480816e+00  -1.0250049e+00  -1.5876996e+00  -1.3033988e+00  -6.3271203e-01   1.5124524e+00  -9.2279920e-01   1.2541688e+00   2.3803352e+00   1.5724576e+00  -1.5453381e+00  -1.8039706e+00   1.2965027e+00   6.4341292e-01   1.6976386e+00   8.7531630e-01   2.0581339e+00   1.7090734e+00   2.3356522e+00   2.1686531e+00   2.5699411e+00   1.6816496e+00  -6.7865249e-01  -1.3504468e-01   4.6477250e-01   6.4545164e-01   1.7551307e+00   1.6027212e+00   1.0674535e+00  -5.4899742e-03  -1.6031880e+00   1.2346884e+00   7.1813078e-02   8.4136875e-02   2.2421575e+00   1.1048143e+00   2.1533512e+00   1.2308491e+00   2.9819926e+00  -6.7702203e-02  -2.1458630e+00   2.8927407e-01  -1.9306914e+00  -7.8279307e-01   2.3176155e-01   7.9710183e-01   3.3155176e-01  -2.1934783e+00  -2.3545100e+00  -1.9484215e+00  -2.2492439e+00  -2.0676834e+00  -2.0136954e+00  -1.0018214e+00  -1.0882661e+00  -1.5354313e+00  -1.7881238e+00  -3.0455896e+00  -2.0515236e+00  -3.1325480e+00  -2.7802008e-01   1.3530887e+00   2.5720201e+00   3.1225846e-01  -3.3671228e+00
  -2.7132921e+00  -1.6834346e+00  -3.1319407e-01   3.0976602e-01   1.5082553e+00   1.6849683e+00   2.5253491e+00   8.1742623e-01  -7.5007907e-01  -1.5575766e+00  -1.0675485e+00  -1.7269426e+00  -1.1383333e+00  -7.5839613e-01   1.6810500e+00  -8.5984675e-01   1.2172688e+00   2.3067496e+00   1.5477606e+00  -1.6952347e+00  -1.7089006e+00   1.2767129e+00   6.0494854e-01   1.7217507e+00   8.6859330e-01   2.0286496e+00   1.6244514e+00   2.3387956e+00   2.0930986e+00   2.5651386e+00   1.6274164e+00  -6.9303737e-01  -1.9198482e-01   4.8715111e-01   5.8369460e-01   1.7842430e+00   1.5172111e+00   1.1275030e+00   1.0711991e-02  -1.5589926e+00   1.1798854e+00   8.9568221e-02  -2.3871935e-02   2.2360465e+00   1.0013869e+00   2.2419808e+00   1.1606467e+00   3.0382159e+00  -8.7372101e-02  -2.1882074e+00   7.0353114e-02  -1.8537424e+00  -9.3965087e-01   4.3127679e-01   7.4440613e-01   4.7993540e-01  -2.1102126e+00  -2.4088104e+00  -2.1373346e+00  -2.1925163e+00  -2.1943090e+00  -1.8039423e+00  -9.4357369e-01  -8.6906186e-01  -1.3984738e+00  -1.6165779e+00  -2.9245899e+00  -1.9689229e+00  -3.0316756e+00  -3.2700405e-01   1.2840886e+00   2.5237200e+00   3.5729571e-01  -3.2608292e+00
  -2.8190761e+00  -1.8470431e+00  -3.2590441e-01   2.4944236e-01   1.5126527e+00   1.5963325e+00   2.5307901e+00   7.7624657e-01  -6.0076902e-01  -1.4522759e+00  -1.1204077e+00  -1.8888436e+00  -9.6545748e-01  -8.6310080e-01   1.8613515e+00  -7.7264521e-01   1.1427094e+00   2.2194388e+00   1.5269428e+00  -1.8497791e+00  -1.5922815e+00   1.2184162e+00   5.4010531e-01   1.7202744e+00   8.5224345e-01   1.9843563e+00   1.5379941e+00   2.3376148e+00   2.0172458e+00   2.5634146e+00   1.5852545e+00  -7.3673282e-01  -2.8017700e-01   4.8096647e-01   5.1712903e-01   1.8147682e+00   1.4387028e+00   1.2002308e+00   4.4286453e-02  -1.5413373e+00   1.0940971e+00   9.4444417e-02  -1.3541893e-01   2.2249267e+00   9.0585079e-01   2.3324230e+00   1.1030240e+00   3.0924461e+00  -8.9788295e-02  -2.2365792e+00  -1.8267054e-01  -1.7836331e+00  -1.0971619e+00   6.3985672e-01   7.1332171e-01   6.3955226e-01  -1.9991496e+00  -2.4667194e+00  -2.3364170e+00  -2.1299098e+00  -2.3143208e+00  -1.5713498e+00  -8.5510866e-01  -6.2520597e-01  -1.2403999e+00  -1.4110954e+00  -2.7794669e+00  -1.8546169e+00  -2.9008315e+00  -4.0348051e-01   1.1890004e+00   2.4733116e+00   4.1599973e-01  -3.1180084e+00
  -2.9244739e+00  -2.0206236e+00  -3.7735228e-01   1.6633695e-01   1.5086880e+00   1.5122529e+00   2.5407969e+00   7.5085815e-01  -4.3638579e-01  -1.3322055e+00  -1.1827708e+00  -2.0678927e+00  -7.8852043e-01  -9.4191323e-01   2.0474974e+00  -6.6271500e-01   1.0302988e+00   2.1204511e+00   1.5122360e+00  -2.0082258e+00  -1.4553883e+00   1.1209680e+00   4.4920277e-01   1.6916269e+00   8.2713743e-01   1.9265461e+00   1.4525093e+00   2.3332311e+00   1.9443129e+00   2.5655700e+00   1.5589987e+00  -8.1085984e-01  -3.9912955e-01   4.4579490e-01   4.4857170e-01   1.8462474e+00   1.3715793e+00   1.2848327e+00   9.7585995e-02  -1.5510691e+00   9.8001488e-01   8.5066814e-02  -2.4563716e-01   2.2081655e+00   8.2406672e-01   2.4227406e+00   1.0628148e+00   3.1416742e+00  -7.2712522e-02  -2.2915376e+00  -4.6309558e-01  -1.7230402e+00  -1.2494080e+00   8.5126909e-01   7.0618769e-01   8.0504515e-01  -1.8608159e+00  -2.5295829e+00  -2.5413221e+00  -2.0652131e+00  -2.4231957e+00  -1.3237276e+00  -7.3918269e-01  -3.6516992e-01  -1.0660697e+00  -1.1785785e+00  -2.6142248e+00  -1.7137581e+00  -2.7438024e+00  -5.0824104e-01   1.0686060e+00   2.4224960e+00   4.8931637e-01  -2.9437546e+00
  -3.0297111e+00  -2.2016824e+00  -4.6722469e-01   6.2206422e-02   1.4972527e+00   1.4372078e+00   2.5554792e+00   7.4435792e-01  -2.6138624e-01  -1.1982214e+00  -1.2533939e+00  -2.2578169e+00  -6.1135211e-01  -9.9089709e-01   2.2335869e+00  -5.3245208e-01   8.8107488e-01   2.0120472e+00   1.5056174e+00  -2.1696719e+00  -1.3003862e+00   9.8510423e-01   3.3326203e-01   1.6351563e+00   7.9421845e-01   1.8569889e+00   1.3705469e+00   2.3269342e+00   1.8772324e+00   2.5721732e+00   1.5518171e+00  -9.1524032e-01  -5.4719630e-01   3.8259533e-01   3.8076887e-01   1.8783221e+00   1.3196486e+00   1.3801441e+00   1.7207417e-01  -1.5875576e+00   8.4123805e-01   6.0890172e-02  -3.4983256e-01   2.1854903e+00   7.6122925e-01   2.5110170e+00   1.0441455e+00   3.1831561e+00  -3.4698631e-02  -2.3532652e+00  -7.6348308e-01  -1.6742630e+00  -1.3907089e+00   1.0593952e+00   7.2454271e-01   9.7113386e-01  -1.6966370e+00  -2.5984107e+00  -2.7474135e+00  -2.0022486e+00  -2.5167850e+00  -1.0691462e+00  -5.9950521e-01  -9.7882117e-02  -8.8085863e-01  -9.2685237e-01  -2.4335698e+00  -1.5525342e+00  -2.5653814e+00  -6.4103713e-01   9.2442045e-01   2.3728904e+00   5.7762948e-01  -2.7442912e+00
  -3.1349921e+00  -2.3876362e+00  -5.9344537e-01  -6.0627271e-02   1.4796592e+00   1.3749269e+00   2.5748909e+00   7.5894802e-01  -8.0557113e-02  -1.0519395e+00  -1.3306207e+00  -2.4519124e+00  -4.3771214e-01  -1.0073378e+00   2.4139810e+00  -3.8506413e-01   6.9727402e-01   1.8965852e+00   1.5087264e+00  -2.3330228e+00  -1.1302260e+00   8.1293570e-01   1.9394981e-01   1.5511847e+00   7.5438654e-01   1.7778465e+00   1.2942174e+00   2.3200987e+00   1.8184672e+00   2.5835433e+00   1.5660482e+00  -1.0483660e+00  -7.2164423e-01   2.9368435e-01   3.1618588e-01   1.9107465e+00   1.2858904e+00   1.4846999e+00   2.6825302e-01  -1.6487406e+00   6.8206798e-01   2.2255476e-02  -4.4378013e-01   2.1570215e+00   7.2150295e-01   2.5954461e+00   1.0501403e+00   3.2145591e+00   2.4803872e-02  -2.4214587e+00  -1.0759910e+00  -1.6390391e+00  -1.5159184e+00   1.2585522e+00   7.6897495e-01   1.1328778e+00  -1.5088925e+00  -2.6737585e+00  -2.9499573e+00  -1.9446348e+00  -2.5914902e+00  -8.1550700e-01  -4.4059850e-01   1.6773861e-01  -6.9043899e-01  -6.6425092e-01  -2.2427039e+00  -1.3778238e+00  -2.3711145e+00  -8.0054075e-01   7.5861960e-01   2.3259554e+00   6.8073510e-01  -2.5266390e+00
  -3.2403881e+00  -2.5759065e+00  -7.5226233e-01  -1.9941232e-01   1.4575716e+00   1.3281321e+00   2.5990496e+00   7.9581704e-01   1.0121926e-01  -8.9561997e-01  -1.4124365e+00  -2.6434028e+00  -2.7114938e-01  -9.8992179e-01   2.5835843e+00  -2.2447089e-01   4.8225333e-01   1.7764178e+00   1.5228087e+00  -2.4969761e+00  -9.4849739e-01   6.0788544e-01   3.3505178e-02   1.4410145e+00   7.0840605e-01   1.6915738e+00   1.2250488e+00   2.3141029e+00   1.7698698e+00   2.5997553e+00   1.6030913e+00  -1.2074301e+00  -9.1876254e-01   1.8263980e-01   2.5682916e-01   1.9434012e+00   1.2722609e+00   1.5968074e+00   3.8565107e-01  -1.7312426e+00   5.0728746e-01  -2.9602447e-02  -5.2397917e-01   2.1232879e+00   7.0772519e-01   2.6744185e+00   1.0826862e+00   3.2340813e+00   1.0539450e-01  -2.4952566e+00  -1.3927393e+00  -1.6183973e+00  -1.6206823e+00   1.4437795e+00   8.3901205e-01   1.2859059e+00  -1.3006286e+00  -2.7556419e+00  -3.1443214e+00  -1.8955676e+00  -2.6444201e+00  -5.7015262e-01  -2.6763407e-01   4.2321964e-01  -5.0055973e-01  -3.9919803e-01  -2.0471062e+00  -1.1968291e+00  -2.1670220e+00  -9.8435805e-01   5.7395043e-01   2.2829406e+00   7.9784950e-01  -2.2982592e+00
  -3.3457582e+00  -2.7640254e+00  -9.3842261e-01  -3.5110398e-01   1.4329173e+00   1.2983499e+00   2.6279538e+00   8.5508526e-01   2.7919812e-01  -7.3201834e-01  -1.4965563e+00  -2.8258054e+00  -1.1487888e-01  -9.3883823e-01   2.7380738e+00  -5.5169925e-02   2.4036498e-01   1.6537986e+00   1.5486870e+00  -2.6600270e+00  -7.5924920e-01   3.7456520e-01  -1.4534736e-01   1.3068900e+00   6.5684564e-01   1.6008111e+00   1.1638937e+00   2.3102508e+00   1.7325881e+00   2.6206632e+00   1.6633508e+00  -1.3884216e+00  -1.1340093e+00   5.4137900e-02   2.0411242e-01   1.9763025e+00   1.2795676e+00   1.7146266e+00   5.2287031e-01  -1.8305586e+00   3.2194121e-01  -9.2598781e-02  -5.8785092e-01   2.0852139e+00   7.2119619e-01   2.7465925e+00   1.1422732e+00   3.2405410e+00   2.0572008e-01  -2.5732188e+00  -1.7061813e+00  -1.6125675e+00  -1.7016479e+00   1.6110678e+00   9.3306352e-01   1.4265996e+00  -1.0755334e+00  -2.8434944e+00  -3.3261671e+00  -1.8576412e+00  -2.6735167e+00  -3.3953940e-01  -8.6248830e-02   6.6091872e-01  -3.1683140e-01  -1.3980709e-01  -1.8523109e+00  -1.0167088e+00  -1.9593100e+00  -1.1890969e+00   3.7362279e-01   2.2448473e+00   9.2764981e-01  -2.0666904e+00
  -3.4507067e+00  -2.9497299e+00  -1.1454249e+00  -5.1249540e-01   1.4077867e+00   1.2858130e+00   2.6615968e+00   9.3581712e-01   4.4899094e-01  -5.6420922e-01  -1.5805424e+00  -2.9932778e+00   2.8320317e-02  -8.5579204e-01   2.8740764e+00   1.1792892e-01  -2.3211832e-02   1.5308116e+00   1.5867589e+00  -2.8204951e+00  -5.6678390e-01   1.1859745e-01  -3.3949518e-01   1.1519182e+00   6.0005480e-01   1.5082754e+00   1.1108921e+00   2.3097022e+00   1.7070241e+00   2.6459372e+00   1.7462393e+00  -1.5862849e+00  -1.3621959e+00  -8.6270625e-02   1.5877652e-01   2.0096064e+00   1.3074211e+00   1.8362533e+00   6.7768610e-01  -1.9412988e+00   1.3112497e-01  -1.6389465e-01  -6.3386595e-01   2.0440817e+00   7.6157087e-01   2.8109560e+00   1.2279217e+00   3.2334295e+00   3.2352746e-01  -2.6533708e+00  -2.0094504e+00  -1.6209574e+00  -1.7566045e+00   1.7575233e+00   1.0484256e+00   1.5522262e+00  -8.3777952e-01  -2.9361682e+00  -3.4916329e+00  -1.8327131e+00  -2.6776480e+00  -1.2898850e-01   9.7658043e-02   8.7433720e-01  -1.4452159e-01   1.0648257e-01  -1.6636874e+00  -8.4422803e-01  -1.7540836e+00  -1.4104887e+00   1.6118991e-01   2.2124093e+00   1.0683437e+00  -1.8391944e+00
  -3.5545800e+00  -3.1310317e+00  -1.3658383e+00  -6.8033737e-01   1.3843216e+00   1.2894533e+00   2.6999698e+00   1.0360977e+00   6.0676003e-01  -3.9539605e-01  -1.6619419e+00  -3.1409268e+00   1.5618092e-01  -7.4392837e-01   2.9892693e+00   2.8969616e-01  -3.0267370e-01   1.4093187e+00   1.6370179e+00  -2.9765699e+00  -3.7543744e-01  -1.5361124e-01  -5.4554260e-01   9.7994977e-01   5.3817809e-01   1.4166502e+00   1.0654912e+00   2.3134148e+00   1.6928489e+00   2.6751099e+00   1.8502351e+00  -1.7951355e+00  -1.5977039e+00  -2.3243344e-01   1.2086588e-01   2.0435996e+00   1.3542670e+00   1.9597990e+00   8.4719151e-01  -2.0574856e+00  -6.0208860e-02  -2.4004197e-01  -6.6159695e-01   2.0014637e+00   8.2686067e-01   2.8668561e+00   1.3372034e+00   3.2129221e+00   4.5576906e-01  -2.7333119e+00  -2.2966537e+00  -1.6421990e+00  -1.7845565e+00   1.8814519e+00   1.1813507e+00   1.6610086e+00  -5.9184307e-01  -3.0319824e+00  -3.6374893e+00  -1.8218257e+00  -2.6566562e+00   5.7475266e-02   2.7814433e-01   1.0583513e+00   1.1634943e-02   3.3321577e-01  -1.4862306e+00  -6.8543857e-01  -1.5570731e+00  -1.6435594e+00  -5.9578481e-02   2.1860922e+00   1.2177626e+00  -1.6224311e+00
  -3.6564921e+00  -3.3062452e+00  -1.5916694e+00  -8.5144565e-01   1.3645957e+00   1.3069872e+00   2.7430540e+00   1.1531667e+00   7.4937900e-01  -2.2871659e-01  -1.7384334e+00  -3.2650546e+00   2.6699259e-01  -6.0767350e-01   3.0824109e+00   4.5499434e-01  -5.9182344e-01   1.2909299e+00   1.6990937e+00  -3.1263715e+00  -1.8935738e-01  -4.3513561e-01  -7.5992117e-01   7.9542389e-01   4.7120269e-01   1.3284817e+00   1.0265211e+00   2.3220974e+00   1.6890687e+00   2.7076265e+00   1.9729902e+00  -2.0085288e+00  -1.8347294e+00  -3.7790594e-01   8.9760444e-02   2.0786811e+00   1.4174931e+00   2.0834609e+00   1.0279754e+00  -2.1728903e+00  -2.4742777e-01  -3.1717286e-01  -6.7169771e-01   1.9591283e+00   9.1354277e-01   2.9140064e+00   1.4663527e+00   3.1798478e+00   5.9875532e-01  -2.8103746e+00  -2.5630866e+00  -1.6742630e+00  -1.7857215e+00   1.9823648e+00   1.3271831e+00   1.7521355e+00  -3.4230504e-01  -3.1288124e+00  -3.7612628e+00  -1.8251835e+00  -2.6113633e+00   2.1719136e-01   4.4945519e-01   1.2093545e+00   1.4760571e-01   5.3516503e-01  -1.3243643e+00  -5.4540835e-01  -1.3733839e+00  -1.8828397e+00  -2.8482578e-01   2.1661071e+00   1.3734740e+00  -1.4221706e+00
  -3.7553687e+00  -3.4739657e+00  -1.8147597e+00  -1.0227941e+00   1.3504935e+00   1.3350841e+00   2.7907975e+00   1.2836000e+00   8.7455346e-01  -6.7054544e-02  -1.8079711e+00  -3.3633266e+00   3.5961511e-01  -4.5250461e-01   3.1532938e+00   6.0890105e-01  -8.8431600e-01   1.1769914e+00   1.7723062e+00  -3.2680211e+00  -1.2289379e-02  -7.1882264e-01  -9.7900281e-01   6.0318472e-01   3.9903256e-01   1.2460805e+00   9.9231520e-01   2.3361754e+00   1.6941342e+00   2.7428922e+00   2.1114781e+00  -2.2197673e+00  -2.0675445e+00  -5.1628039e-01   6.4256455e-02   2.1153214e+00   1.4936020e+00   2.2055790e+00   1.2163220e+00  -2.2813957e+00  -4.2637632e-01  -3.9122317e-01  -6.6581438e-01   1.9189193e+00   1.0167687e+00   2.9524591e+00   1.6104616e+00   3.1356160e+00   7.4834528e-01  -2.8818233e+00  -2.8053532e+00  -1.7146275e+00  -1.7614643e+00   2.0609007e+00   1.4805524e+00   1.8257087e+00  -9.3640540e-02  -3.2242146e+00  -3.8613188e+00  -1.8421885e+00  -2.5435221e+00   3.4884562e-01   6.0625824e-01   1.3253122e+00   2.6020553e-01   7.0850077e-01  -1.1817682e+00  -4.2800686e-01  -1.2072804e+00  -2.1226030e+00  -5.1073489e-01   2.1524339e+00   1.5329032e+00  -1.2430583e+00
  -3.8499930e+00  -3.6330011e+00  -2.0271886e+00  -1.1915968e+00   1.3435903e+00   1.3696054e+00   2.8430781e+00   1.4235243e+00   9.8089617e-01   8.7133399e-02  -1.8689100e+00  -3.4348476e+00   4.3346088e-01  -2.8466350e-01   3.2026271e+00   7.4693053e-01  -1.1739089e+00   1.0685913e+00   1.8557276e+00  -3.3997117e+00   1.5261459e-01  -9.9759412e-01  -1.1992125e+00   4.0827733e-01   3.2157730e-01   1.1714352e+00   9.6086841e-01   2.3557696e+00   1.7060859e+00   2.7803144e+00   2.2621741e+00  -2.4222279e+00  -2.2907591e+00  -6.4151782e-01   4.2685679e-02   2.1540121e+00   1.5784368e+00   2.3246746e+00   1.4084181e+00  -2.3773592e+00  -5.9351493e-01  -4.5817874e-01  -6.4644188e-01   1.8826150e+00   1.1306549e+00   2.9825429e+00   1.7637438e+00   3.0821075e+00   9.0016394e-01  -2.9450620e+00  -3.0213888e+00  -1.7604843e+00  -1.7141694e+00   2.1186780e+00   1.6356147e+00   1.8826352e+00   1.4999192e-01  -3.3155718e+00  -3.9368978e+00  -1.8715233e+00  -2.4557219e+00   4.5237523e-01   7.4387204e-01   1.4057346e+00   3.4721046e-01   8.5088360e-01  -1.0612298e+00  -3.3575732e-01  -1.0620089e+00  -2.3571168e+00  -7.3364765e-01   2.1448540e+00   1.6934592e+00  -1.0884384e+00
  -3.9390484e+00  -3.7822691e+00  -2.2216638e+00  -1.3553790e+00   1.3450384e+00   1.4058929e+00   2.8996555e+00   1.5688499e+00   1.0679560e+00   2.3196546e-01  -1.9200985e+00  -3.4801403e+00   4.8845110e-01  -1.1083641e-01   3.2318641e+00   8.6524281e-01  -1.4547039e+00   9.6657643e-01   1.9482461e+00  -3.5197752e+00   3.0295668e-01  -1.2647451e+00  -1.4171376e+00   2.1573267e-01   2.3884443e-01   1.1061363e+00   9.3001494e-01   2.3806845e+00   1.7227179e+00   2.8193323e+00   2.4212491e+00  -2.6096946e+00  -2.4995709e+00  -7.4826380e-01   2.3059467e-02   2.1951944e+00   1.6674397e+00   2.4394723e+00   1.6005556e+00  -2.4559520e+00  -7.4603995e-01  -5.1432886e-01  -6.1674001e-01   1.8517748e+00   1.2486325e+00   3.0047733e+00   1.9198489e+00   3.0215322e+00   1.0498315e+00  -2.9978264e+00  -3.2103885e+00  -1.8089595e+00  -1.6470713e+00   2.1580850e+00   1.7863262e+00   1.9244714e+00   3.8495121e-01  -3.4002512e+00  -3.9881004e+00  -1.9112743e+00  -2.3512457e+00   5.2881340e-01   8.5847602e-01   1.4515745e+00   4.0743566e-01   9.6147904e-01  -9.6453157e-01  -2.6975765e-01  -9.3966951e-01  -2.5808938e+00  -9.5017316e-01   2.1429850e+00   1.8526567e+00  -9.6024373e-01
  -4.0211465e+00  -3.9206772e+00  -2.3918745e+00  -1.5120389e+00   1.3554684e+00   1.4390847e+00   2.9601152e+00   1.7155038e+00   1.1362000e+00   3.6624923e-01  -1.9609276e+00  -3.5010247e+00   5.2495279e-01   6.2178638e-02   3.2429860e+00   9.6082684e-01  -1.7213697e+00   8.7157657e-01   2.0486264e+00  -3.6267395e+00   4.3721267e-01  -1.5142226e+00  -1.6296310e+00   3.0352023e-02   1.5102133e-01   1.0513152e+00   8.9761212e-01   2.4104087e+00   1.7417495e+00   2.8594353e+00   2.5847700e+00  -2.7766702e+00  -2.6899774e+00  -8.3213172e-01   3.2233867e-03   2.2391832e+00   1.7559271e+00   2.5489008e+00   1.7893162e+00  -2.5134480e+00  -8.8198236e-01  -5.5651018e-01  -5.8032582e-01   1.8275871e+00   1.3638319e+00   3.0197380e+00   2.0722053e+00   2.9562681e+00   1.1931903e+00  -3.0383370e+00  -3.3726544e+00  -1.8573259e+00  -1.5640494e+00   2.1820300e+00   1.9267317e+00   1.9532352e+00   6.0829523e-01  -3.4757564e+00  -4.0158265e+00  -1.9590808e+00  -2.2338889e+00   5.8009293e-01   9.4728639e-01   1.4650669e+00   4.4077193e-01   1.0409001e+00  -8.9237616e-01  -2.2967384e-01  -8.4114048e-01  -2.7889287e+00  -1.1572821e+00   2.1463156e+00   2.0082262e+00  -8.5895166e-01
  -4.0948482e+00  -4.0470124e+00  -2.5327888e+00  -1.6598986e+00   1.3749107e+00   1.4644351e+00   3.0238142e+00   1.8596483e+00   1.1869526e+00   4.8955625e-01  -1.9913268e+00  -3.5004094e+00   5.4370534e-01   2.2779548e-01   3.2382679e+00   1.0316451e+00  -1.9693327e+00   7.8403020e-01   2.1555626e+00  -3.7193683e+00   5.5480271e-01  -1.7408679e+00  -1.8339027e+00  -1.4349842e-01   5.8536827e-02   1.0075985e+00   8.6171293e-01   2.4441232e+00   1.7609889e+00   2.9001679e+00   2.7488875e+00  -2.9186507e+00  -2.8589406e+00  -8.8993568e-01  -1.8991352e-02   2.2860813e+00   1.8393577e+00   2.6520803e+00   1.9717283e+00  -2.5474336e+00  -1.0002805e+00  -5.8232415e-01  -5.4105783e-01   1.8107307e+00   1.4694745e+00   3.0279698e+00   2.2143674e+00   2.8886926e+00   1.3265156e+00  -3.0653911e+00  -3.5093806e+00  -1.9031847e+00  -1.4694053e+00   2.1936702e+00   2.0512480e+00   1.9712000e+00   8.1792617e-01  -3.5398627e+00  -4.0216656e+00  -2.0122958e+00  -2.1077514e+00   6.0882801e-01   1.0086856e+00   1.4495239e+00   4.4817751e-01   1.0910852e+00  -8.4435702e-01  -2.1380329e-01  -7.6605964e-01  -2.9769090e+00  -1.3523838e+00   2.1542368e+00   2.1582064e+00  -7.8361142e-01
  -4.1586744e+00  -4.1598618e+00  -2.6408786e+00  -1.7977454e+00   1.4027452e+00   1.4776151e+00   3.0898302e+00   1.9978684e+00   1.2222951e+00   6.0225009e-01  -2.0117094e+00  -3.4820103e+00   5.4574417e-01   3.7993525e-01   3.2200444e+00   1.0767303e+00  -2.1949293e+00   7.0420789e-01   2.2677181e+00  -3.7966869e+00   6.5610855e-01  -1.9406132e+00  -2.0275984e+00  -3.0207230e-01  -3.7907368e-02   9.7507941e-01   8.2071339e-01   2.4807179e+00   1.7784739e+00   2.9411197e+00   2.9100044e+00  -3.0323379e+00  -3.0044875e+00  -9.1986049e-01  -4.5631296e-02   2.3356993e+00   1.9135773e+00   2.7482949e+00   2.1453853e+00  -2.5569207e+00  -1.1008198e+00  -5.9031178e-01  -5.0282623e-01   1.8012629e+00   1.5592447e+00   3.0298217e+00   2.3403456e+00   2.8210161e+00   1.4466921e+00  -3.0783899e+00  -3.6223974e+00  -1.9446002e+00  -1.3676356e+00   2.1961439e+00   2.1549237e+00   1.9806887e+00   1.0126889e+00  -3.5907252e+00  -4.0077531e+00  -2.0681457e+00  -1.9770127e+00   6.1809366e-01   1.0422912e+00   1.4090996e+00   4.3162386e-01   1.1151220e+00  -8.1897570e-01  -2.1920205e-01  -7.1286346e-01  -3.1413905e+00  -1.5333852e+00   2.1660657e+00   2.3010142e+00  -7.3193515e-01
  -4.2111197e+00  -4.2575817e+00  -2.7142611e+00  -1.9248574e+00   1.4376842e+00   1.4749745e+00   3.1569285e+00   2.1273167e+00   1.2449314e+00   7.0546480e-01  -2.0228710e+00  -3.4500206e+00   5.3232916e-01   5.1327844e-01   3.1904969e+00   1.0962235e+00  -2.3955119e+00   6.3222953e-01   2.3837533e+00  -3.8579896e+00   7.4243553e-01  -2.1106179e+00  -2.2088587e+00  -4.4239716e-01  -1.3733755e-01   9.5330985e-01   7.7346428e-01   2.5188174e+00   1.7925830e+00   2.9819071e+00   3.0649080e+00  -3.1157823e+00  -3.1257401e+00  -9.2155657e-01  -7.8506148e-02   2.3874860e+00   1.9750234e+00   2.8369586e+00   2.3085191e+00  -2.5423527e+00  -1.1844311e+00  -5.8007101e-01  -4.6935836e-01   1.7985504e+00   1.6276219e+00   3.0253572e+00   2.4448972e+00   2.7551362e+00   1.5513507e+00  -3.0773020e+00  -3.7138970e+00  -1.9801780e+00  -1.2632054e+00   2.1923263e+00   2.2336581e+00   1.9838867e+00   1.1924095e+00  -3.6269503e+00  -3.9765987e+00  -2.1238763e+00  -1.8457130e+00   6.1121943e-01   1.0489594e+00   1.3485433e+00   3.9399703e-01   1.1170324e+00  -8.1370763e-01  -2.4187020e-01  -6.7888264e-01  -3.2799311e+00  -1.6987307e+00   2.1810629e+00   2.4354854e+00  -7.0045034e-01
  -4.2506798e+00  -4.3383291e+00  -2.7527464e+00  -2.0410078e+00   1.4777971e+00   1.4537500e+00   3.2235496e+00   2.2458083e+00   1.2580301e+00   8.0103311e-01  -2.0258565e+00  -3.4087587e+00   5.0488290e-01   6.2346277e-01   3.1514875e+00   1.0913522e+00  -2.5695026e+00   5.6807611e-01   2.5023381e+00  -3.9028326e+00   8.1592062e-01  -2.2493399e+00  -2.3763562e+00  -5.6238797e-01  -2.3854151e-01   9.4131503e-01   7.1933970e-01   2.5568149e+00   1.8021078e+00   3.0221488e+00   3.2108657e+00  -3.1684418e+00  -3.2228733e+00  -8.9615306e-01  -1.1910024e-01   2.4404833e+00   2.0208776e+00   2.9175786e+00   2.4600269e+00  -2.5055044e+00  -1.2528415e+00  -5.5230763e-01  -4.4404676e-01   1.8012502e+00   1.6701527e+00   3.0142705e+00   2.5237615e+00   2.6925234e+00   1.6389517e+00  -3.0625775e+00  -3.7861612e+00  -2.0090812e+00  -1.1603390e+00   2.1846306e+00   2.2843692e+00   1.9826869e+00   1.3578629e+00  -3.6476305e+00  -3.9309009e+00  -2.1768759e+00  -1.7175473e+00   5.9160933e-01   1.0307154e+00   1.2729535e+00   3.3895821e-01   1.1015301e+00  -8.2511499e-01  -2.7698234e-01  -6.6049078e-01  -3.3911715e+00  -1.8474173e+00   2.1984417e+00   2.5608880e+00  -6.8470517e-01
  -4.2758880e+00  -4.4001508e+00  -2.7577915e+00  -2.1464476e+00   1.5205757e+00   1.4122089e+00   3.2878227e+00   2.3518610e+00   1.2650468e+00   8.9136563e-01  -2.0218160e+00  -3.3623259e+00   4.6494077e-01   7.0722048e-01   3.1044450e+00   1.0643468e+00  -2.7163946e+00   5.1159499e-01   2.6221519e+00  -3.9310183e+00   8.7939064e-01  -2.3565390e+00  -2.5293052e+00  -6.6091336e-01  -3.4012868e-01   9.3763123e-01   6.5826057e-01   2.5929155e+00   1.8062835e+00   3.0614364e+00   3.3456783e+00  -3.1911578e+00  -3.2970035e+00  -8.4618743e-01  -1.6851051e-01   2.4933038e+00   2.0491605e+00   2.9897192e+00   2.5994487e+00  -2.4492893e+00  -1.3085725e+00  -5.0881304e-01  -4.2980410e-01   1.8073497e+00   1.6836524e+00   2.9958487e+00   2.5738294e+00   2.6341453e+00   1.7088132e+00  -3.0350366e+00  -3.8413141e+00  -2.0309920e+00  -1.0628320e+00   2.1748650e+00   2.3050957e+00   1.9785789e+00   1.5106697e+00  -3.6523416e+00  -3.8733630e+00  -2.2247729e+00  -1.5956930e+00   5.6259523e-01   9.9061780e-01   1.1875434e+00   2.7077006e-01   1.0737685e+00  -8.4900214e-01  -3.1915189e-01  -6.5329935e-01  -3.4748638e+00  -1.9789901e+00   2.2173708e+00   2.6769047e+00  -6.7951645e-01
  -4.2853759e+00  -4.4411204e+00  -2.7323597e+00  -2.2418552e+00   1.5630406e+00   1.3497250e+00   3.3476102e+00   2.4446785e+00   1.2695400e+00   9.7928741e-01  -2.0118687e+00  -3.3143044e+00   4.1411325e-01   7.6245203e-01   3.0503194e+00   1.0182981e+00  -2.8366978e+00   4.6250316e-01   2.7418709e+00  -3.9425771e+00   9.3617954e-01  -2.4332092e+00  -2.6674407e+00  -7.3780785e-01  -4.4060711e-01   9.4036826e-01   5.9067699e-01   2.6251905e+00   1.8047800e+00   3.0993085e+00   3.4676907e+00  -3.1860497e+00  -3.3500202e+00  -7.7545289e-01  -2.2740672e-01   2.5441491e+00   2.0587644e+00   3.0529721e+00   2.7268984e+00  -2.3774989e+00  -1.3547869e+00  -4.5236892e-01  -4.2894617e-01   1.8142631e+00   1.6663251e+00   2.9689791e+00   2.5932376e+00   2.5804379e+00   1.7610810e+00  -2.9957564e+00  -3.8811200e+00  -2.0460317e+00  -9.7389594e-01   2.1641540e+00   2.2950370e+00   1.9725872e+00   1.6531222e+00  -3.6411104e+00  -3.8065264e+00  -2.2655075e+00  -1.4826795e+00   5.2732655e-01   9.3255791e-01   1.0974251e+00   1.9409686e-01   1.0390864e+00  -8.8060788e-01  -3.6271528e-01  -6.5239051e-01  -3.5318389e+00  -2.0935104e+00   2.2369733e+00   2.7835867e+00  -6.7924825e-01
  -4.2779570e+00  -4.4595128e+00  -2.6806951e+00  -2.3282540e+00   1.6018892e+00   1.2667866e+00   3.4005794e+00   2.5240905e+00   1.2749863e+00   1.0678411e+00  -1.9969961e+00  -3.2675172e+00   3.5405800e-01   7.8823779e-01   2.9895958e+00   9.5697025e-01  -2.9318329e+00   4.2039177e-01   2.8601515e+00  -3.9377497e+00   9.8991517e-01  -2.4814478e+00  -2.7909635e+00  -7.9382821e-01  -5.3846600e-01   9.4729743e-01   5.1751528e-01   2.6516389e+00   1.7976586e+00   3.1352293e+00   3.5757622e+00  -3.1563383e+00  -3.3843694e+00  -6.8877163e-01  -2.9600998e-01   2.5908603e+00   2.0494327e+00   3.1069364e+00   2.8429579e+00  -2.2945009e+00  -1.3950864e+00  -3.8658496e-01  -4.4310381e-01   1.8189809e+00   1.6178057e+00   2.9322099e+00   2.5813920e+00   2.5313246e+00   1.7966492e+00  -2.9459739e+00  -3.9068454e+00  -2.0546470e+00  -8.9604201e-01   2.1529285e+00   2.2545258e+00   1.9652615e+00   1.7879526e+00  -3.6143594e+00  -3.7326279e+00  -2.2973786e+00  -1.3803057e+00   4.8869441e-01   8.6101244e-01   1.0074190e+00   1.1378751e-01   1.0027693e+00  -9.1482570e-01  -4.0202167e-01  -6.5257504e-01  -3.5639153e+00  -2.1914991e+00   2.2563273e+00   2.8812863e+00  -6.7810907e-01
  -4.2527150e+00  -4.4539774e+00  -2.6080245e+00  -2.4068981e+00   1.6336718e+00   1.1649429e+00   3.4443008e+00   2.5904464e+00   1.2846049e+00   1.1600684e+00  -1.9779761e+00  -3.2238749e+00   2.8645711e-01   7.8479187e-01   2.9223663e+00   8.8457482e-01  -3.0039753e+00   3.8473670e-01   2.9756090e+00  -3.9169777e+00   1.0442879e+00  -2.5042666e+00  -2.9004534e+00  -8.3055503e-01  -6.3225157e-01   9.5596175e-01   4.4009905e-01   2.6702610e+00   1.7853028e+00   3.1685757e+00   3.6692120e+00  -3.1061104e+00  -3.4028112e+00  -5.9170772e-01  -3.7408490e-01   2.6310092e+00   2.0216886e+00   3.1512057e+00   2.9485389e+00  -2.2049268e+00  -1.4332729e+00  -3.1568010e-01  -4.7316487e-01   1.8182610e+00   1.5391231e+00   2.8838545e+00   2.5389186e+00   2.4862744e+00   1.8170350e+00  -2.8870233e+00  -3.9191969e+00  -2.0574888e+00  -8.3101172e-01   2.1409737e+00   2.1849445e+00   1.9567124e+00   1.9180597e+00  -3.5728401e+00  -3.6534971e+00  -2.3190702e+00  -1.2896108e+00   4.4928460e-01   7.8075974e-01   9.2188900e-01   3.4650733e-02   9.6982716e-01  -9.4644148e-01  -4.3171484e-01  -6.4866526e-01  -3.5737485e+00  -2.2738548e+00   2.2744693e+00   2.9705688e+00  -6.7045326e-01
  -4.2091156e+00  -4.4236981e+00  -2.5202035e+00  -2.4791302e+00   1.6549890e+00   1.0466970e+00   3.4763645e+00   2.6444849e+00   1.3011991e+00   1.2587825e+00  -1.9553681e+00  -3.1843149e+00   2.1299592e-01   7.5336721e-01   2.8484458e+00   8.0552766e-01  -3.0558640e+00   3.5491815e-01   3.0867978e+00  -3.8809043e+00   1.1028170e+00  -2.5053576e+00  -2.9967526e+00  -8.5024396e-01  -7.2062627e-01   9.6380547e-01   3.6005619e-01   2.6791385e+00   1.7683316e+00   3.1986319e+00   3.7477354e+00  -3.0400435e+00  -3.4081701e+00  -4.9023536e-01  -4.6094063e-01   2.6620210e+00   1.9767279e+00   3.1853663e+00   3.0447272e+00  -2.1133794e+00  -1.4730852e+00  -2.4422225e-01  -5.1924548e-01   1.8088475e+00   1.4325946e+00   2.8221339e+00   2.4675594e+00   2.4443956e+00   1.8242198e+00  -2.8203074e+00  -3.9183446e+00  -2.0552975e+00  -7.7975509e-01   2.1275307e+00   2.0885948e+00   1.9466847e+00   2.0462149e+00  -3.5175632e+00  -3.5705000e+00  -2.3296639e+00  -1.2108948e+00   4.1135290e-01   6.9658109e-01   8.4460565e-01  -3.8766775e-02   9.4479933e-01  -9.7037801e-01  -4.4699535e-01  -6.3574752e-01  -3.5646292e+00  -2.3417493e+00   2.2904054e+00   3.0521153e+00  -6.5107223e-01
  -4.1471009e+00  -4.3685078e+00  -2.4233307e+00  -2.5462207e+00   1.6626980e+00   9.1535756e-01   3.4945069e+00   2.6871856e+00   1.3270211e+00   1.3663494e+00  -1.9295451e+00  -3.1488332e+00   1.3533852e-01   6.9612119e-01   2.7675081e+00   7.2420117e-01  -3.0905785e+00   3.3025131e-01   3.1921995e+00  -3.8303778e+00   1.1686252e+00  -2.4888269e+00  -3.0808267e+00  -8.5563734e-01  -8.0240330e-01   9.6831486e-01   2.7921948e-01   2.6765185e+00   1.7475079e+00   3.2245958e+00   3.8113137e+00  -2.9631018e+00  -3.4031007e+00  -3.9038479e-01  -5.5544028e-01   2.6813203e+00   1.9162876e+00   3.2090021e+00   3.1326185e+00  -2.0241761e+00  -1.5179281e+00  -1.7684570e-01  -5.8069065e-01   1.7877000e+00   1.3016630e+00   2.7453428e+00   2.3700178e+00   2.4045499e+00   1.8204718e+00  -2.7472972e+00  -3.9040253e+00  -2.0488099e+00  -7.4245813e-01   2.1114321e+00   1.9685300e+00   1.9346567e+00   2.1747728e+00  -3.4497346e+00  -3.4845275e+00  -2.3286390e+00  -1.1437836e+00   3.7681529e-01   6.1296591e-01   7.7864042e-01  -1.0239026e-01   9.3158796e-01  -9.8193422e-01  -4.4385162e-01  -6.0944214e-01  -3.5402424e+00  -2.3965039e+00   2.3031321e+00   3.1266189e+00  -6.1546448e-01
  -4.0671770e+00  -4.2889464e+00  -2.3233545e+00  -2.6092021e+00   1.6541103e+00   7.7485960e-01   3.4967344e+00   2.7196183e+00   1.3636632e+00   1.4844883e+00  -1.9007661e+00  -3.1165998e+00   5.5098999e-02   6.1595600e-01   2.6792290e+00   6.4469039e-01  -3.1112997e+00   3.1002950e-01   3.2902169e+00  -3.7664568e+00   1.2442378e+00  -2.4589152e+00  -3.1536145e+00  -8.4974808e-01  -8.7655515e-01   9.6716487e-01   1.9953012e-01   2.6608966e+00   1.7236481e+00   3.2455912e+00   3.8601148e+00  -2.8802290e+00  -3.3898852e+00  -2.9788799e-01  -6.5601731e-01   2.6864898e+00   1.8425001e+00   3.2217059e+00   3.2131603e+00  -1.9411493e+00  -1.5706169e+00  -1.1796499e-01  -6.5610386e-01   1.7522125e+00   1.1506901e+00   2.6520245e+00   2.2497733e+00   2.3654726e+00   1.8081618e+00  -2.6695473e+00  -3.8757143e+00  -2.0386936e+00  -7.1861065e-01   2.0912576e+00   1.8283696e+00   1.9199507e+00   2.3054085e+00  -3.3706996e+00  -3.3960311e+00  -2.3158619e+00  -1.0873323e+00   3.4724616e-01   5.3384148e-01   7.2628998e-01  -1.5280373e-01   9.3332254e-01  -9.7700644e-01  -4.1925074e-01  -5.6613613e-01  -3.5043998e+00  -2.4394567e+00   2.3116660e+00   3.1946838e+00  -5.6006969e-01
  -3.9704665e+00  -4.1862489e+00  -2.2257005e+00  -2.6687142e+00   1.6271694e+00   6.2956745e-01   3.4814347e+00   2.7428018e+00   1.4119815e+00   1.6141070e+00  -1.8692746e+00  -3.0861355e+00  -2.6191469e-02   5.1634646e-01   2.5834121e+00   5.7060635e-01  -3.1210762e+00   2.9357326e-01   3.3791786e+00  -3.6904052e+00   1.3314137e+00  -2.4197205e+00  -3.2158788e+00  -8.3563280e-01  -9.4219672e-01   9.5835948e-01   1.2294889e-01   2.6310934e+00   1.6975433e+00   3.2606841e+00   3.8943995e+00  -2.7960511e+00  -3.3702825e+00  -2.1784806e-01  -7.6070213e-01   2.6754311e+00   1.7577490e+00   3.2230905e+00   3.2870096e+00  -1.8675024e+00  -1.6331547e+00  -7.1506138e-02  -7.4340367e-01   1.7004067e+00   9.8472238e-01   2.5411366e+00   2.1108760e+00   2.3258849e+00   1.7895843e+00  -2.5887061e+00  -3.8328406e+00  -2.0255209e+00  -7.0710635e-01   2.0654913e+00   1.6721026e+00   1.9018427e+00   2.4389042e+00  -3.2818986e+00  -3.3050963e+00  -2.2915684e+00  -1.0401540e+00   3.2388079e-01   4.6234596e-01   6.8903303e-01  -1.8740320e-01   9.5225638e-01  -9.5228183e-01  -3.7128055e-01  -5.0317669e-01  -3.4607683e+00  -2.4718276e+00   2.3150786e+00   3.2567307e+00  -4.8245644e-01
  -3.8587167e+00  -4.0622645e+00  -2.1349406e+00  -2.7248752e+00   1.5805911e+00   4.8406862e-01   3.4474668e+00   2.7575798e+00   1.4720485e+00   1.7551815e+00  -1.8354036e+00  -3.0555258e+00  -1.0711657e-01   4.0116693e-01   2.4800873e+00   5.0490893e-01  -3.1226030e+00   2.8028346e-01   3.4573533e+00  -3.6036678e+00   1.4310188e+00  -2.3749442e+00  -3.2680731e+00  -8.1617092e-01  -9.9854933e-01   9.4035686e-01   5.1377850e-02   2.5863190e+00   1.6698942e+00   3.2689040e+00   3.9144406e+00  -2.7146082e+00  -3.3454333e+00  -1.5445404e-01  -8.6716174e-01   2.6465096e+00   1.6645322e+00   3.2127993e+00   3.3544135e+00  -1.8057231e+00  -1.7065661e+00  -4.0673358e-02  -8.3990584e-01   1.6310797e+00   8.0924238e-01   2.4121919e+00   1.9577353e+00   2.2845867e+00   1.7668001e+00  -2.5065046e+00  -3.7750104e+00  -2.0097642e+00  -7.0636140e-01   2.0326693e+00   1.5038957e+00   1.8796562e+00   2.5750015e+00  -3.1848328e+00  -3.2115417e+00  -2.2563358e+00  -1.0005642e+00   3.0761863e-01   4.0066202e-01   6.6751821e-01  -2.0450734e-01   9.8969652e-01  -9.0539335e-01  -2.9923891e-01  -4.1901587e-01  -3.4126129e+00  -2.4945922e+00   2.3125350e+00   3.3129134e+00  -3.8145386e-01
  -3.7342540e+00  -3.9193281e+00  -2.0545353e+00  -2.7771966e+00   1.5139598e+00   3.4296828e-01   3.3942181e+00   2.7645250e+00   1.5431403e+00   1.9066867e+00  -1.7996693e+00  -3.0226480e+00  -1.8639982e-01   2.7452719e-01   2.3695670e+00   4.4978821e-01  -3.1180348e+00   2.6969158e-01   3.5229729e+00  -3.5078210e+00   1.5429443e+00  -2.3276757e+00  -3.3102371e+00  -7.9386604e-01  -1.0448941e+00   9.1216945e-01  -1.3406938e-02   2.5262180e+00   1.6412636e+00   3.2692603e+00   3.9204512e+00  -2.6391334e+00  -3.3158242e+00  -1.1075974e-01  -9.7275526e-01   2.5986734e+00   1.5653401e+00   3.1905108e+00   3.4151278e+00  -1.7575446e+00  -1.7908002e+00  -2.7765995e-02  -9.4242836e-01   1.5438970e+00   6.2991887e-01   2.2653600e+00   1.7949143e+00   2.2405182e+00   1.7415045e+00  -2.4247131e+00  -3.7022080e+00  -1.9918170e+00  -7.1443868e-01   1.9915005e+00   1.3279141e+00   1.8528326e+00   2.7123326e+00  -3.0810353e+00  -3.1150355e+00  -2.2110438e+00  -9.6673012e-01   2.9902756e-01   3.4992352e-01   6.6158294e-01  -2.0341629e-01   1.0459668e+00  -8.3502925e-01  -2.0366502e-01  -3.1329847e-01  -3.3625745e+00  -2.5083760e+00   2.3033291e+00   3.3630529e+00  -2.5722147e-01
  -3.5998798e+00  -3.7600923e+00  -1.9866582e+00  -2.8245481e+00   1.4277702e+00   2.1069170e-01   3.3216273e+00   2.7638745e+00   1.6237511e+00   2.0665829e+00  -1.7628345e+00  -2.9853852e+00  -2.6291593e-01   1.4062266e-01   2.2524588e+00   4.0659709e-01  -3.1088446e+00   2.6149957e-01   3.5742626e+00  -3.4044960e+00   1.6660758e+00  -2.2802287e+00  -3.3419319e+00  -7.7068396e-01  -1.0805237e+00   8.7343149e-01  -6.9812131e-02   2.4508931e+00   1.6120458e+00   3.2607598e+00   3.9125349e+00  -2.5718852e+00  -3.2813063e+00  -8.8539672e-02  -1.0746083e+00   2.5315377e+00   1.4625532e+00   3.1559381e+00   3.4683659e+00  -1.7239452e+00  -1.8847170e+00  -3.4056496e-02  -1.0474159e+00   1.4394228e+00   4.5236663e-01   2.1015226e+00   1.6269346e+00   2.1927890e+00   1.7149326e+00  -2.3450645e+00  -3.6149369e+00  -1.9720191e+00  -7.2916789e-01   1.9409627e+00   1.1481596e+00   1.8209710e+00   2.8484380e+00  -2.9720438e+00  -3.0152095e+00  -2.1568301e+00  -9.3681331e-01   2.9835026e-01   3.1020369e-01   6.7029934e-01  -1.8441321e-01   1.1204056e+00  -7.4099071e-01  -8.6313557e-02  -1.8688698e-01  -3.3125005e+00  -2.5133789e+00   2.2869114e+00   3.4065887e+00  -1.1125393e-01
  -3.4587122e+00  -3.5873459e+00  -1.9321151e+00  -2.8651825e+00   1.3234132e+00   9.1301007e-02   3.2301742e+00   2.7554988e+00   1.7116378e+00   2.2318594e+00  -1.7259275e+00  -2.9418109e+00  -3.3568338e-01   3.6005651e-03   2.1296324e+00   3.7583821e-01  -3.0957363e+00   2.5560757e-01   3.6094779e+00  -3.2952784e+00   1.7983111e+00  -2.2340410e+00  -3.3622223e+00  -7.4793813e-01  -1.1047026e+00   8.2442888e-01  -1.1647425e-01   2.3609051e+00   1.5824539e+00   3.2424211e+00   3.8906538e+00  -2.5140532e+00  -3.2411590e+00  -8.8228914e-02  -1.1697052e+00   2.4454257e+00   1.3583608e+00   3.1088201e+00   3.5127942e+00  -1.7051735e+00  -1.9861568e+00  -5.9734734e-02  -1.1510799e+00   1.3190865e+00   2.8192275e-01   1.9222768e+00   1.4581018e+00   2.1406733e+00   1.6878030e+00  -2.2691496e+00  -3.5142809e+00  -1.9506800e+00  -7.4825422e-01   1.8803634e+00   9.6833434e-01   1.7838346e+00   2.9798710e+00  -2.8593720e+00  -2.9117621e+00  -2.0950313e+00  -9.0909616e-01   3.0551418e-01   2.8058570e-01   6.9204315e-01  -1.4870772e-01   1.2113966e+00  -6.2419633e-01   4.9928037e-02  -4.1825446e-02  -3.2633389e+00  -2.5093370e+00   2.2629079e+00   3.4425532e+00   5.3680149e-02
  -3.3139828e+00  -3.4038480e+00  -1.8903651e+00  -2.8968151e+00   1.2031091e+00  -1.1667876e-02   3.1208360e+00   2.7389082e+00   1.8038911e+00   2.3986337e+00  -1.6902104e+00  -2.8903325e+00  -4.0383652e-01  -1.3255886e-01   2.0021521e+00   3.5720062e-01  -3.0786183e+00   2.5212213e-01   3.6269485e+00  -3.1815937e+00   1.9366261e+00  -2.1896406e+00  -3.3697072e+00  -7.2622905e-01  -1.1166413e+00   7.6608785e-01  -1.5229801e-01   2.2572498e+00   1.5525207e+00   3.2132873e+00   3.8546187e+00  -2.4657298e+00  -3.1941846e+00  -1.0894773e-01  -1.2549981e+00   2.3413698e+00   1.2547032e+00   3.0489113e+00   3.5465681e+00  -1.7007907e+00  -2.0920873e+00  -1.0391877e-01  -1.2495497e+00   1.1850917e+00   1.2344625e-01   1.7298866e+00   1.2923550e+00   2.0835778e+00   1.6603050e+00  -2.1982987e+00  -3.4018753e+00  -1.9280887e+00  -7.6937381e-01   1.8093738e+00   7.9173108e-01   1.7413285e+00   3.1023843e+00  -2.7444752e+00  -2.8045371e+00  -2.0271202e+00  -8.8208476e-01   3.2014605e-01   2.5930955e-01   7.2458186e-01  -9.8324990e-02   1.3164348e+00  -4.8663334e-01   2.0117363e-01   1.1875674e-01  -3.2151011e+00  -2.4955247e+00   2.2311274e+00   3.4695737e+00   2.3366078e-01
  -3.1688090e+00  -3.2121904e+00  -1.8596292e+00  -2.9167545e+00   1.0697921e+00  -9.5341925e-02   2.9950206e+00   2.7132921e+00   1.8970308e+00   2.5623006e+00  -1.6570969e+00  -2.8297909e+00  -4.6658285e-01  -2.6414867e-01   1.8711812e+00   3.4964217e-01  -3.0566357e+00   2.5134675e-01   3.6251258e+00  -3.0645953e+00   2.0771868e+00  -2.1466792e+00  -3.3625973e+00  -7.0543929e-01  -1.1154907e+00   6.9992499e-01  -1.7648567e-01   2.1413135e+00   1.5221139e+00   3.1724410e+00   3.8041026e+00  -2.4259599e+00  -3.1388243e+00  -1.4860500e-01  -1.3275261e+00   2.2210648e+00   1.1532343e+00   2.9759669e+00   3.5674059e+00  -1.7097234e+00  -2.1988147e+00  -1.6472735e-01  -1.3390272e+00   1.0402748e+00  -1.8854220e-02   1.5271922e+00   1.1331423e+00   2.0209896e+00   1.6321246e+00  -2.1334718e+00  -3.2797971e+00  -1.9045086e+00  -7.9025550e-01   1.7280328e+00   6.2115167e-01   1.6934502e+00   3.2111895e+00  -2.6287137e+00  -2.6935747e+00  -1.9546403e+00  -8.5457940e-01   3.4159140e-01   2.4398225e-01   7.6517813e-01  -3.5949011e-02   1.4322255e+00  -3.3125909e-01   3.6271767e-01   2.9079501e-01  -3.1668966e+00  -2.4708002e+00   2.1915578e+00   3.4859006e+00   4.2379408e-01
  -3.0259627e+00  -3.0147061e+00  -1.8370837e+00  -2.9220680e+00   9.2695617e-01  -1.5761626e-01   2.8544827e+00   2.6775914e+00   1.9871240e+00   2.7177273e+00  -1.6280296e+00  -2.7595147e+00  -5.2315272e-01  -3.8783122e-01   1.7378720e+00   3.5151001e-01  -3.0282597e+00   2.5375258e-01   3.6026379e+00  -2.9450695e+00   2.2155014e+00  -2.1040277e+00  -3.3388316e+00  -6.8478239e-01  -1.1003559e+00   6.2796115e-01  -1.8855674e-01   2.0148116e+00   1.4909614e+00   3.1190241e+00   3.7386733e+00  -2.3928539e+00  -3.0732831e+00  -2.0407004e-01  -1.3845380e+00   2.0867883e+00   1.0553066e+00   2.8897344e+00   3.5727034e+00  -1.7303275e+00  -2.3022346e+00  -2.3940737e-01  -1.4159419e+00   8.8792812e-01  -1.4156020e-01   1.3174803e+00   9.8332822e-01   1.9524158e+00   1.6025093e+00  -2.0751692e+00  -3.1503944e+00  -1.8801557e+00  -8.0875254e-01   1.6367305e+00   4.5885753e-01   1.6402242e+00   3.3012677e+00  -2.5133123e+00  -2.5791330e+00  -1.8791404e+00  -8.2571102e-01   3.6893784e-01   2.3183099e-01   8.1070387e-01   3.5265381e-02   1.5548159e+00  -1.6185940e-01   5.2925252e-01   4.6948480e-01  -3.1170289e+00  -2.4336881e+00   2.1443547e+00   3.4894658e+00   6.1843538e-01
  -2.8876592e+00  -2.8134221e+00  -1.8191156e+00  -2.9097702e+00   7.7847237e-01  -1.9722259e-01   2.7012328e+00   2.6305993e+00   2.0699263e+00   2.8594831e+00  -1.6043309e+00  -2.6793357e+00  -5.7275360e-01  -5.0072378e-01   1.6032570e+00   3.6069015e-01  -2.9914273e+00   2.5993306e-01   3.5583497e+00  -2.8233742e+00   2.3466123e+00  -2.0599226e+00  -3.2962233e+00  -6.6290074e-01  -1.0703313e+00   5.5260557e-01  -1.8835693e-01   1.8797148e+00   1.4586874e+00   3.0522664e+00   3.6578508e+00  -2.3637623e+00  -2.9956581e+00  -2.7139943e-01  -1.4236104e+00   1.9412894e+00   9.6197719e-01   2.7899519e+00   3.5596815e+00  -1.7604616e+00  -2.3980967e+00  -3.2450717e-01  -1.4770927e+00   7.3159844e-01  -2.4214649e-01   1.1043312e+00   8.4513396e-01   1.8773270e+00   1.5703671e+00  -2.0233807e+00  -3.0160872e+00  -1.8551660e+00  -8.2290679e-01   1.5361734e+00   3.0655200e-01   1.5816306e+00   3.3677183e+00  -2.3993229e+00  -2.4616770e+00  -1.8021134e+00  -7.9494124e-01   4.0104002e-01   2.1997494e-01   8.5776431e-01   1.1189580e-01   1.6797574e+00   1.7129485e-02   6.9511265e-01   6.4951057e-01  -3.0631444e+00  -2.3824958e+00   2.0898248e+00   3.4779716e+00   8.1144661e-01
  -2.7553909e+00  -2.6100645e+00  -1.8016241e+00  -2.8770173e+00   6.2838760e-01  -2.1375650e-01   2.5374455e+00   2.5710838e+00   2.1410415e+00   2.9820976e+00  -1.5870512e+00  -2.5895713e+00  -6.1454150e-01  -6.0047075e-01   1.4681526e+00   3.7477690e-01  -2.9437199e+00   2.7054552e-01   3.4914269e+00  -2.6994238e+00   2.4653158e+00  -2.0121572e+00  -3.2326267e+00  -6.3800457e-01  -1.0245519e+00   4.7651473e-01  -1.7605522e-01   1.7381656e+00   1.4248543e+00   2.9715187e+00   3.5611834e+00  -2.3354974e+00  -2.9040666e+00  -3.4610328e-01  -1.4427538e+00   1.7876524e+00   8.7403086e-01   2.6763596e+00   3.5255623e+00  -1.7975778e+00  -2.4822607e+00  -4.1608578e-01  -1.5197754e+00   5.7487586e-01  -3.1904164e-01   8.9144925e-01   7.2011522e-01   1.7951145e+00   1.5343903e+00  -1.9775763e+00  -2.8791747e+00  -1.8295608e+00  -8.3100709e-01   1.4273357e+00   1.6539434e-01   1.5175366e+00   3.4061153e+00  -2.2875943e+00  -2.3418484e+00  -1.7249460e+00  -7.6202938e-01   4.3654457e-01   2.0569036e-01   9.0282706e-01   1.9045440e-01   1.8022945e+00   2.0082549e-01   8.5453704e-01   8.2529876e-01  -3.0024250e+00  -2.3154583e+00   2.0284061e+00   3.4490104e+00   9.9647633e-01
  -2.6298204e+00  -2.4060908e+00  -1.7803484e+00  -2.8212924e+00   4.8071798e-01  -2.0766152e-01   2.3653776e+00   2.4979257e+00   2.1961005e+00   3.0803361e+00  -1.5768318e+00  -2.4909780e+00  -6.4761857e-01  -6.8529872e-01   1.3330893e+00   3.9125206e-01  -2.8825689e+00   2.8624197e-01   3.4014039e+00  -2.5727234e+00   2.5664091e+00  -1.9583018e+00  -3.1461096e+00  -6.0804395e-01  -9.6225826e-01   4.0243634e-01  -1.5212891e-01   1.5923927e+00   1.3890118e+00   2.8762996e+00   3.4483399e+00  -2.3045895e+00  -2.7967732e+00  -4.2343575e-01  -1.4404973e+00   1.6291493e+00   7.9202165e-01   2.5487289e+00   3.4677644e+00  -1.8388298e+00  -2.5509153e+00  -5.0994775e-01  -1.5418828e+00   4.2118426e-01  -3.7164304e-01   6.8249138e-01   6.0917690e-01   1.7050712e+00   1.4932020e+00  -1.9367395e+00  -2.7416752e+00  -1.8032170e+00  -8.3164183e-01   1.3114011e+00   3.6044437e-02   1.4476471e+00   3.4128518e+00  -2.1787543e+00  -2.2204099e+00  -1.6488768e+00  -7.2697226e-01   4.7391328e-01   1.8664485e-01   9.4235548e-01   2.6757353e-01   1.9175751e+00   3.8412305e-01   1.0019368e+00   9.9128111e-01  -2.9318068e+00  -2.2308960e+00   1.9606504e+00   3.4002089e+00   1.1672492e+00
  -2.5107478e+00  -2.2027494e+00  -1.7512028e+00  -2.7405733e+00   3.3924534e-01  -1.8016965e-01   2.1872963e+00   2.4102649e+00   2.2309545e+00   3.1494755e+00  -1.5738070e+00  -2.3846885e+00  -6.7106161e-01  -7.5404725e-01   1.1982763e+00   4.0766399e-01  -2.8054839e+00   3.0759492e-01   3.2882510e+00  -2.4424523e+00   2.6449484e+00  -1.8959397e+00  -3.0351270e+00  -5.7090262e-01  -8.8287137e-01   3.3304455e-01  -1.1733714e-01   1.4446245e+00   1.3507477e+00   2.7663461e+00   3.3192133e+00  -2.2675630e+00  -2.6723198e+00  -4.9869338e-01  -1.4159508e+00   1.4690850e+00   7.1632662e-01   2.4069082e+00   3.3841075e+00  -1.8812058e+00  -2.6007539e+00  -6.0189221e-01  -1.5419759e+00   2.7358713e-01  -4.0028331e-01   4.8090377e-01   5.1262661e-01   1.6064016e+00   1.4455088e+00  -1.8994404e+00  -2.6052216e+00  -1.7758548e+00  -8.2374094e-01   1.1896981e+00  -8.1265432e-02   1.3714801e+00   3.3854479e+00  -2.0732082e+00  -2.0981885e+00  -1.5749725e+00  -6.8992708e-01   5.1144531e-01   1.6108165e-01   9.7294261e-01   3.4016474e-01   2.0208739e+00   5.6192341e-01   1.1321572e+00   1.1421576e+00  -2.8482198e+00  -2.1273867e+00   1.8872045e+00   3.3293928e+00   1.3178524e+00
  -2.3971506e+00  -2.0011407e+00  -1.7105983e+00  -2.6334730e+00   2.0732924e-01  -1.3320241e-01   2.0054239e+00   2.3076419e+00   2.2418793e+00   3.1855758e+00  -1.5775520e+00  -2.2721292e+00  -6.8398062e-01  -8.0617229e-01   1.0636078e+00   4.2179599e-01  -2.7102820e+00   3.3502205e-01   3.1524390e+00  -2.3075873e+00   2.6965154e+00  -1.8229078e+00  -2.8986832e+00  -5.2460305e-01  -7.8607229e-01   2.7077766e-01  -7.2685043e-02   1.2970086e+00   1.3097384e+00   2.6416720e+00   3.1740326e+00  -2.2212149e+00  -2.5296541e+00  -5.6750587e-01  -1.3688402e+00   1.3106482e+00   6.4720853e-01   2.2508887e+00   3.2730192e+00  -1.9216768e+00  -2.6290964e+00  -6.8796376e-01  -1.5193204e+00   1.3461729e-01  -4.0614966e-01   2.8977438e-01   4.3026169e-01   1.4982651e+00   1.3902582e+00  -1.8639346e+00  -2.4710170e+00  -1.7470462e+00  -8.0660657e-01   1.0636370e+00  -1.8663804e-01   1.2883819e+00   3.3227984e+00  -1.9711549e+00  -1.9760122e+00  -1.5041158e+00  -6.5113012e-01   5.4729947e-01   1.2794023e-01   9.9144181e-01   4.0554350e-01   2.1078182e+00   7.2936340e-01   1.2407221e+00   1.2731462e+00  -2.7488326e+00  -2.0039312e+00   1.8087968e+00   3.2347659e+00   1.4430074e+00
  -2.2872963e+00  -1.8022715e+00  -1.6557374e+00  -2.4993539e+00   8.7744621e-02  -6.9238948e-02   1.8219006e+00   2.1901276e+00   2.2257815e+00   3.1857259e+00  -1.5870893e+00  -2.1549289e+00  -6.8559882e-01  -8.4171793e-01   9.2871061e-01   4.3181473e-01  -2.5953166e+00   3.6871508e-01   2.9949935e+00  -2.1670511e+00   2.7174700e+00  -1.7375252e+00  -2.7364778e+00  -4.6750924e-01  -6.7188361e-01   2.1768657e-01  -1.9381138e-02   1.1515382e+00   1.2657955e+00   2.5026252e+00   3.0134642e+00  -2.1628821e+00  -2.3682625e+00  -6.2610331e-01  -1.2995189e+00   1.1567744e+00   5.8488116e-01   2.0808842e+00   3.1337221e+00  -1.9573619e+00  -2.6339676e+00  -7.6469025e-01  -1.4738929e+00   6.1424055e-03  -3.9116034e-01   1.1171225e-01   3.6148322e-01   1.3798502e+00   1.3267797e+00  -1.8282842e+00  -2.3398435e+00  -1.7162512e+00  -7.7992639e-01   9.3464539e-01  -2.8040585e-01   1.1975801e+00   3.2253485e+00  -1.8726225e+00  -1.8546530e+00  -1.4370110e+00  -6.1082205e-01   5.7952038e-01   8.6907772e-02   9.9509081e-01   4.6151802e-01   2.1746049e+00   8.8203135e-01   1.3240444e+00   1.3802080e+00  -2.6312978e+00  -1.8601131e+00   1.7262228e+00   3.1150894e+00   1.5383126e+00
  -2.1789149e+00  -1.6070867e+00  -1.5848603e+00  -2.3384121e+00  -1.7445355e-02   8.8387138e-03   1.6387645e+00   2.0584299e+00   2.1803970e+00   3.1482488e+00  -1.6009471e+00  -2.0348183e+00  -6.7534426e-01  -8.6125830e-01   7.9302934e-01   4.3638986e-01  -2.4596818e+00   4.0857789e-01   2.8175368e+00  -2.0198723e+00   2.7051841e+00  -1.6387955e+00  -2.5490294e+00  -3.9851388e-01  -5.4074684e-01   1.7530474e-01   4.1207999e-02   1.0099930e+00   1.2189053e+00   2.3499448e+00   2.8387076e+00  -2.0906766e+00  -2.1882943e+00  -6.7154440e-01  -1.2089573e+00   1.0100317e+00   5.2957037e-01   1.8974219e+00   2.9663970e+00  -1.9856933e+00  -2.6141418e+00  -8.2929274e-01  -1.4063567e+00  -1.1072627e-01  -3.5780731e-01  -5.1239937e-02   3.0542746e-01   1.2504744e+00   1.2549080e+00  -1.7904871e+00  -2.2121068e+00  -1.6828775e+00  -7.4376932e-01   8.0411437e-01  -3.6302331e-01   1.0982818e+00   3.0951776e+00  -1.7775175e+00  -1.7347843e+00  -1.3742022e+00  -5.6919220e-01   6.0607240e-01   3.8402289e-02   9.8162499e-01   5.0644305e-01   2.2181932e+00   1.0161603e+00   1.3795962e+00   1.4602374e+00  -2.4939814e+00  -1.6962356e+00   1.6403348e+00   2.9698559e+00   1.6004471e+00
  -2.0694218e+00  -1.4164794e+00  -1.4974292e+00  -2.1517378e+00  -1.0697275e-01   9.7911120e-02   1.4579474e+00   1.9139640e+00   2.1044738e+00   3.0728580e+00  -1.6172648e+00  -1.9135280e+00  -6.5293699e-01  -8.6581331e-01   6.5594280e-01   4.3477717e-01  -2.3033880e+00   4.5417971e-01   2.6223098e+00  -1.8653372e+00   2.6582348e+00  -1.5265685e+00  -2.3377701e+00  -3.1719571e-01  -3.9359200e-01   1.4454919e-01   1.0760301e-01   8.7389630e-01   1.1692568e+00   2.1848065e+00   2.6515614e+00  -2.0036758e+00  -1.9906741e+00  -7.0189124e-01  -1.0987150e+00   8.7253386e-01   4.8156458e-01   1.7014344e+00   2.7723018e+00  -2.0045722e+00  -2.5691682e+00  -8.7985217e-01  -1.3180157e+00  -2.1567267e-01  -3.0897725e-01  -1.9765520e-01   2.6110232e-01   1.1097037e+00   1.1750709e+00  -1.7486122e+00  -2.0878988e+00  -1.6463605e+00  -6.9856352e-01   6.7335421e-01  -4.3496627e-01   9.8980379e-01   2.9359895e+00  -1.6856868e+00  -1.6169548e+00  -1.3161031e+00  -5.2635008e-01   6.2488616e-01  -1.6505599e-02   9.4937593e-01   5.3924215e-01   2.2364623e+00   1.1287878e+00   1.4060214e+00   1.5112058e+00  -2.3361696e+00  -1.5134278e+00   1.5520295e+00   2.7994363e+00   1.6273251e+00
  -1.9561728e+00  -1.2312743e+00  -1.3942352e+00  -1.9413474e+00  -1.8039915e-01   1.9478488e-01   1.2812833e+00   1.7588824e+00   1.9979181e+00   2.9607469e+00  -1.6339321e+00  -1.7926920e+00  -6.1845907e-01  -8.5674533e-01   5.1689825e-01   4.2685986e-01  -2.1274908e+00   5.0472775e-01   2.4121694e+00  -1.7031236e+00   2.5765440e+00  -1.4016491e+00  -2.1051033e+00  -2.2393390e-01  -2.3189291e-01   1.2565973e-01   1.7825309e-01   7.4449077e-01   1.1172564e+00   2.0088572e+00   2.4544613e+00  -1.9020522e+00  -1.7771869e+00  -7.1631780e-01  -9.7090110e-01   7.4588636e-01   4.4124803e-01   1.4943442e+00   2.5538401e+00  -2.0125004e+00  -2.4993902e+00  -9.1541859e-01  -1.2107528e+00  -3.0916008e-01  -2.4776503e-01  -3.2673201e-01   2.2751531e-01   9.5747832e-01   1.0883369e+00  -1.7009309e+00  -1.9670543e+00  -1.6062526e+00  -6.4506051e-01   5.4356513e-01  -4.9664983e-01   8.7173066e-01   2.7530078e+00  -1.5969836e+00  -1.5015814e+00  -1.2630335e+00  -4.8232624e-01   6.3391975e-01  -7.6220634e-02   8.9735147e-01   5.5940256e-01   2.2283184e+00   1.2178721e+00   1.4031864e+00   1.5322518e+00  -2.1582347e+00  -1.3137108e+00   1.4622354e+00   2.6051928e+00   1.6181909e+00
  -1.8367306e+00  -1.0521952e+00  -1.2774169e+00  -1.7101887e+00  -2.3809669e-01   2.9634251e-01   1.1105272e+00   1.5960560e+00   1.8618993e+00   2.8146006e+00  -1.6487473e+00  -1.6737603e+00  -5.7239495e-01  -8.3564530e-01   3.7555080e-01   4.1314553e-01  -1.9341627e+00   5.5906453e-01   2.1905557e+00  -1.5334042e+00   2.4614569e+00  -1.2658400e+00  -1.8544187e+00  -1.1996851e-01  -5.7702041e-02   1.1818292e-01   2.5157239e-01   6.2273540e-01   1.0635258e+00   1.8242284e+00   2.2504732e+00  -1.7871297e+00  -1.5505226e+00  -7.1514449e-01  -8.2812224e-01   6.3116839e-01   4.0911331e-01   1.2781302e+00   2.3145634e+00  -2.0086778e+00  -2.4059594e+00  -9.3605296e-01  -1.0869579e+00  -3.9235936e-01  -1.7729447e-01  -4.3826447e-01   2.0378160e-01   7.9423287e-01   9.9641587e-01  -1.6460431e+00  -1.8491910e+00  -1.5623113e+00  -5.8428786e-01   4.1582423e-01  -5.4837046e-01   7.4407913e-01   2.5527803e+00  -1.5113324e+00  -1.3889632e+00  -1.2152563e+00  -4.3710194e-01   6.3123610e-01  -1.3878534e-01   8.2529404e-01   5.6694736e-01   2.1937482e+00   1.2823582e+00   1.3721624e+00   1.5237126e+00  -1.9617482e+00  -1.1000137e+00   1.3718988e+00   2.3895470e+00   1.5736517e+00
  -1.7091254e+00  -8.7982499e-01  -1.1503868e+00  -1.4621132e+00  -2.8117942e-01   3.9966867e-01   9.4737543e-01   1.4290035e+00   1.6988923e+00   2.6385333e+00  -1.6595810e+00  -1.5579310e+00  -5.1563631e-01  -8.0421745e-01   2.3189273e-01   3.9471922e-01  -1.7266937e+00   6.1569012e-01   1.9614302e+00  -1.3569142e+00   2.3157450e+00  -1.1219130e+00  -1.5900561e+00  -7.4001461e-03   1.2634106e-01   1.2100173e-01   3.2597030e-01   5.0932063e-01   1.0088845e+00   1.6335260e+00   2.0432440e+00  -1.6613636e+00  -1.3142675e+00  -6.9979452e-01  -6.7342256e-01   5.2894713e-01   3.8575051e-01   1.0553655e+00   2.0591089e+00  -1.9930546e+00  -2.2908476e+00  -9.4279711e-01  -9.4945048e-01  -4.6702610e-01  -1.0055881e-01  -5.3257834e-01   1.8920187e-01   6.2099482e-01   9.0161116e-01  -1.5829904e+00  -1.7337300e+00  -1.5145733e+00  -5.1749753e-01   2.9108922e-01  -5.9027802e-01   6.0745228e-01   2.3429071e+00  -1.4287847e+00  -1.2793130e+00  -1.1730094e+00  -3.9066028e-01   6.1509449e-01  -2.0206099e-01   7.3371292e-01   5.6238915e-01   2.1338078e+00   1.3221914e+00   1.3151410e+00   1.4870949e+00  -1.7495244e+00  -8.7613462e-01   1.2819668e+00   2.1559827e+00   1.4956435e+00
  -1.5720850e+00  -7.1457346e-01  -1.0176661e+00  -1.2018121e+00  -3.1138929e-01   5.0214664e-01   7.9348413e-01   1.2617717e+00   1.5126514e+00   2.4379396e+00  -1.6645288e+00  -1.4461087e+00  -4.4944938e-01  -7.6417192e-01   8.6358756e-02   3.7315656e-01  -1.5094205e+00   6.7281119e-01   1.7291775e+00  -1.1749841e+00   2.1435301e+00  -9.7350856e-01  -1.3172134e+00   1.1087386e-01   3.1703387e-01   1.3240937e-01   3.9987628e-01   4.0470020e-01   9.5431523e-01   1.4397899e+00   1.8369016e+00  -1.5282391e+00  -1.0728347e+00  -6.7267515e-01  -5.1021214e-01   4.3932168e-01   3.7181411e-01   8.2921604e-01   1.7930643e+00  -1.9663395e+00  -2.1568399e+00  -9.3757345e-01  -8.0139871e-01  -5.3533598e-01  -2.0290695e-02  -6.1044027e-01   1.8330465e-01   4.3944959e-01   8.0672340e-01  -1.5113481e+00  -1.6199010e+00  -1.4634068e+00  -4.4611164e-01   1.7021618e-01  -6.2237771e-01   4.6316097e-01   2.1317057e+00  -1.3495609e+00  -1.1728020e+00  -1.1365248e+00  -3.4304698e-01   5.8405117e-01  -2.6390978e-01   6.2388829e-01   5.4666911e-01   2.0505528e+00   1.3382746e+00   1.2352883e+00   1.4249871e+00  -1.5255831e+00  -6.4664312e-01   1.1933681e+00   1.9089886e+00   1.3873345e+00
  -1.4252148e+00  -5.5666256e-01  -8.8463765e-01  -9.3470698e-01  -3.3094698e-01   6.0152185e-01   6.5047723e-01   1.0987705e+00   1.3081099e+00   2.2192775e+00  -1.6620419e+00  -1.3388897e+00  -3.7540918e-01  -7.1713215e-01  -6.0105548e-02   3.5040385e-01  -1.2875777e+00   7.2841400e-01   1.4984771e+00  -9.8953223e-01   1.9501324e+00  -8.2496571e-01  -1.0417955e+00   2.3128325e-01   5.1067090e-01   1.5022141e-01   4.7176093e-01   3.0913264e-01   9.0091640e-01   1.2464232e+00   1.6359103e+00  -1.3920937e+00  -8.3133095e-01  -6.3699359e-01  -3.4218401e-01   3.6198872e-01   3.6796999e-01   6.0339177e-01   1.5227685e+00  -1.9299569e+00  -2.0075014e+00  -9.2302209e-01  -6.4623421e-01  -5.9969288e-01   6.1131774e-02  -6.7295068e-01   1.8585071e-01   2.5195855e-01   7.1491432e-01  -1.4312890e+00  -1.5067448e+00  -1.4095312e+00  -3.7166923e-01   5.3987919e-02  -6.4455837e-01   3.1329367e-01   1.9278344e+00  -1.2740703e+00  -1.0696117e+00  -1.1060335e+00  -2.9442984e-01   5.3706259e-01  -3.2236236e-01   4.9784285e-01   5.2108526e-01   1.9469098e+00   1.3323795e+00   1.1365470e+00   1.3409193e+00  -1.2950246e+00  -4.1672730e-01   1.1069905e+00   1.6539301e+00   1.2529701e+00
  -1.2691097e+00  -4.0614064e-01  -7.5723447e-01  -6.6679289e-01  -3.4238018e-01   6.9593338e-01   5.1994024e-01   9.4457237e-01   1.0912007e+00   1.9897868e+00  -1.6510260e+00  -1.2365780e+00  -2.9531099e-01  -6.6456391e-01  -2.0602076e-01   3.2863541e-01  -1.0670805e+00   7.8035567e-01   1.2741457e+00  -8.0302622e-01   1.7418468e+00  -6.8109621e-01  -7.7020719e-01   3.4976099e-01   7.0314090e-01   1.7191754e-01   5.4015647e-01   2.2272811e-01   8.4984325e-01   1.0570880e+00   1.4448854e+00  -1.2578740e+00  -5.9536399e-01  -5.9652140e-01  -1.7321636e-01   2.9632328e-01   3.7482871e-01   3.8204948e-01   1.2550566e+00  -1.8859603e+00  -1.8471019e+00  -9.0229084e-01  -4.8756196e-01  -6.6252436e-01   1.4174212e-01  -7.2143008e-01   1.9680322e-01   6.1523186e-02   6.2953804e-01  -1.3436072e+00  -1.3931283e+00  -1.3540029e+00  -2.9577555e-01  -5.6852175e-02  -6.5664174e-01   1.6071860e-01   1.7398942e+00  -1.2029080e+00  -9.6998503e-01  -1.0817518e+00  -2.4514248e-01   4.7358380e-01  -3.7575634e-01   3.5828106e-01   4.8721565e-01   1.8265016e+00   1.3070129e+00   1.0234046e+00   1.2391808e+00  -1.0638181e+00  -1.9198992e-01   1.0236564e+00   1.3968516e+00   1.0976696e+00
  -1.1053853e+00  -2.6292775e-01  -6.4158259e-01  -4.0443478e-01  -3.4834299e-01   7.8391644e-01   4.0339556e-01   8.0368777e-01   8.6860665e-01   1.7571640e+00  -1.6309026e+00  -1.1392280e+00  -2.1107099e-01  -6.0772822e-01  -3.4940199e-01   3.1009861e-01  -8.5424808e-01   8.2646920e-01   1.0609571e+00  -6.1840747e-01   1.5256572e+00  -5.4691670e-01  -5.0909660e-01   4.6195771e-01   8.9005943e-01   1.9480099e-01   6.0367706e-01   1.4549269e-01   8.0224302e-01   8.7557211e-01   1.2683770e+00  -1.1308405e+00  -3.7080035e-01  -5.5532727e-01  -7.2608336e-03   2.4146380e-01   3.9287095e-01   1.6964450e-01   9.9695792e-01  -1.8369062e+00  -1.6804888e+00  -8.7879578e-01  -3.2906304e-01  -7.2608350e-01   2.2000685e-01  -7.5731037e-01   2.1626931e-01  -1.2830893e-01   5.5395266e-01  -1.2496986e+00  -1.2777819e+00  -1.2981642e+00  -2.2005234e-01  -1.6156731e-01  -6.5844379e-01   9.0084032e-03   1.5760308e+00  -1.1368279e+00  -8.7426923e-01  -1.0638499e+00  -1.9570468e-01   3.9365282e-01  -4.2283449e-01   2.0849483e-01   4.4683953e-01   1.6934378e+00   1.2652543e+00   9.0064164e-01   1.1246069e+00  -8.3851252e-01   2.1793033e-02   9.4409688e-01   1.1442234e+00   9.2718735e-01
  -9.3662490e-01  -1.2688937e-01  -5.4362722e-01  -1.5412139e-01  -3.5144140e-01   8.6438183e-01   3.0225800e-01   6.8033324e-01   6.4745091e-01   1.5292128e+00  -1.6016271e+00  -1.0467056e+00  -1.2463047e-01  -5.4766096e-01  -4.8783823e-01   2.9695950e-01  -6.5548505e-01   8.6467348e-01   8.6344968e-01  -4.3898793e-01   1.3089095e+00  -4.2735996e-01  -2.6506271e-01   5.6347988e-01   1.0669302e+00   2.1616433e-01   6.6104160e-01   7.7365379e-02   7.5918899e-01   7.0563124e-01   1.1106385e+00  -1.0162435e+00  -1.6348951e-01  -5.1749851e-01   1.5178249e-01   1.9639490e-01   4.2237352e-01  -2.9260446e-02   7.5537274e-01  -1.7856933e+00  -1.5129076e+00  -8.5597499e-01  -1.7438950e-01  -7.9227282e-01   2.9481630e-01  -7.8204061e-01   2.4442310e-01  -3.1359269e-01   4.9132736e-01  -1.1514961e+00  -1.1593672e+00  -1.2435580e+00  -1.4608886e-01  -2.5940074e-01  -6.4984025e-01  -1.3771345e-01   1.4435602e+00  -1.0766891e+00  -7.8294315e-01  -1.0524081e+00  -1.4681448e-01   2.9795478e-01  -4.6279480e-01   5.2239279e-02   4.0186299e-01   1.5520881e+00   1.2105728e+00   7.7308200e-01   1.0023485e+00  -6.2588717e-01   2.1893726e-01   8.6892669e-01   9.0264152e-01   7.4765406e-01
  -7.6624747e-01   2.0708280e-03  -4.6876736e-01   7.7810420e-02  -3.5407813e-01   9.3657897e-01   2.1777217e-01   5.7820670e-01   4.3494533e-01   1.3134908e+00  -1.5636665e+00  -9.5876046e-01  -3.7873344e-02  -4.8517640e-01  -6.1861868e-01   2.9116015e-01  -4.7694440e-01   8.9307968e-01   6.8573116e-01  -2.6831784e-01   1.0989585e+00  -3.2698740e-01  -4.4344650e-02   6.5013234e-01   1.2293276e+00   2.3344759e-01   7.1109871e-01   1.8242522e-02   7.2161750e-01   5.5081598e-01   9.7539381e-01  -9.1898932e-01   2.1028756e-02  -4.8687364e-01   3.0019848e-01   1.6002051e-01   4.6334259e-01  -2.1021952e-01   5.3674190e-01  -1.7353812e+00  -1.3497766e+00  -8.3705564e-01  -2.7052896e-02  -8.6250510e-01   3.6545153e-01  -7.9701336e-01   2.8142030e-01  -4.9018218e-01   4.4445736e-01  -1.0513604e+00  -1.0365745e+00  -1.1918167e+00  -7.5393633e-02  -3.4956135e-01  -6.3082667e-01  -2.7499719e-01   1.3486346e+00  -1.0233868e+00  -6.9662388e-01  -1.0473665e+00  -9.9312143e-02   1.8785791e-01  -4.9528958e-01  -1.0641732e-01   3.5425223e-01   1.4068507e+00   1.1466383e+00   6.4535980e-01   8.7763987e-01  -4.3256904e-01   3.9412014e-01   7.9861925e-01   6.7850201e-01   5.6531016e-01
  -5.9830772e-01   1.2391437e-01  -4.2152421e-01   2.8546555e-01  -3.5832595e-01   1.0000496e+00   1.5093566e-01   5.0028713e-01   2.3801996e-01   1.1169768e+00  -1.5179367e+00  -8.7509643e-01   4.7436606e-02  -4.2089068e-01  -7.3889624e-01   2.9429872e-01  -3.2419397e-01   9.1008760e-01   5.3129406e-01  -1.1003177e-01   9.0281309e-01  -2.4972235e-01   1.4748595e-01   7.1814920e-01   1.3730867e+00   2.4437941e-01   7.5285412e-01  -3.2011975e-02   6.9027330e-01   4.1429449e-01   8.6562212e-01  -8.4332459e-01   1.7781536e-01  -4.6680476e-01   4.3459262e-01   1.3122333e-01   5.1546229e-01  -3.6914520e-01   3.4673472e-01  -1.6889963e+00  -1.1964284e+00  -8.2485353e-01   1.0969080e-01  -9.3761145e-01   4.3153514e-01  -8.0351667e-01   3.2731576e-01  -6.5396105e-01   4.1560285e-01  -9.5193790e-01  -9.0824102e-01  -1.1445309e+00  -9.3456391e-03  -4.3122433e-01  -6.0156618e-01  -3.9834504e-01   1.2959690e+00  -9.7776668e-01  -6.1604987e-01  -1.0484746e+00  -5.4121602e-02   6.5417062e-02  -5.2037542e-01  -2.6326166e-01   3.0597715e-01   1.2619345e+00   1.0771342e+00   5.2171792e-01   7.5557323e-01  -2.6464544e-01   5.4263760e-01   7.3348792e-01   4.7767044e-01   3.8624967e-01
  -4.3724973e-01   2.3838329e-01  -4.0526671e-01   4.6367394e-01  -3.6583889e-01   1.0545784e+00   1.0241591e-01   4.4867294e-01   6.2958111e-02   9.4577449e-01  -1.4657089e+00  -7.9543186e-01   1.2969696e-01  -3.5525895e-01  -8.4587539e-01   3.0753946e-01  -2.0191181e-01   9.1446268e-01   4.0285414e-01   3.2321562e-02   7.2680127e-01  -1.9862450e-01   3.0580755e-01   7.6439654e-01   1.4944902e+00   2.4709033e-01   7.8549790e-01  -7.3570858e-02   6.6566604e-01   2.9868388e-01   7.8337639e-01  -7.9255832e-01   3.0280315e-01  -4.5996509e-01   5.5202090e-01   1.0890638e-01   5.7806265e-01  -5.0254888e-01   1.8997591e-01  -1.6493391e+00  -1.0578395e+00  -8.2161886e-01   2.3295354e-01  -1.0178033e+00   4.9297243e-01  -8.0271292e-01   3.8199269e-01  -8.0109049e-01   4.0636131e-01  -8.5599661e-01  -7.7348203e-01  -1.1031145e+00   5.0851097e-02  -5.0355006e-01  -5.6242073e-01  -5.0351984e-01   1.2886423e+00  -9.4053591e-01  -5.4204023e-01  -1.0552515e+00  -1.2177477e-02  -6.6660534e-02  -5.3842199e-01  -4.1411400e-01   2.5896546e-01   1.1211667e+00   1.0055863e+00   4.0584730e-01   6.4089578e-01  -1.2730310e-01   6.6062939e-01   6.7367142e-01   3.0517202e-01   2.1618378e-01
  -2.8763619e-01   3.4494481e-01  -4.2200967e-01   6.0824702e-01  -3.7780407e-01   1.1001458e+00   7.2468379e-02   4.2447058e-01  -8.4936283e-02   8.0487100e-01  -1.4084905e+00  -7.1954193e-01   2.0748827e-01  -2.8862109e-01  -9.3700853e-01   3.3155808e-01  -1.1363074e-01   9.0539310e-01   3.0222357e-01   1.5545771e-01   5.7627681e-01  -1.7571869e-01   4.2718554e-01   7.8653524e-01   1.5904383e+00   2.4019275e-01   8.0842993e-01  -1.0666063e-01   6.4804146e-01   2.0590374e-01   7.2965095e-01  -7.6884338e-01   3.9303133e-01  -4.6821239e-01   6.5010485e-01   9.2018106e-02   6.5011129e-01  -6.0775986e-01   6.9828906e-02  -1.6188050e+00  -9.3836739e-01  -8.2893452e-01   3.4031940e-01  -1.1026877e+00   5.4989002e-01  -7.9564270e-01   4.4511107e-01  -9.2825451e-01   4.1758311e-01  -7.6625409e-01  -6.3181850e-01  -1.0686756e+00   1.0420797e-01  -5.6572052e-01  -5.1396241e-01  -5.8685544e-01   1.3279821e+00  -9.1217741e-01  -4.7543302e-01  -1.0669621e+00   2.5654533e-02  -2.0508793e-01  -5.4999145e-01  -5.5500647e-01   2.1506596e-01   9.8783532e-01   9.3521175e-01   3.0077181e-01   5.3783384e-01  -2.4523220e-02   7.4525854e-01   6.1912862e-01   1.6492448e-01   6.0237386e-02
  -1.5387737e-01   4.4277677e-01  -4.7229590e-01   7.1618787e-01  -3.9493289e-01   1.1368870e+00   6.0866212e-02   4.2774132e-01  -2.0161560e-01   6.9796119e-01  -1.3478972e+00  -6.4728072e-01   2.7958176e-01  -2.2124710e-01  -1.0101848e+00   3.6652333e-01  -6.1549986e-02   8.8252077e-01   2.3022888e-01   2.5653253e-01   4.5538357e-01  -1.8188747e-01   5.0954590e-01   7.8313432e-01   1.6585896e+00   2.2282550e-01   8.2128093e-01  -1.3158646e-01   6.3736854e-01   1.3706348e-01   7.0430878e-01  -7.7303186e-01   4.4682742e-01  -4.9251276e-01   7.2712431e-01   7.9562282e-02   7.3023043e-01  -6.8310311e-01  -1.1748636e-02  -1.5992322e+00  -8.4151658e-01  -8.4766867e-01   4.2993260e-01  -1.1913322e+00   6.0257552e-01  -7.8324887e-01   5.1607904e-01  -1.0328816e+00   4.4933385e-01  -6.8521621e-01  -4.8328897e-01  -1.0419083e+00   1.4998517e-01  -6.1699196e-01  -4.5696583e-01  -6.4553931e-01   1.4135411e+00  -8.9287701e-01  -4.1700878e-01  -1.0826143e+00   5.8653330e-02  -3.4611037e-01  -5.5570486e-01  -6.8235179e-01   1.7601741e-01   8.6457345e-01   8.6879454e-01   2.0877991e-01   4.4995139e-01   4.1144615e-02   7.9483447e-01   5.6964270e-01   5.9534764e-02  -7.7217365e-02
  -3.9979632e-02   5.3079889e-01  -5.5516579e-01   7.8583888e-01  -4.1748860e-01   1.1650591e+00   6.6850876e-02   4.5750854e-01  -2.8448888e-01   6.2734315e-01  -1.2855298e+00  -5.7858446e-01   3.4493837e-01  -1.5337863e-01  -1.0638950e+00   4.1211236e-01  -4.6425904e-02   8.4594986e-01   1.8668059e-01   3.3330545e-01   3.6689422e-01  -2.1683195e-01   5.5227349e-01   7.5373123e-01   1.6974657e+00   1.9466195e-01   8.2392786e-01  -1.4876082e-01   6.3334308e-01   9.2393731e-02   7.0607576e-01  -8.0461546e-01   4.6392316e-01  -5.3292491e-01   7.8208170e-01   7.0595478e-02   8.1673721e-01  -7.2801902e-01  -5.4268981e-02  -1.5917863e+00  -7.6975133e-01  -8.7797662e-01   5.0056372e-01  -1.2823706e+00   6.5142200e-01  -7.6641461e-01   5.9404824e-01  -1.1133239e+00   5.0090406e-01  -6.1503800e-01  -3.2853484e-01  -1.0230182e+00   1.8771420e-01  -6.5675857e-01  -3.9238467e-01  -6.7784002e-01   1.5431626e+00  -8.8247117e-01  -3.6740758e-01  -1.1009837e+00   8.6307382e-02  -4.8565140e-01  -5.5611333e-01  -7.9309257e-01   1.4341874e-01   7.5328991e-01   8.0859301e-01   1.3140092e-01   3.8004575e-01   6.8713789e-02   8.0887220e-01   5.2483681e-01  -9.8254924e-03  -1.9268289e-01
   5.0672319e-02   6.0774886e-01  -6.6821367e-01   8.1695729e-01  -4.4534314e-01   1.1850165e+00   8.9111682e-02   5.1182478e-01  -3.3253163e-01   5.9388756e-01  -1.2228689e+00  -5.1346076e-01   4.0270471e-01  -8.5263375e-02  -1.0973590e+00   4.6755495e-01  -6.7547027e-02   7.9623139e-01   1.7039787e-01   3.8427865e-01   3.1213039e-01  -2.7910042e-01   5.5622863e-01   6.9883883e-01   1.7065111e+00   1.5588522e-01   8.1650066e-01  -1.5872956e-01   6.3540762e-01   7.1229215e-02   7.3260271e-01  -8.6175365e-01   4.4549480e-01  -5.8864069e-01   8.1473386e-01   6.4216491e-02   9.0770608e-01  -7.4311185e-01  -5.8695201e-02  -1.5968962e+00  -7.2436476e-01  -9.1934491e-01   5.5164855e-01  -1.3741351e+00   6.9687903e-01  -7.4600661e-01   6.7793083e-01  -1.1689781e+00   5.7086295e-01  -5.5741805e-01  -1.6884977e-01  -1.0116888e+00   2.1720767e-01  -6.8462020e-01  -3.2131744e-01  -6.8325758e-01   1.7131313e+00  -8.8042236e-01  -3.2704914e-01  -1.1206628e+00   1.0836351e-01  -6.1948729e-01  -5.5159128e-01  -8.8482219e-01   1.1869678e-01   6.5514636e-01   7.5627827e-01   6.9421645e-02   3.3008206e-01   5.8790024e-02   7.8808820e-01   4.8420149e-01  -4.3455486e-02  -2.8361392e-01
   1.1549049e-01   6.7229190e-01  -8.0772510e-01   8.1071326e-01  -4.7805438e-01   1.1971952e+00   1.2579992e-01   5.8789125e-01  -3.4629730e-01   5.9707770e-01  -1.1612000e+00  -4.5197138e-01   4.5220879e-01  -1.7179463e-02  -1.1106041e+00   5.3169909e-01  -1.2279365e-01   7.3432997e-01   1.7928731e-01   4.0880027e-01   2.9096857e-01  -3.6617995e-01   5.2368238e-01   6.1990037e-01   1.6861087e+00   1.0713544e-01   7.9938045e-01  -1.6218981e-01   6.4278570e-01   7.2044398e-02   7.8059128e-01  -9.4138769e-01   3.9412239e-01  -6.5807483e-01   8.2558897e-01   5.9553053e-02   1.0010474e+00  -7.3012063e-01  -2.7342294e-02  -1.6142414e+00  -7.0541212e-01  -9.7066793e-01   5.8329776e-01  -1.4648024e+00   7.3940953e-01  -7.2291598e-01   7.6643482e-01  -1.2003336e+00   6.5714815e-01  -5.1352981e-01  -6.1862809e-03  -1.0070947e+00   2.3855653e-01  -7.0044592e-01  -2.4496755e-01  -6.6258320e-01   1.9183984e+00  -8.8582418e-01  -2.9606638e-01  -1.1401310e+00   1.2485483e-01  -7.4343977e-01  -5.4226586e-01  -9.5587078e-01   1.0306811e-01   5.7057974e-01   7.1290651e-01   2.2938277e-02   3.0116597e-01   1.3500776e-02   7.3433378e-01   4.4713208e-01  -4.3070410e-02  -3.4844908e-01
   1.5281268e-01   7.2315129e-01  -9.6888576e-01   7.6961245e-01  -5.1495580e-01   1.2021020e+00   1.7458030e-01   6.8222072e-01  -3.2783089e-01   6.3511344e-01  -1.1015756e+00  -3.9421598e-01   4.9295898e-01   5.0548873e-02  -1.1044899e+00   6.0309025e-01  -2.0877562e-01   6.6157480e-01   2.1047117e-01   4.0712376e-01   3.0192806e-01  -4.7464372e-01   4.5817678e-01   5.1919802e-01   1.6375469e+00   4.9436174e-02   7.7318867e-01  -1.5999583e-01   6.5452834e-01   9.2541895e-02   8.4597458e-01  -1.0394312e+00   3.1366952e-01  -7.3899565e-01   8.1586977e-01   5.5749617e-02   1.0945975e+00  -6.9181363e-01   3.6292039e-02  -1.6427996e+00  -7.1171037e-01  -1.0303496e+00   5.9627535e-01  -1.5525410e+00   7.7945461e-01  -6.9808779e-01   8.5811194e-01  -1.2089473e+00   7.5718381e-01  -4.8398958e-01   1.5688421e-01  -1.0079631e+00   2.5211354e-01  -7.0442389e-01  -1.6460459e-01  -6.1786310e-01   2.1528618e+00  -8.9743749e-01  -2.7425979e-01  -1.1578432e+00   1.3610657e-01  -8.5357754e-01  -5.2799187e-01  -1.0053509e+00   9.7494416e-02   4.9936636e-01   6.7892309e-01  -8.5628408e-03   2.9355331e-01  -6.3665323e-02   6.5047475e-01   4.1297581e-01  -1.1660613e-02  -3.8659970e-01
   1.6198490e-01   7.5924111e-01  -1.1460484e+00   6.9735057e-01  -5.5524968e-01   1.2003085e+00   2.3271848e-01   7.9082955e-01  -2.8049247e-01   7.0506896e-01  -1.0448118e+00  -3.4032141e-01   5.2464701e-01   1.1754359e-01  -1.0806744e+00   6.8005539e-01  -3.2103695e-01   5.7959856e-01   2.6045553e-01   3.8041652e-01   3.4233196e-01  -6.0034310e-01   3.6432145e-01   3.9972402e-01   1.5629493e+00  -1.5895354e-02   7.3876716e-01  -1.5315055e-01   6.6956920e-01   1.2978579e-01   9.2413868e-01  -1.1510216e+00   2.0909108e-01  -8.2868569e-01   7.8744579e-01   5.1959884e-02   1.1862135e+00  -6.3181375e-01   1.2775214e-01  -1.6809449e+00  -7.4090057e-01  -1.0964210e+00   5.9194888e-01  -1.6356449e+00   8.1740380e-01  -6.7253624e-01   9.5141197e-01  -1.1973395e+00   8.6801488e-01  -4.6885638e-01   3.1725980e-01  -1.0126786e+00   2.5846506e-01  -6.9709032e-01  -8.1529844e-02  -5.5227040e-01   2.4096819e+00  -9.1375296e-01  -2.6107894e-01  -1.1723221e+00   1.4272059e-01  -9.4641208e-01  -5.0837534e-01  -1.0331617e+00   1.0263238e-01   4.4072176e-01   6.5419758e-01  -2.6101339e-02   3.0669464e-01  -1.6809211e-01   5.4022504e-01   3.8108296e-01   4.6722305e-02  -3.9839791e-01
   1.4339862e-01   7.7978904e-01  -1.3330424e+00   5.9861238e-01  -5.9809594e-01   1.1924460e+00   2.9719849e-01   9.0944512e-01  -2.0870637e-01   8.0309136e-01  -9.9151616e-01  -2.9043953e-01   5.4715640e-01   1.8337054e-01  -1.0415286e+00   7.6078595e-01  -4.5431139e-01   4.9026949e-01   3.2532604e-01   3.3071549e-01   4.0852637e-01  -7.3863154e-01   2.4754326e-01   2.6502140e-01   1.4651640e+00  -8.7344454e-02   6.9714935e-01  -1.4278226e-01   6.8678452e-01   1.8037016e-01   1.0101688e+00  -1.2708141e+00   8.6182623e-02  -9.2412107e-01   7.4273832e-01   4.7346546e-02   1.2738641e+00  -5.5437069e-01   2.4188645e-01  -1.7265898e+00  -7.8956817e-01  -1.1666681e+00   5.7221390e-01  -1.7126494e+00   8.5357161e-01  -6.4734047e-01   1.0447389e+00  -1.1688285e+00   9.8644770e-01  -4.6765803e-01   4.7144480e-01  -1.0194224e+00   2.5839217e-01  -6.7933248e-01   2.9499067e-03  -4.6989833e-01   2.6816088e+00  -9.3307470e-01  -2.5563299e-01  -1.1822522e+00   1.4554007e-01  -1.0190780e+00  -4.8284214e-01  -1.0399524e+00   1.1878250e-01   3.9342810e-01   6.3808722e-01  -3.1084465e-02   3.3931048e-01  -2.9432078e-01   4.0794833e-01   3.5085912e-01   1.2723417e-01  -3.8501053e-01
   9.8483972e-02   7.8443601e-01  -1.5235035e+00   4.7883036e-01  -6.4269016e-01   1.1792001e+00   3.6486187e-01   1.0337120e+00  -1.1765758e-01   9.2462524e-01  -9.4213317e-01  -2.4475179e-01   5.6057527e-01   2.4754073e-01  -9.9000368e-01   8.4341320e-01  -6.0281018e-01   3.9561918e-01   4.0095588e-01   2.6083364e-01   4.9613907e-01  -8.8460521e-01   1.1380612e-01   1.1900606e-01   1.3476286e+00  -1.6329537e-01   6.4952459e-01  -1.3010857e-01   7.0505264e-01   2.4060871e-01   1.0991011e+00  -1.3932933e+00  -4.8709873e-02  -1.0221574e+00   6.8460443e-01   4.1089200e-02   1.3557128e+00  -4.6410058e-01   3.7312584e-01  -1.7773526e+00  -8.5341463e-01  -1.2387597e+00   5.3939643e-01  -1.7824170e+00   8.8817932e-01  -6.2362377e-01   1.1365033e+00  -1.1273105e+00   1.1091862e+00  -4.7943685e-01   6.1573007e-01  -1.0263334e+00   2.5282254e-01  -6.5236441e-01   8.7539695e-02  -3.7549422e-01   2.9612966e+00  -9.5361576e-01  -2.5672827e-01  -1.1865580e+00   1.4559855e-01  -1.0694836e+00  -4.5074198e-01  -1.0270478e+00   1.4584249e-01   3.5597869e-01   6.2952485e-01  -2.5180913e-02   3.8949361e-01  -4.3636207e-01   2.5844016e-01   3.2181200e-01   2.2453942e-01  -3.4832416e-01
   2.9660882e-02   7.7330897e-01  -1.7112040e+00   3.4391997e-01  -6.8832567e-01   1.1613020e+00   4.3255625e-01   1.1593834e+00  -1.2961416e-02   1.0646484e+00  -8.9699521e-01  -2.0347449e-01   5.6521365e-01   3.0951366e-01  -9.2946508e-01   9.2607281e-01  -7.6052132e-01   2.9776785e-01   4.8320982e-01   1.7422411e-01   6.0035524e-01  -1.0333445e+00  -3.0678852e-02  -3.4218340e-02   1.2142148e+00  -2.4212244e-01   5.9719524e-01  -1.1639157e-01   7.2330854e-01   3.0673013e-01   1.1861626e+00  -1.5130783e+00  -1.8899868e-01  -1.1197085e+00   6.1620710e-01   3.2399268e-02   1.4301850e+00  -3.6571636e-01   5.1575813e-01  -1.8307309e+00  -9.2747119e-01  -1.3103721e+00   4.9613980e-01  -1.8441957e+00   9.2134187e-01  -6.0251739e-01   1.2251685e+00  -1.0770110e+00   1.2329558e+00  -5.0281009e-01   7.4640975e-01  -1.0316731e+00   2.4277673e-01  -6.1767765e-01   1.7096612e-01  -2.7415886e-01   3.2415850e+00  -9.7359630e-01  -2.6292869e-01  -1.1844668e+00   1.4405737e-01  -1.0964218e+00  -4.1147407e-01  -9.9634394e-01   1.8327353e-01   3.2672862e-01   6.2712798e-01  -1.0196238e-02   4.5483181e-01  -5.8801081e-01   9.6704216e-02   2.9358814e-01   3.3311931e-01  -2.9081001e-01
  -5.9749397e-02   7.4706560e-01  -1.8903580e+00   2.0000827e-01  -7.3443562e-01   1.1395154e+00   4.9727994e-01   1.2824857e+00   9.9667368e-02   1.2179016e+00  -8.5636634e-01  -1.6685749e-01   5.6162267e-01   3.6870116e-01  -8.6350710e-01   1.0069574e+00  -9.2150015e-01   1.9885152e-01   5.6812870e-01   7.4814973e-02   7.1618908e-01  -1.1801396e+00  -1.7973510e-01  -1.9054074e-01   1.0690641e+00  -3.2226879e-01   5.4152804e-01  -1.0288805e-01   7.4058812e-01   3.7506312e-01   1.2669821e+00  -1.6251995e+00  -3.2815969e-01  -1.2139062e+00   5.4087668e-01   2.0540414e-02   1.4960150e+00  -2.6377410e-01   6.6417920e-01  -1.8842615e+00  -1.0063463e+00  -1.3792980e+00   4.4527968e-01  -1.8976430e+00   9.5305895e-01  -5.8511514e-01   1.3092874e+00  -1.0222279e+00   1.3546080e+00  -5.3603930e-01   8.6002153e-01  -1.0339761e+00   2.2931009e-01  -5.7697118e-01   2.5198036e-01  -1.7103887e-01   3.5157294e+00  -9.9133546e-01  -2.7263165e-01  -1.1755464e+00   1.4213687e-01  -1.0996336e+00  -3.6461920e-01  -9.5017970e-01   2.3008665e-01   3.0403900e-01   6.2932187e-01   1.2044129e-02   5.3254485e-01  -7.4314064e-01  -7.2262945e-02   2.6599389e-01   4.4756221e-01  -2.1537751e-01
  -1.6564889e-01   7.0691408e-01  -2.0558782e+00   5.3171086e-02  -7.8061293e-01   1.1146194e+00   5.5631139e-01   1.3994456e+00   2.1471961e-01   1.3791012e+00  -8.2046883e-01  -1.3516776e-01   5.5061187e-01   4.2447223e-01  -7.9576324e-01   1.0843562e+00  -1.0801318e+00   1.0095085e-01   6.5208139e-01  -3.3171040e-02   8.3873077e-01  -1.3206852e+00  -3.2747833e-01  -3.4600817e-01   9.1642280e-01  -4.0230881e-01   4.8390140e-01  -9.0801102e-02   7.5605883e-01   4.4219746e-01   1.3377581e+00  -1.7253248e+00  -4.6001486e-01  -1.3022285e+00   4.6197178e-01   4.8520737e-03   1.5522720e+00  -1.6245679e-01   8.1310572e-01  -1.9356485e+00  -1.0844982e+00  -1.4435381e+00   3.8971318e-01  -1.9428201e+00   9.8321088e-01  -5.7242320e-01   1.3875300e+00  -9.6708838e-01   1.4712039e+00  -5.7710551e-01   9.5359256e-01  -1.0321668e+00   2.1345486e-01  -5.3206800e-01   3.2935877e-01  -7.1038109e-02   3.7775714e+00  -1.0053290e+00  -2.8415195e-01  -1.1597171e+00   1.4104511e-01  -1.0798168e+00  -3.1006174e-01  -8.9119677e-01   2.8485583e-01   2.8640355e-01   6.3447108e-01   3.9795655e-02   6.1962725e-01  -8.9596109e-01  -2.4366794e-01   2.3899819e-01   5.6281461e-01  -1.2522529e-01
  -2.8331788e-01   6.5461169e-01  -2.2035705e+00  -9.0809626e-02  -8.2660700e-01   1.0873870e+00   6.0731207e-01   1.5071770e+00   3.2714926e-01   1.5431220e+00  -7.8948749e-01  -1.0865201e-01   5.3326164e-01   4.7616016e-01  -7.2972633e-01   1.1566848e+00  -1.2313517e+00   6.0245864e-03   7.3187487e-01  -1.4539529e-01   9.6335243e-01  -1.4512342e+00  -4.6853776e-01  -4.9696685e-01   7.6048427e-01  -4.8099138e-01   4.2565094e-01  -8.1235899e-02   7.6903378e-01   5.0511037e-01   1.3953773e+00  -1.8099247e+00  -5.7897569e-01  -1.3825904e+00   3.8274657e-01  -1.5226496e-02   1.5983617e+00  -6.5412981e-02   9.5773898e-01  -1.9828480e+00  -1.1565195e+00  -1.5013679e+00   3.3226784e-01  -1.9801559e+00   1.0115589e+00  -5.6531067e-01   1.4587003e+00  -9.1533954e-01   1.5800721e+00  -6.2378658e-01   1.0248689e+00  -1.0256264e+00   1.9616555e-01  -4.8482485e-01   4.0190272e-01   2.1428632e-02   4.0216469e+00  -1.0143081e+00  -2.9580630e-01  -1.1372393e+00   1.4190995e-01  -1.0385799e+00  -2.4808843e-01  -8.2219453e-01   3.4576200e-01   2.7254735e-01   6.4101135e-01   7.1475255e-02   7.1298985e-01  -1.0412239e+00  -4.1308678e-01   2.1271615e-01   6.7437522e-01  -2.3698820e-02
  -4.0759342e-01   5.9244544e-01  -2.3302478e+00  -2.2665783e-01  -8.7229901e-01   1.0585601e+00   6.4839644e-01   1.6031256e+00   4.3256814e-01   1.7051426e+00  -7.6355301e-01  -8.7477017e-02   5.1092453e-01   5.2307231e-01  -6.6859024e-01   1.2225039e+00  -1.3708128e+00  -8.4149528e-02   8.0481858e-01  -2.5756758e-01   1.0858633e+00  -1.5686988e+00  -5.9823220e-01  -6.4017158e-01   6.0524465e-01  -5.5726211e-01   3.6801488e-01  -7.5163174e-02   7.7897031e-01   5.6125171e-01   1.4374771e+00  -1.8763668e+00  -6.8023734e-01  -1.4533901e+00   3.0622894e-01  -4.0132571e-02   1.6340079e+00   2.4340402e-02   1.0938755e+00  -2.0241052e+00  -1.2174190e+00  -1.5513768e+00   2.7557589e-01  -2.0103840e+00   1.0377506e+00  -5.6446569e-01   1.5217467e+00  -8.7018751e-01   1.6788472e+00  -6.7373436e-01   1.0725041e+00  -1.0142014e+00   1.7827255e-01  -4.3704169e-01   4.6844024e-01   1.0262279e-01   4.2432366e+00  -1.0172757e+00  -3.0599182e-01  -1.1086788e+00   1.4571650e-01  -9.7834354e-01  -1.7945360e-01  -7.4599182e-01   4.1066823e-01   2.6149083e-01   6.4757366e-01   1.0571761e-01   8.0959106e-01  -1.1743736e+00  -5.7659375e-01   1.8737466e-01   7.7842236e-01   8.5837912e-02
  -5.3306289e-01   5.2319435e-01  -2.4337665e+00  -3.4977787e-01  -9.1765781e-01   1.0288257e+00   6.7816655e-01   1.6852743e+00   5.2737049e-01   1.8607531e+00  -7.4270876e-01  -7.1653031e-02   4.8521260e-01   5.6450431e-01  -6.1512150e-01   1.2805324e+00  -1.4949924e+00  -1.6802593e-01   8.6874370e-01  -3.6558439e-01   1.2026100e+00  -1.6707006e+00  -7.1269627e-01  -7.7286031e-01   4.5438049e-01  -6.3026412e-01   3.1208424e-01  -7.3391281e-02   7.8545396e-01   6.0858742e-01   1.4624553e+00  -1.9229406e+00  -7.5991674e-01  -1.5135123e+00   2.3511724e-01  -7.0159755e-02   1.6592155e+00   1.0444872e-01   1.2179645e+00  -2.0579464e+00  -1.2628846e+00  -1.5924808e+00   2.2196100e-01  -2.0344593e+00   1.0613293e+00  -5.7035847e-01   1.5757633e+00  -8.3419253e-01   1.7654865e+00  -7.2454925e-01   1.0961844e+00  -9.9815293e-01   1.6044680e-01  -3.9037742e-01   5.2783076e-01   1.6960176e-01   4.4383681e+00  -1.0135217e+00  -3.1325479e-01  -1.0748544e+00   1.5325485e-01  -9.0219529e-01  -1.0540440e-01  -6.6530194e-01   4.7722248e-01   2.5257532e-01   6.5309314e-01   1.4140491e-01   9.0655194e-01  -1.2916402e+00  -7.3084917e-01   1.6326473e-01   8.7187258e-01   2.0011060e-01
  -6.5426425e-01   4.5007100e-01  -2.5129823e+00  -4.5638547e-01  -9.6268199e-01   9.9879368e-01   6.9571092e-01   1.7521172e+00   6.0878744e-01   2.0060215e+00  -7.2687016e-01  -6.0951991e-02   4.5796802e-01   5.9975841e-01  -5.7156549e-01   1.3296535e+00  -1.6012413e+00  -2.4432991e-01   9.2198326e-01  -4.6563793e-01   1.3105213e+00  -1.7555673e+00  -8.0895457e-01  -8.9279244e-01   3.1115111e-01  -6.9931994e-01   2.5876179e-01  -7.6547367e-02   7.8817143e-01   6.4560427e-01   1.4694324e+00  -1.9488215e+00  -8.1513605e-01  -1.5622909e+00   1.7169967e-01  -1.0544012e-01   1.6742213e+00   1.7319015e-01   1.3271187e+00  -2.0831399e+00  -1.2895031e+00  -1.6239086e+00   1.7334332e-01  -2.0534568e+00   1.0817512e+00  -5.8321521e-01   1.6199873e+00  -8.0922172e-01   1.8382731e+00  -7.7384994e-01   1.0966705e+00  -9.7805474e-01   1.4317717e-01  -3.4627692e-01   5.7897308e-01   2.2027009e-01   4.6037903e+00  -1.0026204e+00  -3.1634686e-01  -1.0367731e+00   1.6507866e-01  -8.1371150e-01  -2.7665181e-02  -5.8262853e-01   5.4297962e-01   2.4544998e-01   6.5689399e-01   1.7767205e-01   1.0012492e+00  -1.3900795e+00  -8.7314317e-01   1.4068612e-01   9.5237514e-01   3.1601860e-01
  -7.6588452e-01   3.7663578e-01  -2.5676406e+00  -5.4359103e-01  -1.0073331e+00   9.6898114e-01   7.0057415e-01   1.8026082e+00   6.7487853e-01   2.1375289e+00  -7.1578539e-01  -5.4836819e-02   4.3121516e-01   6.2816536e-01  -5.3958899e-01   1.3689172e+00  -1.6877726e+00  -3.1208313e-01   9.6332156e-01  -5.5429614e-01   1.4071094e+00  -1.8222847e+00  -8.8494516e-01  -9.9825329e-01   1.7833071e-01  -7.6389647e-01   2.0873260e-01  -8.5064778e-02   7.8687846e-01   6.7128240e-01   1.4581749e+00  -1.9539817e+00  -8.4405220e-01  -1.5994394e+00   1.1780094e-01  -1.4593030e-01   1.6794368e+00   2.2939874e-01   1.4190874e+00  -2.0986338e+00  -1.2949211e+00  -1.6451675e+00   1.3116931e-01  -2.0684638e+00   1.0984057e+00  -6.0300196e-01   1.6537925e+00  -7.9645551e-01   1.8958072e+00  -8.1933660e-01   1.0757475e+00  -9.5465863e-01   1.2676155e-01  -3.0591441e-01   6.2081569e-01   2.5336903e-01   4.7369287e+00  -9.8441214e-01  -3.1426883e-01  -9.9555833e-01   1.8147575e-01  -7.1675766e-01   5.1616570e-02  -5.0018663e-01   6.0553186e-01   2.4002504e-01   6.5874421e-01   2.1388912e-01   1.0913830e+00  -1.4675664e+00  -1.0013974e+00   1.1989140e-01   1.0182543e+00   4.3069422e-01
  -8.6294975e-01   3.0667994e-01  -2.5982152e+00  -6.0943296e-01  -1.0514670e+00   9.3980489e-01   6.9270310e-01   1.8360964e+00   7.2447387e-01   2.2523727e+00  -7.0900604e-01  -5.2419747e-02   4.0709565e-01   6.4910803e-01  -5.2025780e-01   1.3975391e+00  -1.7536030e+00  -3.7061372e-01   9.9192510e-01  -6.2855967e-01   1.4904333e+00  -1.8704100e+00  -9.3949452e-01  -1.0880280e+00   5.8172738e-02  -8.2355883e-01   1.6245136e-01  -9.9176074e-02   7.8136799e-01   6.8504474e-01   1.4289923e+00  -1.9390638e+00  -8.4584143e-01  -1.6249576e+00   7.4758982e-02  -1.9140174e-01   1.6753892e+00   2.7235690e-01   1.4922025e+00  -2.1034947e+00  -1.2779265e+00  -1.6559921e+00   9.6371745e-02  -2.0804720e+00   1.1106418e+00  -6.2942031e-01   1.6766805e+00  -7.9643884e-01   1.9369914e+00  -8.5884305e-01   1.0360846e+00  -9.2874702e-01   1.1130974e-01  -2.7015587e-01   6.5236828e-01   2.6841721e-01   4.8358378e+00  -9.5897582e-01  -3.0630186e-01  -9.5237788e-01   2.0245079e-01  -6.1528649e-01   1.2995592e-01  -4.1985210e-01   6.6263393e-01   2.3639820e-01   6.5887520e-01   2.4962542e-01   1.1750175e+00  -1.5227504e+00  -1.1141271e+00   1.0103635e-01   1.0684145e+00   5.4153845e-01
  -9.4100001e-01   2.4407361e-01  -2.6057177e+00  -6.5286102e-01  -1.0947721e+00   9.1158429e-01   6.7237852e-01   1.8522546e+00   7.5708232e-01   2.3481529e+00  -7.0587292e-01  -5.2465699e-02   3.8778744e-01   6.6204385e-01  -5.1404663e-01   1.4148961e+00  -1.7984495e+00  -4.1955020e-01   1.0072653e+00  -6.8590459e-01   1.5590410e+00  -1.8999605e+00  -9.7224953e-01  -1.1613524e+00  -4.7594152e-02  -8.7791779e-01   1.2014804e-01  -1.1890998e-01   7.7144358e-01   6.8669341e-01   1.3826191e+00  -1.9052312e+00  -8.2064369e-01  -1.6390276e+00   4.3431498e-02  -2.4143495e-01   1.6626659e+00   3.0167676e-01   1.5453098e+00  -2.0968549e+00  -1.2384489e+00  -1.6562852e+00   6.9362141e-02  -2.0902760e+00   1.1177993e+00  -6.6191413e-01   1.6882718e+00  -8.0916425e-01   1.9610117e+00  -8.9037957e-01   9.8101959e-01  -9.0099713e-01   9.6755721e-02  -2.3954269e-01   6.7271290e-01   2.6561794e-01   4.8991687e+00  -9.2659798e-01  -2.9202750e-01  -9.0837624e-01   2.2771869e-01  -5.1314607e-01   2.0463885e-01  -3.4313967e-01   7.1231005e-01   2.3476390e-01   6.5796254e-01   2.8460035e-01   1.2505963e+00  -1.5549806e+00  -1.2103714e+00   8.4142782e-02   1.1022282e+00   6.4623568e-01
  -9.9624483e-01   1.9258149e-01  -2.5914932e+00  -6.7367391e-01  -1.1367185e+00   8.8455440e-01   6.4014121e-01   1.8510135e+00   7.7278246e-01   2.4229450e+00  -7.0551942e-01  -5.3448535e-02   3.7541159e-01   6.6652377e-01  -5.2087681e-01   1.4205221e+00  -1.8225978e+00  -4.5879952e-01   1.0090452e+00  -7.2431735e-01   1.6119004e+00  -1.9112871e+00  -9.8357324e-01  -1.2178476e+00  -1.3773916e-01  -9.2657713e-01   8.1851565e-02  -1.4409022e-01   7.5690301e-01   6.7634066e-01   1.3200944e+00  -1.8540086e+00  -7.6947669e-01  -1.6419082e+00   2.4231040e-02  -2.9541926e-01   1.6418664e+00   3.1718780e-01   1.5776970e+00  -2.0778838e+00  -1.1774788e+00  -1.6460579e+00   5.0056540e-02  -2.0983949e+00   1.1192425e+00  -6.9968764e-01   1.6882964e+00  -8.3417539e-01   1.9673218e+00  -9.1216395e-01   9.1429301e-01  -8.7187551e-01   8.2875811e-02  -2.1429740e-01   6.8101414e-01   2.4574891e-01   4.9261441e+00  -8.8774053e-01  -2.7133839e-01  -8.6461804e-01   2.5670798e-01  -4.1391377e-01   2.7284326e-01  -2.7120994e-01   7.5293108e-01   2.3531594e-01   6.5706845e-01   3.1862708e-01   1.3169315e+00  -1.5642102e+00  -1.2895986e+00   6.9078588e-02   1.1194193e+00   7.4275239e-01
  -1.0256938e+00   1.5565533e-01  -2.5570265e+00  -6.7241650e-01  -1.1765276e+00   8.5888870e-01   5.9672005e-01   1.8325048e+00   7.7211083e-01   2.4752685e+00  -7.0689123e-01  -5.3658897e-02   3.7193091e-01   6.6220612e-01  -5.4017626e-01   1.4141015e+00  -1.8267507e+00  -4.8851102e-01   9.9713773e-01  -7.4232893e-01   1.6483332e+00  -1.9049447e+00  -9.7441392e-01  -1.2574445e+00  -2.1147715e-01  -9.6908729e-01   4.7431832e-02  -1.7433791e-01   7.3753567e-01   6.5434403e-01   1.2426514e+00  -1.7871253e+00  -6.9412546e-01  -1.6338425e+00   1.7183727e-02  -3.5255842e-01   1.6135681e+00   3.1884686e-01   1.5890264e+00  -2.0457857e+00  -1.0969215e+00  -1.6253753e+00   3.7931627e-02  -2.1050158e+00   1.1143958e+00  -7.4173521e-01   1.6765888e+00  -8.7067687e-01   1.9556293e+00  -9.2264455e-01   8.3976919e-01  -8.4157603e-01   6.9311207e-02  -1.9434964e-01   6.7652864e-01   2.1004968e-01   4.9165532e+00  -8.4301316e-01  -2.4443888e-01  -8.2204597e-01   2.8857280e-01  -3.2076471e-01   3.3176325e-01  -2.0490085e-01   7.8325523e-01   2.3815377e-01   6.5754838e-01   3.5155351e-01   1.3731734e+00  -1.5508869e+00  -1.3515979e+00   5.5556839e-02   1.1199630e+00   8.2932396e-01
  -1.0272591e+00   1.3621656e-01  -2.5037733e+00  -6.5024908e-01  -1.2131637e+00   8.3472780e-01   5.4296784e-01   1.7970209e+00   7.5595860e-01   2.5040583e+00  -7.0877935e-01  -5.1350669e-02   3.7904505e-01   6.4886377e-01  -5.7095673e-01   1.3954653e+00  -1.8118724e+00  -5.0903006e-01   9.7154264e-01  -7.3904916e-01   1.6679556e+00  -1.8815731e+00  -9.4615575e-01  -1.2803085e+00  -2.6839723e-01  -1.0049115e+00   1.6654595e-02  -2.0907744e-01   7.1313421e-01   6.2124876e-01   1.1516234e+00  -1.7063721e+00  -5.9701522e-01  -1.6149834e+00   2.2004410e-02  -4.1188415e-01   1.5783036e+00   3.0667840e-01   1.5792821e+00  -1.9998265e+00  -9.9940701e-01  -1.5943175e+00   3.2105728e-02  -2.1099740e+00   1.1027795e+00  -7.8688206e-01   1.6530844e+00  -9.1764100e-01   1.9258858e+00  -9.2051728e-01   7.6117698e-01  -8.1000807e-01   5.5593177e-02  -1.7938091e-01   6.5861486e-01   1.6011722e-01   4.8707579e+00  -7.9315134e-01  -2.1183671e-01  -7.8145840e-01   3.2221351e-01  -2.3638054e-01   3.7872763e-01  -1.4478060e-01   8.0242960e-01   2.4320034e-01   6.6092805e-01   3.8320474e-01   1.4187635e+00  -1.5158398e+00  -1.3963668e+00   4.3153687e-02   1.1040063e+00   9.0443472e-01
  -9.9982593e-01   1.3644996e-01  -2.4330292e+00  -6.0879884e-01  -1.2453559e+00   8.1221088e-01   4.7980954e-01   1.7449922e+00   7.2548344e-01   2.5086414e+00  -7.0986233e-01  -4.4904206e-02   3.9808872e-01   6.2638684e-01  -6.1190114e-01   1.3645876e+00  -1.7790392e+00  -5.2084479e-01   9.3236461e-01  -7.1419887e-01   1.6706346e+00  -1.8417941e+00  -9.0046582e-01  -1.2867702e+00  -3.0838076e-01  -1.0334087e+00  -1.0755036e-02  -2.4754796e-01   6.8351968e-01   5.7774153e-01   1.0483739e+00  -1.6134807e+00  -4.8107094e-01  -1.5853484e+00   3.8180139e-02  -4.7227750e-01   1.5365537e+00   2.8075039e-01   1.5487315e+00  -1.9393821e+00  -8.8808189e-01  -1.5529576e+00   3.1437304e-02  -2.1127654e+00   1.0840430e+00  -8.3383665e-01   1.6178212e+00  -9.7390310e-01   1.8782856e+00  -9.0474115e-01   6.8190410e-01  -7.7683220e-01   4.1171219e-02  -1.6888315e-01   6.2674537e-01   9.7816672e-02   4.7897045e+00  -7.3900173e-01  -1.7432431e-01  -7.4350683e-01   3.5630675e-01  -1.6289923e-01   4.1130688e-01  -9.1213975e-02   8.0995711e-01   2.5013944e-01   6.6876056e-01   4.1333201e-01   1.4533765e+00  -1.4601685e+00  -1.4240081e+00   3.1342592e-02   1.0718199e+00   9.6679612e-01
  -9.4328880e-01   1.5762914e-01  -2.3458491e+00  -5.5000764e-01  -1.2716454e+00   7.9150427e-01   4.0820265e-01   1.6769823e+00   6.8203932e-01   2.4887232e+00  -7.0875477e-01  -3.2979777e-02   4.2993951e-01   5.9478140e-01  -6.6145587e-01   1.3215858e+00  -1.7293111e+00  -5.2453196e-01   8.7981213e-01  -6.6813498e-01   1.6564569e+00  -1.7861385e+00  -8.3914542e-01  -1.2772668e+00  -3.3151877e-01  -1.0538391e+00  -3.5048059e-02  -2.8882348e-01   6.4857722e-01   5.2461446e-01   9.3425286e-01  -1.5100320e+00  -3.4957045e-01  -1.5448050e+00   6.5052637e-02  -5.3250056e-01   1.4887537e+00   2.4118312e-01   1.4979065e+00  -1.8640011e+00  -7.6640474e-01  -1.5013629e+00   3.4632096e-02  -2.1126002e+00   1.0579940e+00  -8.8125181e-01   1.5709455e+00  -1.0382409e+00   1.8132681e+00  -8.7455511e-01   6.0486401e-01  -7.4153697e-01   2.5445589e-02  -1.6222736e-01   5.8052427e-01   2.5209287e-02   4.6749395e+00  -6.8151450e-01  -1.3294941e-01  -7.0871287e-01   3.8934637e-01  -1.0190177e-01   4.2740411e-01  -4.4435194e-02   8.0563683e-01   2.5837654e-01   6.8247474e-01   4.4157100e-01   1.4768570e+00  -1.3851442e+00  -1.4346437e+00   1.9539902e-02   1.0237786e+00   1.0153262e+00
  -8.5855009e-01   1.9999336e-01  -2.2430157e+00  -4.7598912e-01  -1.2904605e+00   7.7282254e-01   3.2911097e-01   1.5936999e+00   6.2712292e-01   2.4443873e+00  -7.0405985e-01  -1.4636289e-02   4.7494422e-01   5.5416833e-01  -7.1792127e-01   1.2667249e+00  -1.6636320e+00  -5.2070786e-01   8.1421463e-01  -6.0186101e-01   1.6257149e+00  -1.7150033e+00  -7.6399948e-01  -1.2523017e+00  -3.3803804e-01  -1.0653895e+00  -5.6392978e-02  -3.3184244e-01   6.0829680e-01   4.6273933e-01   8.1057905e-01  -1.3973991e+00  -2.0599440e-01  -1.4930891e+00   1.0189150e-01  -5.9123732e-01   1.4353113e+00   1.8818463e-01   1.4276005e+00  -1.7734709e+00  -6.3796248e-01  -1.4396159e+00   4.0350129e-02  -2.1084839e+00   1.0246230e+00  -9.2779286e-01   1.5127231e+00  -1.1094352e+00   1.7315255e+00  -8.2949825e-01   5.3244220e-01  -7.0354332e-01   7.8050981e-03  -1.5873541e-01   5.1971166e-01  -5.5503498e-02   4.5286137e+00  -6.2174131e-01  -8.8974129e-02  -6.7750086e-01   4.1969757e-01  -5.4429899e-02   4.2532809e-01  -4.6176423e-03   7.8948979e-01   2.6702820e-01   7.0322810e-01   4.6741484e-01   1.4891611e+00  -1.2921280e+00  -1.4283562e+00   7.1557651e-03   9.6037011e-01   1.0491358e+00
  -7.4748164e-01   2.6269168e-01  -2.1250614e+00  -3.8890552e-01  -1.3002154e+00   7.5643731e-01   2.4348921e-01   1.4960213e+00   5.6233496e-01   2.3761004e+00  -6.9442581e-01   1.0602365e-02   5.3287143e-01   5.0478441e-01  -7.7953421e-01   1.2004258e+00  -1.5827686e+00  -5.0998908e-01   7.3605288e-01  -5.1701640e-01   1.5789020e+00  -1.6286468e+00  -6.7673235e-01  -1.2124222e+00  -3.2824486e-01  -1.0672254e+00  -7.4831357e-02  -3.7544816e-01   5.6281400e-01   3.9304954e-01   6.7864532e-01  -1.2767280e+00  -5.3880466e-02  -1.4298537e+00   1.4794964e-01  -6.4714318e-01   1.3766303e+00   1.2210400e-01   1.3388782e+00  -1.6678807e+00  -5.0631683e-01  -1.3678551e+00   4.7304163e-02  -2.0993261e+00   9.8411698e-01  -9.7220814e-01   1.4435520e+00  -1.1863109e+00   1.6340133e+00  -7.6943665e-01   4.6651346e-01  -6.6232204e-01  -1.2328913e-02  -1.5774878e-01   4.4425619e-01  -1.4202385e-01   4.3534802e+00  -5.6083541e-01  -4.3823531e-02  -6.5023869e-01   4.4566507e-01  -2.1024754e-02   4.0384815e-01   2.8068433e-02   7.6168436e-01   2.7494199e-01   7.3177845e-01   4.9020524e-01   1.4903063e+00  -1.1825145e+00  -1.4051631e+00  -6.3558128e-03   8.8222439e-01   1.0675250e+00
  -6.1285122e-01   3.4380142e-01  -1.9923387e+00  -2.9087242e-01  -1.2994225e+00   7.4267016e-01   1.5227691e-01   1.3850197e+00   4.8935241e-01   2.2847286e+00  -6.7860600e-01   4.2739248e-02   6.0289816e-01   4.4698719e-01  -8.4453674e-01   1.1232765e+00  -1.4872918e+00  -4.9296757e-01   6.4599720e-01  -4.1584047e-01   1.5167188e+00  -1.5272200e+00  -5.7887717e-01  -1.1582198e+00  -3.0249282e-01  -1.0585571e+00  -9.0252721e-02  -4.1843923e-01   5.1244400e-01   3.1652693e-01   5.3974191e-01  -1.1489549e+00   1.0331263e-01  -1.3547445e+00   2.0249680e-01  -6.9890102e-01   1.3131370e+00   4.3491995e-02   1.2330931e+00  -1.5476715e+00  -3.7488189e-01  -1.2863304e+00   5.4343200e-02  -2.0840637e+00   9.3686441e-01  -1.0133960e+00   1.3639758e+00  -1.2677595e+00   1.5219615e+00  -6.9459601e-01   4.0850965e-01  -6.1750760e-01  -3.5454833e-02  -1.5868702e-01   3.5433505e-01  -2.3199382e-01   4.1528736e+00  -5.0004878e-01   9.7552554e-04  -6.2727865e-01   4.6557442e-01  -1.7770169e-03   3.6223296e-01   5.3418851e-02   7.2247420e-01   2.8074823e-01   7.6838557e-01   5.0914721e-01   1.4803383e+00  -1.0577031e+00  -1.3650275e+00  -2.1453643e-02   7.9015593e-01   1.0699927e+00
  -4.5821876e-01   4.4041942e-01  -1.8451235e+00  -1.8389667e-01  -1.2868115e+00   7.3186814e-01   5.6400287e-02   1.2619941e+00   4.0990888e-01   2.1715572e+00  -6.5552331e-01   8.1348228e-02   6.8363499e-01   3.8126396e-01  -9.1122628e-01   1.0360466e+00  -1.3776013e+00  -4.7020281e-01   5.4494583e-01  -3.0110944e-01   1.4400859e+00  -1.4108300e+00  -4.7176389e-01  -1.0903484e+00  -2.6117880e-01  -1.0387237e+00  -1.0239388e-01  -4.5962692e-01   4.5770316e-01   2.3419296e-01   3.9519142e-01  -1.0148569e+00   2.6232408e-01  -1.2674925e+00   2.6482724e-01  -7.4527974e-01   1.2453042e+00  -4.6840531e-02   1.1119072e+00  -1.4136710e+00  -2.4682737e-01  -1.1954622e+00   6.0515153e-02  -2.0617855e+00   8.8344704e-01  -1.0504633e+00   1.2746959e+00  -1.3527415e+00   1.3968837e+00  -6.0560132e-01   3.5951113e-01  -5.6899364e-01  -6.1942471e-02  -1.6108970e-01   2.5039797e-01  -3.2302852e-01   3.9306743e+00  -4.4072251e-01   4.3860900e-02  -6.0898853e-01   4.7786187e-01   3.6202539e-03   3.0027454e-01   7.1185159e-02   6.7215734e-01   2.8294228e-01   8.1275391e-01   5.2334892e-01   1.4593183e+00  -9.1909839e-01  -1.3079039e+00  -3.8477374e-02   6.8521081e-01   1.0562632e+00
  -2.8780957e-01   5.4881899e-01  -1.6837440e+00  -6.9847100e-02  -1.2614450e+00   7.2436247e-01  -4.3219887e-02   1.1284928e+00   3.2578052e-01   2.0383114e+00  -6.2433656e-01   1.2565372e-01   7.7319054e-01   3.0824212e-01  -9.7798403e-01   9.3969939e-01  -1.2539878e+00  -4.4223007e-01   4.3405865e-01  -1.7604937e-01   1.3501596e+00  -1.2796305e+00  -3.5652538e-01  -1.0095580e+00  -2.0476641e-01  -1.0072799e+00  -1.1086347e-01  -4.9789615e-01   3.9931492e-01   1.4710275e-01   2.4638766e-01  -8.7512543e-01   4.2018680e-01  -1.1680155e+00   3.3424370e-01  -7.8519072e-01   1.1736672e+00  -1.4777454e-01   9.7730694e-01  -1.2671107e+00  -1.2500103e-01  -1.0958993e+00   6.5106131e-02  -2.0318485e+00   8.2461850e-01  -1.0827676e+00   1.1765757e+00  -1.4402723e+00   1.2605776e+00  -5.0351914e-01   3.2033447e-01  -5.1699748e-01  -9.1989957e-02  -1.6463717e-01   1.3321070e-01  -4.1274895e-01   3.6912479e+00  -3.8426455e-01   8.3303548e-02  -5.9576466e-01   4.8116682e-01  -4.1758643e-03   2.1830004e-01   8.1094958e-02   6.1106364e-01   2.7999381e-01   8.6402158e-01   5.3188698e-01   1.4273345e+00  -7.6813598e-01  -1.2338134e+00  -5.7629131e-02   5.6871144e-01   1.0263277e+00
  -1.0637175e-01   6.6465421e-01  -1.5087156e+00   4.9544915e-02  -1.2228169e+00   7.2041322e-01  -1.4565449e-01   9.8632367e-01   2.3877550e-01   1.8871683e+00  -5.8450596e-01   1.7462469e-01   8.6927183e-01   2.2869809e-01  -1.0432814e+00   8.3540143e-01  -1.1167276e+00  -4.0958314e-01   3.1478043e-01  -4.4230566e-02   1.2483510e+00  -1.1339264e+00  -2.3413754e-01  -9.1673850e-01  -1.3383358e-01  -9.6408181e-01  -1.1519002e-01  -5.3226345e-01   3.3819748e-01   5.6340649e-02   9.4832614e-02  -7.3045515e-01   5.7429500e-01  -1.0565160e+00   4.1002090e-01  -8.1773745e-01   1.0988293e+00  -2.5785111e-01   8.3160837e-01  -1.1096284e+00  -1.1862204e-02  -9.8856496e-01   6.7655578e-02  -1.9939710e+00   7.6126952e-01  -1.1099406e+00   1.0706398e+00  -1.5293915e+00   1.1151178e+00  -3.8989614e-01   2.9159297e-01  -4.6208565e-01  -1.2559204e-01  -1.6914843e-01   3.8911841e-03  -4.9881654e-01   3.4393683e+00  -3.3211236e-01   1.1787219e-01  -5.8802252e-01   4.7441692e-01  -2.4196670e-02   1.1717115e-01   8.2902386e-02   5.3956820e-01   2.7047516e-01   9.2079706e-01   5.3389342e-01   1.3845332e+00  -6.0632782e-01  -1.1429419e+00  -7.8969166e-02   4.4228936e-01   9.8050017e-01
   8.0975996e-02   7.8319487e-01  -1.3208662e+00   1.7266187e-01  -1.1709255e+00   7.2014597e-01  -2.4994781e-01   8.3755091e-01   1.5072516e-01   1.7207611e+00  -5.3585282e-01   2.2706196e-01   9.6931204e-01   1.4356062e-01  -1.1056665e+00   7.2452119e-01  -9.6619555e-01  -3.7282577e-01   1.8884960e-01   9.0548487e-02   1.1363404e+00  -9.7428271e-01  -1.0548663e-01  -8.1296322e-01  -4.9137144e-02  -9.0935710e-01  -1.1488852e-01  -5.6192687e-01   2.7543393e-01  -3.6981075e-02  -5.7835995e-02  -5.8163365e-01   7.2244093e-01  -9.3356505e-01   4.9135575e-01  -8.4225353e-01   1.0214572e+00  -3.7526002e-01   6.7744836e-01  -9.4325414e-01   9.0577753e-02  -8.7468365e-01   6.7948194e-02  -1.9482958e+00   6.9438246e-01  -1.1318862e+00   9.5806000e-01  -1.6191173e+00   9.6283338e-01  -2.6678231e-01   2.7371297e-01  -4.0515768e-01  -1.6252580e-01  -1.7455730e-01  -1.3606885e-01  -5.7896867e-01   3.1801142e+00  -2.8567931e-01   1.4628968e-01  -5.8616426e-01   4.5689735e-01  -5.5190592e-02  -1.7293086e-03   7.6463671e-02   4.5812693e-01   2.5319812e-01   9.8124036e-01   5.2865634e-01   1.3311674e+00  -4.3531623e-01  -1.0357458e+00  -1.0242405e-01   3.0790320e-01   9.1948006e-01
   2.6890305e-01   8.9956865e-01  -1.1214378e+00   2.9796163e-01  -1.1063132e+00   7.2348759e-01  -3.5509607e-01   6.8447134e-01   6.3475403e-02   1.5421628e+00  -4.7860777e-01   2.8166414e-01   1.0706149e+00   5.3904030e-02  -1.1637371e+00   6.0861650e-01  -8.0298432e-01  -3.3258703e-01   5.8290202e-02   2.2437999e-01   1.0160886e+00  -8.0162474e-01   2.8546381e-02  -6.9952830e-01   4.8314366e-02  -8.4375670e-01  -1.0953793e-01  -5.8630219e-01   2.1222791e-01  -1.3172194e-01  -2.0983082e-01  -4.2962053e-01   8.6281941e-01  -8.0016264e-01   5.7731280e-01  -8.5832569e-01   9.4226447e-01  -4.9784997e-01   5.1775727e-01  -7.7038803e-01   1.8080768e-01  -7.5578245e-01   6.5985474e-02  -1.8954142e+00   6.2497714e-01  -1.1487566e+00   8.4013400e-01  -1.7083908e+00   8.0627022e-01  -1.3672617e-01   2.6690135e-01  -3.4739038e-01  -2.0235803e-01  -1.8087104e-01  -2.8480199e-01  -6.5105429e-01   2.9187492e+00  -2.4628845e-01   1.6747663e-01  -5.9052685e-01   4.2829600e-01  -9.5644262e-02  -1.3652578e-01   6.1828825e-02   3.6732486e-01   2.2734556e-01   1.0431809e+00   5.1572308e-01   1.2676530e+00  -2.5692761e-01  -9.1305956e-01  -1.2780386e-01   1.6783652e-01   8.4441361e-01
   4.5203102e-01   1.0089915e+00  -9.1215473e-01   4.2393208e-01  -1.0300687e+00   7.3010928e-01  -4.6002459e-01   5.2957452e-01  -2.1123104e-02   1.3548496e+00  -4.1344004e-01   3.3706567e-01   1.1705038e+00  -3.9070182e-02  -1.2161069e+00   4.8940570e-01  -6.2801832e-01  -2.8959304e-01  -7.4613572e-02   3.5336167e-01   8.8983637e-01  -6.1731916e-01   1.6699505e-01  -5.7797789e-01   1.5719068e-01  -7.6837676e-01  -9.8861091e-02  -6.0504144e-01   1.4984870e-01  -2.2671032e-01  -3.5921782e-01  -2.7560752e-01   9.9400443e-01  -6.5776604e-01   6.6677338e-01  -8.6579996e-01   8.6198700e-01  -6.2316030e-01   3.5571319e-01  -5.9376424e-01   2.5785655e-01  -6.3366526e-01   6.1940558e-02  -1.8363513e+00   5.5405492e-01  -1.1609044e+00   7.1825451e-01  -1.7960160e+00   6.4813763e-01  -2.7298258e-03   2.7106953e-01  -2.9015049e-01  -2.4447506e-01  -1.8811792e-01  -4.4008761e-01  -7.1306818e-01   2.6605818e+00  -2.1509775e-01   1.8057913e-01  -6.0131901e-01   3.8871944e-01  -1.4380186e-01  -2.8489506e-01   3.9336748e-02   2.6792759e-01   1.9258434e-01   1.1042619e+00   4.9499423e-01   1.1946263e+00  -7.3213317e-02  -7.7618551e-01  -1.5482509e-01   2.4675555e-02   7.5694520e-01
   6.2510363e-01   1.1069686e+00  -6.9525072e-01   5.4904613e-01  -9.4378838e-01   7.3938528e-01  -5.6356588e-01   3.7548650e-01  -1.0122719e-01   1.1626403e+00  -3.4146359e-01   3.9185000e-01   1.2664628e+00  -1.3406607e-01  -1.2613727e+00   3.6872459e-01  -4.4264921e-01  -2.4469110e-01  -2.0735965e-01   4.7370306e-01   7.6009444e-01  -4.2322751e-01   3.0872071e-01  -4.5011201e-01   2.7578149e-01  -6.8474981e-01  -8.2797672e-02  -6.1803218e-01   8.9571719e-02  -3.2073912e-01  -5.0393715e-01  -1.2105366e-01   1.1148990e+00  -5.0828585e-01   7.5839749e-01  -8.6477121e-01   7.8135601e-01  -7.4847158e-01   1.9467912e-01  -4.1640600e-01   3.2131252e-01  -5.1036176e-01   5.6101058e-02  -1.7725134e+00   4.8254464e-01  -1.1688161e+00   5.9387449e-01  -1.8805967e+00   4.9124092e-01   1.3184301e-01   2.8572789e-01  -2.3488703e-01  -2.8813371e-01  -1.9629022e-01  -5.9939929e-01  -7.6318189e-01   2.4108159e+00  -1.9302624e-01   1.8497947e-01  -6.1855682e-01   3.3867887e-01  -1.9768616e-01  -4.4412913e-01   9.6996765e-03   1.6092599e-01   1.4914623e-01   1.1620984e+00   4.6679631e-01   1.1129927e+00   1.1352790e-01  -6.2696108e-01  -1.8313533e-01  -1.1873230e-01   6.5924803e-01
   7.8316178e-01   1.1894561e+00  -4.7345755e-01   6.7172124e-01  -8.4950522e-01   7.5037333e-01  -6.6444192e-01   2.2490246e-01  -1.7501590e-01   9.6961602e-01  -2.6421601e-01   4.4454735e-01   1.3562594e+00  -2.2973779e-01  -1.2980901e+00   2.4847075e-01  -2.4872560e-01  -1.9886056e-01  -3.3728490e-01   5.8182141e-01   6.2961712e-01  -2.2172770e-01   4.5233798e-01  -3.1797496e-01   4.0195754e-01  -5.9480456e-01  -6.1562332e-02  -6.2537852e-01   3.2619653e-02  -4.1256109e-01  -6.4184079e-01   3.2305685e-02   1.2246673e+00  -3.5404823e-01   8.5060223e-01  -8.5555807e-01   7.0107063e-01  -8.7087229e-01   3.8125841e-02  -2.4156848e-01   3.7131115e-01  -3.8805655e-01   4.8804370e-02  -1.7056051e+00   4.1125723e-01  -1.1730330e+00   4.6847155e-01  -1.9604825e+00   3.3840423e-01   2.6340481e-01   3.0987110e-01  -1.8301748e-01  -3.3252839e-01  -2.0528994e-01  -7.5997642e-01  -7.9977146e-01   2.1744014e+00  -1.8068916e-01   1.8028989e-01  -6.4200935e-01   2.7904781e-01  -2.5512758e-01  -6.1121479e-01  -2.5936814e-02   4.7568379e-02   9.7867993e-02   1.2144388e+00   4.3192514e-01   1.0239612e+00   3.0075129e-01  -4.6779362e-01  -2.1233652e-01  -2.5933663e-01   5.5402752e-01
   9.2172063e-01   1.2529713e+00  -2.4995666e-01   7.9028744e-01  -7.4958908e-01   7.6182288e-01  -7.6125419e-01   8.0513068e-02  -2.4070769e-01   7.8001923e-01  -1.8361015e-01   4.9363044e-01   1.4380420e+00  -3.2474362e-01  -1.3247657e+00   1.3054187e-01  -4.8630170e-02  -1.5320968e-01  -4.6163284e-01   6.7442644e-01   5.0136334e-01  -1.5702597e-02   5.9615958e-01  -1.8382406e-01   5.3315801e-01  -5.0079762e-01  -3.5681299e-02  -6.2736618e-01  -1.9890330e-02  -5.0088453e-01  -7.7074360e-01   1.8247438e-01   1.3226530e+00  -1.9772893e-01   9.4156123e-01  -8.3866626e-01   6.2177617e-01  -9.8733627e-01  -1.1045289e-01  -7.2666756e-02   4.0848578e-01  -2.6900643e-01   4.0371128e-02  -1.6375270e+00   3.4085295e-01  -1.1740669e+00   3.4351618e-01  -2.0337299e+00   1.9238985e-01   3.8831854e-01   3.4187657e-01  -1.3582196e-01  -3.7686800e-01  -2.1488189e-01  -9.1891348e-01  -8.2144033e-01   1.9558910e+00  -1.7835149e-01   1.6633213e-01  -6.7116355e-01   2.1099860e-01  -3.1380426e-01  -7.8292524e-01  -6.5969161e-02  -7.0623509e-02   4.0186532e-02   1.2593135e+00   3.9165426e-01   9.2905754e-01   4.8569125e-01  -3.0165827e-01  -2.4200430e-01  -3.9395284e-01   4.4449223e-01
   1.0369403e+00   1.2946579e+00  -2.8301204e-02   9.0296445e-01  -6.4662870e-01   7.7221230e-01  -8.5248431e-01  -5.5069322e-02  -2.9657879e-01   5.9814451e-01  -1.0186158e-01   5.3751949e-01   1.5104035e+00  -4.1780266e-01  -1.3398665e+00   1.6774987e-02   1.5471778e-01  -1.0895702e-01  -5.7762840e-01   7.4859515e-01   3.7844334e-01   1.9150302e-01   7.3816398e-01  -5.0081933e-02   6.6640673e-01  -4.0522274e-01  -6.0037025e-03  -6.2441703e-01  -6.6989566e-02  -5.8437129e-01  -8.8848409e-01   3.2723156e-01   1.4082943e+00  -4.2265678e-02   1.0292262e+00  -8.1474527e-01   5.4405043e-01  -1.0948068e+00  -2.4762806e-01   8.6811220e-02   4.3387613e-01  -1.5545585e-01   3.1041836e-02  -1.5702636e+00   2.7182478e-01  -1.1723182e+00   2.2044737e-01  -2.0980800e+00   5.5820083e-02   5.0308863e-01   3.7943689e-01  -9.4358990e-02  -4.2045208e-01  -2.2465983e-01  -1.0732608e+00  -8.2703897e-01   1.7593190e+00  -1.8590715e-01   1.4310584e-01  -7.0521715e-01   1.3592509e-01  -3.7129494e-01  -9.5591911e-01  -1.0835358e-01  -1.9185504e-01  -2.1911109e-02   1.2951683e+00   3.4770731e-01   8.3011964e-01   6.6540674e-01  -1.3205823e-01  -2.7170228e-01  -5.1933798e-01   3.3429114e-01
   1.1257803e+00   1.3123047e+00   1.8768434e-01   1.0078496e+00  -5.4330654e-01   7.7981488e-01  -9.3650843e-01  -1.7937978e-01  -3.4098150e-01   4.2822389e-01  -2.1397591e-02   5.7460408e-01   1.5724126e+00  -5.0774915e-01  -1.3418524e+00  -9.1105536e-02   3.5789542e-01  -6.7398147e-02  -6.8255575e-01   8.0183749e-01   2.6405536e-01   3.9615355e-01   8.7598865e-01   8.0723806e-02   7.9835902e-01  -3.1070466e-01   2.6314660e-02  -6.1703737e-01  -1.0788822e-01  -6.6163941e-01  -9.9298902e-01   4.6418314e-01   1.4810379e+00   1.0924368e-01   1.1113691e+00  -7.8454252e-01   4.6840026e-01  -1.1902829e+00  -3.7012012e-01   2.3340575e-01   4.4879966e-01  -4.9559609e-02   2.0922168e-02  -1.5057757e+00   2.0450024e-01  -1.1680050e+00   1.0065769e-01  -2.1509669e+00  -6.8891899e-02   6.0454504e-01   4.1954260e-01  -5.9411981e-02  -4.6273871e-01  -2.3402704e-01  -1.2201286e+00  -8.1568117e-01   1.5881066e+00  -2.0288868e-01   1.1075054e-01  -7.4310346e-01   5.5360361e-02  -4.2514284e-01  -1.1268381e+00  -1.5066744e-01  -3.1407334e-01  -8.5976676e-02   1.3209664e+00   3.0219810e-01   7.2927122e-01   8.3684175e-01   3.7051960e-02  -3.0099030e-01  -6.3226826e-01   2.2741859e-01
   1.1861233e+00   1.3043310e+00   3.9401966e-01   1.1029174e+00  -4.4227547e-01   7.8279113e-01  -1.0116267e+00  -2.9016138e-01  -3.7236131e-01   2.7431446e-01   5.5244145e-02   6.0328358e-01   1.6236114e+00  -5.9357554e-01  -1.3292276e+00  -1.9152487e-01   5.5704361e-01  -2.9860082e-02  -7.7383543e-01   8.3215314e-01   1.6141390e-01   5.9421658e-01   1.0069494e+00   2.0602899e-01   9.2537832e-01  -2.1988625e-01   5.9854803e-02  -6.0576576e-01  -1.4199222e-01  -7.3127121e-01  -1.0823384e+00   5.9082299e-01   1.5402655e+00   2.5365006e-01   1.1856427e+00  -7.4885977e-01   3.9526867e-01  -1.2709019e+00  -4.7487730e-01   3.6379927e-01   4.5469450e-01   4.6681103e-02   9.9428862e-03  -1.4459048e+00   1.3906109e-01  -1.1611114e+00  -1.4511528e-02  -2.1895543e+00  -1.7959798e-01   6.8999594e-01   4.5852655e-01  -3.1471553e-02  -5.0339479e-01  -2.4219454e-01  -1.3567844e+00  -7.8675694e-01   1.4450006e+00  -2.2850836e-01   6.9505749e-02  -7.8354902e-01  -2.9102626e-02  -4.7292942e-01  -1.2923980e+00  -1.9021082e-01  -4.3499321e-01  -1.4921970e-01   1.3362598e+00   2.5754302e-01   6.2887883e-01   9.9689453e-01   2.0137721e-01  -3.2942692e-01  -7.2961563e-01   1.2809139e-01
   1.2168540e+00   1.2697513e+00   5.8669358e-01   1.1860330e+00  -3.4604711e-01   7.7930051e-01  -1.0761086e+00  -3.8541556e-01  -3.8927269e-01   1.4019298e-01   1.2551894e-01   6.2202221e-01   1.6639825e+00  -6.7446000e-01  -1.3006110e+00  -2.8307653e-01   7.4796491e-01   2.3546806e-03  -8.4909809e-01   8.3807915e-01   7.3672711e-02   7.8147518e-01   1.1280853e+00   3.2330542e-01   1.0436401e+00  -1.3531524e-01   9.3002438e-02  -5.9112603e-01  -1.6890714e-01  -7.9183001e-01  -1.1548255e+00   7.0459967e-01   1.5852341e+00   3.8786232e-01   1.2496573e+00  -7.0851541e-01   3.2505065e-01  -1.3340195e+00  -5.5914492e-01   4.7493642e-01   4.5294886e-01   1.3146412e-01  -2.1616826e-03  -1.3922979e+00   7.5578868e-02  -1.1513581e+00  -1.2376661e-01  -2.2108071e+00  -2.7445567e-01   7.5732570e-01   4.9217468e-01  -1.0753550e-02  -5.4232163e-01  -2.4819667e-01  -1.4807406e+00  -7.3994273e-01   1.3320460e+00  -2.6172862e-01   1.9673108e-02  -8.2515967e-01  -1.1588258e-01  -5.1235265e-01  -1.4494644e+00  -2.2414029e-01  -5.5213178e-01  -2.0864529e-01   1.3412244e+00   2.1635443e-01   5.3149455e-01   1.1424891e+00   3.5642117e-01  -3.5656700e-01  -8.0842108e-01   4.0604531e-02
   1.2178810e+00   1.2081320e+00   7.6179344e-01   1.2549796e+00  -2.5689738e-01   7.6762593e-01  -1.1282540e+00  -4.6344172e-01  -3.9039468e-01   2.9260585e-02   1.8697343e-01   6.2941176e-01   1.6938910e+00  -7.4977284e-01  -1.2548183e+00  -3.6452209e-01   9.2624897e-01   2.8030345e-02  -9.0625292e-01   8.1872887e-01   3.8442106e-03   9.5365358e-01   1.2362291e+00   4.3013377e-01   1.1492593e+00  -5.9338381e-02   1.2403614e-01  -5.7358807e-01  -1.8843075e-01  -8.4188568e-01  -1.2090108e+00   8.0298549e-01   1.6150402e+00   5.0895215e-01   1.3010692e+00  -6.6431522e-01   2.5811536e-01  -1.3772817e+00  -6.2052649e-01   5.6414217e-01   4.4473482e-01   2.0321346e-01  -1.5852621e-02  -1.3463569e+00   1.4063248e-02  -1.1382033e+00  -2.2585242e-01  -2.2115963e+00  -3.5195314e-01   8.0502767e-01   5.1590282e-01   2.7527825e-03  -5.7965344e-01  -2.5092458e-01  -1.5898226e+00  -6.7520922e-01   1.2505886e+00  -3.0135580e-01  -3.8415780e-02  -8.6652862e-01  -2.0347052e-01  -5.4130691e-01  -1.5951124e+00  -2.4962270e-01  -6.6284990e-01  -2.6119989e-01   1.3366582e+00   1.8132216e-01   4.3978853e-01   1.2706460e+00   4.9764914e-01  -3.8195541e-01  -8.6596482e-01  -3.0826976e-02
   1.1900953e+00   1.1195547e+00   9.1563555e-01   1.3075048e+00  -1.7679421e-01   7.4630138e-01  -1.1664662e+00  -5.2286736e-01  -3.7454817e-01  -5.5542151e-02   2.3733317e-01   6.2423381e-01   1.7140080e+00  -8.1906155e-01  -1.1909521e+00  -4.3477592e-01   1.0874208e+00   4.6104273e-02  -9.4354991e-01   7.7381905e-01  -4.5283595e-02   1.1065521e+00   1.3281000e+00   5.2427431e-01   1.2384364e+00   5.9926121e-03   1.5123030e-01  -5.5354026e-01  -2.0053661e-01  -8.8005129e-01  -1.2437665e+00   8.8354691e-01   1.6286119e+00   6.1425140e-01   1.3376772e+00  -6.1703292e-01   1.9483089e-01  -1.3986910e+00  -6.5703693e-01   6.2923094e-01   4.3086418e-01   2.6059022e-01  -3.1762580e-02  -1.3092118e+00  -4.5482496e-02  -1.1208724e+00  -3.1954155e-01  -2.1888345e+00  -4.1092059e-01   8.3216926e-01   5.2499136e-01   9.2144927e-03  -6.1572782e-01  -2.4917677e-01  -1.6822177e+00  -5.9282628e-01   1.2013013e+00  -3.4614870e-01  -1.0442386e-01  -9.0635488e-01  -2.9047898e-01  -5.5796114e-01  -1.7266675e+00  -2.6399693e-01  -7.6439998e-01  -3.0391458e-01   1.3239438e+00   1.5509268e-01   3.5647365e-01   1.3785494e+00   6.2066647e-01  -4.0511832e-01  -8.9983455e-01  -8.2232157e-02
   1.1352651e+00   1.0045933e+00   1.0448933e+00   1.3413836e+00  -1.0734727e-01   7.1423331e-01  -1.1893343e+00  -5.6266966e-01  -3.4071895e-01  -1.1180964e-01   2.7457646e-01   6.0551450e-01   1.7252197e+00  -8.8201716e-01  -1.1084911e+00  -4.9287959e-01   1.2271058e+00   5.5732946e-02  -9.5963504e-01   7.0368288e-01  -7.1231861e-02   1.2361867e+00   1.4004187e+00   6.0373304e-01   1.3076147e+00   5.8998685e-02   1.7296574e-01  -5.3127339e-01  -2.0535156e-01  -9.0502998e-01  -1.2583125e+00   9.4401464e-01   1.6247330e+00   7.0143954e-01   1.3575227e+00  -5.6740125e-01   1.3558880e-01  -1.3966646e+00  -6.6715052e-01   6.6859505e-01   4.1168294e-01   3.0249146e-01  -5.0649185e-02  -1.2817165e+00  -1.0300442e-01  -1.0984148e+00  -4.0362587e-01  -2.1396378e+00  -4.5053049e-01   8.3830211e-01   5.1486287e-01   8.8730113e-03  -6.5103259e-01  -2.4172493e-01  -1.7565036e+00  -4.9336621e-01   1.1842262e+00  -3.9493155e-01  -1.7802497e-01  -9.4356104e-01  -3.7568083e-01  -5.6083145e-01  -1.8417306e+00  -2.6492920e-01  -8.5398086e-01  -3.3403733e-01   1.3049774e+00   1.4015160e-01   2.8422592e-01   1.4636130e+00   7.2140548e-01  -4.2555382e-01  -9.0799322e-01  -1.1004558e-01
   1.0558790e+00   8.6430910e-01   1.1467194e+00   1.3544989e+00  -4.9780939e-02   6.7080631e-01  -1.1957200e+00  -5.8219108e-01  -2.8808836e-01  -1.3773641e-01   2.9699239e-01   5.7256582e-01   1.7285318e+00  -9.3842742e-01  -1.0073717e+00  -5.3797272e-01   1.3412058e+00   5.6353595e-02  -9.5359800e-01   6.0926619e-01  -7.1917627e-02   1.3389316e+00   1.4500404e+00   6.6682270e-01   1.3536423e+00   9.8433640e-02   1.8784001e-01  -5.0697670e-01  -2.0312968e-01  -9.1567031e-01  -1.2522424e+00   9.8235598e-01   1.6021013e+00   7.6861927e-01   1.3589893e+00  -5.1611200e-01   8.0824528e-02  -1.3700870e+00  -6.4984391e-01   6.8126514e-01   3.8701728e-01   3.2804367e-01  -7.3330436e-02  -1.2644627e+00  -1.5834514e-01  -1.0697869e+00  -4.7691402e-01  -2.0615074e+00  -4.7029010e-01   8.2334092e-01   4.8138061e-01   1.9606575e-03  -6.8613729e-01  -2.2739193e-01  -1.8116583e+00  -3.7770567e-01   1.1988268e+00  -4.4670040e-01  -2.5891188e-01  -9.7739688e-01  -4.5803985e-01  -5.4884658e-01  -1.9381907e+00  -2.5055102e-01  -9.2880109e-01  -3.4914872e-01   1.2820709e+00   1.3871720e-01   2.2560182e-01   1.5235479e+00   7.9631164e-01  -4.4272343e-01  -8.8884744e-01  -1.1125932e-01
   9.5495131e-01   7.0026001e-01   1.2188560e+00   1.3449395e+00  -4.9269526e-03   6.1596444e-01  -1.1848405e+00  -5.8114937e-01  -2.1607522e-01  -1.3217363e-01   3.0322298e-01   5.2501097e-01   1.7249729e+00  -9.8812452e-01  -8.8805727e-01  -5.6926760e-01   1.4260775e+00   4.7737328e-02  -9.2501119e-01   4.9210211e-01  -4.5741233e-02   1.4116574e+00   1.4741018e+00   7.1221646e-01   1.3739281e+00   1.2352392e-01   1.9476995e-01  -4.8074475e-01  -1.9422585e-01  -9.1102848e-01  -1.2255411e+00   9.9684855e-01   1.5594162e+00   8.1437924e-01   1.3408945e+00  -4.6382442e-01   3.1031479e-02  -1.3183553e+00  -6.0463551e-01   6.6693529e-01   3.5617914e-01   3.3659556e-01  -1.0060689e-01  -1.2578067e+00  -2.1120140e-01  -1.0339515e+00  -5.3823761e-01  -1.9525175e+00  -4.7002969e-01   7.8743896e-01   4.2113837e-01  -1.1375117e-02  -7.2161797e-01  -2.0513800e-01  -1.8470528e+00  -2.4702630e-01   1.2440408e+00  -5.0071296e-01  -3.4679810e-01  -1.0075198e+00  -5.3673271e-01  -5.2140382e-01  -2.0142290e+00  -2.1956972e-01  -9.8615238e-01  -3.4725693e-01   1.2578285e+00   1.5264865e-01   1.8295464e-01   1.5564354e+00   8.4251961e-01  -4.5604644e-01  -8.4131554e-01  -8.3556685e-02
   8.3581595e-01   5.1451592e-01   1.2597320e+00   1.3111114e+00   2.6765394e-02   5.5026160e-01  -1.1563425e+00  -5.5964280e-01  -1.2438799e-01  -9.4676387e-02   2.9229032e-01   4.6279179e-01   1.7155054e+00  -1.0309368e+00  -7.5158627e-01  -5.8603205e-01   1.4787083e+00   3.0028272e-02  -8.7395896e-01   3.5426276e-01   8.3284856e-03   1.4518637e+00   1.4701780e+00   7.3899286e-01   1.3665852e+00   1.3398890e-01   1.9307856e-01  -4.5259316e-01  -1.7907062e-01  -8.9043183e-01  -1.1785921e+00   9.8615484e-01   1.4954950e+00   8.3784186e-01   1.3025712e+00  -4.1117902e-01  -1.3233018e-02  -1.2414152e+00  -5.3161879e-01   6.2595146e-01   3.1803410e-01   3.2771562e-01  -1.3317783e-01  -1.2619036e+00  -2.6109613e-01  -9.8998721e-01  -5.8646710e-01  -1.8114999e+00  -4.4988777e-01   7.3089187e-01   3.3171158e-01  -3.1131801e-02  -7.5798578e-01  -1.7414851e-01  -1.8624309e+00  -1.0281379e-01   1.3183342e+00  -5.5655272e-01  -4.4141371e-01  -1.0340408e+00  -6.1116393e-01  -4.7840996e-01  -2.0683232e+00  -1.7134489e-01  -1.0234941e+00  -3.2687135e-01   1.2350096e+00   1.8337254e-01   1.5835266e-01   1.5608092e+00   8.5800784e-01  -4.6489958e-01  -7.6489325e-01  -2.5423598e-02
   7.0192972e-01   3.0966928e-01   1.2685355e+00   1.2518556e+00   4.5205975e-02   4.7487637e-01  -1.1103604e+00  -5.1815000e-01  -1.3085341e-02  -2.5539672e-02   2.6360962e-01   3.8615900e-01   1.7009485e+00  -1.0666504e+00  -5.9959850e-01  -5.8758548e-01   1.4968752e+00   3.7644156e-03  -8.0105481e-01   1.9828704e-01   9.0674782e-02   1.4577971e+00   1.4364399e+00   7.4666980e-01   1.3305490e+00   1.3003960e-01   1.8255892e-01  -4.2248127e-01  -1.5814880e-01  -8.5353974e-01  -1.1121772e+00   9.4939700e-01   1.4094023e+00   8.3869442e-01   1.2439311e+00  -3.5881481e-01  -5.1351046e-02  -1.1397880e+00  -4.3148789e-01   5.5926302e-01   2.7112660e-01   3.0119690e-01  -1.7155811e-01  -1.2767425e+00  -3.0736801e-01  -9.3719837e-01  -6.2053773e-01  -1.6382143e+00  -4.1029528e-01   6.5409150e-01   2.1184101e-01  -5.7490302e-02  -7.9562792e-01  -1.3391668e-01  -1.8578813e+00   5.3145612e-02   1.4197517e+00  -6.1416093e-01  -5.4249761e-01  -1.0575344e+00  -6.8097183e-01  -4.2030582e-01  -2.0992536e+00  -1.0592756e-01  -1.0385482e+00  -2.8705332e-01   1.2163801e+00   2.3182884e-01   1.5349987e-01   1.5357455e+00   8.4172418e-01  -4.6862316e-01  -6.5971372e-01   6.3768769e-02
   5.5670597e-01   8.8829779e-02   1.2452619e+00   1.1665705e+00   5.0629162e-02   3.9158856e-01  -1.0475524e+00  -4.5752410e-01   1.1736055e-01   7.4180447e-02   2.1698983e-01   2.9564752e-01   1.6819200e+00  -1.0949892e+00  -4.3433241e-01  -5.7331054e-01   1.4792807e+00  -3.0123926e-02  -7.0744471e-01   2.7087294e-02   2.0096590e-01   1.4285508e+00   1.3718036e+00   7.3522438e-01   1.2656647e+00   1.1235668e-01   1.6350998e-01  -3.9034007e-01  -1.3198299e-01  -8.0039660e-01  -1.0274658e+00   8.8622691e-01   1.3005861e+00   8.1720098e-01   1.1655067e+00  -3.0738721e-01  -8.2657165e-02  -1.0145811e+00  -3.0555056e-01   4.6834506e-01   2.1385135e-01   2.5706978e-01  -2.1600328e-01  -1.3021796e+00  -3.4917961e-01  -8.7521378e-01  -6.3948463e-01  -1.4334860e+00  -3.5195951e-01   5.5753972e-01   6.1530315e-02  -9.0827531e-02  -8.3476565e-01  -8.4313697e-02  -1.8338009e+00   2.1877365e-01   1.5459646e+00  -6.7383454e-01  -6.4978622e-01  -1.0790078e+00  -7.4602435e-01  -3.4807108e-01  -2.1061169e+00  -2.4061359e-02  -1.0294024e+00  -2.2744642e-01   1.2045678e+00   2.9843749e-01   1.6966285e-01   1.4809586e+00   7.9366960e-01  -4.6653647e-01  -5.2659486e-01   1.8371465e-01
   4.0339057e-01  -1.4440849e-01   1.1907298e+00   1.0553220e+00   4.3551838e-02   3.0271802e-01  -9.6910938e-01  -3.7897958e-01   2.6600573e-01   2.0266489e-01   1.5262333e-01   1.9204078e-01   1.6588022e+00  -1.1156132e+00  -2.5859310e-01  -5.4267921e-01   1.4256556e+00  -7.0340479e-02  -5.9479435e-01  -1.5615954e-01   3.3810745e-01   1.3641375e+00   1.2760616e+00   7.0509676e-01   1.1727334e+00   8.2048093e-02   1.3674001e-01  -3.5610302e-01  -1.0112271e-01  -7.3147114e-01  -9.2599364e-01   7.9688636e-01   1.1690051e+00   7.7419339e-01   1.0684679e+00  -2.5758370e-01  -1.0646119e-01  -8.6748262e-01  -1.5572472e-01   3.5510210e-01   1.4465431e-01   1.9562075e-01  -2.6644822e-01  -1.3379647e+00  -3.8554402e-01  -8.0406662e-01  -6.4248498e-01  -1.1993031e+00  -2.7584710e-01   4.4191889e-01  -1.1794998e-01  -1.3170125e-01  -8.7543162e-01  -2.5638814e-02  -1.7908584e+00   3.9171664e-01   1.6943205e+00  -7.3618885e-01  -7.6299961e-01  -1.0998341e+00  -8.0640324e-01  -2.6320525e-01  -2.0883464e+00   7.2851931e-02  -9.9461677e-01  -1.4828547e-01   1.2019227e+00   3.8308493e-01   2.0760743e-01   1.3968913e+00   7.1493630e-01  -4.5796283e-01  -3.6706885e-01   3.3316092e-01
   2.4498606e-01  -3.8603240e-01   1.1065629e+00   9.1893649e-01   2.4726451e-02   2.1102788e-01  -8.7673712e-01  -2.8407091e-01   4.3139070e-01   3.5735393e-01   7.1065694e-02   7.6329053e-02   1.6317320e+00  -1.1281367e+00  -7.5689003e-02  -4.9529254e-01   1.3368173e+00  -1.1527604e-01  -4.6525848e-01  -3.4812915e-01   5.0022298e-01   1.2655286e+00   1.1499812e+00   6.5717500e-01   1.0535144e+00   4.0588200e-02   1.0353667e-01  -3.1973773e-01  -6.6139176e-02  -6.4767843e-01  -8.0963230e-01   6.8225199e-01   1.0152338e+00   7.1104085e-01   9.5460814e-01  -2.1013480e-01  -1.2207991e-01  -7.0073456e-01   1.5485823e-02   2.2176355e-01   6.2241316e-02   1.1741412e-01  -3.2246536e-01  -1.3837587e+00  -4.1536897e-01  -7.2424650e-01  -6.2890607e-01  -9.3885922e-01  -1.8316698e-01   3.0819768e-01  -3.2414407e-01  -1.8080769e-01  -9.1746658e-01   4.1355819e-02  -1.7299572e+00   5.6937397e-01   1.8618926e+00  -8.0208927e-01  -8.8182455e-01  -1.1216567e+00  -8.6237615e-01  -1.6768628e-01  -2.0457407e+00   1.8281764e-01  -9.3332863e-01  -5.0387323e-02   1.2103982e+00   4.8513037e-01   2.6754826e-01   1.2847907e+00   6.0769314e-01  -4.4226482e-01  -1.8338555e-01   5.0993294e-01
   8.4219163e-02  -6.3170972e-01   9.9513909e-01   7.5906399e-01  -4.9084670e-03   1.1959715e-01  -7.7260801e-01  -1.7466220e-01   6.1152020e-01   5.3499773e-01  -2.6792998e-02  -5.0330962e-02   1.6006180e+00  -1.1321620e+00   1.1066305e-01  -4.3093094e-01   1.2146813e+00  -1.6308501e-01  -3.2143161e-01  -5.4546657e-01   6.8466887e-01   1.1346587e+00   9.9536285e-01   5.9276113e-01   9.1068068e-01  -1.0259415e-02   6.5604245e-02  -2.8127637e-01  -2.7624811e-02  -5.5038097e-01  -6.8054750e-01   5.4385612e-01   8.4053800e-01   6.2959769e-01   8.2630178e-01  -1.6581789e-01  -1.2887668e-01  -5.1708200e-01   2.0503983e-01   7.0784425e-02  -3.4227605e-02   2.3311590e-02  -3.8324621e-01  -1.4391421e+00  -4.3751529e-01  -6.3671878e-01  -5.9835485e-01  -6.5653494e-01  -7.5352455e-02   1.5774509e-01  -5.5355957e-01  -2.3891532e-01  -9.6053031e-01   1.1546935e-01  -1.6522006e+00   7.4894235e-01   2.0455350e+00  -8.7255958e-01  -1.0058937e+00  -1.1462705e+00  -9.1435721e-01  -6.3905860e-02  -1.9784928e+00   3.0333814e-01  -8.4534332e-01   6.4877307e-02   1.2314555e+00   6.0343024e-01   3.4911510e-01   1.1467549e+00   4.7511932e-01  -4.1888758e-01   2.1515106e-02   7.1099994e-01
  -7.6457063e-02  -8.7691925e-01   8.5950639e-01   5.7820060e-01  -4.4278959e-02   3.1670225e-02  -6.5928725e-01  -5.2887658e-02   8.0387434e-01   7.3173692e-01  -1.3976453e-01  -1.8664930e-01   1.5651760e+00  -1.1273248e+00   2.9646140e-01  -3.4961072e-01   1.0622175e+00  -2.1178243e-01  -1.6627971e-01  -7.4489371e-01   8.8808884e-01   9.7438642e-01   8.1504597e-01   5.1351836e-01   7.4772807e-01  -6.8531851e-02   2.4972876e-02  -2.4084351e-01   1.3803860e-02  -4.4136751e-01  -5.4114697e-01   3.8387933e-01   6.4691045e-01   5.3213140e-01   6.8643060e-01  -1.2545154e-01  -1.2630682e-01  -3.1969897e-01   4.0943151e-01  -9.5239142e-02  -1.4498044e-01  -8.5514406e-02  -4.4760821e-01  -1.5036149e+00  -4.5086644e-01  -5.4290745e-01  -5.5072782e-01  -3.5781185e-01   4.5957824e-02  -7.5795450e-03  -8.0185805e-01  -3.0678041e-01  -1.0041236e+00   1.9508640e-01  -1.5588644e+00   9.2747744e-01   2.2419393e+00  -9.4867364e-01  -1.1347615e+00  -1.1754955e+00  -9.6285782e-01   4.5415302e-02  -1.8872192e+00   4.3152031e-01  -7.3120514e-01   1.9562747e-01   1.2659966e+00   7.3637941e-01   4.5133915e-01   9.8573842e-01   3.2128789e-01  -3.8740806e-01   2.4406566e-01   9.3257763e-01
  -2.3483891e-01  -1.1171027e+00   7.0327183e-01   3.7966444e-01  -9.2223442e-02  -4.9508146e-02  -5.3963683e-01   7.8896516e-02   1.0054547e+00   9.4321277e-01  -2.6640517e-01  -3.3122269e-01   1.5249809e+00  -1.1133426e+00   4.7756731e-01  -2.5164316e-01   8.8335713e-01  -2.5935367e-01  -3.0558025e-03  -9.4330028e-01   1.1065082e+00   7.8841689e-01   6.1285945e-01   4.2140182e-01   5.6884351e-01  -1.3216356e-01  -1.6114867e-02  -1.9867877e-01   5.7502472e-02  -3.2280937e-01  -3.9401988e-01   2.0510884e-01   4.3706619e-01   4.2123392e-01   5.3828403e-01  -8.9880145e-02  -1.1396599e-01  -1.1209176e-01   6.2478700e-01  -2.7363483e-01  -2.6952854e-01  -2.0757870e-01  -5.1402787e-01  -1.5765908e+00  -4.5440463e-01  -4.4464401e-01  -4.8625711e-01  -4.9120224e-02   1.7893925e-01  -1.8538836e-01  -1.0640609e+00  -3.8505206e-01  -1.0476140e+00   2.7823963e-01  -1.4513734e+00   1.1019743e+00   2.4476981e+00  -1.0314413e+00  -1.2678752e+00  -1.2110476e+00  -1.0084316e+00   1.5732917e-01  -1.7729779e+00   5.6419285e-01  -5.9223757e-01   3.3953043e-01   1.3143317e+00   8.8196626e-01   5.7266083e-01   8.0550822e-01   1.5100654e-01  -3.4758506e-01   4.8016962e-01   1.1702644e+00
  -3.8893918e-01  -1.3478273e+00   5.3046742e-01   1.6752204e-01  -1.4753780e-01  -1.2086118e-01  -4.1670350e-01   2.1816699e-01   1.2128662e+00   1.1647024e+00  -4.0506277e-01  -4.8253879e-01   1.4795241e+00  -1.0900598e+00   6.4986923e-01  -1.3769058e-01   6.8285027e-01  -3.0386851e-01   1.6479885e-01  -1.1378135e+00   1.3354651e+00   5.8118388e-01   3.9351546e-01   3.1857815e-01   3.7874135e-01  -1.9908473e-01  -5.5331027e-02  -1.5515313e-01   1.0279640e-01  -1.9719700e-01  -2.4186954e-01   1.0864163e-02   2.1439632e-01   2.9972109e-01   3.8543811e-01  -5.9947347e-02  -9.1637870e-02   1.0201549e-01   8.4698024e-01  -4.6169839e-01  -4.0662638e-01  -3.4109513e-01  -5.8069763e-01  -1.6573891e+00  -4.4728777e-01  -3.4408460e-01  -4.0554914e-01   2.6237574e-01   3.2160136e-01  -3.7279216e-01  -1.3347485e+00  -4.7417525e-01  -1.0902631e+00   3.6269694e-01  -1.3312846e+00   1.2694625e+00   2.6593656e+00  -1.1216976e+00  -1.4045450e+00  -1.2544229e+00  -1.0516162e+00   2.6877465e-01  -1.6372741e+00   6.9802716e-01  -4.3054656e-01   4.9387279e-01   1.3761782e+00   1.0378402e+00   7.1096017e-01   6.1054417e-01  -3.0375337e-02  -2.9940567e-01   7.2533246e-01   1.4192037e+00
  -5.3695753e-01  -1.5649464e+00   3.4539971e-01  -5.3532923e-02  -2.0901527e-01  -1.7964035e-01  -2.9359826e-01   3.6229307e-01   1.4224285e+00   1.3912727e+00  -5.5392661e-01  -6.3896408e-01   1.4282708e+00  -1.0574807e+00   8.0945299e-01  -8.8144196e-03   4.6608446e-01  -3.4359148e-01   3.3376161e-01  -1.3258435e+00   1.5701703e+00   3.5769967e-01   1.6245014e-01   2.0733926e-01   1.8247679e-01  -2.6731434e-01  -9.0393687e-02  -1.1077693e-01   1.4898205e-01  -6.7259873e-02  -8.7443004e-02  -1.9510927e-01  -1.7114966e-02   1.7052541e-01   2.3162029e-01  -3.6460901e-02  -5.9336836e-02   3.1880701e-01   1.0717620e+00  -6.5672245e-01  -5.5429842e-01  -4.8400366e-01  -6.4560249e-01  -1.7452253e+00  -4.2892077e-01  -2.4360236e-01  -3.0961093e-01   5.6904516e-01   4.7180871e-01  -5.6649598e-01  -1.6082393e+00  -5.7430085e-01  -1.1312509e+00   4.4606683e-01  -1.2002746e+00   1.4271108e+00   2.8735183e+00  -1.2200047e+00  -1.5439105e+00  -1.3067964e+00  -1.0928767e+00   3.7669895e-01  -1.4820476e+00   8.2965491e-01  -2.4898382e-01   6.5564082e-01   1.4506885e+00   1.2013866e+00   8.6360822e-01   4.0588859e-01  -2.1718099e-01  -2.4312260e-01   9.7481832e-01   1.6742617e+00
  -6.7726339e-01  -1.7647461e+00   1.5248959e-01  -2.7834184e-01  -2.7547867e-01  -2.2356628e-01  -1.7337616e-01   5.0859849e-01   1.6303097e+00   1.6179415e+00  -7.1107800e-01  -7.9871936e-01   1.3707115e+00  -1.0157842e+00   9.5276694e-01   1.3348960e-01   2.3887496e-01  -3.7707801e-01   5.0033818e-01  -1.5051057e+00   1.8056839e+00   1.2337952e-01  -7.4377730e-02   9.0016171e-02  -1.4751032e-02  -3.3504243e-01  -1.1919249e-01  -6.6199735e-02   1.9533353e-01   6.4124093e-02   6.6539191e-02  -4.0876992e-01  -2.5300585e-01   3.6589131e-02   8.0568358e-02  -2.0150497e-02  -1.7341442e-02   5.3450440e-01   1.2948929e+00  -8.5601730e-01  -7.0992704e-01  -6.3401128e-01  -7.0660992e-01  -1.8392079e+00  -3.9901478e-01  -1.4566417e-01  -1.9986106e-01   8.6309628e-01   6.2730257e-01  -7.6294870e-01  -1.8787420e+00  -6.8521066e-01  -1.1696949e+00   5.2591501e-01  -1.0601281e+00   1.5723341e+00   3.0868102e+00  -1.3265711e+00  -1.6849101e+00  -1.3689456e+00  -1.1325546e+00   4.7817974e-01  -1.3096403e+00   9.5577829e-01  -5.1070467e-02   8.2160746e-01   1.5365051e+00   1.3698055e+00   1.0275369e+00   1.9695120e-01  -4.0362979e-01  -1.7927836e-01   1.2238223e+00   1.9302115e+00
  -8.0839599e-01  -1.9440704e+00  -4.3889058e-02  -5.0147296e-01  -3.4580601e-01  -2.5093983e-01  -5.8923376e-02   6.5442251e-01   1.8326704e+00   1.8398390e+00  -8.7453921e-01  -9.5984842e-01   1.3064057e+00  -9.6531917e-01   1.0767691e+00   2.8727483e-01   7.2399252e-03  -4.0325059e-01   6.6116833e-01  -1.6736229e+00   2.0370967e+00  -1.1614979e-01  -3.1071879e-01  -3.1100524e-02  -2.0779378e-01  -4.0069760e-01  -1.3989986e-01  -2.2200955e-02   2.4111526e-01   1.9402443e-01   2.1744873e-01  -6.2592430e-01  -4.8847679e-01  -9.9236859e-02  -6.4106358e-02  -1.1623157e-02   3.3785658e-02   7.4549042e-01   1.5122743e+00  -1.0569324e+00  -8.7038995e-01  -7.8864480e-01  -7.6156462e-01  -1.9383386e+00  -3.5762716e-01  -5.2700294e-02  -7.8119648e-02   1.1369020e+00   7.8572409e-01  -9.5852603e-01  -2.1404861e+00  -8.0626399e-01  -1.2046651e+00   5.9988366e-01  -9.1272522e-01   1.7028933e+00   3.2960173e+00  -1.4411972e+00  -1.8262548e+00  -1.4411971e+00  -1.1708235e+00   5.7054185e-01  -1.1227474e+00   1.0732692e+00   1.5911402e-01   9.8842250e-01   1.6318323e+00   1.5401912e+00   1.1993241e+00  -1.0715885e-02  -5.8405764e-01  -1.0871304e-01   1.4676456e+00   2.1819095e+00
  -9.2908164e-01  -2.1004168e+00  -2.3956408e-01  -7.1742900e-01  -4.1894730e-01  -2.6071565e-01   4.7139925e-02   7.9717729e-01   2.0258061e+00   2.0523557e+00  -1.0423199e+00  -1.1201892e+00   1.2350190e+00  -9.0657671e-01   1.1790477e+00   4.5014993e-01  -2.2282555e-01  -4.2144891e-01   8.1312112e-01  -1.8297142e+00   2.2597012e+00  -3.5524653e-01  -5.4027935e-01  -1.5382846e-01  -3.9173575e-01  -4.6299549e-01  -1.5106042e-01   2.0327849e-02   2.8560011e-01   3.1955258e-01   3.6280761e-01  -8.4237607e-01  -7.1854754e-01  -2.3428156e-01  -1.9904341e-01  -1.1319834e-02   9.3194251e-02   9.4841812e-01   1.7200655e+00  -1.2568860e+00  -1.0322271e+00  -9.4531133e-01  -8.0838128e-01  -2.0415207e+00  -3.0517807e-01   3.3022327e-02   5.3424699e-02   1.3833271e+00   9.4464056e-01  -1.1497199e+00  -2.3878389e+00  -9.3637075e-01  -1.2351916e+00   6.6580556e-01  -7.6002212e-01   1.8169800e+00   3.4980759e+00  -1.5632444e+00  -1.9664099e+00  -1.5233992e+00  -1.2076556e+00   6.5146271e-01  -9.2435094e-01   1.1792547e+00   3.7706981e-01   1.1527038e+00   1.7345205e+00   1.7096060e+00   1.3752893e+00  -2.1165546e-01  -7.5312301e-01  -3.2554942e-02   1.7018610e+00   2.4244558e+00
  -1.0382643e+00  -2.2320022e+00  -4.3070548e-01  -9.2085617e-01  -4.9393480e-01  -2.5253343e-01   1.4253623e-01   9.3440051e-01   2.2062751e+00   2.2512690e+00  -1.2124574e+00  -1.2773549e+00   1.1563560e+00  -8.4014433e-01   1.2579055e+00   6.1931128e-01  -4.4556381e-01  -4.3145232e-01   9.5337398e-01  -1.9719775e+00   2.4691430e+00  -5.8844536e-01  -7.5696628e-01  -2.7614622e-01  -5.6205397e-01  -5.2096837e-01  -1.5165429e-01   6.0407233e-02   3.2809110e-01   4.3794889e-01   5.0033588e-01  -1.0540689e+00  -9.3822329e-01  -3.6612578e-01  -3.2123809e-01  -1.9478488e-02   1.5976126e-01   1.1402993e+00   1.9147817e+00  -1.4534073e+00  -1.1918184e+00  -1.1013627e+00  -8.4512561e-01  -2.1475758e+00  -2.4243920e-01   1.0951454e-01   1.9227232e-01   1.5960341e+00   1.1015755e+00  -1.3333116e+00  -2.6154238e+00  -1.0739932e+00  -1.2602706e+00   7.2180695e-01  -6.0402267e-01   1.9132789e+00   3.6901098e+00  -1.6916352e+00  -2.1035913e+00  -1.6149193e+00  -1.2427986e+00   7.1906121e-01  -7.1764593e-01   1.2711886e+00   5.9803248e-01   1.3111263e+00   1.8421550e+00   1.8751471e+00   1.5515958e+00  -4.0073644e-01  -9.0598993e-01   4.7805380e-02   1.9224567e+00   2.6533276e+00
  -1.1351419e+00  -2.3377989e+00  -6.1394253e-01  -1.1067387e+00  -5.6988731e-01  -2.2670594e-01   2.2538325e-01   1.0638001e+00   2.3710079e+00   2.4328448e+00  -1.3830516e+00  -1.4287360e+00   1.0703930e+00  -7.6664808e-01   1.3124055e+00   7.9160282e-01  -6.5564635e-01  -4.3347528e-01   1.0794714e+00  -2.0992728e+00   2.6615405e+00  -8.1063393e-01  -9.5511487e-01  -3.9623067e-01  -7.1475080e-01  -5.7397595e-01  -1.4113256e-01   9.6999496e-02   3.6794391e-01   5.4665801e-01   6.2798736e-01  -1.2572166e+00  -1.1426617e+00  -4.9265358e-01  -4.2812165e-01  -3.6108405e-02   2.3212338e-01   1.3185665e+00   2.0933678e+00  -1.6441895e+00  -1.3455527e+00  -1.2541604e+00  -8.7008002e-01  -2.2552648e+00  -1.7049572e-01   1.7515871e-01   3.3569378e-01   1.7697498e+00   1.2540444e+00  -1.5065099e+00  -2.8182466e+00  -1.2171771e+00  -1.2788655e+00   7.6639250e-01  -4.4673946e-01   1.9910045e+00   3.8694498e+00  -1.8248760e+00  -2.2357748e+00  -1.7146629e+00  -1.2757644e+00   7.7196577e-01  -5.0595853e-01   1.3469088e+00   8.1713739e-01   1.4605078e+00   1.9521466e+00   2.0340070e+00   1.7243561e+00  -5.7336083e-01  -1.0384821e+00   1.3075480e-01   2.1259472e+00   2.8644864e+00
  -1.2191973e+00  -2.4175419e+00  -7.8645191e-01  -1.2705702e+00  -6.4601079e-01  -1.8416766e-01   2.9421958e-01   1.1832913e+00   2.5173879e+00   2.5939119e+00  -1.5522867e+00  -1.5715281e+00   9.7731706e-01  -6.8669049e-01   1.3423782e+00   9.6360322e-01  -8.4833477e-01  -4.2813996e-01   1.1893612e+00  -2.2107097e+00   2.8335732e+00  -1.0172077e+00  -1.1296886e+00  -5.1247863e-01  -8.4645585e-01  -6.2170032e-01  -1.1942617e-01   1.2904032e-01   4.0458675e-01   6.4338895e-01   7.4397292e-01  -1.4484128e+00  -1.3273370e+00  -6.1208264e-01  -5.1761589e-01  -6.0978931e-02   3.0872508e-01   1.4811083e+00   2.2532461e+00  -1.8271492e+00  -1.4899737e+00  -1.4011373e+00  -8.8178889e-01  -2.3633158e+00  -9.0683383e-02   2.2877511e-01   4.8083030e-01   1.9004756e+00   1.3995964e+00  -1.6670467e+00  -2.9918377e+00  -1.3636078e+00  -1.2899078e+00   7.9850944e-01  -2.9014317e-01   2.0499104e+00   4.0336545e+00  -1.9611046e+00  -2.3607251e+00  -1.8211119e+00  -1.3058284e+00   8.0936011e-01  -2.9266415e-01   1.4046820e+00   1.0295830e+00   1.5978915e+00   2.0618199e+00   2.1835251e+00   1.8897399e+00  -7.2563175e-01  -1.1472047e+00   2.1450712e-01   2.3094485e+00   3.0544546e+00
  -1.2902165e+00  -2.4717079e+00  -9.4601219e-01  -1.4084922e+00  -7.2159778e-01  -1.2639039e-01   3.4800602e-01   1.2910257e+00   2.6433050e+00   2.7319025e+00  -1.7184443e+00  -1.7027894e+00   8.7756707e-01  -6.0079347e-01   1.3483909e+00   1.1317366e+00  -1.0196060e+00  -4.1642998e-01   1.2814079e+00  -2.3056446e+00   2.9825350e+00  -1.2041958e+00  -1.2764403e+00  -6.2351625e-01  -9.5449828e-01  -6.6412758e-01  -8.6932054e-02   1.5547038e-01   4.3753393e-01   7.2615827e-01   8.4677161e-01  -1.6247195e+00  -1.4881917e+00  -7.2297435e-01  -5.8816277e-01  -9.3626251e-02   3.8787819e-01   1.6262750e+00   2.3923363e+00  -2.0004834e+00  -1.6218937e+00  -1.5398565e+00  -8.7908505e-01  -2.4704548e+00  -4.5072938e-03   2.6965739e-01   6.2480785e-01   1.9856281e+00   1.5358618e+00  -1.8132253e+00  -3.1324044e+00  -1.5106897e+00  -1.2923007e+00   8.1758882e-01  -1.3610326e-01   2.0902688e+00   4.1805281e+00  -2.0981546e+00  -2.4760404e+00  -1.9323817e+00  -1.3320400e+00   8.3100606e-01  -8.1107518e-02   1.4432382e+00   1.2307884e+00   1.7206232e+00   2.1684992e+00   2.3212332e+00   2.0440797e+00  -8.5447346e-01  -1.2296326e+00   2.9715819e-01   2.4707131e+00   3.2203650e+00
  -1.3482858e+00  -2.5014711e+00  -1.0910223e+00  -1.5173972e+00  -7.9602699e-01  -5.5276111e-02   3.8610430e-01   1.3854105e+00   2.7471832e+00   2.8448710e+00  -1.8799002e+00  -1.8195270e+00   7.7188451e-01  -5.0935464e-01   1.3316882e+00   1.2924017e+00  -1.1662404e+00  -3.9963310e-01   1.3543857e+00  -2.3836838e+00   3.1063556e+00  -1.3683577e+00  -1.3920340e+00  -7.2819917e-01  -1.0369514e+00  -7.0152061e-01  -4.4481322e-02   1.7526348e-01   4.6639068e-01   7.9331644e-01   9.3513109e-01  -1.7837314e+00  -1.6217749e+00  -8.2422595e-01  -6.3873343e-01  -1.3337724e-01   4.6782760e-01   1.7528634e+00   2.5090508e+00  -2.1627160e+00  -1.7384747e+00  -1.6680668e+00  -8.6110012e-01  -2.5754405e+00   8.6449042e-02   2.9757519e-01   7.6485558e-01   2.0241033e+00   1.6606042e+00  -1.9439268e+00  -3.2369850e+00  -1.6556391e+00  -1.2849259e+00   8.2356150e-01   1.3677075e-02   2.1128282e+00   4.3081469e+00  -2.2336341e+00  -2.5792146e+00  -2.0462914e+00  -1.3532428e+00   8.3724458e-01   1.2547330e-01   1.4617945e+00   1.4165360e+00   1.8264252e+00   2.2695903e+00   2.4449014e+00   2.1839754e+00  -9.5769851e-01  -1.2841662e+00   3.7674214e-01   2.6081261e+00   3.3599886e+00
  -1.3937640e+00  -2.5086291e+00  -1.2204866e+00  -1.5949981e+00  -8.6876571e-01   2.6961299e-02   4.0823829e-01   1.4651219e+00   2.8279855e+00   2.9314890e+00  -2.0351085e+00  -1.9188068e+00   6.6136229e-01  -4.1262531e-01   1.2941100e+00   1.4421141e+00  -1.2858751e+00  -3.7927770e-01   1.4074544e+00  -2.4446893e+00   3.2035990e+00  -1.5072458e+00  -1.4741214e+00  -8.2560807e-01  -1.0926540e+00  -7.3438608e-01   6.7049885e-03   1.8745137e-01   4.9084753e-01   8.4355915e-01   1.0080592e+00  -1.9236182e+00  -1.7253587e+00  -9.1505015e-01  -6.6882264e-01  -1.7939067e-01   5.4681665e-01   1.8600821e+00   2.6022730e+00  -2.3127239e+00  -1.8372793e+00  -1.7837519e+00  -8.2726431e-01  -2.6770949e+00   1.8061441e-01   3.1274462e-01   8.9841950e-01   2.0162666e+00   1.7717767e+00  -2.0585806e+00  -3.3035841e+00  -1.7955853e+00  -1.2666582e+00   8.1685078e-01   1.5772510e-01   2.1187494e+00   4.4148927e+00  -2.3650079e+00  -2.6677117e+00  -2.1604450e+00  -1.3681055e+00   8.2897681e-01   3.2401645e-01   1.4600753e+00   1.5831008e+00   1.9134655e+00   2.3626633e+00   2.5525847e+00   2.3063967e+00  -1.0340258e+00  -1.3101558e+00   4.5128554e-01   2.7206722e+00   3.4717503e+00
  -1.4272338e+00  -2.4955060e+00  -1.3339704e+00  -1.6398656e+00  -9.3937481e-01   1.1791480e-01   4.1444551e-01   1.5291103e+00   2.8852027e+00   2.9910217e+00  -2.1825762e+00  -1.9978809e+00   5.4748821e-01  -3.1071270e-01   1.2379934e+00   1.5776499e+00  -1.3770232e+00  -3.5706831e-01   1.4401247e+00  -2.4887833e+00   3.2734394e+00  -1.6192387e+00  -1.5213815e+00  -9.1504169e-01  -1.1212126e+00  -7.6343859e-01   6.5068061e-02   1.9114351e-01   5.1066475e-01   8.7592756e-01   1.0648101e+00  -2.0431437e+00  -1.7970314e+00  -9.9494571e-01  -6.7843378e-01  -2.3071123e-01   6.2314766e-01   1.9475044e+00   2.6713190e+00  -2.4497394e+00  -1.9163005e+00  -1.8851805e+00  -7.7730191e-01  -2.7743349e+00   2.7651086e-01   3.1577157e-01   1.0232618e+00   1.9638703e+00   1.8675757e+00  -2.1571078e+00  -3.3312766e+00  -1.9276713e+00  -1.2363914e+00   7.9834079e-01   2.9485642e-01   2.1095281e+00   4.4994960e+00  -2.4896879e+00  -2.7390523e+00  -2.2723179e+00  -1.3751646e+00   8.0762815e-01   5.1169961e-01   1.4383235e+00   1.7273553e+00   1.9804183e+00   2.4455285e+00   2.6426709e+00   2.4087794e+00  -1.0830543e+00  -1.3078992e+00   5.1885765e-01   2.8078761e+00   3.5547314e+00
  -1.4494337e+00  -2.4648289e+00  -1.4315315e+00  -1.6514427e+00  -1.0075154e+00   2.1509332e-01   4.0502486e-01   1.5766019e+00   2.9188299e+00   3.0232926e+00  -2.3208303e+00  -2.0543189e+00   4.3217179e-01  -2.0360675e-01   1.1660698e+00   1.6961835e+00  -1.4390676e+00  -3.3482256e-01   1.4522199e+00  -2.5163440e+00   3.3156300e+00  -1.7035436e+00  -1.5335226e+00  -9.9600997e-01  -1.1229868e+00  -7.8956285e-01   1.2876770e-01   1.8554411e-01   5.2564970e-01   8.8980100e-01   1.1048684e+00  -2.1416666e+00  -1.8357603e+00  -1.0636643e+00  -6.6806057e-01  -2.8633073e-01   6.9523290e-01   2.0150213e+00   2.7158966e+00  -2.5733299e+00  -1.9739797e+00  -1.9709491e+00  -7.1122947e-01  -2.8661980e+00   3.7281585e-01   3.0757472e-01   1.1375370e+00   1.8699155e+00   1.9464946e+00  -2.2398426e+00  -3.3202624e+00  -2.0491476e+00  -1.1930741e+00   7.6932428e-01   4.2421845e-01   2.0869134e+00   4.5610814e+00  -2.6051161e+00  -2.7909064e+00  -2.3793459e+00  -1.3728794e+00   7.7509758e-01   6.8599567e-01   1.3973093e+00   1.8468554e+00   2.0265188e+00   2.5163131e+00   2.7139335e+00   2.4891131e+00  -1.1052036e+00  -1.2786101e+00   5.7761684e-01   2.8697331e+00   3.6086664e+00
  -1.4611820e+00  -2.4195858e+00  -1.5136371e+00  -1.6300369e+00  -1.0729562e+00   3.1601369e-01   3.8048821e-01   1.6070965e+00   2.9293386e+00   3.0286402e+00  -2.4483887e+00  -2.0861376e+00   3.1774419e-01  -9.1230464e-02   1.0813588e+00   1.7954109e+00  -1.4722293e+00  -3.1441171e-01   1.4438402e+00  -2.5279909e+00   3.3304619e+00  -1.7601734e+00  -1.5112565e+00  -1.0682288e+00  -1.0990642e+00  -8.1377501e-01   1.9574075e-01   1.6996723e-01   5.3563028e-01   8.8488715e-01   1.1279352e+00  -2.2191220e+00  -1.8414259e+00  -1.1211778e+00  -6.3866944e-01  -3.4525043e-01   7.6163345e-01   2.0627951e+00   2.7360601e+00  -2.6833540e+00  -2.0092216e+00  -2.0400246e+00  -6.2936027e-01  -2.9518572e+00   4.6839985e-01   2.8929620e-01   1.2398396e+00   1.7384679e+00   2.0073699e+00  -2.3074442e+00  -3.2718623e+00  -2.1574541e+00  -1.1357603e+00   7.3143207e-01   5.4531365e-01   2.0528278e+00   4.5992197e+00  -2.7088445e+00  -2.8211909e+00  -2.4790121e+00  -1.3596999e+00   7.3369389e-01   8.4471970e-01   1.3383317e+00   1.9398989e+00   2.0516023e+00   2.5735287e+00   2.7655846e+00   2.5460185e+00  -1.1016334e+00  -1.2243641e+00   6.2585353e-01   2.9066343e+00   3.6339382e+00
  -1.4633023e+00  -2.3628682e+00  -1.5810733e+00  -1.5768008e+00  -1.1355788e+00   4.1827196e-01   3.4152290e-01   1.6203664e+00   2.9176431e+00   3.0078724e+00  -2.5637385e+00  -2.0919175e+00   2.0692274e-01   2.6492331e-02   9.8706642e-01   1.8736466e+00  -1.4775206e+00  -2.9770377e-01   1.4153379e+00  -2.5245544e+00   3.3187245e+00  -1.7898987e+00  -1.4562474e+00  -1.1316152e+00  -1.0512211e+00  -8.3718255e-01   2.6376137e-01   1.4385340e-01   5.4043028e-01   8.6121485e-01   1.1339210e+00  -2.2759854e+00  -1.8148226e+00  -1.1676478e+00  -5.9168377e-01  -4.0653744e-01   8.2108560e-01   2.0912228e+00   2.7321776e+00  -2.7799072e+00  -2.0214135e+00  -2.0917763e+00  -5.3231826e-01  -3.0306284e+00   5.6233624e-01   2.6220963e-01   1.3292202e+00   1.5744477e+00   2.0494183e+00  -2.3607990e+00  -3.1884541e+00  -2.2502891e+00  -1.0636695e+00   6.8654827e-01   6.5799752e-01   2.0092922e+00   4.6139753e+00  -2.7986080e+00  -2.8281667e+00  -2.5689237e+00  -1.3341487e+00   6.8606088e-01   9.8606804e-01   1.2632125e+00   2.0055590e+00   2.0561283e+00   2.6161328e+00   2.7973238e+00   2.5788062e+00  -1.0741498e+00  -1.1480197e+00   6.6203240e-01   2.9193009e+00   3.6315661e+00
  -1.4565604e+00  -2.2977111e+00  -1.6348545e+00  -1.4937019e+00  -1.1953775e+00   5.1959308e-01   2.8896727e-01   1.6164561e+00   2.8850663e+00   2.9622219e+00  -2.6653325e+00  -2.0708973e+00   1.0273566e-01   1.4955833e-01   8.8648560e-01   1.9298895e+00  -1.4566821e+00  -2.8650842e-01   1.3673056e+00  -2.5070371e+00   3.2816661e+00  -1.7941839e+00  -1.3710417e+00  -1.1862819e+00  -9.8187450e-01  -8.6094163e-01   3.3050289e-01   1.0678842e-01   5.3985121e-01   8.1913080e-01   1.1229475e+00  -2.3132214e+00  -1.7576312e+00  -1.2033996e+00  -5.2896992e-01  -4.6936867e-01   8.7251671e-01   2.1009136e+00   2.7049065e+00  -2.8632614e+00  -2.0104501e+00  -2.1259999e+00  -4.2105994e-01  -3.1019642e+00   6.5388431e-01   2.2763397e-01   1.4051698e+00   1.3834060e+00   2.0722633e+00  -2.4009241e+00  -3.0733508e+00  -2.3256647e+00  -9.7625671e-01   6.3671675e-01   7.6244899e-01   1.9583620e+00   4.6059425e+00  -2.8723871e+00  -2.8105313e+00  -2.6468834e+00  -1.2949117e+00   6.3509115e-01   1.1086481e+00   1.1742783e+00   2.0436941e+00   2.0411835e+00   2.6435762e+00   2.8093770e+00   2.5875171e+00  -1.0251103e+00  -1.0531183e+00   6.8483623e-01   2.9087334e+00   3.6031876e+00
  -1.4416206e+00  -2.2269414e+00  -1.6761406e+00  -1.3834815e+00  -1.2524541e+00   6.1786018e-01   2.2380070e-01   1.5956854e+00   2.8333032e+00   2.8933055e+00  -2.7516086e+00  -2.0230418e+00   8.4063174e-03   2.7780215e-01   7.8290145e-01   1.9638543e+00  -1.4121098e+00  -2.8252252e-01   1.3005813e+00  -2.4765647e+00   3.2209580e+00  -1.7751053e+00  -1.2589819e+00  -1.2325312e+00  -8.9402177e-01  -8.8621219e-01   3.9360205e-01   5.8527386e-02   5.3366534e-01   7.5930206e-01   1.0953624e+00  -2.3322170e+00  -1.6723617e+00  -1.2289019e+00  -4.5282193e-01  -5.3305932e-01   9.1505168e-01   2.0926766e+00   2.6551852e+00  -2.9338088e+00  -1.9767657e+00  -2.1429265e+00  -2.9690130e-01  -3.1654365e+00   7.4244879e-01   1.8686036e-01   1.4675762e+00   1.1713016e+00   2.0759527e+00  -2.4288791e+00  -2.9306312e+00  -2.3819492e+00  -8.7328573e-01   5.8404331e-01   8.5911397e-01   1.9020718e+00   4.5762755e+00  -2.9284623e+00  -2.7675026e+00  -2.7109483e+00  -1.2409360e+00   5.8382879e-01   1.2114985e+00   1.0743274e+00   2.0549297e+00   2.0084598e+00   2.6558361e+00   2.8025214e+00   2.5729324e+00  -9.5733025e-01  -9.4376327e-01   6.9321106e-01   2.8761794e+00   3.5510289e+00
  -1.4190254e+00  -2.1530454e+00  -1.7061644e+00  -1.2496048e+00  -1.3070030e+00   7.1112876e-01   1.4714723e-01   1.5586573e+00   2.7643793e+00   2.8030910e+00  -2.8210316e+00  -1.9490740e+00  -7.2797130e-02   4.1081910e-01   6.7949866e-01   1.9759631e+00  -1.3467693e+00  -2.8727550e-01   1.2162690e+00  -2.4343402e+00   3.1386614e+00  -1.7352576e+00  -1.1241037e+00  -1.2708441e+00  -7.9116661e-01  -9.1410930e-01   4.5072608e-01  -9.7746691e-04   5.2162259e-01   6.8272453e-01   1.0517647e+00  -2.3347044e+00  -1.5622693e+00  -1.2447479e+00  -3.6594088e-01  -5.9707231e-01   9.4801479e-01   2.0675211e+00   2.5842390e+00  -2.9920146e+00  -1.9213676e+00  -2.1432123e+00  -1.6154314e-01  -3.2207093e+00   8.2752298e-01   1.4109605e-01   1.5166607e+00   9.4428771e-01   2.0609617e+00  -2.4456887e+00  -2.7649329e+00  -2.4179029e+00  -7.5489957e-01   5.3059893e-01   9.4862681e-01   1.8423870e+00   4.5266986e+00  -2.9654572e+00  -2.6988854e+00  -2.7594771e+00  -1.1715246e+00   5.3536116e-01   1.2941005e+00   9.6657394e-01   2.0406208e+00   1.9602053e+00   2.6534295e+00   2.7780886e+00   2.5365629e+00  -8.7399138e-01  -8.2448036e-01   6.8641483e-01   2.8231225e+00   3.4778609e+00
  -1.3891989e+00  -2.0780724e+00  -1.7261725e+00  -1.0961926e+00  -1.3592895e+00   7.9763023e-01   6.0287043e-02   1.5062682e+00   2.6806041e+00   2.6938709e+00  -2.8721629e+00  -1.8504711e+00  -1.3773688e-01   5.4790036e-01   5.7927088e-01   1.9673065e+00  -1.2641033e+00  -3.0207463e-01   1.1157699e+00  -2.3816029e+00   3.0371956e+00  -1.6776513e+00  -9.7101947e-01  -1.3018645e+00  -6.7723181e-01  -9.4565256e-01   4.9964265e-01  -7.1546987e-02   5.0347273e-01   5.9073226e-01   9.9304036e-01  -2.3226722e+00  -1.4312478e+00  -1.2516417e+00  -2.7140315e-01  -6.6101035e-01   9.7092924e-01   2.0266613e+00   2.4936003e+00  -3.0383833e+00  -1.8458620e+00  -2.1279083e+00  -1.7087952e-02  -3.2675034e+00   9.0862409e-01   9.1427728e-02   1.5529012e+00   7.0851473e-01   2.0281886e+00  -2.4522902e+00  -2.5812276e+00  -2.4327017e+00  -6.2168165e-01   4.7833006e-01   1.0317160e+00   1.7811582e+00   4.4595021e+00  -2.9823733e+00  -2.6051169e+00  -2.7911726e+00  -1.0864219e+00   4.9270014e-01   1.3563789e+00   8.5456673e-01   2.0027927e+00   1.8991473e+00   2.6374048e+00   2.7379424e+00   2.4805998e+00  -7.7855345e-01  -7.0006444e-01   6.6406546e-01   2.7512902e+00   3.3869332e+00
  -1.3524702e+00  -2.0035810e+00  -1.7373826e+00  -9.2793549e-01  -1.4096219e+00   8.7577133e-01  -3.5329417e-02   1.4397191e+00   2.5845144e+00   2.5682378e+00  -2.9037459e+00  -1.7294218e+00  -1.8359156e-01   6.8798899e-01   4.8493238e-01   1.9395686e+00  -1.1679257e+00  -3.2795174e-01   1.0008169e+00  -2.3196044e+00   2.9193004e+00  -1.6056046e+00  -8.0478508e-01  -1.3263772e+00  -5.5645521e-01  -9.8171480e-01   5.3829222e-01  -1.5274460e-01   4.7900103e-01   4.8500412e-01   9.2039900e-01  -2.2982771e+00  -1.2836990e+00  -1.2503849e+00  -1.7261149e-01  -7.2459180e-01   9.8351740e-01   1.9715219e+00   2.3851343e+00  -3.0734388e+00  -1.7524619e+00  -2.0984113e+00   1.3396149e-01  -3.3055656e+00   9.8523073e-01   3.8804397e-02   1.5769509e+00   4.6995037e-01   1.9789379e+00  -2.4495039e+00  -2.3845980e+00  -2.4259607e+00  -4.7469861e-01   4.2897927e-01   1.1091049e+00   1.7200740e+00   4.3775185e+00  -2.9786167e+00  -2.4872887e+00  -2.8051121e+00  -9.8587997e-01   4.5865576e-01   1.3986935e+00   7.4207835e-01   1.9440594e+00   1.8283859e+00   2.6093080e+00   2.6844256e+00   2.4078381e+00  -6.7466254e-01  -5.7541389e-01   6.2618684e-01   2.6626704e+00   3.2818859e+00
  -1.3091090e+00  -1.9306360e+00  -1.7409510e+00  -7.4997911e-01  -1.4583188e+00   9.4413510e-01  -1.3807234e-01   1.3605246e+00   2.4788069e+00   2.4290630e+00  -2.9147995e+00  -1.5887457e+00  -2.0803914e-01   8.2966277e-01   3.9883420e-01   1.8949329e+00  -1.0623069e+00  -3.6561415e-01   8.7350502e-01  -2.2495995e+00   2.7879953e+00  -1.5226300e+00  -6.3074884e-01  -1.3452792e+00  -4.3326915e-01  -1.0229730e+00   5.6486073e-01  -2.4385140e-01   4.4807431e-01   3.6756173e-01   8.3540919e-01  -2.2637532e+00  -1.1243835e+00  -1.2418637e+00  -7.3223921e-02  -7.8761617e-01   9.8570284e-01   1.9037386e+00   2.2610654e+00  -3.0977142e+00  -1.6439653e+00  -2.0563954e+00   2.8872815e-01  -3.3346370e+00   1.0567324e+00  -1.5963586e-02   1.5895649e+00   2.3422149e-01   1.9148969e+00  -2.4380291e+00  -2.1800345e+00  -2.3977492e+00  -3.1551835e-01   3.8402068e-01   1.1814169e+00   1.6606103e+00   4.2840773e+00  -2.9540151e+00  -2.3471344e+00  -2.8007765e+00  -8.7069699e-01   4.3570676e-01   1.4218187e+00   6.3296321e-01   1.8675279e+00   1.7512633e+00   2.5711238e+00   2.6202802e+00   2.3215696e+00  -5.6605450e-01  -4.5535949e-01   5.7324549e-01   2.5595314e+00   3.1666362e+00
  -1.2593659e+00  -1.8598545e+00  -1.7379533e+00  -5.6777893e-01  -1.5056765e+00   1.0014874e+00  -2.4613450e-01   1.2705133e+00   2.3662610e+00   2.2794690e+00  -2.9047132e+00  -1.4317801e+00  -2.0941995e-01   9.7114910e-01   3.2288851e-01   1.8359697e+00  -9.5144687e-01  -4.1540228e-01   7.3630668e-01  -2.1728544e+00   2.6465277e+00  -1.4323186e+00  -4.5438404e-01  -1.3595430e+00  -3.1216405e-01  -1.0698643e+00   5.7785060e-01  -3.4384917e-01   4.1069205e-01   2.4075307e-01   7.4001928e-01  -2.2213302e+00  -9.5825551e-01  -1.2270348e+00   2.2943875e-02  -8.4992288e-01   9.7761490e-01   1.8251456e+00   2.1239939e+00  -3.1117487e+00  -1.5236917e+00  -2.0037337e+00   4.4401898e-01  -3.3544338e+00   1.1223982e+00  -7.2192290e-02   1.5915372e+00   6.4749930e-03   1.8381004e+00  -2.4184637e+00  -1.9722735e+00  -2.3486009e+00  -1.4619647e-01   3.4461339e-01   1.2490955e+00   1.6039767e+00   4.1829419e+00  -2.9088285e+00  -2.1869893e+00  -2.7780733e+00  -7.4222360e-01   4.2587449e-01   1.4269148e+00   5.3098996e-01   1.7766821e+00   1.6712117e+00   2.5251891e+00   2.5485348e+00   2.2254469e+00  -4.5644988e-01  -3.4449146e-01   5.0617393e-01   2.4444327e+00   3.0452423e+00
  -1.2035115e+00  -1.7914943e+00  -1.7293735e+00  -3.8692280e-01  -1.5519367e+00   1.0467918e+00  -3.5754957e-01   1.1718167e+00   2.2496511e+00   2.1227885e+00  -2.8733193e+00  -1.2622414e+00  -1.8686613e-01   1.1103735e+00   2.5850598e-01   1.7655150e+00  -8.3953919e-01  -4.7725745e-01   5.9206233e-01  -2.0906650e+00   2.4983066e+00  -1.3382241e+00  -2.8110808e-01  -1.3701760e+00  -1.9753745e-01  -1.1225504e+00   5.7614604e-01  -4.5141753e-01   3.6703596e-01   1.0721568e-01   6.3655660e-01  -2.1731588e+00  -7.9028627e-01  -1.2069093e+00   1.1204246e-01  -9.1135033e-01   9.5959369e-01   1.7377505e+00   1.9768934e+00  -3.1160847e+00  -1.3953735e+00  -1.9424137e+00   5.9641675e-01  -3.3646389e+00   1.1813742e+00  -1.2930288e-01   1.5836586e+00  -2.0874109e-01   1.7508870e+00  -2.3913342e+00  -1.7656872e+00  -2.2795111e+00   3.0771893e-02   3.1157420e-01   1.3123496e+00   1.5510635e+00   4.0782145e+00  -2.8437504e+00  -2.0097209e+00  -2.7373520e+00  -6.0233327e-01   4.3060938e-01   1.4154870e+00   4.3965439e-01   1.6752547e+00   1.5915887e+00   2.4740854e+00   2.4723691e+00   2.1233262e+00  -3.4944102e-01  -2.4699148e-01   4.2637405e-01   2.3202184e+00   2.9217459e+00
  -1.1418696e+00  -1.7255745e+00  -1.7160983e+00  -2.1292641e-01  -1.5972597e+00   1.0792335e+00  -4.7022956e-01   1.0668378e+00   2.1316502e+00   1.9625096e+00  -2.8209417e+00  -1.0840695e+00  -1.4038580e-01   1.2450410e+00   2.0655189e-01   1.6865472e+00  -7.3062872e-01  -5.5070346e-01   4.4394035e-01  -2.0043771e+00   2.3468192e+00  -1.2437504e+00  -1.1609160e-01  -1.3781739e+00  -9.3533753e-02  -1.1808946e+00   5.5906934e-01  -5.6494718e-01   3.1751109e-01  -3.0182539e-02   5.2769781e-01  -2.1212537e+00  -6.2528520e-01  -1.1825334e+00   1.9033760e-01  -9.7169989e-01   9.3219388e-01   1.6436905e+00   1.8230798e+00  -3.1112659e+00  -1.2630007e+00  -1.8744554e+00   7.4240459e-01  -3.3649087e+00   1.2327054e+00  -1.8679594e-01   1.5666915e+00  -4.0757620e-01   1.6558421e+00  -2.3571355e+00  -1.5642290e+00  -2.1919267e+00   2.1253437e-01   2.8536976e-01   1.3711267e+00   1.5023931e+00   3.9742220e+00  -2.7599013e+00  -1.8186318e+00  -2.6794126e+00  -4.5335954e-01   4.5069916e-01   1.3893341e+00   3.6198646e-01   1.5670846e+00   1.5155074e+00   2.4205058e+00   2.3949573e+00   2.0190947e+00  -2.4837434e-01  -1.6647547e-01   3.3569646e-01   2.1899831e+00   2.8000083e+00
  -1.0748416e+00  -1.6620074e+00  -1.6989148e+00  -5.1008157e-02  -1.6417045e+00   1.0982502e+00  -5.8202102e-01   9.5820109e-01   2.0147352e+00   1.8021958e+00  -2.7484095e+00  -9.0126875e-01  -7.0892952e-02   1.3727458e+00   1.6732547e-01   1.6020682e+00  -6.2846693e-01  -6.3484349e-01   2.9536188e-01  -1.9154017e+00   2.1955345e+00  -1.1520429e+00   3.5932892e-02  -1.3844725e+00  -3.8801054e-03  -1.2444508e+00   5.2642414e-01  -6.8257108e-01   2.6277259e-01  -1.6842558e-01   4.1640518e-01  -2.0674455e+00  -4.6772414e-01  -1.1549651e+00   2.5437722e-01  -1.0307085e+00   8.9618364e-01   1.5451739e+00   1.6661482e+00  -3.0978272e+00  -1.1306306e+00  -1.8018353e+00   8.7851772e-01  -3.3548915e+00   1.2753873e+00  -2.4422499e-01   1.5413673e+00  -5.8695366e-01   1.5557281e+00  -2.3163652e+00  -1.3714244e+00  -2.0877149e+00   3.9599440e-01   2.6612771e-01   1.4251192e+00   1.4580876e+00   3.8753684e+00  -2.6588108e+00  -1.6173438e+00  -2.6055038e+00  -2.9800418e-01   4.8620961e-01   1.3504859e+00   3.0036730e-01   1.4559659e+00   1.4456746e+00   2.3671136e+00   2.3193050e+00   1.9164922e+00  -1.5623334e-01  -1.0585358e-01   2.3639277e-01   2.0570042e+00   2.6835411e+00
  -1.0029215e+00  -1.6007257e+00  -1.6785081e+00   9.4140624e-02  -1.6852153e+00   1.1035650e+00  -6.9077733e-01   8.4867564e-01   1.9010939e+00   1.6453853e+00  -2.6570338e+00  -7.1775242e-01   1.9820844e-02   1.4910993e+00   1.4056612e-01   1.5149898e+00  -5.3637102e-01  -7.2837516e-01   1.4989102e-01  -1.8252109e+00   2.0477907e+00  -1.0658873e+00   1.7085359e-01  -1.3898999e+00   6.8272029e-02  -1.3124710e+00   4.7852210e-01  -8.0221423e-01   2.0373306e-01  -3.0445298e-01   3.0582831e-01  -2.0133489e+00  -3.2157391e-01  -1.1252472e+00   3.0116645e-01  -1.0880340e+00   8.5253630e-01   1.4444090e+00   1.5098704e+00  -3.0762866e+00  -1.0021765e+00  -1.7264243e+00   1.0015111e+00  -3.3342598e+00   1.3084377e+00  -3.0117252e-01   1.5083965e+00  -7.4462279e-01   1.4533991e+00  -2.2695516e+00  -1.1903904e+00  -1.9691147e+00   5.7794670e-01   2.5366375e-01   1.4738014e+00   1.4178574e+00   3.7859627e+00  -2.5423900e+00  -1.4096694e+00  -2.5173033e+00  -1.3922461e-01   5.3646604e-01   1.3011314e+00   2.5637454e-01   1.3454939e+00   1.3842476e+00   2.3163921e+00   2.2480847e+00   1.8189372e+00  -7.5529779e-02  -6.7214216e-02   1.3104126e-01   1.9246443e+00   2.5753523e+00
  -9.2670321e-01  -1.5417829e+00  -1.6554604e+00   2.1857411e-01  -1.7276172e+00   1.0952200e+00  -7.9444205e-01   7.4107898e-01   1.7925452e+00   1.4954709e+00  -2.5485490e+00  -5.3720259e-01   1.2916959e-01   1.5978704e+00   1.2548773e-01   1.4280302e+00  -4.5709523e-01  -8.2962405e-01   1.1094415e-02  -1.7353145e+00   1.9066772e+00  -9.8762226e-01   2.8534192e-01  -1.3951323e+00   1.2049073e-01  -1.3839253e+00   4.1618908e-01  -9.2165994e-01   1.4154757e-01  -4.3527886e-01   1.9917468e-01  -1.9603405e+00  -1.9016349e-01  -1.0943757e+00   3.2833744e-01  -1.1432529e+00   8.0241180e-01   1.3435262e+00   1.3580622e+00  -3.0471323e+00  -8.8119936e-01  -1.6499389e+00   1.1085312e+00  -3.3027478e+00   1.3309840e+00  -3.5723149e-01   1.4684922e+00  -8.7918430e-01   1.3517024e+00  -2.2172731e+00  -1.0238571e+00  -1.8386656e+00   7.5522602e-01   2.4752126e-01   1.5164917e+00   1.3810217e+00   3.7100274e+00  -2.4128877e+00  -1.1994747e+00  -2.4168812e+00   1.9891271e-02   6.0008085e-01   1.2435395e+00   2.3067245e-01   1.2389158e+00   1.3327226e+00   2.2705006e+00   2.1834902e+00   1.7293694e+00  -8.2116342e-03  -5.1739088e-02   2.2447654e-02   1.7962257e+00   2.4778134e+00
  -8.4688020e-01  -1.4854134e+00  -1.6302482e+00   3.1928050e-01  -1.7686225e+00   1.0736002e+00  -8.9113653e-01   6.3816070e-01   1.6904790e+00   1.3555643e+00  -2.4250320e+00  -3.6295021e-01   2.5390660e-01   1.6911207e+00   1.2084059e-01   1.3436224e+00  -3.9272169e-01  -9.3659604e-01  -1.1762040e-01  -1.6472121e+00   1.7749127e+00  -9.1906596e-01   3.7698349e-01  -1.4006580e+00   1.5118128e-01  -1.4575417e+00   3.4074938e-01  -1.0386303e+00   7.7576032e-02  -5.5811889e-01   9.9556966e-02  -1.9095460e+00  -7.6067465e-02  -1.0632680e+00   3.3430027e-01  -1.1958731e+00   7.4712705e-01   1.2444976e+00   1.2144188e+00  -3.0108159e+00  -7.7072383e-01  -1.5739094e+00   1.1972763e+00  -3.2602015e+00   1.3423535e+00  -4.1199431e-01   1.4223963e+00  -9.9008680e-01   1.2533673e+00  -2.1601683e+00  -8.7417055e-01  -1.6991225e+00   9.2485773e-01   2.4701991e-01   1.5524332e+00   1.3465599e+00   3.6510917e+00  -2.2728368e+00  -9.9054468e-01  -2.3066405e+00   1.7625504e-01   6.7503082e-01   1.1799763e+00   2.2296208e-01   1.1389931e+00   1.2918641e+00   2.2311465e+00   2.1271166e+00   1.6501168e+00   4.4404885e-02  -5.9654841e-02  -8.6473832e-02   1.6748849e+00   2.3925628e+00
  -7.6424016e-01  -1.4320403e+00  -1.6032433e+00   3.9432369e-01  -1.8078460e+00   1.0394481e+00  -9.7924520e-01   5.4247670e-01   1.5958207e+00   1.2283576e+00  -2.2888088e+00  -1.9788016e-01   3.9029740e-01   1.7693294e+00   1.2499753e-01   1.2638363e+00  -3.4458046e-01  -1.0470477e+00  -2.3317593e-01  -1.5623276e+00   1.6547363e+00  -8.6146660e-01   4.4436742e-01  -1.4067540e+00   1.5966754e-01  -1.5318603e+00   2.5398610e-01  -1.1508773e+00   1.3325195e-02  -6.7051561e-01   9.8291516e-03  -1.8618366e+00   1.8970269e-02  -1.0327322e+00   3.1835912e-01  -1.2453578e+00   6.8811504e-01   1.1490648e+00   1.0823380e+00  -2.9677560e+00  -6.7309798e-01  -1.4996608e+00   1.2661329e+00  -3.2066292e+00   1.3421598e+00  -4.6505033e-01   1.3709046e+00  -1.0775929e+00   1.1608900e+00  -2.0989415e+00  -7.4326147e-01  -1.5533558e+00   1.0841978e+00   2.5130896e-01   1.5808849e+00   1.3131973e+00   3.6119905e+00  -2.1249842e+00  -7.8645350e-01  -2.1892387e+00   3.2690524e-01   7.5877903e-01   1.1126233e+00   2.3200001e-01   1.0478889e+00   1.2616836e+00   2.1994861e+00   2.0798855e+00   1.5828015e+00   8.1673305e-02  -9.0227623e-02  -1.9283201e-01   1.5634223e+00   2.3204542e+00
  -6.7965383e-01  -1.3822304e+00  -1.5747183e+00   4.4292443e-01  -1.8448304e+00   9.9386173e-01  -1.0574892e+00   4.5626258e-01   1.5090282e+00   1.1159947e+00  -2.1423617e+00  -4.4363029e-02   5.3431737e-01   1.8314935e+00   1.3605979e-01   1.1903175e+00  -3.1320584e-01  -1.1585730e+00  -3.3299089e-01  -1.4819315e+00   1.5478175e+00  -8.1547654e-01   4.8712620e-01  -1.4134773e+00   1.4622813e-01  -1.6053017e+00   1.5807783e-01  -1.2562781e+00  -4.9626000e-02  -7.7045239e-01  -6.7574777e-02  -1.8178315e+00   9.4072901e-02  -1.0034399e+00   2.8078138e-01  -1.2911607e+00   6.2687480e-01   1.0586789e+00   9.6474200e-01  -2.9183510e+00  -5.8990992e-01  -1.4283077e+00   1.3142742e+00  -3.1422542e+00   1.3303746e+00  -5.1599134e-01   1.3148879e+00  -1.1427153e+00   1.0764193e+00  -2.0343626e+00  -6.3257641e-01  -1.4042455e+00   1.2310528e+00   2.5942242e-01   1.6012137e+00   1.2795183e+00   3.5946807e+00  -1.9722089e+00  -5.9044624e-01  -2.0674904e+00   4.6912729e-01   8.4843289e-01   1.0435044e+00   2.5568818e-01   9.6709024e-01   1.2414755e+00   2.1760632e+00   2.0420181e+00   1.5282877e+00   1.0362100e-01  -1.4180458e-01  -2.9389442e-01   1.4641592e+00   2.2615563e+00
  -5.9406012e-01  -1.3366085e+00  -1.5448593e+00   4.6547252e-01  -1.8790811e+00   9.3827427e-01  -1.1249854e+00   3.8131741e-01   1.4301185e+00   1.0199632e+00  -1.9882490e+00   9.5785142e-02   6.8186009e-01   1.8771962e+00   1.5197592e-01   1.1242463e+00  -2.9833504e-01  -1.2687050e+00  -4.1512644e-01  -1.4070683e+00   1.4551936e+00  -7.8115785e-01   5.0592101e-01  -1.4206774e+00   1.1208111e-01  -1.6762482e+00   5.5513324e-02  -1.3529328e+00  -1.0971157e-01  -8.5644590e-01  -1.3078430e-01  -1.7779086e+00   1.4922481e-01  -9.7590959e-01   2.2280932e-01  -1.3327673e+00   5.6491477e-01   9.7445626e-01   8.6391354e-01  -2.8630076e+00  -5.2196425e-01  -1.3607579e+00   1.3417122e+00  -3.0675667e+00   1.3073770e+00  -5.6442451e-01   1.2553010e+00  -1.1871260e+00   1.0016554e+00  -1.9672671e+00  -5.4298454e-01  -1.2545808e+00   1.3637697e+00   2.7033356e-01   1.6129787e+00   1.2440962e+00   3.6000964e+00  -1.8174325e+00  -4.0533685e-01  -1.9442554e+00   6.0056156e-01   9.4092411e-01   9.7442222e-01   2.9122937e-01   8.9737094e-01   1.2299029e+00   2.1607939e+00   2.0130653e+00   1.4866794e+00   1.1091897e-01  -2.1190297e-01  -3.8721811e-01   1.3788183e+00   2.2152039e+00
  -5.0844714e-01  -1.2957451e+00  -1.5137862e+00   4.6346871e-01  -1.9101076e+00   8.7441597e-01  -1.1812808e+00   3.1890914e-01   1.3587270e+00   9.4102315e-01  -1.8290451e+00   2.2131619e-01   8.2894114e-01   1.9066400e+00   1.7066659e-01   1.0663225e+00  -2.9895192e-01  -1.3750237e+00  -4.7839856e-01  -1.3384962e+00   1.3772476e+00  -7.5801822e-01   5.0237290e-01  -1.4280246e+00   5.9314581e-02  -1.7431312e+00  -5.1013020e-02  -1.4392535e+00  -1.6546727e-01  -9.2760929e-01  -1.7860382e-01  -1.7422224e+00   1.8522421e-01  -9.5049724e-01   1.4660946e-01  -1.3697387e+00   5.0369385e-01   8.9716056e-01   7.8136787e-01  -2.8021811e+00  -4.6931496e-01  -1.2977199e+00   1.3492992e+00  -2.9833654e+00   1.2739739e+00  -6.0998877e-01   1.1931829e+00  -1.2130390e+00   9.3777213e-01  -1.8985512e+00  -4.7468262e-01  -1.1069680e+00   1.4812905e+00   2.8300688e-01   1.6160019e+00   1.2056300e+00   3.6280638e+00  -1.6635220e+00  -2.3342713e-01  -1.8223201e+00   7.1929601e-01   1.0331942e+00   9.0691510e-01   3.3533636e-01   8.3880678e-01   1.2251367e+00   2.1530019e+00   1.9919941e+00   1.4573689e+00   1.0481918e-01  -2.9734537e-01  -4.7076568e-01   1.3084400e+00   2.1801011e+00
  -4.2383090e-01  -1.2600465e+00  -1.4815835e+00   4.3940046e-01  -1.9374666e+00   8.0425587e-01  -1.2263627e+00   2.6971188e-01   1.2941922e+00   8.7917986e-01  -1.6673013e+00   3.3153751e-01   9.7188338e-01   1.9206393e+00   1.9014699e-01   1.0167767e+00  -3.1337530e-01  -1.4752716e+00  -5.2244548e-01  -1.2766546e+00   1.3137251e+00  -7.4507848e-01   4.7894126e-01  -1.4350580e+00  -9.2353522e-03  -1.8045214e+00  -1.5872029e-01  -1.5140432e+00  -2.1561608e-01  -9.8367969e-01  -2.1058092e-01  -1.7107296e+00   2.0359668e-01  -9.2740062e-01   5.5160016e-02  -1.4017513e+00   4.4456389e-01   8.2720527e-01   7.1776995e-01  -2.7364237e+00  -4.3134290e-01  -1.2397142e+00   1.3386769e+00  -2.8907850e+00   1.2313907e+00  -6.5237383e-01   1.1296441e+00  -1.2230757e+00   8.8537105e-01  -1.8291639e+00  -4.2712516e-01  -9.6375588e-01   1.5831688e+00   2.9644668e-01   1.6104181e+00   1.1630733e+00   3.6772833e+00  -1.5131953e+00  -7.6450556e-02  -1.7042823e+00   8.2393947e-01   1.1223691e+00   8.4222921e-01   3.8447681e-01   7.9083898e-01   1.2250315e+00   2.1515041e+00   1.9773216e+00   1.4391322e+00   8.7062895e-02  -3.9443538e-01  -5.4299859e-01   1.2533441e+00   2.1544681e+00
  -3.4123109e-01  -1.2296693e+00  -1.4483361e+00   3.9656158e-01  -1.9608058e+00   7.2992744e-01  -1.2606418e+00   2.3378126e-01   1.2356594e+00   8.3370836e-01  -1.5055237e+00   4.2627813e-01   1.1074727e+00   1.9205742e+00   2.0863928e-01   9.7541042e-01  -3.3938713e-01  -1.5674624e+00  -5.4774259e-01  -1.2216651e+00   1.2637937e+00  -7.4096762e-01   4.3875937e-01  -1.4412463e+00  -9.0152485e-02  -1.8592135e+00  -2.6486818e-01  -1.5765548e+00  -2.5914340e-01  -1.0250076e+00  -2.2702382e-01  -1.6832217e+00   2.0647396e-01  -9.0667348e-01  -4.7918660e-02  -1.4286306e+00   3.8871796e-01   7.6468100e-01   6.7290969e-01  -2.6664340e+00  -4.0686445e-01  -1.1870841e+00   1.3121736e+00  -2.7913065e+00   1.1812272e+00  -6.9133596e-01   1.0658434e+00  -1.2201159e+00   8.4447350e-01  -1.7600945e+00  -3.9900584e-01  -8.2698308e-01   1.6695450e+00   3.0974101e-01   1.5967010e+00   1.1157434e+00   3.7453952e+00  -1.3689325e+00   6.4455526e-02  -1.5924454e+00   9.1367133e-01   1.2059094e+00   7.8131260e-01   4.3513204e-01   7.5238504e-01   1.2273251e+00   2.1547380e+00   1.9672845e+00   1.4302647e+00   5.9765833e-02  -4.9916397e-01  -6.0294042e-01   1.2131404e+00   2.1362174e+00
  -2.6164407e-01  -1.2044797e+00  -1.4141679e+00   3.3882951e-01  -1.9799003e+00   6.5364015e-01  -1.2849071e+00   2.1057178e-01   1.1821939e+00   8.0322885e-01  -1.3461587e+00   5.0583761e-01   1.2330768e+00   1.9083076e+00   2.2466716e-01   9.4166374e-01  -3.7439213e-01  -1.6499806e+00  -5.5556137e-01  -1.1733637e+00   1.2261397e+00  -7.4403924e-01   3.8543465e-01  -1.4460549e+00  -1.7964477e-01  -1.9062990e+00  -3.6688537e-01  -1.6265262e+00  -2.9535586e-01  -1.0525088e+00  -2.2896556e-01  -1.6593639e+00   1.9644397e-01  -8.8824922e-01  -1.5857888e-01  -1.4503715e+00   3.3714750e-01   7.0940238e-01   6.4573907e-01  -2.5931005e+00  -3.9425797e-01  -1.1400044e+00   1.2726605e+00  -2.6867387e+00   1.1253837e+00  -7.2671038e-01   1.0029549e+00  -1.2071433e+00   8.1455540e-01  -1.6923507e+00  -3.8830591e-01  -6.9834626e-01   1.7410894e+00   3.2210040e-01   1.5756622e+00   1.0634014e+00   3.8291230e+00  -1.2328989e+00   1.8874710e-01  -1.4887316e+00   9.8826366e-01   1.2817282e+00   7.2482651e-01   4.8404750e-01   7.2198689e-01   1.2298446e+00   2.1609259e+00   1.9600263e+00   1.4287472e+00   2.5286285e-02  -6.0743416e-01  -6.5020633e-01   1.1867923e+00   2.1231485e+00
  -1.8601340e-01  -1.1840640e+00  -1.3792782e+00   2.7041655e-01  -1.9946803e+00   5.7758224e-01  -1.3002603e+00   1.9899542e-01   1.1328927e+00   7.8582954e-01  -1.1915767e+00   5.7092332e-01   1.3467215e+00   1.8860723e+00   2.3712682e-01   9.1470372e-01  -4.1559765e-01  -1.7216623e+00  -5.4787606e-01  -1.1313615e+00   1.1990948e+00  -7.5250131e-01   3.2282802e-01  -1.4490150e+00  -2.7377022e-01  -1.9452219e+00  -4.6249053e-01  -1.6641891e+00  -3.2391909e-01  -1.0675825e+00  -2.1807722e-01  -1.6387373e+00   1.7637941e-01  -8.7197173e-01  -2.7259177e-01  -1.4671459e+00   2.9061097e-01   6.6097080e-01   6.3447010e-01  -2.5175260e+00  -3.9159719e-01  -1.0984929e+00   1.2233719e+00  -2.5791742e+00   1.0659622e+00  -7.5841690e-01   9.4212693e-01  -1.1870937e+00   7.9462081e-01  -1.6269299e+00  -3.9241252e-01  -5.7918775e-01   1.7989126e+00   3.3288985e-01   1.5484215e+00   1.0062956e+00   3.9244903e+00  -1.1068844e+00   2.9644018e-01  -1.3946204e+00   1.0480702e+00   1.3482715e+00   6.7317283e-01   5.2845209e-01   6.9798189e-01   1.2306973e+00   2.1682516e+00   1.9537852e+00   1.4324259e+00  -1.3916552e-02  -7.1528793e-01  -6.8499548e-01   1.1727219e+00   2.1131390e+00
  -1.1519864e-01  -1.1677890e+00  -1.3439702e+00   1.9561208e-01  -2.0052457e+00   5.0382025e-01  -1.3080309e+00   1.9751682e-01   1.0869829e+00   7.7922518e-01  -1.0440426e+00   6.2258036e-01   1.4471243e+00   1.8563342e+00   2.4532897e-01   8.9352692e-01  -4.6020039e-01  -1.7818500e+00  -5.2722287e-01  -1.0951228e+00   1.1807797e+00  -7.6454806e-01   2.5482616e-01  -1.4497848e+00  -3.6866927e-01  -1.9758095e+00  -5.4979783e-01  -1.6902465e+00  -3.4487143e-01  -1.0720022e+00  -1.9653773e-01  -1.6208847e+00   1.4925498e-01  -8.5762929e-01  -3.8580536e-01  -1.4792944e+00   2.4961545e-01   6.1884469e-01   6.3672460e-01  -2.4410291e+00  -3.9678469e-01  -1.0624230e+00   1.1677052e+00  -2.4709163e+00   1.0051460e+00  -7.8645938e-01   8.8443679e-01  -1.1627155e+00   7.8330792e-01  -1.5647826e+00  -4.0829723e-01  -4.7049879e-01   1.8444565e+00   3.4165264e-01   1.5163532e+00   9.4516332e-01   4.0270920e+00  -9.9226206e-01   3.8804946e-01  -1.3111147e+00   1.0939811e+00   1.4045611e+00   6.2653226e-01   5.6622816e-01   6.7867858e-01   1.2284288e+00   2.1750405e+00   1.9470584e+00   1.4391932e+00  -5.5426113e-02  -8.1911969e-01  -7.0804858e-01   1.1689514e+00   2.1043188e+00
  -4.9944009e-02  -1.1548940e+00  -1.3086661e+00   1.1853290e-01  -2.0118659e+00   4.3420271e-01  -1.3096820e+00   2.0427676e-01   1.0438980e+00   7.8093744e-01  -9.0566730e-01   6.6211880e-01   1.5336852e+00   1.8216436e+00   2.4900969e-01   8.7706471e-01  -5.0556456e-01  -1.8304160e+00  -4.9652424e-01  -1.0640446e+00   1.1692542e+00  -7.7848464e-01   1.8512220e-01  -1.4481954e+00  -4.6078559e-01  -1.9982774e+00  -6.2739884e-01  -1.7058207e+00  -3.5861125e-01  -1.0677889e+00  -1.6687080e-01  -1.6053521e+00   1.1796523e-01  -8.4498876e-01  -4.9439489e-01  -1.4873048e+00   2.1441214e-01   5.8241100e-01   6.4972395e-01  -2.3651138e+00  -4.0768098e-01  -1.0315416e+00   1.1090131e+00  -2.3643785e+00   9.4507331e-01  -8.1091856e-01   8.3084393e-01  -1.1364480e+00   7.7901757e-01  -1.5067715e+00  -4.3273305e-01  -3.7293219e-01   1.8793722e+00   3.4812394e-01   1.4810078e+00   8.8119126e-01   4.1323962e+00  -8.8996732e-01   4.6450514e-01  -1.2387359e+00   1.1273423e+00   1.4502030e+00   5.8490933e-01   5.9601796e-01   6.6251946e-01   1.2221321e+00   2.1799166e+00   1.9387312e+00   1.4471502e+00  -9.7004543e-02  -9.1585981e-01  -7.2057288e-01   1.1732663e+00   2.0952091e+00
   9.1512424e-03  -1.1445975e+00  -1.2739040e+00   4.2898468e-02  -2.0149657e+00   3.7027457e-01  -1.3067137e+00   2.1723351e-01   1.0033232e+00   7.8848064e-01  -7.7833861e-01   6.9103974e-01   1.6064397e+00   1.7844828e+00   2.4830986e-01   8.6428076e-01  -5.4937762e-01  -1.8677510e+00  -4.5889142e-01  -1.0375275e+00   1.1626577e+00  -7.9283214e-01   1.1701986e-01  -1.4442782e+00  -5.4705870e-01  -2.0132045e+00  -6.9441468e-01  -1.7123754e+00  -3.6585927e-01  -1.0570761e+00  -1.3176325e-01  -1.5917280e+00   8.5156344e-02  -8.3382559e-01  -5.9508485e-01  -1.4917777e+00   1.8500526e-01   5.5104905e-01   6.7050016e-01  -2.2914032e+00  -4.2222542e-01  -1.0054921e+00   1.0504063e+00  -2.2619647e+00   8.8770902e-01  -8.3194107e-01   7.8214484e-01  -1.1103291e+00   7.8005033e-01  -1.4536285e+00  -4.6252376e-01  -2.8682083e-01   1.9053981e+00   3.5223314e-01   1.4440189e+00   8.1593388e-01   4.2360569e+00  -8.0049497e-01   5.2705520e-01  -1.1775450e+00   1.1498463e+00   1.4853630e+00   5.4817944e-01   6.1725855e-01   6.4821344e-01   1.2114974e+00   2.1819225e+00   1.9281555e+00   1.4547392e+00  -1.3671190e-01  -1.0031149e+00  -7.2414017e-01   1.1833846e+00   2.0848127e+00
   6.1658109e-02  -1.1361939e+00  -1.2403168e+00  -2.8154930e-02  -2.0150975e+00   3.1321020e-01  -1.3005727e+00   2.3430938e-01   9.6520463e-01   7.9953370e-01  -6.6363635e-01   7.1096263e-01   1.6659771e+00   1.7471237e+00   2.4372453e-01   8.5425011e-01  -5.8977117e-01  -1.8947171e+00  -4.1742118e-01  -1.0150278e+00   1.1593283e+00  -8.0640575e-01   5.3274760e-02  -1.4382685e+00  -6.2507375e-01  -2.0214831e+00  -7.5051274e-01  -1.7116157e+00  -3.6759727e-01  -1.0419777e+00  -9.3879720e-02  -1.5796737e+00   5.3085858e-02  -8.2394757e-01  -6.8532427e-01  -1.4933864e+00   1.6117366e-01   5.2418128e-01   6.9610975e-01  -2.2215478e+00  -4.3854510e-01  -9.8384341e-01   9.9457828e-01  -2.1659369e+00   8.3473096e-01  -8.4972569e-01   7.3893509e-01  -1.0859361e+00   7.8473882e-01  -1.4059200e+00  -4.9471801e-01  -2.1219929e-01   1.9242464e+00   3.5409246e-01   1.4070007e+00   7.5119541e-01   4.3341943e+00  -7.2391465e-01   5.7716218e-01  -1.1271871e+00   1.1633997e+00   1.5107110e+00   5.1613317e-01   6.3014404e-01   6.3482396e-01   1.1967966e+00   2.1805876e+00   1.9151716e+00   1.4608301e+00  -1.7299960e-01  -1.0792534e+00  -7.2056582e-01   1.1971169e+00   2.0726507e+00
   1.0733644e-01  -1.1291241e+00  -1.2085904e+00  -9.2208585e-02  -2.0129028e+00   2.6377031e-01  -1.2925728e+00   2.5353056e-01   9.2972317e-01   8.1208339e-01  -5.6274066e-01   7.2355315e-01   1.7133347e+00   1.7115073e+00   2.3602697e-01   8.4621402e-01  -6.2539718e-01  -1.9125671e+00  -3.7500259e-01  -9.9608323e-01   1.1578915e+00  -8.1835923e-01  -4.0163013e-03  -1.4305834e+00  -6.9315705e-01  -2.0242441e+00  -7.9588738e-01  -1.7053723e+00  -3.6498815e-01  -1.0244666e+00  -5.5688939e-02  -1.5689414e+00   2.3521641e-02  -8.1520906e-01  -7.6340047e-01  -1.4928307e+00   1.4250353e-01   5.0130507e-01   7.2383073e-01  -2.1571062e+00  -4.5504603e-01  -9.6612063e-01   9.4367233e-01  -2.0782772e+00   7.8743818e-01  -8.6451033e-01   7.0158008e-01  -1.0643639e+00   7.9156318e-01  -1.3640190e+00  -5.2678421e-01  -1.4882739e-01   1.9375088e+00   3.5397282e-01   1.3714467e+00   6.8888297e-01   4.4236342e+00  -6.5990123e-01   6.1640450e-01  -1.0869531e+00   1.1699846e+00   1.5273407e+00   4.8851412e-01   6.3552192e-01   6.2180558e-01   1.1788068e+00   2.1759354e+00   1.9000744e+00   1.4647599e+00  -2.0477006e-01  -1.1434330e+00  -7.1177694e-01   1.2125047e+00   2.0587406e+00
   1.4614535e-01  -1.1230089e+00  -1.1794078e+00  -1.4763571e-01  -2.0090662e+00   2.2228701e-01  -1.2838370e+00   2.7314834e-01   8.9723332e-01   8.2452614e-01  -4.7634821e-01   7.3045231e-01   1.7498723e+00   1.6791522e+00   2.2617347e-01   8.3960546e-01  -6.5545594e-01  -1.9228360e+00  -3.3414876e-01  -9.8031687e-01   1.1573097e+00  -8.2819449e-01  -5.3471158e-02  -1.4217798e+00  -7.5041085e-01  -2.0227647e+00  -8.3120399e-01  -1.6954798e+00  -3.5928317e-01  -1.0062740e+00  -1.9315342e-02  -1.5593801e+00  -2.3115897e-03  -8.0751555e-01  -8.2848173e-01  -1.4907931e+00   1.2843009e-01   4.8200495e-01   7.5132597e-01  -2.0994218e+00  -4.7047951e-01  -9.5183640e-01   8.9919633e-01  -2.0005649e+00   7.4669123e-01  -8.7655937e-01   6.7020071e-01  -1.0462398e+00   7.9923905e-01  -1.3280932e+00  -5.5673098e-01  -9.6216450e-02   1.9465854e+00   3.5226733e-01   1.3386361e+00   6.3084275e-01   4.5020739e+00  -6.0777920e-01   6.4638824e-01  -1.0558558e+00   1.1715227e+00   1.5366616e+00   4.6504626e-01   6.3473541e-01   6.0898788e-01   1.1586806e+00   2.1684319e+00   1.8835285e+00   1.4663175e+00  -2.3139798e-01  -1.1955681e+00  -6.9967966e-01   1.2279239e+00   2.0435199e+00
   1.7824417e-01  -1.1176445e+00  -1.1533828e+00  -1.9361215e-01  -2.0042654e+00   1.8867857e-01  -1.2752572e+00   2.9173324e-01   8.6817811e-01   8.3572046e-01  -4.0461072e-01   7.3320762e-01   1.7771420e+00   1.6511033e+00   2.1519721e-01   8.3404688e-01  -6.7967530e-01  -1.9272140e+00  -2.9686614e-01  -9.6741941e-01   1.1568937e+00  -8.3573677e-01  -9.4420993e-02  -1.4124926e+00  -7.9668602e-01  -2.0183671e+00  -8.5751196e-01  -1.6836591e+00  -3.5172411e-01  -9.8881390e-01   1.3573005e-02  -1.5509265e+00  -2.3735502e-02  -8.0081835e-01  -8.8058629e-01  -1.4878969e+00   1.1828583e-01   4.6594579e-01   7.7676008e-01  -2.0495017e+00  -4.8397820e-01  -9.4051703e-01   8.6199532e-01  -1.9338701e+00   7.1288917e-01  -8.8615455e-01   6.4467362e-01  -1.0317714e+00   8.0677287e-01  -1.2981051e+00  -5.8316400e-01  -5.3658136e-02   1.9526445e+00   3.4944544e-01   1.3095615e+00   5.7869402e-01   4.5681631e+00  -5.6657716e-01   6.6867492e-01  -1.0327110e+00   1.1697590e+00   1.5402741e+00   4.4545017e-01   6.2943051e-01   5.9651134e-01   1.1377801e+00   2.1588821e+00   1.8664443e+00   1.4656827e+00  -2.5271188e-01  -1.2362416e+00  -6.8603422e-01   1.2421506e+00   2.0277294e+00
   2.0398338e-01  -1.1129663e+00  -1.1309944e+00  -2.3006454e-01  -1.9991250e+00   1.6249305e-01  -1.2674777e+00   3.0823478e-01   8.4298992e-01   8.4498852e-01  -3.4710986e-01   7.3320889e-01   1.7967636e+00   1.6279207e+00   2.0410029e-01   8.2932430e-01  -6.9824636e-01  -1.9274093e+00  -2.6457066e-01  -9.5712137e-01   1.1562736e+00  -8.4108281e-01  -1.2685499e-01  -1.4033646e+00  -8.3249790e-01  -2.0123152e+00  -8.7613225e-01  -1.6714102e+00  -3.4344900e-01  -9.7313637e-01   4.1832208e-02  -1.5435831e+00  -4.0573612e-02  -7.9510069e-01  -9.2048234e-01  -1.4846742e+00   1.1135198e-01   4.5285112e-01   7.9886168e-01  -2.0079243e+00  -4.9505717e-01  -9.3172139e-01   8.3228022e-01  -1.8786864e+00   6.8598610e-01  -8.9358777e-01   6.2464946e-01  -1.0208224e+00   8.1348204e-01  -1.2738258e+00  -6.0528159e-01  -2.0256989e-02   1.9566088e+00   3.4600139e-01   1.2848771e+00   5.3367877e-01   4.6215036e+00  -5.3509349e-01   6.8472731e-01  -1.0162241e+00   1.1661730e+00   1.5398324e+00   4.2944625e-01   6.2134957e-01   5.8472782e-01   1.1174932e+00   2.1482880e+00   1.8498308e+00   1.4633269e+00  -2.6893878e-01  -1.2665737e+00  -6.7234826e-01   1.2543812e+00   2.0122641e+00
   2.2388568e-01  -1.1089935e+00  -1.1125292e+00  -2.5756269e-01  -1.9941715e+00   1.4297686e-01  -1.2609001e+00   3.2200403e-01   8.2199092e-01   8.5207189e-01  -3.0287843e-01   7.3163308e-01   1.8103136e+00   1.6097098e+00   1.9375437e-01   8.2534439e-01  -7.1172558e-01  -1.9250168e+00  -2.3805671e-01  -9.4916253e-01   1.1553414e+00  -8.4452777e-01  -1.5131838e-01  -1.3949747e+00  -8.5889464e-01  -2.0057211e+00  -8.8853144e-01  -1.6599292e+00  -3.3541071e-01  -9.5991217e-01   6.4862163e-02  -1.5373864e+00  -5.3066823e-02  -7.9035889e-01  -9.4953030e-01  -1.4815430e+00   1.0690972e-01   4.4247223e-01   8.1693006e-01  -1.9747858e+00  -5.0358044e-01  -9.2505025e-01   8.0970878e-01  -1.8349033e+00   6.6554356e-01  -8.9915597e-01   6.0958690e-01  -1.0130041e+00   8.1898225e-01  -1.2548571e+00  -6.2281763e-01   5.0331213e-03   1.9591668e+00   3.4240229e-01   1.2648781e+00   4.9654455e-01   4.6625598e+00  -5.1196860e-01   6.9587184e-01  -1.0050747e+00   1.1619242e+00   1.5369052e+00   4.1674716e-01   6.1213351e-01   5.7408131e-01   1.0990563e+00   2.1376892e+00   1.8346432e+00   1.4598890e+00  -2.8061899e-01  -1.2880600e+00  -6.5979641e-01   1.2642131e+00   1.9980164e+00
   2.3861775e-01  -1.1057694e+00  -1.0980416e+00  -2.7716813e-01  -1.9898021e+00   1.2916201e-01  -1.2557044e+00   3.3277908e-01   8.0530885e-01   8.5704931e-01  -2.7047095e-01   7.2940400e-01   1.8192403e+00   1.5961886e+00   1.8482004e-01   8.2208368e-01  -7.2091511e-01  -1.9214035e+00  -2.1751984e-01  -9.4326756e-01   1.1541710e+00  -8.4648350e-01  -1.6877554e-01  -1.3877732e+00  -8.7729302e-01  -1.9994686e+00  -8.9619234e-01  -1.6500543e+00  -3.2831666e-01  -9.4944689e-01   8.2578290e-02  -1.5323696e+00  -6.1760899e-02  -7.8658065e-01  -9.6948561e-01  -1.4787944e+00   1.0428709e-01   4.3455604e-01   8.3078852e-01  -1.9496948e+00  -5.0969723e-01  -9.2014721e-01   7.9350737e-01  -1.8018322e+00   6.5081397e-01  -9.0315709e-01   5.9880057e-01  -1.0077743e+00   8.2314744e-01  -1.2406580e+00  -6.3594547e-01   2.3367779e-02   1.9608035e+00   3.3904108e-01   1.2495108e+00   4.6747765e-01   4.6925047e+00  -4.9576244e-01   7.0327583e-01  -9.9799416e-01   1.1578336e+00   1.5328528e+00   4.0704313e-01   6.0315516e-01   5.6498751e-01   1.0834049e+00   2.1280079e+00   1.8216470e+00   1.4560471e+00  -2.8850097e-01  -1.3023947e+00  -6.4917204e-01   1.2715913e+00   1.9857327e+00
   2.4895360e-01  -1.1033117e+00  -1.0873394e+00  -2.9025577e-01  -1.9862636e+00   1.1996414e-01  -1.2518859e+00   3.4063663e-01   7.9282235e-01   8.6023204e-01  -2.4808113e-01   7.2717379e-01   1.8248037e+00   1.5867794e+00   1.7769461e-01   8.1953894e-01  -7.2673626e-01  -1.9176225e+00  -2.0263023e-01  -9.3913318e-01   1.1529315e+00  -8.4739656e-01  -1.8045318e-01  -1.3820357e+00  -8.8929923e-01  -1.9941649e+00  -9.0049542e-01  -1.6422464e+00  -3.2259689e-01  -9.4172330e-01   9.5339411e-02  -1.5285277e+00  -6.7380971e-02  -7.8372629e-01  -9.8228468e-01  -1.4765938e+00   1.0289757e-01   4.2881851e-01   8.4069448e-01  -1.9318256e+00  -5.1375718e-01  -9.1669269e-01   7.8261762e-01  -1.7782832e+00   6.4084421e-01  -9.0588529e-01   5.9151928e-01  -1.0045316e+00   8.2605069e-01  -1.2305758e+00  -6.4516027e-01   3.5964899e-02   1.9618423e+00   3.3620035e-01   1.2384123e+00   4.4609787e-01   4.7130134e+00  -4.8503394e-01   7.0793616e-01  -9.9383451e-01   1.1543997e+00   1.5287294e+00   3.9998596e-01   5.9540223e-01   5.5773227e-01   1.0710737e+00   2.1199246e+00   1.8113150e+00   1.4523998e+00  -2.9342894e-01  -1.3112980e+00  -6.4087750e-01   1.2767278e+00   1.9758989e+00
   2.5573077e-01  -1.1015836e+00  -1.0800007e+00  -2.9832734e-01  -1.9836502e+00   1.1428177e-01  -1.2493003e+00   3.4591620e-01   7.8414689e-01   8.6205100e-01  -2.3369582e-01   7.2532969e-01   1.8280450e+00   1.5807201e+00   1.7249558e-01   8.1768720e-01  -7.3011060e-01  -1.9143694e+00  -1.9264979e-01  -9.3643005e-01   1.1518057e+00  -8.4767861e-01  -1.8767978e-01  -1.3778401e+00  -8.9653398e-01  -1.9901235e+00  -9.0262331e-01  -1.6366113e+00  -3.1840510e-01  -9.3646629e-01   1.0384018e-01  -1.5257921e+00  -7.0708693e-02  -7.8171552e-01  -9.8983819e-01  -1.4749918e+00   1.0226680e-01   4.2493083e-01   8.4721785e-01  -1.9200185e+00  -5.1621671e-01  -9.1439552e-01   7.7585249e-01  -1.7626916e+00   6.3458906e-01  -9.0762449e-01   5.8694874e-01  -1.0026958e+00   8.2789497e-01  -1.2238814e+00  -6.5115554e-01   4.4051274e-02   1.9624893e+00   3.3403190e-01   1.2309771e+00   4.3152215e-01   4.7260330e+00  -4.7841729e-01   7.1067690e-01  -9.9162168e-01   1.1518391e+00   1.5252297e+00   3.9517890e-01   5.8942239e-01   5.5240451e-01   1.0621585e+00   2.1137979e+00   1.8037746e+00   1.4493754e+00  -2.9623668e-01  -1.3163644e+00  -6.3495345e-01   1.2800084e+00   1.9686768e+00
   2.5979995e-01  -1.1004866e+00  -1.0754239e+00  -3.0283840e-01  -1.9819171e+00   1.1108727e-01  -1.2477152e+00   3.4912627e-01   7.7866720e-01   8.6295383e-01  -2.2526997e-01   7.2402762e-01   1.8297793e+00   1.5771763e+00   1.6908412e-01   8.1646203e-01  -7.3186196e-01  -1.9119846e+00  -1.8658033e-01  -9.3481679e-01   1.1509279e+00  -8.4765555e-01  -1.9173847e-01  -1.3750753e+00  -9.0048088e-01  -1.9873854e+00  -9.0349878e-01  -1.6329568e+00  -3.1565357e-01  -9.3322552e-01   1.0897928e-01  -1.5240215e+00  -7.2477251e-02  -7.8042389e-01  -9.9385614e-01  -1.4739458e+00   1.0204479e-01   4.2252212e-01   8.5110478e-01  -1.9129225e+00  -5.1755006e-01  -9.1298581e-01   7.7204131e-01  -1.7532825e+00   6.3102053e-01  -9.0863962e-01   5.8433275e-01  -1.0017674e+00   8.2894461e-01  -1.2198103e+00  -6.5470565e-01   4.8802920e-02   1.9628747e+00   3.3255653e-01   1.2264461e+00   4.2249333e-01   4.7335489e+00  -4.7469012e-01   7.1215307e-01  -9.9058874e-01   1.1501497e+00   1.5226853e+00   3.9217942e-01   5.8533775e-01   5.4887562e-01   1.0563510e+00   2.1096478e+00   1.7988166e+00   1.4471862e+00  -2.9766030e-01  -1.3189466e+00  -6.3114585e-01   1.2818963e+00   1.9639014e+00
   2.6196973e-01  -1.0998771e+00  -1.0729055e+00  -3.0505813e-01  -1.9809132e+00   1.0949991e-01  -1.2468595e+00   3.5084288e-01   7.7561616e-01   8.6332553e-01  -2.2090253e-01   7.2324776e-01   1.8306085e+00   1.5753475e+00   1.6712717e-01   8.1574928e-01  -7.3265035e-01  -1.9105042e+00  -1.8332754e-01  -9.3396462e-01   1.1503500e+00  -8.4754325e-01  -1.9374856e-01  -1.3734806e+00  -9.0237416e-01  -1.9857760e+00  -9.0376384e-01  -1.6308847e+00  -3.1407852e-01  -9.3146719e-01   1.1171808e-01  -1.5230126e+00  -7.3295958e-02  -7.7969129e-01  -9.9572552e-01  -1.4733493e+00   1.0200242e-01   4.2120041e-01   8.5314183e-01  -1.9091568e+00  -5.1817818e-01  -9.1221346e-01   7.7014940e-01  -1.7482601e+00   6.2922232e-01  -9.0916557e-01   5.8300709e-01  -1.0013611e+00   8.2946532e-01  -1.2176120e+00  -6.5656508e-01   5.1282183e-02   1.9630855e+00   3.3168485e-01   1.2240076e+00   4.1756185e-01   4.7373817e+00  -4.7282834e-01   7.1286004e-01  -9.9018575e-01   1.1491841e+00   1.5211151e+00   3.9051949e-01   5.8292394e-01   5.4682999e-01   1.0530395e+00   2.1072026e+00   1.7959639e+00   1.4458294e+00  -2.9828079e-01  -1.3200873e+00  -6.2900366e-01   1.2828484e+00   1.9611403e+00
   2.6294911e-01  -1.0995940e+00  -1.0717398e+00  -3.0597749e-01  -1.9804282e+00   1.0883372e-01  -1.2464710e+00   3.5161424e-01   7.7418870e-01   8.6344296e-01  -2.1899018e-01   7.2286522e-01   1.8309473e+00   1.5745519e+00   1.6619007e-01   8.1540233e-01  -7.3294383e-01  -1.9097530e+00  -1.8186070e-01  -9.3358457e-01   1.1500411e+00  -8.4745044e-01  -1.9458775e-01  -1.3727125e+00  -9.0313763e-01  -1.9849908e+00  -9.0380049e-01  -1.6299034e+00  -3.1332696e-01  -9.3066537e-01   1.1294677e-01  -1.5225306e+00  -7.3611320e-02  -7.7934212e-01  -9.9645215e-01  -1.4730651e+00   1.0201357e-01   4.2058879e-01   8.5403937e-01  -1.9074727e+00  -5.1842392e-01  -9.1185427e-01   7.6935816e-01  -1.7459979e+00   6.2845755e-01  -9.0939629e-01   5.8243900e-01  -1.0012146e+00   8.2968080e-01  -1.2166080e+00  -6.5738773e-01   5.2377636e-02   1.9631848e+00   3.3125728e-01   1.2229020e+00   4.1529623e-01   4.7390316e+00  -4.7204071e-01   7.1314758e-01  -9.9006468e-01   1.1487255e+00   1.5203221e+00   3.8974407e-01   5.8174211e-01   5.4584026e-01   1.0514616e+00   2.1060055e+00   1.7945934e+00   1.4451386e+00  -2.9850140e-01  -1.3205031e+00  -6.2799579e-01   1.2832510e+00   1.9598080e+00
   2.6329502e-01  -1.0994922e+00  -1.0713199e+00  -3.0627516e-01  -1.9802472e+00   1.0861461e-01  -1.2463336e+00   3.5188416e-01   7.7366978e-01   8.6346757e-01  -2.1833494e-01   7.2272193e-01   1.8310571e+00   1.5742813e+00   1.6584326e-01   8.1527179e-01  -7.3302758e-01  -1.9094628e+00  -1.8134517e-01  -9.3345219e-01   1.1499164e+00  -8.4740442e-01  -1.9486196e-01  -1.3724265e+00  -9.0337807e-01  -1.9846959e+00  -9.0378791e-01  -1.6295436e+00  -3.1304994e-01  -9.3038076e-01   1.1337660e-01  -1.5223523e+00  -7.3705246e-02  -7.7921289e-01  -9.9667150e-01  -1.4729604e+00   1.0202659e-01   4.2036819e-01   8.5434770e-01  -1.9068849e+00  -5.1849812e-01  -9.1172361e-01   7.6909935e-01  -1.7452020e+00   6.2820285e-01  -9.0947557e-01   5.8224821e-01  -1.0011742e+00   8.2975000e-01  -1.2162497e+00  -6.5767253e-01   5.2756897e-02   1.9632217e+00   3.3109596e-01   1.2225110e+00   4.1448602e-01   4.7395876e+00  -4.7177911e-01   7.1323967e-01  -9.9004078e-01   1.1485575e+00   1.5200169e+00   3.8946178e-01   5.8129740e-01   5.4547047e-01   1.0508801e+00   2.1055544e+00   1.7940845e+00   1.4448703e+00  -2.9856038e-01  -1.3206189e+00  -6.2762851e-01   1.2833835e+00   1.9593115e+00
   2.6337822e-01  -1.0994674e+00  -1.0712174e+00  -3.0634112e-01  -1.9802017e+00   1.0856524e-01  -1.2463005e+00   3.5194834e-01   7.7354209e-01   8.6346983e-01  -2.1818173e-01   7.2268598e-01   1.8310818e+00   1.5742184e+00   1.6575678e-01   8.1523876e-01  -7.3304362e-01  -1.9093881e+00  -1.8122202e-01  -9.3342073e-01   1.1498832e+00  -8.4739066e-01  -1.9492329e-01  -1.3723547e+00  -9.0342988e-01  -1.9846215e+00  -9.0377976e-01  -1.6294547e+00  -3.1298117e-01  -9.3031223e-01   1.1347886e-01  -1.5223077e+00  -7.3724232e-02  -7.7918060e-01  -9.9671657e-01  -1.4729344e+00   1.0203148e-01   4.2031424e-01   8.5441982e-01  -1.9067453e+00  -5.1851333e-01  -9.1169132e-01   7.6904141e-01  -1.7450116e+00   6.2814485e-01  -9.0949417e-01   5.8220433e-01  -1.0011668e+00   8.2976507e-01  -1.2161626e+00  -6.5773977e-01   5.2846510e-02   1.9632310e+00   3.3105512e-01   1.2224169e+00   4.1428949e-01   4.7397159e+00  -4.7171957e-01   7.1325998e-01  -9.9003882e-01   1.1485160e+00   1.5199386e+00   3.8939213e-01   5.8118521e-01   5.4537754e-01   1.0507356e+00   2.1054404e+00   1.7939573e+00   1.4448009e+00  -2.9857067e-01  -1.3206404e+00  -6.2753816e-01   1.2834133e+00   1.9591871e+00
   2.6338822e-01  -1.0994644e+00  -1.0712050e+00  -3.0634844e-01  -1.9801961e+00   1.0855967e-01  -1.2462966e+00   3.5195595e-01   7.7352655e-01   8.6346978e-01  -2.1816379e-01   7.2268158e-01   1.8310845e+00   1.5742112e+00   1.6574615e-01   8.1523466e-01  -7.3304516e-01  -1.9093787e+00  -1.8120736e-01  -9.3341702e-01   1.1498789e+00  -8.4738875e-01  -1.9493017e-01  -1.3723459e+00  -9.0343547e-01  -1.9846123e+00  -9.0377826e-01  -1.6294438e+00  -3.1297273e-01  -9.3030399e-01   1.1349100e-01  -1.5223022e+00  -7.3726153e-02  -7.7917659e-01  -9.9672121e-01  -1.4729312e+00   1.0203224e-01   4.2030769e-01   8.5442823e-01  -1.9067287e+00  -5.1851487e-01  -9.1168738e-01   7.6903492e-01  -1.7449889e+00   6.2813824e-01  -9.0949637e-01   5.8219927e-01  -1.0011661e+00   8.2976675e-01  -1.2161522e+00  -6.5774769e-01   5.2857096e-02   1.9632322e+00   3.3105004e-01   1.2224057e+00   4.1426581e-01   4.7397306e+00  -4.7171277e-01   7.1326226e-01  -9.9003893e-01   1.1485109e+00   1.5199289e+00   3.8938361e-01   5.8117127e-01   5.4536605e-01   1.0507179e+00   2.1054261e+00   1.7939415e+00   1.4447921e+00  -2.9857153e-01  -1.3206424e+00  -6.2752712e-01   1.2834167e+00   1.9591717e+00
