# Supplementary material for: A Student's Guide to Randomization Statistics for Multichannel Event-Related Potentials Using Ragu
Source: Front Neurosci. 2018 Jun 19;12:355. doi: 10.3389/fnins.2018.00355 (PMC6020783; doi:10.3389/fnins.2018.00355)
Supplement: Supplementary file 1 [file Data_Sheet_1.ZIP › RawData/s16_f1.asc]

   2.4327012e-01   1.6765635e+00   2.2080372e+00   1.2745434e+00   7.1475920e-01  -3.4062392e-01  -1.8306564e-01  -2.7255795e-01  -1.1477814e-01  -2.2602910e-01  -6.5038798e-03  -5.5176375e-01   1.0207302e-01  -1.4438903e+00  -1.5754695e+00  -2.2360670e+00   1.3895471e+00   1.0664406e+00   4.5710069e-01  -1.4496252e-01   3.1907010e-01   1.5786571e+00   9.1000691e-01   1.5887727e+00   1.0892369e+00   1.3018520e+00   4.1676691e-01   6.7256811e-01   2.2034201e-01  -1.6932334e-01   6.4456552e-02   8.6777618e-01  -4.4564078e-01   2.0609954e+00  -2.0661203e-03   2.4440713e-01  -4.6930930e-01  -2.4392978e-01  -2.2355089e-01   8.8198879e-01   4.7149482e-01   1.1544253e+00  -6.9062958e-01   1.5436666e+00  -9.0585986e-01  -2.8599295e-01  -1.3243546e+00  -1.1985305e+00  -6.1665592e-01   1.4800847e+00  -1.0198178e+00   4.1830146e-01  -3.6910645e-01  -8.5913989e-01  -2.4051871e+00  -1.0733127e+00  -2.4936000e-01   7.0528528e-01  -1.2758592e-01   4.2364016e-01  -9.0102241e-01  -1.3159759e+00  -2.3838846e+00  -7.5842497e-01  -1.4996543e+00  -1.3988138e+00  -2.3317972e-01  -9.7838650e-01  -9.8160467e-01   1.2476840e+00   1.5750045e+00   6.4966598e-01   7.5925963e-03  -8.0006501e-01
   3.1445477e-01   1.9073151e+00   2.0283230e+00   1.1257112e+00   6.6578302e-01  -3.6388197e-01  -1.6606591e-01  -2.4057981e-01  -7.4259904e-02  -1.4294898e-01  -9.9640426e-02  -7.1399578e-01   1.2653590e-01  -1.4106145e+00  -1.5142507e+00  -2.1265504e+00   1.1946782e+00   1.0288678e+00   4.5670757e-01  -2.2610719e-04   4.0637220e-01   1.3892573e+00   6.8695483e-01   1.4629587e+00   9.9132017e-01   1.2329798e+00   3.8644404e-01   6.3410256e-01   2.1285661e-01  -1.4346910e-01   7.7347132e-02   7.2767565e-01  -6.2546899e-01   1.9465974e+00  -9.0681200e-02   2.5497106e-01  -4.6229222e-01  -2.0774125e-01  -1.6098168e-01   5.6547359e-01   2.0824746e-01   1.0832533e+00  -7.5649753e-01   1.5729740e+00  -9.0833464e-01  -2.5901678e-01  -1.2656994e+00  -1.1086528e+00  -5.0779685e-01   1.7376274e+00  -1.0092022e+00   3.3723847e-01  -4.5546236e-01  -7.7872815e-01  -2.2830987e+00  -8.9954730e-01  -1.2470772e-01   6.7197672e-01  -1.9878488e-01   4.5506701e-01  -9.2316421e-01  -1.2574095e+00  -2.2045889e+00  -6.2072881e-01  -1.3411173e+00  -1.2431557e+00  -1.0981628e-01  -8.2441201e-01  -8.4528669e-01   1.0581193e+00   1.4607603e+00   6.4416442e-01   8.1244054e-02  -6.6550221e-01
   3.7920233e-01   2.1328338e+00   1.8293460e+00   9.6592351e-01   6.0748598e-01  -3.9569006e-01  -1.4965417e-01  -2.0808432e-01  -1.3612125e-02  -4.0489260e-02  -1.8843556e-01  -8.7824008e-01   1.4804890e-01  -1.3768875e+00  -1.4372925e+00  -1.9970405e+00   9.7693649e-01   9.7417953e-01   4.5181652e-01   1.3100412e-01   5.0969329e-01   1.1766235e+00   4.4530025e-01   1.3155560e+00   8.8083705e-01   1.1472439e+00   3.4426599e-01   5.8308288e-01   1.9683307e-01  -1.1692344e-01   8.8270005e-02   5.6959697e-01  -8.0943951e-01   1.8115940e+00  -1.8606957e-01   2.5817504e-01  -4.5993993e-01  -1.6561982e-01  -9.0722534e-02   2.3876097e-01  -6.4028117e-02   9.9603930e-01  -8.2317588e-01   1.5879774e+00  -9.1410986e-01  -2.3243884e-01  -1.2065522e+00  -1.0063204e+00  -3.8841293e-01   1.9843235e+00  -9.9532405e-01   2.4813370e-01  -5.4220412e-01  -6.9427845e-01  -2.1539592e+00  -6.9456003e-01   2.6702371e-02   6.3604328e-01  -2.7583328e-01   4.8561701e-01  -9.4665930e-01  -1.1797315e+00  -2.0063109e+00  -4.5099578e-01  -1.1499178e+00  -1.0576450e+00   3.8561669e-02  -6.4337615e-01  -6.8231401e-01   8.4586420e-01   1.3255005e+00   6.2653258e-01   1.6209156e-01  -5.0370840e-01
   4.3435194e-01   2.3472450e+00   1.6132474e+00   7.9777940e-01   5.3956230e-01  -4.3655549e-01  -1.3498907e-01  -1.7555605e-01   6.8103806e-02   8.1759856e-02  -2.7057461e-01  -1.0405712e+00   1.6630396e-01  -1.3426787e+00  -1.3443449e+00  -1.8451824e+00   7.3879756e-01   9.0056820e-01   4.4067346e-01   2.4331571e-01   6.2804951e-01   9.4283177e-01   1.8852462e-01   1.1468770e+00   7.5859930e-01   1.0439054e+00   2.8934549e-01   5.1830770e-01   1.7091590e-01  -9.1279625e-02   9.6031532e-02   3.9511593e-01  -9.9436437e-01   1.6563032e+00  -2.8666095e-01   2.5226457e-01  -4.6295158e-01  -1.1837184e-01  -1.4051958e-02  -9.2046722e-02  -3.3987985e-01   8.9284064e-01  -8.8916801e-01   1.5860134e+00  -9.2332856e-01  -2.0727424e-01  -1.1475181e+00  -8.9291952e-01  -2.5912116e-01   2.2131789e+00  -9.7841881e-01   1.5175149e-01  -6.2682341e-01  -6.0683100e-01  -2.0184741e+00  -4.5969365e-01   2.0630167e-01   5.9825249e-01  -3.5755630e-01   5.1439281e-01  -9.7063874e-01  -1.0824000e+00  -1.7904896e+00  -2.4968843e-01  -9.2497931e-01  -8.4277831e-01   2.1339543e-01  -4.3536811e-01  -4.9225174e-01   6.1327864e-01   1.1693888e+00   5.9474565e-01   2.4790733e-01  -3.1444703e-01
   4.7688127e-01   2.5449522e+00   1.3827608e+00   6.2426723e-01   4.6189666e-01  -4.8670923e-01  -1.2337014e-01  -1.4344406e-01   1.7105353e-01   2.2360397e-01  -3.4400349e-01  -1.1970150e+00   1.8120434e-01  -1.3077721e+00  -1.2356552e+00  -1.6686344e+00   4.8354003e-01   8.0661244e-01   4.2134569e-01   3.3178127e-01   7.5974763e-01   6.9072283e-01  -7.9272976e-02   9.5784861e-01   6.2578720e-01   9.2264486e-01   2.2112899e-01   4.3880696e-01   1.3389704e-01  -6.8408077e-02   9.9337111e-02   2.0643825e-01  -1.1770383e+00   1.4816714e+00  -3.9062246e-01   2.3557754e-01  -4.7185999e-01  -6.7152312e-02   6.7339490e-02  -4.2069286e-01  -6.1364400e-01   7.7427972e-01  -9.5295417e-01   1.5648432e+00  -9.3595796e-01  -1.8459010e-01  -1.0890090e+00  -7.7035874e-01  -1.2067460e-01   2.4177463e+00  -9.5888340e-01   4.9017029e-02  -7.0675063e-01  -5.1741135e-01  -1.8771767e+00  -1.9744706e-01   4.1493822e-01   5.5950225e-01  -4.4256982e-01   5.4055578e-01  -9.9408280e-01  -9.6556180e-01  -1.5589429e+00  -1.8505802e-02  -6.6599225e-01  -6.0001701e-01   4.1565753e-01  -2.0121872e-01  -2.7534902e-01   3.6350948e-01   9.9321539e-01   5.4699100e-01   3.3591685e-01  -9.8271509e-02
   5.0408850e-01   2.7208978e+00   1.1411535e+00   4.4867495e-01   3.7458870e-01  -5.4605749e-01  -1.1619380e-01  -1.1214509e-01   2.9453287e-01   3.8417492e-01  -4.0703868e-01  -1.3437317e+00   1.9287143e-01  -1.2717572e+00  -1.1119973e+00  -1.4651974e+00   2.1518471e-01   6.9138662e-01   3.9177910e-01   3.9226130e-01   9.0237365e-01   4.2385752e-01  -3.5349002e-01   7.5003216e-01   4.8393924e-01   7.8361753e-01   1.3946140e-01   3.4390691e-01   8.4785736e-02  -5.0403477e-02   9.6833772e-02   6.3709976e-03  -1.3543347e+00   1.2892961e+00  -4.9590638e-01   2.0663053e-01  -4.8698767e-01  -1.3455228e-02   1.5137384e-01  -7.4102625e-01  -8.7969270e-01   6.4157829e-01  -1.0130478e+00   1.5228037e+00  -9.5176228e-01  -1.6546139e-01  -1.0312045e+00  -6.4102682e-01   2.6047922e-02   2.5924663e+00  -9.3725976e-01  -5.9016042e-02  -7.7947887e-01  -4.2697611e-01  -1.7303801e+00   8.8521696e-02   6.5274510e-01   5.2078966e-01  -5.2931824e-01   5.6338379e-01  -1.0158561e+00  -8.3011963e-01  -1.3138145e+00   2.3956225e-01  -3.7351158e-01  -3.3181190e-01   6.4573399e-01   5.7453520e-02  -3.2599771e-02   1.0042897e-01   7.9842982e-01   4.8177037e-01   4.2285842e-01   1.4341225e-01
   5.1377397e-01   2.8707835e+00   8.9215558e-01   2.7449333e-01   2.7797794e-01  -6.1414212e-01  -1.1489623e-01  -8.1996620e-02   4.3690532e-01   5.6187671e-01  -4.5845044e-01  -1.4771903e+00   2.0163154e-01  -1.2340382e+00  -9.7467846e-01  -1.2329891e+00  -6.1593414e-02   5.5456340e-01   3.4987449e-01   4.2167639e-01   1.0528132e+00   1.4644977e-01  -6.2914700e-01   5.2562624e-01   3.3493453e-01   6.2749820e-01   4.4641136e-02   2.3329339e-01   2.2878318e-02  -3.9508873e-02   8.7162583e-02  -2.0172781e-01  -1.5232716e+00   1.0814275e+00  -6.0030318e-01   1.6420704e-01  -5.0841177e-01   4.0915075e-02   2.3562967e-01  -1.0472353e+00  -1.1326720e+00   4.9657160e-01  -1.0680453e+00   1.4589376e+00  -9.7028292e-01  -1.5092218e-01  -9.7403449e-01  -5.0772298e-01   1.8003660e-01   2.7329566e+00  -9.1420371e-01  -1.7119825e-01  -8.4269095e-01  -3.3637101e-01  -1.5781637e+00   3.9344495e-01   9.1900151e-01   4.8317348e-01  -6.1611808e-01   5.8232742e-01  -1.0347557e+00  -6.7776889e-01  -1.0575267e+00   5.2024346e-01  -4.9043954e-02  -4.1587592e-02   9.0329533e-01   3.3821374e-01   2.3421108e-01  -1.7145253e-01   5.8715719e-01   3.9800000e-01   5.0507622e-01   4.0830552e-01
   5.0440665e-01   2.9912369e+00   6.3988055e-01   1.0531962e-01   1.7266984e-01  -6.9011228e-01  -1.2088476e-01  -5.3281654e-02   5.9557964e-01   7.5434937e-01  -4.9751078e-01  -1.5943213e+00   2.0798521e-01  -1.1938656e+00  -8.2552551e-01  -9.7066484e-01  -3.4157436e-01   3.9650537e-01   2.9358311e-01   4.1822340e-01   1.2073044e+00  -1.3671891e-01  -9.0101884e-01   2.8745465e-01   1.8097156e-01   4.5551516e-01  -6.2537570e-02   1.0707292e-01  -5.2175273e-02  -3.8017642e-02   6.9019597e-02  -4.1401993e-01  -1.6810469e+00   8.6095096e-01  -7.0149605e-01   1.0744438e-01  -5.3594123e-01   9.3891520e-02   3.1740372e-01  -1.3340355e+00  -1.3677122e+00   3.4169830e-01  -1.1166647e+00   1.3730940e+00  -9.9082927e-01  -1.4191501e-01  -9.1719101e-01  -3.7356214e-01   3.4012528e-01   2.8362271e+00  -8.9043950e-01  -2.8631400e-01  -8.9437650e-01  -2.4630652e-01  -1.4204035e+00   7.1154775e-01   1.2119891e+00   4.4773348e-01  -7.0120446e-01   5.9706070e-01  -1.0495729e+00  -5.1099704e-01  -7.9274456e-01   8.1805970e-01   3.0487885e-01   2.6631118e-01   1.1871592e+00   6.3780071e-01   5.2247657e-01  -4.4709508e-01   3.6219601e-01   2.9510553e-01   5.7864542e-01   6.9320078e-01
   4.7525933e-01   3.0799194e+00   3.8874539e-01  -5.5233260e-02   5.9563840e-02  -7.7271012e-01  -1.3546059e-01  -2.6246464e-02   7.6702854e-01   9.5845267e-01  -5.2400205e-01  -1.6926336e+00   2.1256518e-01  -1.1503858e+00  -6.6685144e-01  -6.7767588e-01  -6.1911873e-01   2.1834030e-01   2.2101834e-01   3.8151499e-01   1.3615223e+00  -4.2039976e-01  -1.1637638e+00   3.8939642e-02   2.4544409e-02   2.6947259e-01  -1.8075762e-01  -3.4171661e-02  -1.4031089e-01  -4.8156043e-02   4.1223610e-02  -6.2627522e-01  -1.8250434e+00   6.3135203e-01  -7.9711345e-01   3.5914878e-02  -5.6910834e-01   1.4320972e-01   3.9378744e-01  -1.5967954e+00  -1.5805939e+00   1.7996880e-01  -1.1577694e+00   1.2659915e+00  -1.0124830e+00  -1.3924066e-01  -8.6017088e-01  -2.4186063e-01   5.0494453e-01   2.9008072e+00  -8.6670444e-01  -4.0310556e-01  -9.3293092e-01  -1.5735534e-01  -1.2568487e+00   1.0361980e+00   1.5288502e+00   4.1553044e-01  -7.8277949e-01   6.0752174e-01  -1.0591649e+00  -3.3304313e-01  -5.2236024e-01   1.1264746e+00   6.8464192e-01   5.8670946e-01   1.4951514e+00   9.5213726e-01   8.2875183e-01  -7.2105292e-01   1.2699975e-01   1.7310634e-01   6.3952609e-01   9.9399182e-01
   4.2649952e-01   3.1355773e+00   1.4339015e-01  -2.0361787e-01  -6.0117836e-02  -8.6027214e-01  -1.5973672e-01  -1.1289958e-03   9.4684795e-01   1.1702725e+00  -5.3818515e-01  -1.7702889e+00   2.1609171e-01  -1.1027066e+00  -5.0140711e-01  -3.5455152e-01  -8.8830480e-01   2.2015487e-02   1.3057915e-01   3.1263003e-01   1.5106942e+00  -6.9898858e-01  -1.4120455e+00  -2.1593689e-01  -1.3158212e-01   7.1759736e-02  -3.0816951e-01  -1.8933308e-01  -2.4099868e-01  -7.1951518e-02   2.7881022e-03  -8.3397492e-01  -1.9528167e+00   3.9666394e-01  -8.8477769e-01  -5.0302672e-02  -6.0717603e-01   1.8648856e-01   4.6175603e-01  -1.8315992e+00  -1.7678581e+00   1.4911091e-02  -1.1903766e+00   1.1392372e+00  -1.0341164e+00  -1.4351037e-01  -8.0234834e-01  -1.1601018e-01   6.7285625e-01   2.9267860e+00  -8.4368893e-01  -5.2029016e-01  -9.5722577e-01  -6.9972242e-02  -1.0872454e+00   1.3600992e+00   1.8654598e+00   3.8757083e-01  -8.5906013e-01   6.1394075e-01  -1.0625325e+00  -1.4781698e-01  -2.4949732e-01   1.4381077e+00   1.0855096e+00   9.1372279e-01   1.8239754e+00   1.2763644e+00   1.1487551e+00  -9.8760888e-01  -1.1435821e-01   3.2686015e-02   6.8374059e-01   1.3057110e+00
   3.5922651e-01   3.1580453e+00  -9.1401410e-02  -3.3642234e-01  -1.8480228e-01  -9.5074798e-01  -1.9455625e-01   2.1804440e-02   1.1298533e+00   1.3851511e+00  -5.4072853e-01  -1.8261323e+00   2.1933344e-01  -1.0499754e+00  -3.3232047e-01  -3.1818270e-03  -1.1430735e+00  -1.8967463e-01   2.1078902e-02   2.1407388e-01   1.6497404e+00  -9.6664788e-01  -1.6406468e+00  -4.7268541e-01  -2.8439926e-01  -1.3465454e-01  -4.4240083e-01  -3.5674335e-01  -3.5320388e-01  -1.1109374e-01  -4.7005427e-02  -1.0324283e+00  -2.0620802e+00   1.6139983e-01  -9.6214785e-01  -1.5056585e-01  -6.4916010e-01   2.2132207e-01   5.1826499e-01  -2.0352485e+00  -1.9268602e+00  -1.4950313e-01  -1.2136544e+00   9.9530028e-01  -1.0544279e+00  -1.5510298e-01  -7.4307205e-01   6.5265899e-04   8.4187566e-01   2.9157657e+00  -8.2197870e-01  -6.3657017e-01  -9.6664681e-01   1.5467155e-02  -9.1149737e-01   1.6755144e+00   2.2163217e+00   3.6477907e-01  -9.2832531e-01   6.1685191e-01  -1.0588986e+00   4.0218937e-02   2.2464025e-02   1.7450047e+00   1.5016114e+00   1.2409028e+00   2.1691043e+00   1.6049001e+00   1.4773864e+00  -1.2409160e+00  -3.5723652e-01  -1.2475686e-01   7.0756535e-01   1.6225946e+00
   2.7545167e-01   3.1482248e+00  -3.1078272e-01  -4.5043008e-01  -3.1254293e-01  -1.0417359e+00  -2.4041672e-01   4.2218996e-02   1.3102096e+00   1.5977446e+00  -5.3260408e-01  -1.8596788e+00   2.2308089e-01  -9.9146108e-01  -1.6302590e-01   3.7292524e-01  -1.3773783e+00  -4.1309182e-01  -1.0812934e-01   8.9658333e-02   1.7734368e+00  -1.2174381e+00  -1.8445753e+00  -7.2637431e-01  -4.3068476e-01  -3.4624474e-01  -5.8058654e-01  -5.3415381e-01  -4.7536321e-01  -1.6679737e-01  -1.0853712e-01  -1.2168968e+00  -2.1506989e+00  -6.9530415e-02  -1.0269575e+00  -2.6362984e-01  -6.9386540e-01   2.4537842e-01   5.6035067e-01  -2.2052181e+00  -2.0557664e+00  -3.0895208e-01  -1.2269061e+00   8.3744283e-01  -1.0719908e+00  -1.7412870e-01  -6.8177895e-01   1.0497315e-01   1.0095923e+00   2.8707471e+00  -8.0200569e-01  -7.5063799e-01  -9.6109764e-01   9.8614527e-02  -7.2984915e-01   1.9745133e+00   2.5745103e+00   3.4797950e-01  -9.8896150e-01   6.1708851e-01  -1.0477795e+00   2.2620137e-01   2.8985016e-01   2.0389497e+00   1.9259574e+00   1.5614015e+00   2.5247066e+00   1.9315266e+00   1.8087688e+00  -1.4751458e+00  -5.9649621e-01  -2.9708205e-01   7.0772786e-01   1.9381776e+00
   1.7802568e-01   3.1080465e+00  -5.0993113e-01  -5.4267101e-01  -4.4100632e-01  -1.1305362e+00  -2.9740606e-01   5.9672905e-02   1.4815889e+00   1.8021074e+00  -5.1495551e-01  -1.8710633e+00   2.2813591e-01  -9.2663650e-01   2.8147226e-03   7.6844270e-01  -1.5853392e+00  -6.4379363e-01  -2.5704064e-01  -5.5679964e-02   1.8765907e+00  -1.4454589e+00  -2.0191643e+00  -9.7171168e-01  -5.6704043e-01  -5.5897282e-01  -7.1942054e-01  -7.1873646e-01  -6.0538058e-01  -2.3967676e-01  -1.8178611e-01  -1.3827257e+00  -2.2167049e+00  -2.9091941e-01  -1.0770481e+00  -3.8763158e-01  -7.3993270e-01   2.5650038e-01   5.8522947e-01  -2.3395837e+00  -2.1535027e+00  -4.5887469e-01  -1.2295488e+00   6.6961093e-01  -1.0853184e+00  -2.0040165e-01  -6.1811356e-01   1.9409372e-01   1.1731007e+00   2.7959580e+00  -7.8401189e-01  -8.6117803e-01  -9.4097237e-01   1.7909188e-01  -5.4307561e-01   2.2492273e+00   2.9316685e+00   3.3788846e-01  -1.0395060e+00   6.1576159e-01  -1.0290423e+00   4.0504630e-01   5.4865624e-01   2.3117964e+00   2.3504874e+00   1.8681484e+00   2.8836231e+00   2.2495057e+00   2.1363117e+00  -1.6846417e+00  -8.2659106e-01  -4.8141073e-01   6.8159582e-01   2.2454169e+00
   7.0521257e-02   3.0404300e+00  -6.8414453e-01  -6.1046717e-01  -5.6747488e-01  -1.2142207e+00  -3.6515666e-01   7.3585592e-02   1.6373538e+00   1.9918077e+00  -4.8895077e-01  -1.8609622e+00   2.3531664e-01  -8.5525600e-01   1.6139933e-01   1.1761073e+00  -1.7613986e+00  -8.7661258e-01  -4.2491019e-01  -2.1610001e-01   1.9542262e+00  -1.6449991e+00  -2.1601694e+00  -1.2031458e+00  -6.8994019e-01  -7.6835666e-01  -8.5522959e-01  -9.0711210e-01  -7.4064580e-01  -3.2964340e-01  -2.6628140e-01  -1.5254784e+00  -2.2583370e+00  -4.9737779e-01  -1.1103989e+00  -5.2010051e-01  -7.8589419e-01   2.5280192e-01   5.9039136e-01  -2.4369395e+00  -2.2196667e+00  -5.9459738e-01  -1.2210899e+00   4.9629399e-01  -1.0929373e+00  -2.3342315e-01  -5.5204085e-01   2.6555308e-01   1.3289571e+00   2.6966479e+00  -7.6802722e-01  -9.6686736e-01  -9.0710167e-01   2.5643846e-01  -3.5265402e-01   2.4921062e+00   3.2780840e+00   3.3511528e-01  -1.0786876e+00   6.1422380e-01  -1.0029426e+00   5.7165011e-01   7.9452243e-01   2.5558040e+00   2.7661645e+00   2.1540348e+00   3.2374065e+00   2.5517227e+00   2.4528057e+00  -1.8640783e+00  -1.0416808e+00  -6.7416284e-01   6.2734600e-01   2.5368445e+00
  -4.2915486e-02   2.9492421e+00  -8.2895025e-01  -6.5147480e-01  -6.8887105e-01  -1.2897169e+00  -4.4282183e-01   8.3217598e-02   1.7707590e+00   2.1600711e+00  -4.5562958e-01  -1.8304959e+00   2.4547303e-01  -7.7742317e-01   3.0888078e-01   1.5867128e+00  -1.9004770e+00  -1.1057778e+00  -6.1019972e-01  -3.8509407e-01   2.0017667e+00  -1.8106946e+00  -2.2638624e+00  -1.4149866e+00  -7.9579207e-01  -9.6956619e-01  -9.8406860e-01  -1.0954101e+00  -8.7807932e-01  -4.3583658e-01  -3.6107233e-01  -1.6410711e+00  -2.2741058e+00  -6.8346580e-01  -1.1251571e+00  -6.5799978e-01  -8.3023312e-01   2.3275532e-01   5.7368336e-01  -2.4963262e+00  -2.2544139e+00  -7.1147385e-01  -1.2011045e+00   3.2235977e-01  -1.0934687e+00  -2.7237740e-01  -4.8394194e-01   3.1736491e-01   1.4731699e+00   2.5788624e+00  -7.5386098e-01  -1.0663784e+00  -8.6068073e-01   3.3006856e-01  -1.6090157e-01   2.6961653e+00   3.6028549e+00   3.4016988e-01  -1.1054621e+00   6.1402008e-01  -9.7013726e-01   7.2110472e-01   1.0227395e+00   2.7639482e+00   3.1631138e+00   2.4121020e+00   3.5764355e+00   2.8308604e+00   2.7505514e+00  -2.0086234e+00  -1.2357682e+00  -8.7113264e-01   5.4409930e-01   2.8047483e+00
  -1.5773317e-01   2.8392491e+00  -9.4022762e-01  -6.6372549e-01  -8.0180913e-01  -1.3539065e+00  -5.2907985e-01   8.7664729e-02   1.8751701e+00   2.2999568e+00  -4.1576132e-01  -1.7811203e+00   2.5950510e-01  -6.9364559e-01   4.4147206e-01   1.9892339e+00  -1.9981272e+00  -1.3250780e+00  -8.1056785e-01  -5.5572581e-01   2.0152070e+00  -1.9376922e+00  -2.3271239e+00  -1.6015493e+00  -8.8101673e-01  -1.1575482e+00  -1.1018367e+00  -1.2793620e+00  -1.0142060e+00  -5.5659675e-01  -4.6472460e-01  -1.7259066e+00  -2.2628739e+00  -8.4383970e-01  -1.1196674e+00  -7.9779934e-01  -8.7144529e-01   1.9526290e-01   5.3337777e-01  -2.5171776e+00  -2.2583335e+00  -8.0503445e-01  -1.1692205e+00   1.5287376e-01  -1.0857086e+00  -3.1614235e-01  -4.1468024e-01   3.4807432e-01   1.6012395e+00   2.4492140e+00  -7.4110448e-01  -1.1583846e+00  -8.0318546e-01   3.9924705e-01   2.8943783e-02   2.8552162e+00   3.8941476e+00   3.5347391e-01  -1.1190428e+00   6.1682702e-01  -9.3167162e-01   8.4891975e-01   1.2282977e+00   2.9301979e+00   3.5308215e+00   2.6357295e+00   3.8901138e+00   3.0795972e+00   3.0215256e+00  -2.1141007e+00  -1.4028601e+00  -1.0676047e+00   4.3200908e-01   3.0413782e+00
  -2.6915232e-01   2.7160502e+00  -1.0143409e+00  -6.4566809e-01  -9.0267617e-01  -1.4037334e+00  -6.2216795e-01   8.5868178e-02   1.9442911e+00   2.4045590e+00  -3.6972726e-01  -1.7145156e+00   2.7837341e-01  -6.0487158e-01   5.5555993e-01   2.3710917e+00  -2.0506808e+00  -1.5280656e+00  -1.0229124e+00  -7.2086114e-01   1.9912689e+00  -2.0218124e+00  -2.3475329e+00  -1.7573168e+00  -9.4214249e-01  -1.3271796e+00  -1.2044114e+00  -1.4544305e+00  -1.1452587e+00  -6.8948865e-01  -5.7534743e-01  -1.7770018e+00  -2.2239427e+00  -9.7341014e-01  -1.0925038e+00  -9.3558258e-01  -9.0809972e-01   1.3970828e-01   4.6822237e-01  -2.4992944e+00  -2.2323281e+00  -8.7114078e-01  -1.1251095e+00  -7.0893188e-03  -1.0687024e+00  -3.6331654e-01  -3.4563095e-01   3.5679203e-01   1.7082489e+00   2.3146604e+00  -7.2914118e-01  -1.2415722e+00  -7.3628384e-01   4.6308559e-01   2.1271091e-01   2.9640778e+00   4.1395586e+00   3.7537160e-01  -1.1189231e+00   6.2438243e-01  -8.8894111e-01   9.5124190e-01   1.4059883e+00   3.0497359e+00   3.8583940e+00   2.8188241e+00   4.1671561e+00   3.2908295e+00   3.2575906e+00  -2.1771447e+00  -1.5371504e+00  -1.2585094e+00   2.9229259e-01   3.2391790e+00
  -3.7234570e-01   2.5859753e+00  -1.0482772e+00  -5.9621124e-01  -9.8774444e-01  -1.4363194e+00  -7.1994673e-01   7.6641094e-02   1.9723962e+00   2.4672348e+00  -3.1744133e-01  -1.6324771e+00   3.0309291e-01  -5.1250528e-01   6.4782776e-01   2.7185623e+00  -2.0553830e+00  -1.7082925e+00  -1.2434666e+00  -8.7339161e-01   1.9275276e+00  -2.0597056e+00  -2.3234482e+00  -1.8771195e+00  -9.7591595e-01  -1.4734448e+00  -1.2877954e+00  -1.6159721e+00  -1.2673120e+00  -8.3137743e-01  -6.9065492e-01  -1.7921072e+00  -2.1571315e+00  -1.0675073e+00  -1.0425051e+00  -1.0671840e+00  -9.3889581e-01   6.5983284e-02   3.7746976e-01  -2.4428459e+00  -2.1775032e+00  -9.0613924e-01  -1.0684905e+00  -1.5263377e-01  -1.0418063e+00  -4.1226344e-01  -2.7866696e-01   3.4320708e-01   1.7890102e+00   2.1822891e+00  -7.1716361e-01  -1.3146592e+00  -6.6174732e-01   5.2056028e-01   3.8536419e-01   3.0187616e+00   4.3265666e+00   4.0613754e-01  -1.1048893e+00   6.3840701e-01  -8.4362946e-01   1.0250624e+00   1.5505608e+00   3.1191191e+00   4.1348805e+00   2.9560055e+00   4.3959612e+00   3.4579100e+00   3.4507446e+00  -2.1953407e+00  -1.6332206e+00  -1.4386163e+00   1.2719931e-01   3.3910388e+00
  -4.6261991e-01   2.4559358e+00  -1.0397797e+00  -5.1476668e-01  -1.0533106e+00  -1.4490833e+00  -8.1999402e-01   5.8709401e-02   1.9545595e+00   2.4818511e+00  -2.5832103e-01  -1.5368130e+00   3.3470179e-01  -4.1839598e-01   7.1538283e-01   3.0173231e+00  -2.0105066e+00  -1.8595726e+00  -1.4679491e+00  -1.0064577e+00   1.8225069e+00  -2.0489914e+00  -2.2540793e+00  -1.9563220e+00  -9.7942392e-01  -1.5916311e+00  -1.3482730e+00  -1.7594256e+00  -1.3764403e+00  -9.7855793e-01  -8.0806224e-01  -1.7698094e+00  -2.0628385e+00  -1.1220474e+00  -9.6881132e-01  -1.1883548e+00  -9.6271537e-01  -2.5512141e-02   2.6088496e-01  -2.3483882e+00  -2.0950794e+00  -9.0700702e-01  -9.9914049e-01  -2.7922420e-01  -1.0047311e+00  -4.6117248e-01  -2.1609949e-01   3.0758025e-01   1.8382644e+00   2.0591104e+00  -7.0419525e-01  -1.3764230e+00  -5.8136533e-01   5.7054986e-01   5.4115512e-01   3.0166283e+00   4.4430609e+00   4.4597806e-01  -1.0770212e+00   6.6051854e-01  -7.9762743e-01   1.0683993e+00   1.6569331e+00   3.1363707e+00   4.3496585e+00   3.0427876e+00   4.5650649e+00   3.5748978e+00   3.5934072e+00  -2.1673379e+00  -1.6862487e+00  -1.6027548e+00  -6.0086747e-02   3.4905491e+00
  -5.3559937e-01   2.3332156e+00  -9.8746630e-01  -4.0129068e-01  -1.0958574e+00  -1.4398577e+00  -9.1972347e-01   3.0764498e-02   1.8868718e+00   2.4430415e+00  -1.9131716e-01  -1.4292513e+00   3.7420312e-01  -3.2479676e-01   7.5588480e-01   3.2531120e+00  -1.9154385e+00  -1.9762543e+00  -1.6917626e+00  -1.1136792e+00   1.6757378e+00  -1.9883722e+00  -2.1395401e+00  -1.9910087e+00  -9.5022055e-01  -1.6775330e+00  -1.3825670e+00  -1.8805193e+00  -1.4688973e+00  -1.1269319e+00  -9.2481353e-01  -1.7096129e+00  -1.9420725e+00  -1.1336901e+00  -8.7090203e-01  -1.2949474e+00  -9.7866830e-01  -1.3389822e-01   1.1873207e-01  -2.2168945e+00  -1.9863303e+00  -8.7148186e-01  -9.1691598e-01  -3.8285240e-01  -9.5756223e-01  -5.0813475e-01  -1.6057416e-01   2.5071929e-01   1.8509258e+00   1.9518488e+00  -6.8911835e-01  -1.4257383e+00  -4.9686595e-01   6.1189035e-01   6.7385701e-01   2.9565088e+00   4.4779316e+00   4.9502460e-01  -1.0356798e+00   6.9214133e-01  -7.5293490e-01   1.0804436e+00   1.7204433e+00   3.1010009e+00   4.4928657e+00   3.0757491e+00   4.6636511e+00   3.6368085e+00   3.6787349e+00  -2.0929254e+00  -1.6922186e+00  -1.7460553e+00  -2.6560687e-01   3.5322706e+00
  -5.8741377e-01   2.2252017e+00  -8.9092134e-01  -2.5631927e-01  -1.1122252e+00  -1.4069979e+00  -1.0165221e+00  -8.4753413e-03   1.7666349e+00   2.3464623e+00  -1.1500434e-01  -1.3113598e+00   4.2248126e-01  -2.3429064e-01   7.6766594e-01   3.4124700e+00  -1.7707311e+00  -2.0534929e+00  -1.9102279e+00  -1.1894005e+00   1.4877763e+00  -1.8777107e+00  -1.9808781e+00  -1.9781571e+00  -8.8645236e-01  -1.7276522e+00  -1.3879894e+00  -1.9754862e+00  -1.5413057e+00  -1.2722233e+00  -1.0381350e+00  -1.6119911e+00  -1.7964493e+00  -1.0999812e+00  -7.4863253e-01  -1.3831123e+00  -9.8612956e-01  -2.5787003e-01  -4.8257389e-02  -2.0497824e+00  -1.8525462e+00  -7.9816840e-01  -8.2177882e-01  -4.6018360e-01  -9.0075467e-01  -5.5122994e-01  -1.1492817e-01   1.7393865e-01   1.8223601e+00   1.8667248e+00  -6.7070810e-01  -1.4616256e+00  -4.0984402e-01   6.4344116e-01   7.7707251e-01   2.8387803e+00   4.4216789e+00   5.5331756e-01  -9.8148094e-01   7.3441287e-01  -7.1155016e-01   1.0616522e+00   1.7371247e+00   3.0139607e+00   4.5558613e+00   3.0526904e+00   4.6821030e+00   3.6398514e+00   3.7009462e+00  -1.9730629e+00  -1.6481155e+00  -1.8641966e+00  -4.8484118e-01   3.5119842e+00
  -6.1488672e-01   2.1390546e+00  -7.5075104e-01  -8.0991230e-02  -1.0997862e+00  -1.3494760e+00  -1.1078975e+00  -6.0200057e-02   1.5925228e+00   2.1890383e+00  -2.7730874e-02  -1.1844825e+00   4.8020039e-01  -1.4968260e-01   7.4983195e-01   3.4835268e+00  -1.5781110e+00  -2.0875027e+00  -2.1188423e+00  -1.2289482e+00   1.2601836e+00  -1.7180647e+00  -1.7800749e+00  -1.9157868e+00  -7.8697278e-01  -1.7393829e+00  -1.3625781e+00  -2.0412707e+00  -1.5908464e+00  -1.4102194e+00  -1.1454036e+00  -1.4784002e+00  -1.6281522e+00  -1.0194685e+00  -6.0226544e-01  -1.4494948e+00  -9.8476799e-01  -3.9577582e-01  -2.3893102e-01  -1.8489310e+00  -1.6950284e+00  -6.8661161e-01  -7.1382239e-01  -5.0867518e-01  -8.3510222e-01  -5.8861955e-01  -8.2016371e-02   7.9004266e-02   1.7486768e+00   1.8092204e+00  -6.4767464e-01  -1.4833079e+00  -3.2169857e-01   6.6415636e-01   8.4459690e-01   2.6653929e+00   4.2670169e+00   6.2078080e-01  -9.1525485e-01   7.8809420e-01  -6.7535039e-01   1.0137734e+00   1.7039843e+00   2.8775335e+00   4.5316964e+00   2.9727584e+00   4.6125546e+00   3.5816398e+00   3.6556407e+00  -1.8098580e+00  -1.5520986e+00  -1.9536427e+00  -7.1296193e-01   3.4269214e+00
  -6.1571777e-01   2.0813360e+00  -5.6859386e-01   1.2294777e-01  -1.0566029e+00  -1.2669534e+00  -1.1916262e+00  -1.2544239e-01   1.3646983e+00   1.9691786e+00   7.2182300e-02  -1.0496967e+00   5.4769611e-01  -7.3860643e-02   7.0233393e-01   3.4567740e+00  -1.3404419e+00  -2.0757742e+00  -2.3135390e+00  -1.2288905e+00   9.9547017e-01  -1.5116724e+00  -1.5400098e+00  -1.8030752e+00  -6.5143752e-01  -1.7111676e+00  -1.3052099e+00  -2.0757136e+00  -1.6154338e+00  -1.5370192e+00  -1.2443180e+00  -1.3112516e+00  -1.4398533e+00  -8.9178556e-01  -4.3249363e-01  -1.4914171e+00  -9.7456419e-01  -5.4571366e-01  -4.5177138e-01  -1.6166808e+00  -1.5151051e+00  -5.3733277e-01  -5.9329563e-01  -5.2666247e-01  -7.6168209e-01  -6.1864150e-01  -6.4518926e-02  -3.1935689e-02   1.6270193e+00   1.7838322e+00  -6.1871195e-01  -1.4902730e+00  -2.3358130e-01   6.7315280e-01   8.7081707e-01   2.4398353e+00   4.0094245e+00   6.9718760e-01  -8.3799303e-01   8.5348868e-01  -6.4596677e-01   9.3979442e-01   1.6192612e+00   2.6951721e+00   4.4155572e+00   2.8365376e+00   4.4494164e+00   3.4613593e+00   3.5400908e+00  -1.6064902e+00  -1.4036362e+00  -2.0118544e+00  -9.4510919e-01   3.2759550e+00
  -5.8864361e-01   2.0576136e+00  -3.4708285e-01   3.5316667e-01  -9.8156428e-01  -1.1598263e+00  -1.2658913e+00  -2.0501625e-01   1.0848757e+00   1.6869560e+00   1.8620956e-01  -9.0779519e-01   6.2487465e-01  -9.6304427e-03   6.2599826e-01   3.3257737e+00  -1.0616417e+00  -2.0172415e+00  -2.4909325e+00  -1.1872784e+00   6.9700682e-01  -1.2618879e+00  -1.2643880e+00  -1.6404303e+00  -4.8037272e-01  -1.6426120e+00  -1.2156854e+00  -2.0777002e+00  -1.6138646e+00  -1.6492727e+00  -1.3330598e+00  -1.1138404e+00  -1.2346047e+00  -7.1769643e-01  -2.4045083e-01  -1.5070378e+00  -9.5581817e-01  -7.0563924e-01  -6.8495595e-01  -1.3558126e+00  -1.3141722e+00  -3.5182261e-01  -4.6061742e-01  -5.1340771e-01  -6.8178040e-01  -6.3989913e-01  -6.4744295e-02  -1.5643254e-01   1.4558279e+00   1.7938231e+00  -5.8255338e-01  -1.4823346e+00  -1.4635742e-01   6.6976822e-01   8.5111678e-01   2.1670332e+00   3.6476054e+00   7.8212184e-01  -7.5078600e-01   9.3037749e-01  -6.2465989e-01   8.4379876e-01   1.4826394e+00   2.4712925e+00   4.2051573e+00   2.6460876e+00   4.1898274e+00   3.2798776e+00   3.3534827e+00  -1.3670849e+00  -1.2035957e+00  -2.0374561e+00  -1.1766682e+00   3.0597338e+00
  -5.3356004e-01   2.0720744e+00  -8.9762397e-02   6.0679912e-01  -8.7448395e-01  -1.0292396e+00  -1.3294004e+00  -2.9946316e-01   7.5632023e-01   1.3442310e+00   3.1537753e-01  -7.5929678e-01   7.1113282e-01   4.0467255e-02   5.2250599e-01   3.0877439e+00  -7.4655498e-01  -1.9123850e+00  -2.6485270e+00  -1.1038384e+00   3.6890944e-01  -9.7307134e-01  -9.5763171e-01  -1.4295179e+00  -2.7521071e-01  -1.5345507e+00  -1.0947755e+00  -2.0472591e+00  -1.5859262e+00  -1.7443913e+00  -1.4104295e+00  -8.9023185e-01  -1.0157044e+00  -4.9909920e-01  -2.7708530e-02  -1.4954727e+00  -9.2914618e-01  -8.7347854e-01  -9.3641651e-01  -1.0695091e+00  -1.0937495e+00  -1.3249320e-01  -3.1638113e-01  -4.6911008e-01  -5.9680468e-01  -6.5134061e-01  -8.4443994e-02  -2.9183084e-01   1.2350538e+00   1.8409960e+00  -5.3803003e-01  -1.4596861e+00  -6.0581334e-02   6.5360271e-01   7.8225719e-01   1.8531801e+00   3.1838171e+00   8.7493812e-01  -6.5475679e-01   1.0179799e+00  -6.1220504e-01   7.3073756e-01   1.2953977e+00   2.2110326e+00   3.9010407e+00   2.4049231e+00   3.8340072e+00   3.0397865e+00   3.0970876e+00  -1.0965448e+00  -9.5427871e-01  -2.0303495e+00  -1.4035280e+00   2.7807557e+00
  -4.5158377e-01   2.1271837e+00   1.9903517e-01   8.8052184e-01  -7.3615634e-01  -8.7706804e-01  -1.3814722e+00  -4.0900850e-01   3.8378215e-01   9.4471276e-01   4.6003819e-01  -6.0448372e-01   8.0531234e-01   7.4342730e-02   3.9431835e-01   2.7439730e+00  -4.0079063e-01  -1.7632620e+00  -2.7848728e+00  -9.8008596e-01   1.5903684e-02  -6.5043854e-01  -6.2474179e-01  -1.1732396e+00  -3.8288878e-02  -1.3890552e+00  -9.4422847e-01  -1.9856024e+00  -1.5324557e+00  -1.8207129e+00  -1.4759450e+00  -6.4511418e-01  -7.8654813e-01  -2.3898893e-01   2.0374197e-01  -1.4568714e+00  -8.9546704e-01  -1.0472339e+00  -1.2038923e+00  -7.6130437e-01  -8.5554778e-01   1.1740917e-01  -1.6134797e-01  -3.9487719e-01  -5.0819152e-01  -6.5232247e-01  -1.2465441e-01  -4.3537002e-01   9.6630359e-01   1.9255204e+00  -4.8412495e-01  -1.4229377e+00   2.3512366e-02   6.2453902e-01   6.6270090e-01   1.5054984e+00   2.6240377e+00   9.7472805e-01  -5.5099534e-01   1.1149463e+00  -6.0879564e-01   6.0612023e-01   1.0604774e+00   1.9199959e+00   3.5067740e+00   2.1179204e+00   3.3854733e+00   2.7453632e+00   2.7743430e+00  -8.0035448e-01  -6.5940034e-01  -1.9917539e+00  -1.6223015e+00   2.4433589e+00
  -3.4503815e-01   2.2234302e+00   5.1433959e-01   1.1706557e+00  -5.6836412e-01  -7.0586559e-01  -1.4220886e+00  -5.3353140e-01  -2.6634790e-02   4.9394855e-01   6.1968669e-01  -4.4346449e-01   9.0569743e-01   9.0531610e-02   2.4455049e-01   2.3000155e+00  -3.0533470e-02  -1.5734605e+00  -2.8996558e+00  -8.1933102e-01  -3.5682348e-01  -2.9988250e-01  -2.7113805e-01  -8.7566588e-01   2.2718824e-01  -1.2093827e+00  -7.6673499e-01  -1.8951003e+00  -1.4553406e+00  -1.8776091e+00  -1.5298964e+00  -3.8362584e-01  -5.5047992e-01   5.8616542e-02   4.5151964e-01  -1.3924398e+00  -8.5597894e-01  -1.2250791e+00  -1.4849748e+00  -4.3502829e-01  -6.0154066e-01   3.9392104e-01   3.5674801e-03  -2.9266110e-01  -4.1731981e-01  -6.4265260e-01  -1.8558106e-01  -5.8429072e-01   6.5289810e-01   2.0458444e+00  -4.2001832e-01  -1.3731317e+00   1.0600009e-01   5.8274141e-01   4.9284723e-01   1.1319450e+00   1.9779486e+00   1.0802992e+00  -4.4050220e-01   1.2193866e+00  -6.1397860e-01   4.7564688e-01   7.8246012e-01   1.6039879e+00   3.0290020e+00   1.7911634e+00   2.8511041e+00   2.4024542e+00   2.3908377e+00  -4.8437122e-01  -3.2400850e-01  -1.9241772e+00  -1.8304892e+00   2.0536373e+00
  -2.1735272e-01   2.3591941e+00   8.5070590e-01   1.4732780e+00  -3.7383693e-01  -5.1878478e-01  -1.4518995e+00  -6.7254790e-01  -4.6766569e-01  -7.6188432e-04   7.9285119e-01  -2.7625438e-01   1.0100612e+00   8.8338477e-02   7.6801342e-02   1.7656486e+00   3.5765658e-01  -1.3479745e+00  -2.9937100e+00  -6.2655564e-01  -7.4377759e-01   7.2220196e-02   9.7508830e-02  -5.4192664e-01   5.1722191e-01  -9.9986734e-01  -5.6585201e-01  -1.7791903e+00  -1.3574599e+00  -1.9155212e+00  -1.5733475e+00  -1.1117228e-01  -3.1065508e-01   3.8878135e-01   7.1289275e-01  -1.3044065e+00  -8.1212672e-01  -1.4054311e+00  -1.7771411e+00  -9.4753700e-02  -3.3402976e-01   6.9249777e-01   1.7731387e-01  -1.6516419e-01  -3.2543864e-01  -6.2260958e-01  -2.6653667e-01  -7.3593797e-01   2.9983715e-01   2.1987193e+00  -3.4511652e-01  -1.3117274e+00   1.8724255e-01   5.2863375e-01   2.7515534e-01   7.4087433e-01   1.2587196e+00   1.1901737e+00  -3.2414775e-01   1.3289397e+00  -6.2663277e-01   3.4481255e-01   4.6745185e-01   1.2687627e+00   2.4773560e+00   1.4317202e+00   2.2410338e+00   2.0182860e+00   1.9541951e+00  -1.5461918e-01   4.5650212e-02  -1.8313070e+00  -2.0265746e+00   1.6192785e+00
  -7.2878444e-02   2.5307685e+00   1.2023750e+00   1.7843351e+00  -1.5616450e-01  -3.1947323e-01  -1.4721837e+00  -8.2520764e-01  -9.3112682e-01  -5.3052800e-01   9.7707535e-01  -1.0286527e-01   1.1157601e+00   6.7931360e-02  -1.0504358e-01   1.1545793e+00   7.5704522e-01  -1.0930096e+00  -3.0689496e+00  -4.0815919e-01  -1.1393081e+00   4.5920579e-01   4.7544147e-01  -1.7806750e-01   8.2712288e-01  -7.6575743e-01  -3.4588807e-01  -1.6422230e+00  -1.2425648e+00  -1.9359244e+00  -1.6080820e+00   1.6675736e-01  -6.9928521e-02   7.4577923e-01   9.8482234e-01  -1.1959327e+00  -7.6556032e-01  -1.5869941e+00  -2.0777735e+00   2.5524695e-01  -5.5696779e-02   1.0081562e+00   3.5871569e-01  -1.5721971e-02  -2.3361807e-01  -5.9293454e-01  -3.6593943e-01  -8.8785492e-01  -8.6335116e-02   2.3793529e+00  -2.5906171e-01  -1.2405570e+00   2.6783819e-01   4.6286328e-01   1.4136142e-02   3.4068472e-01   4.8260207e-01   1.3026119e+00  -2.0265425e-01   1.4408776e+00  -6.4499943e-01   2.1852023e-01   1.2287630e-01   9.1979666e-01   1.8642057e+00   1.0473743e+00   1.5683773e+00   1.6012120e+00   1.4738542e+00   1.8289843e-01   4.4231365e-01  -1.7178316e+00  -2.2100407e+00   1.1493270e+00
   8.3367729e-02   2.7325414e+00   1.5634177e+00   2.0997410e+00   8.0330664e-02  -1.1195231e-01  -1.4847627e+00  -9.9030200e-01  -1.4081940e+00  -1.0851014e+00   1.1690023e+00   7.6603258e-02   1.2198686e+00   3.0371392e-02  -2.9702023e-01   4.8391386e-01   1.1609121e+00  -8.1572632e-01  -3.1282231e+00  -1.7158786e-01  -1.5377511e+00   8.5430952e-01   8.5696288e-01   2.0912088e-01   1.1516395e+00  -5.1301036e-01  -1.1175595e-01  -1.4892551e+00  -1.1151061e+00  -1.9412171e+00  -1.6364977e+00   4.4476088e-01   1.6921887e-01   1.1232367e+00   1.2640060e+00  -1.0709696e+00  -7.1808318e-01  -1.7687703e+00  -2.3841676e+00   6.1053308e-01   2.3037191e-01   1.3356115e+00   5.4647525e-01   1.5182849e-01  -1.4272866e-01  -5.5479578e-01  -4.8137371e-01  -1.0378577e+00  -4.9775366e-01   2.5816870e+00  -1.6172489e-01  -1.1617542e+00   3.4855624e-01   3.8625666e-01  -2.8379051e-01  -6.0530341e-02  -3.3165298e-01   1.4156609e+00  -7.6606727e-02   1.5522389e+00  -6.6677145e-01   1.0074326e-01  -2.4281191e-01   5.6209560e-01   1.2042630e+00   6.4632138e-01   8.4879412e-01   1.1604108e+00   9.6076300e-01   5.2235874e-01   8.5792705e-01  -1.5891978e+00  -2.3813099e+00   6.5389105e-01
   2.4600557e-01   2.9573380e+00   1.9278549e+00   2.4154543e+00   3.3075366e-01   9.9517733e-02  -1.4918701e+00  -1.1662797e+00  -1.8897005e+00  -1.6531714e+00   1.3645579e+00   2.6187858e-01   1.3193446e+00  -2.2431641e-02  -4.9528244e-01  -2.2657361e-01   1.5627172e+00  -5.2393522e-01  -3.1750957e+00   7.5124592e-02  -1.9335553e+00   1.2508339e+00   1.2365590e+00   6.1229334e-01   1.4851057e+00  -2.4805262e-01   1.3120152e-01  -1.3257989e+00  -9.8001304e-01  -1.9345424e+00  -1.6614503e+00   7.1767339e-01   4.0470797e-01   1.5142845e+00   1.5469209e+00  -9.3407043e-01  -6.7158934e-01  -1.9500332e+00  -2.6935240e+00   9.6651587e-01   5.2069661e-01   1.6694009e+00   7.3916147e-01   3.3328674e-01  -5.3450226e-02  -5.0972566e-01  -6.0970631e-01  -1.1840850e+00  -9.2553118e-01   2.7987789e+00  -5.3190231e-02  -1.0776612e+00   4.3024990e-01   2.9977534e-01  -6.1056819e-01  -4.5529690e-01  -1.1635192e+00   1.5272247e+00   5.3505064e-02   1.6599798e+00  -6.8923869e-01  -5.7268432e-03  -6.2047824e-01   2.0005152e-01   5.1405248e-01   2.3685411e-01   9.9911661e-02   7.0555887e-01   4.2699722e-01   8.5824523e-01   1.2838957e+00  -1.4513190e+00  -2.5416056e+00   1.4380379e-01
   4.0961030e-01   3.1968883e+00   2.2897492e+00   2.7275277e+00   5.8982142e-01   3.1058144e-01  -1.4959865e+00  -1.3512651e+00  -2.3664397e+00  -2.2227139e+00   1.5592094e+00   4.5243850e-01   1.4112043e+00  -8.7839043e-02  -6.9627193e-01  -9.5533005e-01   1.9562417e+00  -2.2575978e-01  -3.2135724e+00   3.2385858e-01  -2.3213903e+00   1.6422935e+00   1.6089925e+00   1.0237537e+00   1.8216015e+00   2.2480661e-02   3.7740585e-01  -1.1575443e+00  -8.4243981e-01  -1.9195533e+00  -1.6860558e+00   9.8069337e-01   6.3483914e-01   1.9117137e+00   1.8298671e+00  -7.9016600e-01  -6.2798730e-01  -2.1302673e+00  -3.0029320e+00   1.3184722e+00   8.1145784e-01   2.0039850e+00   9.3518659e-01   5.2422603e-01   3.3692771e-02  -4.5953307e-01  -7.4724678e-01  -1.3250186e+00  -1.3601094e+00   3.0232454e+00   6.6255683e-02  -9.9072639e-01   5.1375088e-01   2.0447537e-01  -9.5688597e-01  -8.3702150e-01  -1.9915212e+00   1.6351472e+00   1.8721368e-01   1.7611281e+00  -7.0948402e-01  -9.9422967e-02  -1.0007039e+00  -1.6264907e-01  -1.8872765e-01  -1.7294458e-01  -6.5936527e-01   2.4649065e-01  -1.1467609e-01   1.1854398e+00   1.7113572e+00  -1.3102515e+00  -2.6927509e+00  -3.6974314e-01
   5.6901501e-01   3.4423776e+00   2.6432753e+00   3.0321401e+00   8.5206227e-01   5.1693837e-01  -1.4996472e+00  -1.5430750e+00  -2.8294553e+00  -2.7813775e+00   1.7482746e+00   6.4744370e-01   1.4926923e+00  -1.6267033e-01  -8.9684696e-01  -1.6800043e+00   2.3357010e+00   7.0716131e-02  -3.2477803e+00   5.6690221e-01  -2.6962337e+00   2.0225373e+00   1.9693685e+00   1.4356656e+00   2.1551235e+00   2.9201465e-01   6.2125038e-01  -9.9006750e-01  -7.0748742e-01  -1.9001350e+00  -1.7134604e+00   1.2294824e+00   8.5822342e-01   2.3081365e+00   2.1090153e+00  -6.4431800e-01  -5.8910866e-01  -2.3090770e+00  -3.3093397e+00   1.6615620e+00   1.0985914e+00   2.3338344e+00   1.1327759e+00   7.2012405e-01   1.1827780e-01  -4.0619691e-01  -8.8993592e-01  -1.4594707e+00  -1.7916368e+00   3.2477200e+00   1.9611500e-01  -9.0340294e-01   5.9974997e-01   1.0147600e-01  -1.3126397e+00  -1.2001805e+00  -2.7941129e+00   1.7373011e+00   3.2397501e-01   1.8529271e+00  -7.2461457e-01  -1.8022294e-01  -1.3742015e+00  -5.2306141e-01  -8.8592096e-01  -5.7548274e-01  -1.4096214e+00  -2.0713331e-01  -6.5126772e-01   1.4992855e+00   2.1314631e+00  -1.1718549e+00  -2.8369159e+00  -8.7557705e-01
   7.1956652e-01   3.6850202e+00   2.9827747e+00   3.3256063e+00   1.1120211e+00   7.1449780e-01  -1.5052372e+00  -1.7392304e+00  -3.2703118e+00  -3.3168931e+00   1.9272335e+00   8.4567976e-01   1.5614260e+00  -2.4344015e-01  -1.0943631e+00  -2.3784583e+00   2.6958327e+00   3.5779768e-01  -3.2816286e+00   7.9738754e-01  -3.0534370e+00   2.3858483e+00   2.3131790e+00   1.8402656e+00   2.4797614e+00   5.5429858e-01   8.5731363e-01  -8.2854587e-01  -5.7992017e-01  -1.8801043e+00  -1.7465906e+00   1.4602424e+00   1.0736772e+00   2.6961498e+00   2.3804650e+00  -5.0146175e-01  -5.5660182e-01  -2.4860728e+00  -3.6095228e+00   1.9908583e+00   1.3779196e+00   2.6534996e+00   1.3299408e+00   9.1648364e-01   1.9992338e-01  -3.5174632e-01  -1.0335439e+00  -1.5865444e+00  -2.2103457e+00   3.4652686e+00   3.3563846e-01  -8.1805974e-01   6.8867183e-01  -8.0622462e-03  -1.6674385e+00  -1.5404284e+00  -3.5505576e+00   1.8316636e+00   4.6305263e-01   1.9329537e+00  -7.3201072e-01  -2.4925292e-01  -1.7322274e+00  -8.7896681e-01  -1.5596660e+00  -9.6390105e-01  -2.1317353e+00  -6.4613885e-01  -1.1700472e+00   1.7956277e+00   2.5356603e+00  -1.0414585e+00  -2.9763372e+00  -1.3629183e+00
   8.5731268e-01   3.9165935e+00   3.3028106e+00   3.6043937e+00   1.3644617e+00   8.9953464e-01  -1.5147878e+00  -1.9369615e+00  -3.6813324e+00  -3.8174889e+00   2.0920052e+00   1.0455075e+00   1.6155015e+00  -3.2662183e-01  -1.2867052e+00  -3.0297432e+00   3.0319635e+00   6.2850803e-01  -3.3184734e+00   1.0096280e+00  -3.3887768e+00   2.7270293e+00   2.6363327e+00   2.2300746e+00   2.7898748e+00   8.0365217e-01   1.0805703e+00  -6.7749369e-01  -4.6389136e-01  -1.8629079e+00  -1.7879005e+00   1.6697688e+00   1.2800965e+00   3.0685060e+00   2.6403162e+00  -3.6615414e-01  -5.3181297e-01  -2.6607492e+00  -3.9000514e+00   2.3013994e+00   1.6453045e+00   2.9576790e+00   1.5244660e+00   1.1089418e+00   2.7823287e-01  -2.9813677e-01  -1.1738594e+00  -1.7055679e+00  -2.6069062e+00   3.6697180e+00   4.8375022e-01  -7.3691458e-01   7.8055304e-01  -1.2295252e-01  -2.0111154e+00  -1.8546248e+00  -4.2417605e+00   1.9163732e+00   6.0339868e-01   1.9992033e+00  -7.2956902e-01  -3.0869240e-01  -2.0669644e+00  -1.2288113e+00  -2.1931434e+00  -1.3322659e+00  -2.8076771e+00  -1.0621202e+00  -1.6590132e+00   2.0708415e+00   2.9159619e+00  -9.2355245e-01  -3.1130279e+00  -1.8217367e+00
   9.7910934e-01   4.1298803e+00   3.5982305e+00   3.8651361e+00   1.6045573e+00   1.0688425e+00  -1.5297904e+00  -2.1332086e+00  -4.0558005e+00  -4.2722956e+00   2.2391521e+00   1.2448246e+00   1.6535511e+00  -4.0890909e-01  -1.4722739e+00  -3.6149872e+00   3.3400599e+00   8.7687897e-01  -3.3608077e+00   1.1993301e+00  -3.6984917e+00   3.0414731e+00   2.9351792e+00   2.5981006e+00   3.0802681e+00   1.0351823e+00   1.2865907e+00  -5.4053498e-01  -3.6269460e-01  -1.8513387e+00  -1.8391305e+00   1.8554855e+00   1.4763322e+00   3.4182896e+00   2.8847641e+00  -2.4234111e-01  -5.1566024e-01  -2.8323642e+00  -4.1772652e+00   2.5882684e+00   1.8968040e+00   3.2412895e+00   1.7139223e+00   1.2933666e+00   3.5275524e-01  -2.4713023e-01  -1.3068543e+00  -1.8160159e+00  -2.9727326e+00   3.8558690e+00   6.3894623e-01  -6.6199328e-01   8.7493872e-01  -2.4199236e-01  -2.3342052e+00  -2.1407863e+00  -4.8510109e+00   1.9897608e+00   7.4354737e-01   2.0501346e+00  -7.1591617e-01  -3.6150981e-01  -2.3718515e+00  -1.5716066e+00  -2.7712742e+00  -1.6757086e+00  -3.4212588e+00  -1.4476845e+00  -2.1073342e+00   2.3218502e+00   3.2651984e+00  -8.2152332e-01  -3.2485050e+00  -2.2430788e+00
   1.0826462e+00   4.3189788e+00   3.8642452e+00   4.1046705e+00   1.8280585e+00   1.2198771e+00  -1.5510413e+00  -2.3246209e+00  -4.3881221e+00  -4.6717219e+00   2.3659845e+00   1.4410418e+00   1.6747526e+00  -4.8744796e-01  -1.6499352e+00  -4.1181435e+00   3.6167636e+00   1.0981882e+00  -3.4100015e+00   1.3636714e+00  -3.9793095e+00   3.3252228e+00   3.2065311e+00   2.9380298e+00   3.3463547e+00   1.2449582e+00   1.4717205e+00  -4.2022804e-01  -2.7855820e-01  -1.8472941e+00  -1.9010978e+00   2.0154574e+00   1.6610865e+00   3.7390990e+00   3.1102076e+00  -1.3315920e-01  -5.0850997e-01  -2.9998338e+00  -4.4372649e+00   2.8466995e+00   2.1288119e+00   3.4995475e+00   1.8957116e+00   1.4659438e+00   4.2297100e-01  -2.0018903e-01  -1.4288139e+00  -1.9174244e+00  -3.3002376e+00   4.0195785e+00   7.9918506e-01  -5.9511618e-01   9.7081020e-01  -3.6397348e-01  -2.6283574e+00  -2.3979740e+00  -5.3645983e+00   2.0503507e+00   8.8153764e-01   2.0846725e+00  -6.9057260e-01  -4.1116224e-01  -2.6418450e+00  -1.9068063e+00  -3.2813306e+00  -1.9905091e+00  -3.9587972e+00  -1.7966515e+00  -2.5057406e+00   2.5461407e+00   3.5772369e+00  -7.3744963e-01  -3.3835530e+00  -2.6193518e+00
   1.1664026e+00   4.4794624e+00   4.0965240e+00   4.3200867e+00   2.0314331e+00   1.3508820e+00  -1.5785320e+00  -2.5075598e+00  -4.6739438e+00  -5.0077865e+00   2.4705608e+00   1.6310842e+00   1.6787939e+00  -5.6001368e-01  -1.8189409e+00  -4.5265734e+00   3.8594153e+00   1.2891282e+00  -3.4661112e+00   1.5012514e+00  -4.2284720e+00   3.5750198e+00   3.4476874e+00   3.2443898e+00   3.5843043e+00   1.4301367e+00   1.6332276e+00  -3.1795242e-01  -2.1249628e-01  -1.8515917e+00  -1.9735332e+00   2.1483829e+00   1.8328484e+00   4.0252263e+00   3.3133762e+00  -4.0783129e-02  -5.1006642e-01  -3.1616559e+00  -4.6759241e+00   3.0722065e+00   2.3381634e+00   3.7280633e+00   2.0671489e+00   1.6232531e+00   4.8830903e-01  -1.5839067e-01  -1.5364239e+00  -2.0093088e+00  -3.5830171e+00   4.1577270e+00   9.6179959e-01  -5.3790733e-01   1.0665583e+00  -4.8769304e-01  -2.8866542e+00  -2.6261347e+00  -5.7722767e+00   2.0968377e+00   1.0148797e+00   2.1021755e+00  -6.5404692e-01  -4.6129337e-01  -2.8735895e+00  -2.2341662e+00  -3.7134216e+00  -2.2741254e+00  -4.4096539e+00  -2.1042054e+00  -2.8468521e+00   2.7417700e+00   3.8471598e+00  -6.7197332e-01  -3.5180440e+00  -2.9445608e+00
   1.2295531e+00   4.6083935e+00   4.2913016e+00   4.5087856e+00   2.2119664e+00   1.4609826e+00  -1.6113924e+00  -2.6781160e+00  -4.9102284e+00  -5.2743928e+00   2.5515893e+00   1.8114222e+00   1.6658049e+00  -6.2511353e-01  -1.9788319e+00  -4.8314306e+00   4.0660613e+00   1.4478982e+00  -3.5277778e+00   1.6119395e+00  -4.4437563e+00   3.7883352e+00   3.6564577e+00   3.5126880e+00   3.7911609e+00   1.5890275e+00   1.7694081e+00  -2.3386632e-01  -1.6423030e-01  -1.8638608e+00  -2.0549819e+00   2.2535606e+00   1.9898786e+00   4.2718252e+00   3.4914597e+00   3.3669425e-02  -5.1928877e-01  -3.3158712e+00  -4.8889357e+00   3.2607199e+00   2.5221959e+00   3.9229453e+00   2.2255762e+00   1.7623342e+00   5.4819305e-01  -1.2237035e-01  -1.6268188e+00  -2.0910966e+00  -3.8159749e+00   4.2680915e+00   1.1234576e+00  -4.9181895e-01   1.1600102e+00  -6.1196660e-01  -3.1038243e+00  -2.8259093e+00  -6.0675651e+00   2.1280464e+00   1.1405760e+00   2.1023730e+00  -6.0785119e-01  -5.1545851e-01  -3.0654976e+00  -2.5536021e+00  -4.0608303e+00  -2.5251705e+00  -4.7666260e+00  -2.3669945e+00  -3.1254269e+00   2.9073640e+00   4.0713909e+00  -6.2425684e-01  -3.6508304e+00  -3.2144782e+00
   1.2718450e+00   4.7042140e+00   4.4454812e+00   4.6685466e+00   2.3678193e+00   1.5502431e+00  -1.6478936e+00  -2.8321467e+00  -5.0952845e+00  -5.4675317e+00   2.6082646e+00   1.9781452e+00   1.6362733e+00  -6.8200666e-01  -2.1293309e+00  -5.0278512e+00   4.2354431e+00   1.5742131e+00  -3.5922213e+00   1.6966508e+00  -4.6234942e+00   3.9633810e+00   3.8311767e+00   3.7395057e+00   3.9649262e+00   1.7210967e+00   1.8796439e+00  -1.6693727e-01  -1.3218764e-01  -1.8825142e+00  -2.1427789e+00   2.3308339e+00   2.1302447e+00   4.4750585e+00   3.6422285e+00   9.0170573e-02  -5.3434766e-01  -3.4600680e+00  -5.0718918e+00   3.4087259e+00   2.6787624e+00   4.0809092e+00   2.3685021e+00   1.8807468e+00   6.0211354e-01  -9.2293744e-02  -1.6975916e+00  -2.1620772e+00  -3.9953852e+00   4.3491682e+00   1.2801976e+00  -4.5816023e-01   1.2485153e+00  -7.3564011e-01  -3.2763391e+00  -2.9984317e+00  -6.2478724e+00   2.1428875e+00   1.2552027e+00   2.0852823e+00  -5.5443156e-01  -5.7689554e-01  -3.2177272e+00  -2.8650547e+00  -4.3201857e+00  -2.7433420e+00  -5.0261665e+00  -2.5831757e+00  -3.3385249e+00   3.0421009e+00   4.2477626e+00  -5.9203035e-01  -3.7797180e+00  -3.4267526e+00
   1.2934730e+00   4.7665568e+00   4.5567322e+00   4.7975846e+00   2.4980381e+00   1.6196721e+00  -1.6855117e+00  -2.9653420e+00  -5.2287526e+00  -5.5854082e+00   2.6400722e+00   2.1270793e+00   1.5909574e+00  -7.3064071e-01  -2.2702336e+00  -5.1149463e+00   4.3669663e+00   1.6692281e+00  -3.6553392e+00   1.7570856e+00  -4.7665958e+00   4.0990973e+00   3.9707113e+00   3.9225464e+00   4.1045971e+00   1.8269060e+00   1.9644003e+00  -1.1504558e-01  -1.1358247e-01  -1.9048097e+00  -2.2331101e+00   2.3805101e+00   2.2519010e+00   4.6322108e+00   3.7641383e+00   1.2974844e-01  -5.5263377e-01  -3.5914361e+00  -5.2204032e+00   3.5133880e+00   2.8062010e+00   4.1993809e+00   2.4937511e+00   1.9766195e+00   6.4971429e-01  -6.7862157e-02  -1.7467787e+00  -2.2213773e+00  -4.1189036e+00   4.3999835e+00   1.4275500e+00  -4.3812132e-01   1.3290875e+00  -8.5759837e-01  -3.4023957e+00  -3.1451296e+00  -6.3144540e+00   2.1403227e+00   1.3550487e+00   2.0511227e+00  -4.9702049e-01  -6.4835388e-01  -3.3320634e+00  -3.1683697e+00  -4.4914598e+00  -2.9293088e+00  -5.1884226e+00  -2.7524018e+00  -3.4855675e+00   3.1456767e+00   4.3755160e+00  -5.7173008e-01  -3.9015266e+00  -3.5809397e+00
   1.2949711e+00   4.7960102e+00   4.6235525e+00   4.8945929e+00   2.6025182e+00   1.6711755e+00  -1.7210488e+00  -3.0733260e+00  -5.3115509e+00  -5.6284822e+00   2.6466078e+00   2.2539531e+00   1.5308146e+00  -7.7151641e-01  -2.4013027e+00  -5.0956028e+00   4.4606468e+00   1.7353859e+00  -3.7119053e+00   1.7954654e+00  -4.8725713e+00   4.1951133e+00   4.0744497e+00   4.0606381e+00   4.2101528e+00   1.9079920e+00   2.0251695e+00  -7.5153762e-02  -1.0457566e-01  -1.9269951e+00  -2.3211595e+00   2.4032642e+00   2.3527991e+00   4.7417532e+00   3.8564011e+00   1.5439022e-01  -5.7082542e-01  -3.7068649e+00  -5.3302592e+00   3.5726465e+00   2.9032806e+00   4.2765814e+00   2.5996102e+00   2.0486909e+00   6.9088099e-01  -4.8347199e-02  -1.7728263e+00  -2.2679604e+00  -4.1855353e+00   4.4199277e+00   1.5607451e+00  -4.3278279e-01   1.3985943e+00  -9.7676464e-01  -3.4818018e+00  -3.2675403e+00  -6.2722128e+00   2.1193494e+00   1.4363047e+00   2.0002328e+00  -4.3942084e-01  -7.3198029e-01  -3.4117096e+00  -3.4632004e+00  -4.5777977e+00  -3.0845622e+00  -5.2570928e+00  -2.8757542e+00  -3.5683044e+00   3.2182526e+00   4.4552356e+00  -5.5872127e-01  -4.0122365e+00  -3.6784590e+00
   1.2771328e+00   4.7938941e+00   4.6453021e+00   4.9587653e+00   2.6819224e+00   1.7074518e+00  -1.7508050e+00  -3.1517942e+00  -5.3457835e+00  -5.5994270e+00   2.6274488e+00   2.3546031e+00   1.4569529e+00  -8.0549882e-01  -2.5221732e+00  -4.9761255e+00   4.5170348e+00   1.7761949e+00  -3.7558625e+00   1.8142903e+00  -4.9415576e+00   4.2516806e+00   4.1422732e+00   4.1536839e+00   4.2824938e+00   1.9666944e+00   2.0643530e+00  -4.3530893e-02  -1.0050656e-01  -1.9445318e+00  -2.4013400e+00   2.4000306e+00   2.4310131e+00   4.8033593e+00   3.9190133e+00   1.6688836e-01  -5.8501850e-01  -3.8030851e+00  -5.3976252e+00   3.5852881e+00   2.9691370e+00   4.3115861e+00   2.6849544e+00   2.0963378e+00   7.2581954e-01  -3.2650869e-02  -1.7745535e+00  -2.3006496e+00  -4.1955721e+00   4.4086454e+00   1.6749907e+00  -4.4310455e-01   1.4539790e+00  -1.0920881e+00  -3.5157764e+00  -3.3671560e+00  -6.1293566e+00   2.0790153e+00   1.4952891e+00   1.9330055e+00  -3.8574050e-01  -8.2925455e-01  -3.4610000e+00  -3.7489326e+00  -4.5851977e+00  -3.2112410e+00  -5.2391117e+00  -2.9556248e+00  -3.5906761e+00   3.2603846e+00   4.4887288e+00  -5.4759370e-01  -4.1072142e+00  -3.7224791e+00
   1.2409671e+00   4.7620643e+00   4.6221908e+00   4.9897927e+00   2.7375640e+00   1.7318359e+00  -1.7707892e+00  -3.1966874e+00  -5.3346125e+00  -5.5030047e+00   2.5821029e+00   2.4252089e+00   1.3706144e+00  -8.3359921e-01  -2.6322693e+00  -4.7657410e+00   4.5371278e+00   1.7959555e+00  -3.7806922e+00   1.8161383e+00  -4.9743406e+00   4.2695888e+00   4.1745080e+00   4.2025722e+00   4.3233303e+00   2.0059432e+00   2.0850955e+00  -1.6018495e-02  -9.6183986e-02  -1.9523807e+00  -2.4675983e+00   2.3718983e+00   2.4848629e+00   4.8178638e+00   3.9527439e+00   1.7064061e-01  -5.9091568e-01  -3.8768426e+00  -5.4192644e+00   3.5509821e+00   3.0032204e+00   4.3043522e+00   2.7493394e+00   2.1195880e+00   7.5511014e-01  -1.9386113e-02  -1.7511195e+00  -2.3181723e+00  -4.1505047e+00   4.3659891e+00   1.7657916e+00  -4.6989185e-01   1.4924975e+00  -1.2025181e+00  -3.5066887e+00  -3.4453010e+00  -5.8969427e+00   2.0184644e+00   1.5286916e+00   1.8498492e+00  -3.4010029e-01  -9.4096142e-01  -3.4850477e+00  -4.0246364e+00  -4.5220515e+00  -3.3119394e+00  -5.1441857e+00  -2.9955479e+00  -3.5585834e+00   3.2729434e+00   4.4788412e+00  -5.3251386e-01  -4.1815049e+00  -3.7177335e+00
   1.1876886e+00   4.7027735e+00   4.5552315e+00   4.9878401e+00   2.7712602e+00   1.7480986e+00  -1.7769568e+00  -3.2043944e+00  -5.2821060e+00  -5.3458662e+00   2.5100429e+00   2.4625444e+00   1.2731850e+00  -8.5675218e-01  -2.7307401e+00  -4.4759975e+00   4.5222687e+00   1.7994501e+00  -3.7798395e+00   1.8035112e+00  -4.9723754e+00   4.2500634e+00   4.1718678e+00   4.2090492e+00   4.3350348e+00   2.0290215e+00   2.0910756e+00   1.1679494e-02  -8.6219153e-02  -1.9453353e+00  -2.5137766e+00   2.3200171e+00   2.5130217e+00   4.7871713e+00   3.9590730e+00   1.6941806e-01  -5.8406623e-01  -3.9250958e+00  -5.3927784e+00   3.4702847e+00   3.0052702e+00   4.2557091e+00   2.7930529e+00   2.1191156e+00   7.7972952e-01  -6.9701884e-03  -1.7020030e+00  -2.3192211e+00  -4.0529199e+00   4.2920398e+00   1.8292805e+00  -5.1373967e-01   1.5119502e+00  -1.3069653e+00  -3.4577642e+00  -3.5030420e+00  -5.5883308e+00   1.9370153e+00   1.5338154e+00   1.7511822e+00  -3.0633821e-01  -1.0671840e+00  -3.4893501e+00  -4.2890382e+00  -4.3985892e+00  -3.3895026e+00  -4.9842058e+00  -3.0000010e+00  -3.4795761e+00   3.2570300e+00   4.4292454e+00  -5.0761279e-01  -4.2301751e+00  -3.6702805e+00
   1.1187325e+00   4.6185919e+00   4.4461551e+00   4.9535084e+00   2.7851725e+00   1.7602139e+00  -1.7654590e+00  -3.1719765e+00  -5.1930632e+00  -5.1362857e+00   2.4108217e+00   2.4642182e+00   1.1662273e+00  -8.7561196e-01  -2.8164138e+00  -4.1200985e+00   4.4740434e+00   1.7916179e+00  -3.7471685e+00   1.7787309e+00  -4.9378013e+00   4.1946674e+00   4.1353856e+00   4.1755677e+00   4.3204590e+00   2.0393182e+00   2.0862697e+00   4.3700723e-02  -6.5380098e-02  -1.9183794e+00  -2.5340099e+00   2.2455288e+00   2.5145972e+00   4.7141181e+00   3.9400941e+00   1.6711673e-01  -5.6014222e-01  -3.9452178e+00  -5.3168458e+00   3.3446153e+00   2.9753218e+00   4.1673170e+00   2.8171170e+00   2.0962125e+00   8.0103546e-01   6.2752953e-03  -1.6269976e+00  -2.3025252e+00  -3.9063877e+00   4.1871925e+00   1.8625223e+00  -5.7495988e-01   1.5108891e+00  -1.4042528e+00  -3.3727764e+00  -3.5411357e+00  -5.2185725e+00   1.8342603e+00   1.5087977e+00   1.6374566e+00  -2.8773386e-01  -1.2073035e+00  -3.4793731e+00  -4.5405087e+00  -4.2262539e+00  -3.4468297e+00  -4.7725782e+00  -2.9741706e+00  -3.3624725e+00   3.2138956e+00   4.3442026e+00  -4.6738655e-01  -4.2486829e+00  -3.5872125e+00
   1.0357923e+00   4.5123784e+00   4.2973038e+00   4.8877861e+00   2.7816400e+00   1.7721102e+00  -1.7328864e+00  -3.0973967e+00  -5.0728262e+00  -4.8838404e+00   2.2842459e+00   2.4288923e+00   1.0515218e+00  -8.9038715e-01  -2.8877769e+00  -3.7122093e+00   4.3941876e+00   1.7772347e+00  -3.6774185e+00   1.7438773e+00  -4.8734425e+00   4.1051966e+00   4.0663459e+00   4.1051242e+00   4.2827451e+00   2.0400886e+00   2.0746989e+00   8.3740963e-02  -2.8945776e-02  -1.8670449e+00  -2.5231338e+00   2.1495272e+00   2.4891819e+00   4.6023037e+00   3.8983824e+00   1.6750961e-01  -5.1523271e-01  -3.9351946e+00  -5.1914438e+00   3.1762099e+00   2.9137475e+00   4.0415942e+00   2.8232464e+00   2.0527374e+00   8.2071379e-01   2.2024719e-02  -1.5262230e+00  -2.2669256e+00  -3.7153424e+00   4.0522806e+00   1.8637667e+00  -6.5349844e-01   1.4887847e+00  -1.4930648e+00  -3.2557533e+00  -3.5600031e+00  -4.8037728e+00   1.7101809e+00   1.4527935e+00   1.5092148e+00  -2.8677234e-01  -1.3599952e+00  -3.4601413e+00  -4.7770665e+00  -4.0170458e+00  -3.4866861e+00  -4.5235141e+00  -2.9237054e+00  -3.2169336e+00   3.1448731e+00   4.2283122e+00  -4.0708485e-01  -4.2332505e+00  -3.4763358e+00
   9.4086115e-01   4.3872907e+00   4.1115120e+00   4.7920001e+00   2.7630236e+00   1.7874198e+00  -1.6764942e+00  -2.9797361e+00  -4.9270851e+00  -4.5990522e+00   2.1305795e+00   2.3564527e+00   9.3110399e-01  -9.0072931e-01  -2.9429748e+00  -3.2667746e+00   4.2845071e+00   1.7606159e+00  -3.5666308e+00   1.7007625e+00  -4.7827928e+00   3.9836021e+00   3.9662211e+00   4.0010951e+00   4.2251194e+00   2.0342384e+00   2.0601790e+00   1.3480042e-01   2.6962269e-02  -1.7877480e+00  -2.4770734e+00   2.0330527e+00   2.4368713e+00   4.4559014e+00   3.8368457e+00   1.7401456e-01  -4.4613523e-01  -3.8938009e+00  -5.0180289e+00   2.9680581e+00   2.8213210e+00   3.8816254e+00   2.8137620e+00   1.9910398e+00   8.4069132e-01   4.1855086e-02  -1.4001505e+00  -2.2114515e+00  -3.4849598e+00   3.8887294e+00   1.8326229e+00  -7.4885238e-01   1.4461384e+00  -1.5718993e+00  -3.1107132e+00  -3.5597303e+00  -4.3604443e+00   1.5652604e+00   1.3661051e+00   1.3671677e+00  -3.0496330e-01  -1.5232188e+00  -3.4358623e+00  -4.9963925e+00  -3.7828753e+00  -3.5115339e+00  -4.2513249e+00  -2.8544619e+00  -3.0530102e+00   3.0513239e+00   4.0862797e+00  -3.2306380e-01  -4.1812131e+00  -3.3458326e+00
   8.3627308e-01   4.2468069e+00   3.8919869e+00   4.6677697e+00   2.7315698e+00   1.8092463e+00  -1.5943926e+00  -2.8193834e+00  -4.7616832e+00  -4.2930066e+00   1.9507468e+00   2.2481211e+00   8.0728198e-01  -9.0568416e-01  -2.9798395e+00  -2.7978816e+00   4.1468141e+00   1.7453618e+00  -3.4125132e+00   1.6509290e+00  -4.6699779e+00   3.8319204e+00   3.8366196e+00   3.8670824e+00   4.1507099e+00   2.0241442e+00   2.0460851e+00   1.9897575e-01   1.0509188e-01  -1.6780792e+00  -2.3931863e+00   1.8971150e+00   2.3582537e+00   4.2794659e+00   3.7585619e+00   1.8949259e-01  -3.5062294e-01  -3.8207395e+00  -4.7996642e+00   2.7238307e+00   2.6992934e+00   3.6910551e+00   2.7914701e+00   1.9138623e+00   8.6302085e-01   6.7164075e-02  -1.2496366e+00  -2.1353872e+00  -3.2210333e+00   3.6987100e+00   1.7701479e+00  -8.5999643e-01   1.3845310e+00  -1.6390334e+00  -2.9414475e+00  -3.5400920e+00  -3.9048903e+00   1.4005864e+00   1.2502523e+00   1.2122871e+00  -3.4272324e-01  -1.6942023e+00  -3.4096126e+00  -5.1958482e+00  -3.5349652e+00  -3.5234000e+00  -3.9697590e+00  -2.7722556e+00  -2.8806894e+00   2.9346056e+00   3.9227019e+00  -2.1307977e-01  -4.0913217e+00  -3.2039191e+00
   7.2472867e-01   4.0947436e+00   3.6422039e+00   4.5169667e+00   2.6893031e+00   1.8399612e+00  -1.4856908e+00  -2.6181730e+00  -4.5824281e+00  -3.9769641e+00   1.7465068e+00   2.1064948e+00   6.8262520e-01  -9.0371129e-01  -2.9959422e+00  -2.3187035e+00   3.9828943e+00   1.7341597e+00  -3.2147211e+00   1.5956630e+00  -4.5396887e+00   3.6522409e+00   3.6792497e+00   3.7067789e+00   4.0623797e+00   2.0115246e+00   2.0351468e+00   2.7730992e-01   2.0683397e-01  -1.5370284e+00  -2.2705339e+00   1.7427434e+00   2.2543811e+00   4.0777501e+00   3.6666221e+00   2.1608789e-01  -2.2766730e-01  -3.7167345e+00  -4.5410730e+00   2.4478041e+00   2.5494622e+00   3.4739779e+00   2.7595145e+00   1.8242272e+00   8.8974813e-01   9.9102766e-02  -1.0759605e+00  -2.0383316e+00  -2.9298474e+00   3.4852675e+00   1.6788439e+00  -9.8533043e-01   1.3066040e+00  -1.6925121e+00  -2.7513591e+00  -3.5005895e+00  -3.4526335e+00   1.2179254e+00   1.1079763e+00   1.0458999e+00  -3.9932510e-01  -1.8694332e+00  -3.3831092e+00  -5.3725110e+00  -3.2833282e+00  -3.5237719e+00  -3.6914223e+00  -2.6826259e+00  -2.7094589e+00   2.7960602e+00   3.7418875e+00  -7.6505928e-02  -3.9639677e+00  -3.0585195e+00
   6.0929503e-01   3.9352310e+00   3.3658183e+00   4.3416800e+00   2.6379535e+00   1.8810429e+00  -1.3505879e+00  -2.3794625e+00  -4.3949204e+00  -3.6619763e+00   1.5205753e+00   1.9355109e+00   5.5991789e-01  -8.9276914e-01  -2.9886701e+00  -1.8410454e+00   3.7944949e+00   1.7286489e+00  -2.9750288e+00   1.5360165e+00  -4.3970866e+00   3.4466901e+00   3.4958963e+00   3.5238619e+00   3.9625883e+00   1.9973631e+00   2.0292842e+00   3.6970909e-01   3.3207267e-01  -1.3651285e+00  -2.1100597e+00   1.5710492e+00   2.1267276e+00   3.8555427e+00   3.5639825e+00   2.5511744e-01  -7.7598702e-02  -3.5835710e+00  -4.2486062e+00   2.1447887e+00   2.3742237e+00   3.2348337e+00   2.7212100e+00   1.7253137e+00   9.2276933e-01   1.3852592e-01  -8.8085965e-01  -1.9202421e+00  -2.6180482e+00   3.2523982e+00   1.5625654e+00  -1.1226562e+00   1.2159693e+00  -1.7301655e+00  -2.5433660e+00  -3.4405055e+00  -3.0179129e+00   1.0197625e+00   9.4317963e-01   8.6977061e-01  -4.7291342e-01  -2.0446711e+00  -3.3565869e+00  -5.5232196e+00  -3.0363517e+00  -3.5135431e+00  -3.4272978e+00  -2.5906267e+00  -2.5479126e+00   2.6370227e+00   3.5477216e+00   8.5544397e-02  -3.8013177e+00  -2.9169598e+00
   4.9337133e-01   3.7726538e+00   3.0666053e+00   4.1441884e+00   2.5789220e+00   1.9329686e+00  -1.1904017e+00  -2.1081295e+00  -4.2043958e+00  -3.3585241e+00   1.2766788e+00   1.7403346e+00   4.4207843e-01  -8.7045942e-01  -2.9553256e+00  -1.3750079e+00   3.5833361e+00   1.7293613e+00  -2.6973760e+00   1.4728292e+00  -4.2476730e+00   3.2174458e+00   3.2884169e+00   3.3219108e+00   3.8533018e+00   1.9818945e+00   2.0294952e+00   4.7493102e-01   4.7912206e-01  -1.1645068e+00  -1.9146576e+00   1.3832958e+00   1.9771482e+00   3.6175370e+00   3.4533353e+00   3.0701496e-01   9.7807885e-02  -3.4240723e+00  -3.9301162e+00   1.8200610e+00   2.1765921e+00   2.9783091e+00   2.6798663e+00   1.6203344e+00   9.6368971e-01   1.8596115e-01  -6.6655562e-01  -1.7814636e+00  -2.2925139e+00   3.0050487e+00   1.4263505e+00  -1.2691913e+00   1.1170523e+00  -1.7496593e+00  -2.3198648e+00  -3.3589707e+00  -2.6132622e+00   8.0929442e-01   7.6080098e-01   6.8616035e-01  -5.6058059e-01  -2.2149940e+00  -3.3287902e+00  -5.6446376e+00  -2.8005037e+00  -3.4929996e+00  -3.1863875e+00  -2.5006518e+00  -2.4034119e+00   2.4588511e+00   3.3435762e+00   2.7019652e-01  -3.6073387e+00  -2.7857084e+00
   3.8061281e-01   3.6115268e+00   2.7484277e+00   3.9269310e+00   2.5132819e+00   1.9951621e+00  -1.0075363e+00  -1.8104855e+00  -4.0155920e+00  -3.0761839e+00   1.0195356e+00   1.5271806e+00   3.3205079e-01  -8.3421926e-01  -2.8932456e+00  -9.2877976e-01   3.3511458e+00   1.7357340e+00  -2.3877818e+00   1.4067509e+00  -4.0971273e+00   2.9667710e+00   3.0587464e+00   3.1043588e+00   3.7359360e+00   1.9646462e+00   2.0358010e+00   5.9064468e-01   6.4475437e-01  -9.3883864e-01  -1.6891212e+00   1.1809632e+00   1.8078447e+00   3.3682328e+00   3.3370048e+00   3.7132921e-01   2.9533058e-01  -3.2420160e+00  -3.5947331e+00   1.4792994e+00   1.9601853e+00   2.7092520e+00   2.6386126e+00   1.5124227e+00   1.0136922e+00   2.4159618e-01  -4.3576662e-01  -1.6227403e+00  -1.9602168e+00   2.7490216e+00   1.2761839e+00  -1.4216217e+00   1.0148760e+00  -1.7485795e+00  -2.0827526e+00  -3.2550403e+00  -2.2491793e+00   5.9037610e-01   5.6663664e-01   4.9784984e-01  -6.5849737e-01  -2.3748943e+00  -3.2970811e+00  -5.7333383e+00  -2.5801705e+00  -3.4618525e+00  -2.9754795e+00  -2.4162959e+00  -2.2818202e+00   2.2629727e+00   3.1322669e+00   4.7289859e-01  -3.3877040e+00  -2.6701545e+00
   2.7481312e-01   3.4563182e+00   2.4152211e+00   3.6924811e+00   2.4418117e+00   2.0660017e+00  -8.0538821e-01  -1.4941026e+00  -3.8326363e+00  -2.8233336e+00   7.5475305e-01   1.3030704e+00   2.3267970e-01  -7.8154433e-01  -2.7999364e+00  -5.0855696e-01   3.0997065e+00   1.7461892e+00  -2.0541269e+00   1.3382582e+00  -3.9511184e+00   2.6970583e+00   2.8089148e+00   2.8744665e+00   3.6113461e+00   1.9445296e+00   2.0472506e+00   7.1355635e-01   8.2431960e-01  -6.9320655e-01  -1.4399756e+00   9.6580124e-01   1.6213385e+00   3.1118694e+00   3.2168694e+00   4.4677425e-01   5.1038408e-01  -3.0419919e+00  -3.2525510e+00   1.1285165e+00   1.7291726e+00   2.4325992e+00   2.6002284e+00   1.4045325e+00   1.0734266e+00   3.0528438e-01  -1.9170058e-01  -1.4452104e+00  -1.6280868e+00   2.4907790e+00   1.1187082e+00  -1.5761960e+00   9.1479576e-01  -1.7245479e+00  -1.8334974e+00  -3.1277823e+00  -1.9338939e+00   3.6741725e-01   3.6711317e-01   3.0811936e-01  -7.6209032e-01  -2.5184304e+00  -3.2576570e+00  -5.7859162e+00  -2.3776349e+00  -3.4193119e+00  -2.7990402e+00  -2.3402633e+00  -2.1873168e+00   2.0509420e+00   2.9160524e+00   6.8760812e-01  -3.1495837e+00  -2.5744509e+00
   1.7974896e-01   3.3112349e+00   2.0709955e+00   3.4435117e+00   2.3650529e+00   2.1428875e+00  -5.8819716e-01  -1.1675578e+00  -3.6589582e+00  -2.6069050e+00   4.8865427e-01   1.0755459e+00   1.4658266e-01  -7.1022265e-01  -2.6732176e+00  -1.1857729e-01   2.8309111e+00   1.7582767e+00  -1.7058132e+00   1.2676731e+00  -3.8150874e+00   2.4108822e+00   2.5410711e+00   2.6353185e+00   3.4798574e+00   1.9199771e+00   2.0619843e+00   8.3959402e-01   1.0119497e+00  -4.3386977e-01  -1.1751965e+00   7.3986233e-01   1.4204525e+00   2.8523895e+00   3.0943157e+00   5.3132619e-01   7.3718615e-01  -2.8292060e+00  -2.9142304e+00   7.7397914e-01   1.4881861e+00   2.1533057e+00   2.5669958e+00   1.2993612e+00   1.1429255e+00   3.7656565e-01   6.1974660e-02  -1.2503843e+00  -1.3028671e+00   2.2371554e+00   9.6090002e-01  -1.7288539e+00   8.2220514e-01  -1.6753580e+00  -1.5732444e+00  -2.9763701e+00  -1.6732356e+00   1.4523521e-01   1.6902490e-01   1.2068052e-01  -8.6625712e-01  -2.6394337e+00  -3.2058554e+00  -5.7991221e+00  -2.1931823e+00  -3.3641961e+00  -2.6592291e+00  -2.2743228e+00  -2.1223028e+00   1.8245040e+00   2.6966729e+00   9.0707107e-01  -2.9013229e+00  -2.5014084e+00
   9.8996513e-02   3.1799908e+00   1.7198382e+00   3.1827634e+00   2.2833813e+00   2.2223640e+00  -3.6085100e-01  -8.4010810e-01  -3.4972255e+00  -2.4321918e+00   2.2803461e-01   8.5234886e-01   7.6031201e-02  -6.1855895e-01  -2.5113689e+00   2.3874169e-01   2.5468193e+00   1.7688606e+00  -1.3533202e+00   1.1951818e+00  -3.6940231e+00   2.1110430e+00   2.2575043e+00   2.3898294e+00   3.3413313e+00   1.8891035e+00   2.0773533e+00   9.6413582e-01   1.2008369e+00  -1.6796111e-01  -9.0383328e-01   5.0551360e-01   1.2082935e+00   2.5934210e+00   2.9702213e+00   6.2235688e-01   9.6899831e-01  -2.6092464e+00  -2.5905420e+00   4.2210477e-01   1.2421988e+00   1.8762812e+00   2.5405767e+00   1.1992922e+00   1.2215573e+00   4.5470005e-01   3.2118671e-01  -1.0401082e+00  -9.9096996e-01   1.9949999e+00   8.0972951e-01  -1.8753863e+00   7.4222939e-01  -1.5991246e+00  -1.3029427e+00  -2.8001825e+00  -1.4705964e+00  -7.1128107e-02  -2.0751751e-02  -6.0438938e-02  -9.6561057e-01  -2.7317619e+00  -3.1365299e+00  -5.7700183e+00  -2.0253322e+00  -3.2950646e+00  -2.5560257e+00  -2.2193076e+00  -2.0873949e+00   1.5856550e+00   2.4754150e+00   1.1231771e+00  -2.6520302e+00  -2.4524624e+00
   3.5734958e-02   3.0655943e+00   1.3659085e+00   2.9130053e+00   2.1970831e+00   2.3002924e+00  -1.2865624e-01  -5.2131229e-01  -3.3493043e+00  -2.3027156e+00  -2.0134204e-02   6.4108682e-01   2.2851444e-02  -5.0556844e-01  -2.3132726e+00   5.6258494e-01   2.2497048e+00   1.7743423e+00  -1.0076835e+00   1.1208611e+00  -3.5922335e+00   1.8005981e+00   1.9606673e+00   2.1407603e+00   3.1952633e+00   1.8498847e+00   2.0900861e+00   1.0822683e+00   1.3835693e+00   9.6870905e-02  -6.3556158e-01   2.6542294e-01   9.8822445e-01   2.3382725e+00   2.8449720e+00   7.1679616e-01   1.1984278e+00  -2.3878203e+00  -2.2918731e+00   7.9326695e-02   9.9637550e-01   1.6063154e+00   2.5219301e+00   1.1063596e+00   1.3080197e+00   5.3871125e-01   5.8154184e-01  -8.1651592e-01  -6.9833058e-01   1.7707826e+00   6.7182440e-01  -2.0116158e+00   6.7943102e-01  -1.4944310e+00  -1.0234795e+00  -2.5989033e+00  -1.3269903e+00  -2.7661326e-01  -1.9555138e-01  -2.3105192e-01  -1.0547410e+00  -2.7895845e+00  -3.0444621e+00  -5.6961509e+00  -1.8711713e+00  -3.2103678e+00  -2.4874552e+00  -2.1751600e+00  -2.0815106e+00   1.3366891e+00   2.2531995e+00   1.3273696e+00  -2.4110976e+00  -2.4276925e+00
  -7.4454584e-03   2.9701837e+00   1.0134138e+00   2.6369992e+00   2.1064259e+00   2.3720659e+00   1.0290983e-01  -2.2062150e-01  -3.2162436e+00  -2.2201577e+00  -2.4903645e-01   4.4889953e-01  -1.1650119e-02  -3.7112323e-01  -2.0785440e+00   8.5346504e-01   1.9420907e+00   1.7708969e+00  -6.7993025e-01   1.0447150e+00  -3.5131310e+00   1.4828707e+00   1.6531926e+00   1.8907273e+00   3.0409042e+00   1.8003350e+00   2.0964917e+00   1.1890567e+00   1.5525039e+00   3.5285076e-01  -3.8018957e-01   2.2520628e-02   7.6381960e-01   2.0899309e+00   2.7185098e+00   8.1131037e-01   1.4177742e+00  -2.1704832e+00  -2.0277265e+00  -2.4807755e-01   7.5589975e-01   1.3479981e+00   2.5112728e+00   1.0222279e+00   1.4003766e+00   6.2743458e-01   8.3843454e-01  -5.8197436e-01  -4.3026582e-01   1.5702051e+00   5.5315932e-01  -2.1335877e+00   6.3754948e-01  -1.3604664e+00  -7.3580638e-01  -2.3726174e+00  -1.2411951e+00  -4.6636043e-01  -3.4920553e-01  -3.8700018e-01  -1.1284831e+00  -2.8076776e+00  -2.9247841e+00  -5.5757264e+00  -1.7267628e+00  -3.1085981e+00  -2.4498988e+00  -2.1410116e+00  -2.1020316e+00   1.0802234e+00   2.0306762e+00   1.5110861e+00  -2.1876854e+00  -2.4259075e+00
  -2.8711653e-02   2.8949365e+00   6.6656079e-01   2.3574674e+00   2.0117156e+00   2.4328549e+00   3.2844969e-01   5.3034686e-02  -3.0982850e+00  -2.1843574e+00  -4.5235858e-01   2.8214642e-01  -2.6734687e-02  -2.1603784e-01  -1.8076450e+00   1.1129144e+00   1.6267631e+00   1.7547111e+00  -3.8050956e-01   9.6671989e-01  -3.4590471e+00   1.1614319e+00   1.3379007e+00   1.6422074e+00   2.8773956e+00   1.7386715e+00   2.0926852e+00   1.2798095e+00   1.7001551e+00   5.9246882e-01  -1.4715508e-01  -2.2006307e-01   5.3879299e-01   1.8510575e+00   2.5904090e+00   9.0248611e-01   1.6193976e+00  -1.9623789e+00  -1.8062482e+00  -5.5419067e-01   5.2578690e-01   1.1056212e+00   2.5080902e+00   9.4818356e-01   1.4961402e+00   7.1956554e-01   1.0871815e+00  -3.3902467e-01  -1.9133971e-01   1.3978562e+00   4.5879069e-01  -2.2377610e+00   6.1929288e-01  -1.1971401e+00  -4.4104955e-01  -2.1219037e+00  -1.2099711e+00  -6.3592193e-01  -4.7630528e-01  -5.2436069e-01  -1.1821746e+00  -2.7817076e+00  -2.7733805e+00  -5.4077819e+00  -1.5876004e+00  -2.9884370e+00  -2.4384630e+00  -2.1152976e+00  -2.1450370e+00   8.1919303e-01   1.8083219e+00   1.6661985e+00  -1.9902091e+00  -2.4447787e+00
  -2.7115642e-02   2.8400699e+00   3.2948157e-01   2.0770697e+00   1.9133367e+00   2.4778716e+00   5.4288175e-01   2.9164162e-01  -2.9948993e+00  -2.1933757e+00  -6.2462500e-01   1.4613160e-01  -2.2255942e-02  -4.2087346e-02  -1.5019718e+00   1.3431682e+00   1.3067650e+00   1.7222077e+00  -1.1875499e-01   8.8687965e-01  -3.4310895e+00   8.4005472e-01   1.0178012e+00   1.3975324e+00   2.7039141e+00   1.6634507e+00   2.0748276e+00   1.3503198e+00   1.8195741e+00   8.0885151e-01   5.4956109e-02  -4.5908097e-01   3.1690013e-01   1.6239781e+00   2.4599828e+00   9.8700741e-01   1.7960921e+00  -1.7680067e+00  -1.6338115e+00  -8.3368150e-01   3.1069359e-01   8.8306972e-01   2.5111985e+00   8.8513133e-01   1.5923952e+00   8.1370458e-01   1.3231742e+00  -9.0327709e-02   1.4755577e-02   1.2569504e+00   3.9265385e-01  -2.3211864e+00   6.2619826e-01  -1.0051695e+00  -1.4059475e-01  -1.8479133e+00  -1.2283393e+00  -7.8145615e-01  -5.7242671e-01  -6.3965384e-01  -1.2118920e+00  -2.7084754e+00  -2.5872408e+00  -5.1923323e+00  -1.4490665e+00  -2.8488832e+00  -2.4473849e+00  -2.0958877e+00  -2.2055851e+00   5.5681356e-01   1.5865304e+00   1.7854287e+00  -1.8258639e+00  -2.4810119e+00
  -2.6674394e-03   2.8049263e+00   6.1354513e-03   1.7983906e+00   1.8117689e+00   2.5026394e+00   7.4164717e-01   4.8844765e-01  -2.9048527e+00  -2.2436255e+00  -7.6149805e-01   4.4884014e-02   1.3341035e-03   1.4804457e-01  -1.1639178e+00   1.5468601e+00   9.8536645e-01   1.6702423e+00   9.7583699e-02   8.0528353e-01  -3.4290579e+00   5.2264016e-01   6.9608210e-01   1.1588707e+00   2.5198101e+00   1.5736712e+00   2.0393576e+00   1.3970710e+00   1.9046971e+00   9.9608504e-01   2.1883802e-01  -6.9126840e-01   1.0181583e-01   1.4106647e+00   2.3264042e+00   1.0618166e+00   1.9414354e+00  -1.5910376e+00  -1.5146917e+00  -1.0820340e+00   1.1473613e-01   6.8370347e-01   2.5188521e+00   8.3359187e-01   1.6859547e+00   9.0839522e-01   1.5420419e+00   1.6138368e-01   1.8529903e-01   1.1491698e+00   3.5743521e-01  -2.3816601e+00   6.5856903e-01  -7.8613431e-01   1.6385548e-01  -1.5524343e+00  -1.2899054e+00  -8.9988960e-01  -6.3430591e-01  -7.3003645e-01  -1.2146491e+00  -2.5861155e+00  -2.3647393e+00  -4.9304861e+00  -1.3068589e+00  -2.6893605e+00  -2.4704464e+00  -2.0802344e+00  -2.2780260e+00   2.9650958e-01   1.3656893e+00   1.8627105e+00  -1.7002233e+00  -2.5305556e+00
   4.3655336e-02   2.7881372e+00  -2.9980382e-01   1.5239335e+00   1.7075858e+00   2.5032503e+00   9.2087462e-01   6.3824579e-01  -2.8262997e+00  -2.3300608e+00  -8.6002013e-01  -1.8994182e-02   4.2992980e-02   3.5088280e-01  -7.9689989e-01   1.7267487e+00   6.6601184e-01   1.5962654e+00   2.6270872e-01   7.2216114e-01  -3.4514258e+00   2.1312137e-01   3.7608859e-01   9.2819872e-01   2.3247366e+00   1.4688398e+00   1.9832084e+00   1.4173934e+00   1.9506430e+00   1.1494704e+00   3.3881178e-01  -9.1345224e-01  -1.0300058e-01   1.2127151e+00   2.1888423e+00   1.1242495e+00   2.0501003e+00  -1.4341854e+00  -1.4508515e+00  -1.2957551e+00  -5.8667391e-02   5.1023808e-01   2.5288913e+00   7.9369798e-01   1.7735436e+00   1.0021535e+00   1.7398196e+00   4.1334227e-01   3.1861266e-01   1.0746259e+00   3.5452351e-01  -2.4178439e+00   7.1549275e-01  -5.4249647e-01   4.7025457e-01  -1.2379344e+00  -1.3872130e+00  -9.8903820e-01  -6.5995583e-01  -7.9346380e-01  -1.1885461e+00  -2.4142228e+00  -2.1058250e+00  -4.6245137e+00  -1.1573501e+00  -2.5097995e+00  -2.5013674e+00  -2.0655251e+00  -2.3563252e+00   4.1815043e-02   1.1462403e+00   1.8934775e+00  -1.6169404e+00  -2.5888224e+00
   1.0996424e-01   2.7878369e+00  -5.8506627e-01   1.2561230e+00   1.6014345e+00   2.4765963e+00   1.0774948e+00   7.3757189e-01  -2.7569054e+00  -2.4464181e+00  -9.1877813e-01  -4.4400645e-02   1.0110661e-01   5.6233524e-01  -4.0534992e-01   1.8854899e+00   3.5224979e-01   1.4984434e+00   3.7301992e-01   6.3792985e-01  -3.4953950e+00  -8.4647653e-02   6.1289834e-02   7.0726507e-01   2.1187553e+00   1.3489926e+00   1.9039931e+00   1.4095668e+00   1.9539415e+00   1.2656961e+00   4.1107141e-01  -1.1226624e+00  -2.9443795e-01   1.0313307e+00   2.0466000e+00   1.1721394e+00   2.1181039e+00  -1.2991477e+00  -1.4418562e+00  -1.4725401e+00  -2.0691819e-01   3.6463564e-01   2.5389153e+00   7.6519172e-01   1.8519930e+00   1.0934899e+00   1.9131052e+00   6.6277294e-01   4.1409951e-01   1.0319344e+00   3.8403981e-01  -2.4293407e+00   7.9493611e-01  -2.7758307e-01   7.7621322e-01  -9.0757925e-01  -1.5121083e+00  -1.0476805e+00  -6.4871771e-01  -8.2880718e-01  -1.1328603e+00  -2.1939171e+00  -1.8121080e+00  -4.2778633e+00  -9.9785037e-01  -2.3106964e+00  -2.5341552e+00  -2.0488346e+00  -2.4343785e+00  -2.0374651e-01   9.2871838e-01   1.8748613e+00  -1.5775759e+00  -2.6509221e+00
   1.9358108e-01   2.8018968e+00  -8.4689799e-01   9.9730751e-01   1.4940070e+00   2.4205599e+00   1.2093010e+00   7.8480968e-01  -2.6939893e+00  -2.5855026e+00  -9.3797925e-01  -3.1723404e-02   1.7351967e-01   7.7790985e-01   5.3384062e-03   2.0254662e+00   4.7647184e-02   1.3757371e+00   4.2722404e-01   5.5322817e-01  -3.5570245e+00  -3.6701134e-01  -2.4476710e-01   4.9755159e-01   1.9024157e+00   1.2146835e+00   1.8001513e+00   1.3728659e+00   1.9126826e+00   1.3429199e+00   4.3381533e-01  -1.3162363e+00  -4.6984604e-01   8.6729989e-01   1.8992387e+00   1.2038865e+00   2.1429868e+00  -1.1866124e+00  -1.4849234e+00  -1.6113720e+00  -3.2830992e-01   2.4801585e-01   2.5464699e+00   7.4742422e-01   1.9184353e+00   1.1809268e+00   2.0592024e+00   9.0690956e-01   4.7224382e-01   1.0183877e+00   4.4493833e-01  -2.4167209e+00   8.9390597e-01   4.4687744e-03   1.0790312e+00  -5.6522038e-01  -1.6561018e+00  -1.0755811e+00  -6.0124793e-01  -8.3591583e-01  -1.0480706e+00  -1.9278376e+00  -1.4868397e+00  -3.8951249e+00  -8.2676092e-01  -2.0931411e+00  -2.5633900e+00  -2.0272684e+00  -2.5063024e+00  -4.3678996e-01   7.1377257e-01   1.8057916e+00  -1.5815610e+00  -2.7118850e+00
   2.9121495e-01   2.8281441e+00  -1.0831559e+00   7.4975527e-01   1.3860021e+00   2.3341508e+00   1.3149561e+00   7.8019792e-01  -2.6346852e+00  -2.7395072e+00  -9.1943156e-01   1.7247985e-02   2.5758142e-01   9.9295813e-01   4.2890698e-01   2.1486757e+00  -2.4430531e-01   1.2279356e+00   4.2630539e-01   4.6893329e-01  -3.6314294e+00  -6.3062912e-01  -5.3851491e-01   3.0023623e-01   1.6767983e+00   1.0669356e+00   1.6710451e+00   1.3075493e+00   1.8265794e+00   1.3807593e+00   4.0725989e-01  -1.4919095e+00  -6.2711095e-01   7.2098882e-01   1.7466857e+00   1.2184898e+00   2.1239040e+00  -1.0963310e+00  -1.5751061e+00  -1.7125487e+00  -4.2204695e-01   1.6059882e-01   2.5492304e+00   7.3936505e-01   1.9704814e+00   1.2630122e+00   2.1762345e+00   1.1430060e+00   4.9457062e-01   1.0301996e+00   5.3516460e-01  -2.3814947e+00   1.0086635e+00   2.9880637e-01   1.3757545e+00  -2.1535223e-01  -1.8107155e+00  -1.0734639e+00  -5.1944017e-01  -8.1562024e-01  -9.3581634e-01  -1.6200782e+00  -1.1347894e+00  -3.4819366e+00  -6.4361304e-01  -1.8588231e+00  -2.5844326e+00  -1.9981020e+00  -2.5666873e+00  -6.5419197e-01   5.0216723e-01   1.6869958e+00  -1.6262997e+00  -2.7668802e+00
   3.9918274e-01   2.8645472e+00  -1.2923774e+00   5.1564199e-01   1.2780901e+00   2.2175805e+00   1.3939509e+00   7.2574312e-01  -2.5761116e+00  -2.9003499e+00  -8.6643421e-01   9.9481171e-02   3.5021330e-01   1.2029249e+00   8.5837931e-01   2.2566838e+00  -5.2029037e-01   1.0556515e+00   3.7336455e-01   3.8616128e-01  -3.7130382e+00  -8.7258141e-01  -8.1643408e-01   1.1616338e-01   1.4435202e+00   9.0717036e-01   1.5170028e+00   1.2147975e+00   1.6969438e+00   1.3801974e+00   3.3353794e-01  -1.6478815e+00  -7.6468223e-01   5.9234495e-01   1.5893092e+00   1.2155454e+00   2.0616319e+00  -1.0272458e+00  -1.7055970e+00  -1.7776281e+00  -4.8821037e-01   1.0168643e-01   2.5451686e+00   7.3962695e-01   2.0063729e+00   1.3383376e+00   2.2632239e+00   1.3683459e+00   4.8356367e-01   1.0627968e+00   6.5185411e-01  -2.3260308e+00   1.1349721e+00   5.9999544e-01   1.6632598e+00   1.3696641e-01  -1.9677993e+00  -1.0429399e+00  -4.0629100e-01  -7.6967459e-01  -7.9879039e-01  -1.2760718e+00  -7.6202565e-01  -3.0448478e+00  -4.4900136e-01  -1.6100118e+00  -2.5935490e+00  -1.9588992e+00  -2.6108082e+00  -8.5319703e-01   2.9476891e-01   1.5209040e+00  -1.7073973e+00  -2.8114064e+00
   5.1365677e-01   2.9093388e+00  -1.4738167e+00   2.9702562e-01   1.1708796e+00   2.0722674e+00   1.4465207e+00   6.2504551e-01  -2.5155376e+00  -3.0600203e+00  -7.8358677e-01   2.1091422e-01   4.4800511e-01   1.4035858e+00   1.2862531e+00   2.3506333e+00  -7.7725711e-01   8.6027917e-01   2.7334192e-01   3.0625150e-01  -3.7958971e+00  -1.0904565e+00  -1.0751283e+00  -5.4174202e-02   1.2047031e+00   7.3711571e-01   1.3393084e+00   1.0966070e+00   1.5265803e+00   1.3434159e+00   2.1649563e-01  -1.7828556e+00  -8.8154760e-01   4.8091444e-01   1.4279589e+00   1.1952113e+00   1.9584866e+00  -9.7766009e-01  -1.8681339e+00  -1.8093055e+00  -5.2767351e-01   6.9686798e-02   2.5326895e+00   7.4650905e-01   2.0250918e+00   1.4055594e+00   2.3201310e+00   1.5802562e+00   4.4254556e-01   1.1111258e+00   7.9155299e-01  -2.2534245e+00   1.2683591e+00   9.0219209e-01   1.9383612e+00   4.8622283e-01  -2.1198138e+00  -9.8639622e-01  -2.6571780e-01  -7.0064572e-01  -6.4057460e-01  -9.0243283e-01  -3.7561718e-01  -2.5911378e+00  -2.4443093e-01  -1.3495122e+00  -2.5879589e+00  -1.9076176e+00  -2.6347827e+00  -1.0314968e+00   9.2521941e-02   1.3114706e+00  -1.8189969e+00  -2.8414625e+00
   6.3091987e-01   2.9610765e+00  -1.6274479e+00   9.5808332e-02   1.0648919e+00   1.9007756e+00   1.4735318e+00   4.8305308e-01  -2.4505353e+00  -3.2109142e+00  -6.7653406e-01   3.4670489e-01   5.4734360e-01   1.5912549e+00   1.7047345e+00   2.4313011e+00  -1.0125041e+00   6.4392202e-01   1.3264947e-01   2.3073684e-01  -3.8739996e+00  -1.2824133e+00  -1.3114058e+00  -2.1063859e-01   9.6290540e-01   5.5870675e-01   1.1401362e+00   9.5565151e-01   1.3196060e+00   1.2735736e+00   6.1404047e-02  -1.8960464e+00  -9.7716201e-01   3.8587307e-01   1.2639665e+00   1.1581465e+00   1.8181659e+00  -9.4543303e-01  -2.0534800e+00  -1.8112302e+00  -5.4198373e-01   6.2181947e-02   2.5107269e+00   7.5806152e-01   2.0264234e+00   1.4634280e+00   2.3478479e+00   1.7761291e+00   3.7552493e-01   1.1699588e+00   9.5044052e-01  -2.1673241e+00   1.4043695e+00   1.1993476e+00   2.1979360e+00   8.2659578e-01  -2.2600670e+00  -9.0685333e-01  -1.0234097e-01  -6.1175669e-01  -4.6542955e-01  -5.0676084e-01   1.6728369e-02  -2.1286018e+00  -3.2103064e-02  -1.0805932e+00  -2.5658086e+00  -1.8426887e+00  -2.6356802e+00  -1.1872768e+00  -1.0358233e-01   1.0639283e+00  -1.9541963e+00  -2.8536788e+00
   7.4760686e-01   3.0186402e+00  -1.7539309e+00  -8.6310584e-02   9.6054189e-01   1.7066884e+00   1.4763474e+00   3.0576162e-01  -2.3791100e+00  -3.3461434e+00  -5.5166711e-01   5.0149421e-01   6.4457189e-01   1.7629482e+00   2.1060051e+00   2.4991969e+00  -1.2237480e+00   4.0929382e-01  -4.1260291e-02   1.6130213e-01  -3.9416217e+00  -1.4472154e+00  -1.5223603e+00  -3.5343422e-01   7.2102259e-01   3.7398185e-01   9.2243896e-01   7.9511766e-01   1.0812124e+00   1.1745489e+00  -1.2538989e-01  -1.9871594e+00  -1.0513470e+00   3.0606942e-01   1.0991083e+00   1.1054279e+00   1.6455226e+00  -9.2818458e-01  -2.2519451e+00  -1.7877858e+00  -5.3322239e-01   7.6034170e-02   2.4787947e+00   7.7216940e-01   2.0109671e+00   1.5108219e+00   2.3481506e+00   1.9534566e+00   2.8701936e-01   1.2341759e+00   1.1245369e+00  -2.0717233e+00   1.5387951e+00   1.4854391e+00   2.4390656e+00   1.1521300e+00  -2.3828989e+00  -8.0780216e-01   7.8754317e-02  -5.0670041e-01  -2.7805306e-01  -9.7411353e-02   4.0706544e-01  -1.6653067e+00   1.8533199e-01  -8.0688710e-01  -2.5260874e+00  -1.7630708e+00  -2.6115781e+00  -1.3192304e+00  -2.9253910e-01   7.8449313e-01  -2.1055099e+00  -2.8454176e+00
   8.6091176e-01   3.0811836e+00  -1.8545486e+00  -2.4788766e-01   8.5812423e-01   1.4944260e+00   1.4566850e+00   9.9881028e-02  -2.2997926e+00  -3.4598058e+00  -4.1579994e-01   6.6966508e-01   7.3617194e-01   1.9164921e+00   2.4825100e+00   2.5546802e+00  -1.4091739e+00   1.5959934e-01  -2.4035644e-01   9.9732016e-02  -3.9936398e+00  -1.5842391e+00  -1.7054519e+00  -4.8308041e-01   4.8216371e-01   1.8498234e-01   6.8979416e-01   6.1852787e-01   8.1738374e-01   1.0506667e+00  -3.3684900e-01  -2.0563456e+00  -1.1041816e+00   2.4007747e-01   9.3552969e-01   1.0384525e+00   1.4462898e+00  -9.2349210e-01  -2.4539174e+00  -1.7438522e+00  -5.0386073e-01   1.0752366e-01   2.4369878e+00   7.8665004e-01   1.9800934e+00   1.5467855e+00   2.3236071e+00   2.1098775e+00   1.8186412e-01   1.2990172e+00   1.3098813e+00  -1.9707385e+00   1.6678602e+00   1.7547121e+00   2.6591786e+00   1.4569372e+00  -2.4838124e+00  -6.9303181e-01   2.7226094e-01  -3.8943844e-01  -8.3326007e-02   3.1676851e-01   7.8762696e-01  -1.2093268e+00   4.0503082e-01  -5.3226187e-01  -2.4684995e+00  -1.6682707e+00  -2.5615674e+00  -1.4265461e+00  -4.7336300e-01   4.8003910e-01  -2.2653442e+00  -2.8148290e+00
   9.6874232e-01   3.1480512e+00  -1.9311169e+00  -3.8778757e-01   7.5780482e-01   1.2690209e+00   1.4164744e+00  -1.2750935e-01  -2.2116959e+00  -3.5471983e+00  -2.7584433e-01   8.4557910e-01   8.1895543e-01   2.0505764e+00   2.8272502e+00   2.5980899e+00  -1.5674687e+00  -1.0159944e-01  -4.5649042e-01   4.7848592e-02  -4.0258096e+00  -1.6934535e+00  -1.8585805e+00  -6.0037111e-01   2.4951304e-01  -6.3391536e-03   4.4622327e-01   4.2956058e-01   5.3459115e-01   9.0643192e-01  -5.6564062e-01  -2.1041384e+00  -1.1359095e+00   1.8625594e-01   7.7564127e-01   9.5883186e-01   1.2267748e+00  -9.2906426e-01  -2.6503663e+00  -1.6845699e+00  -4.5662581e-01   1.5250696e-01   2.3859384e+00   7.9935647e-01   1.9358522e+00   1.5705647e+00   2.2774498e+00   2.2432367e+00   6.5017948e-02   1.3602908e+00   1.5026705e+00  -1.8683825e+00   1.7883558e+00   2.0019228e+00   2.8561906e+00   1.7354157e+00  -2.5595439e+00  -5.6645798e-01   4.7288115e-01  -2.6400058e-01   1.1393661e-01   7.2673930e-01   1.1512297e+00  -7.6846253e-01   6.2419869e-01  -2.6066207e-01  -2.3933053e+00  -1.5583301e+00  -2.4857099e+00  -1.5088727e+00  -6.4511781e-01   1.5776582e-01  -2.4264501e+00  -2.7608645e+00
   1.0698080e+00   3.2186861e+00  -1.9858741e+00  -5.0522906e-01   6.5961348e-01   1.0358665e+00   1.3577300e+00  -3.6929554e-01  -2.1145213e+00  -3.6049626e+00  -1.3849951e-01   1.0237788e+00   8.9024478e-01   2.1647489e+00   3.1340635e+00   2.6298644e+00  -1.6978326e+00  -3.7052638e-01  -6.8182570e-01   7.4378784e-03  -4.0349834e+00  -1.7753776e+00  -1.9801489e+00  -7.0632566e-01   2.6185079e-02  -1.9819833e-01   1.9599281e-01   2.3187799e-01   2.3948243e-01   7.4628513e-01  -8.0451561e-01  -2.1313780e+00  -1.1468773e+00   1.4280956e-01   6.2199306e-01   8.6828630e-01   9.9354511e-01  -9.4288141e-01  -2.8332896e+00  -1.6151178e+00  -3.9438719e-01   2.0658534e-01   2.3267338e+00   8.0827730e-01   1.8808436e+00   1.5816393e+00   2.2134216e+00   2.3516548e+00  -5.8624096e-02   1.4145355e+00   1.6993521e+00  -1.7683525e+00   1.8977182e+00   2.2225625e+00   3.0286276e+00   1.9824831e+00  -2.6080730e+00  -4.3196303e-01   6.7553162e-01  -1.3429943e-01   3.0921175e-01   1.1236020e+00   1.4916429e+00  -3.4994913e-01   8.4030026e-01   4.0699180e-03  -2.3011496e+00  -1.4337757e+00  -2.3849485e+00  -1.5662724e+00  -8.0694181e-01  -1.7512474e-01  -2.5823183e+00  -2.6832512e+00
   1.1636336e+00   3.2925365e+00  -2.0213604e+00  -5.9982102e-01   5.6343813e-01   8.0045421e-01   1.2824375e+00  -6.1863522e-01  -2.0085268e+00  -3.6311583e+00  -9.9737520e-03   1.1991480e+00   9.4802328e-01   2.2593599e+00   3.3978763e+00   2.6506401e+00  -1.7999775e+00  -6.4333658e-01  -9.0921013e-01  -1.9835996e-02  -4.0192589e+00  -1.8310229e+00  -2.0691151e+00  -8.0213372e-01  -1.8491717e-01  -3.8904308e-01  -5.6587356e-02   2.8969241e-02  -6.1415242e-02   5.7439555e-01  -1.0466494e+00  -2.1391344e+00  -1.1375216e+00   1.0785051e-01   4.7713448e-01   7.6854356e-01   7.5312181e-01  -9.6329372e-01  -2.9960749e+00  -1.5405185e+00  -3.2006936e-01   2.6527281e-01   2.2608037e+00   8.1162508e-01   1.8180552e+00   1.5797408e+00   2.1356011e+00   2.4336019e+00  -1.8440084e-01   1.4591260e+00   1.8966715e+00  -1.6738503e+00   1.9940498e+00   2.4130502e+00   3.1757193e+00   2.1938057e+00  -2.6285800e+00  -2.9325609e-01   8.7551071e-01  -3.9708490e-03   4.9845688e-01   1.4989559e+00   1.8038943e+00   3.9830280e-02   1.0512298e+00   2.5838710e-01  -2.1928937e+00  -1.2955391e+00  -2.2609806e+00  -1.5991722e+00  -9.5806830e-01  -5.1172422e-01  -2.7275013e+00  -2.5824232e+00
   1.2504990e+00   3.3689844e+00  -2.0402875e+00  -6.7158512e-01   4.6901991e-01   5.6811984e-01   1.1924685e+00  -8.6921815e-01  -1.8944538e+00  -3.6252561e+00   1.0425015e-01   1.3670299e+00   9.9103852e-01   2.3354649e+00   3.6149110e+00   2.6613166e+00  -1.8741064e+00  -9.1625778e-01  -1.1324705e+00  -3.2528796e-02  -3.9780400e+00  -1.8618191e+00  -2.1250272e+00  -8.8909857e-01  -3.8123183e-01  -5.7759879e-01  -3.0735592e-01  -1.7598177e-01  -3.6196138e-01   3.9450099e-01  -1.2859259e+00  -2.1286319e+00  -1.1083980e+00   7.9457126e-02   3.4347149e-01   6.6125055e-01   5.1170238e-01  -9.8907451e-01  -3.1337557e+00  -1.4654701e+00  -2.3659055e-01   3.2415541e-01   2.1897940e+00   8.0790659e-01   1.7506859e+00   1.5648610e+00   2.0482204e+00   2.4879698e+00  -3.0803196e-01   1.4923231e+00   2.0916791e+00  -1.5874416e+00   2.0760958e+00   2.5708775e+00   3.2974553e+00   2.3660168e+00  -2.6213489e+00  -1.5375891e-01   1.0686202e+00   1.2375380e-01   6.7825021e-01   1.8452681e+00   2.0844962e+00   3.9561685e-01   1.2554347e+00   4.9922987e-01  -2.0694611e+00  -1.1448481e+00  -2.1160946e+00  -1.6083147e+00  -1.0978413e+00  -8.4567241e-01  -2.8578332e+00  -2.4594236e+00
   1.3313122e+00   3.4472947e+00  -2.0454156e+00  -7.2096597e-01   3.7595124e-01   3.4381060e-01   1.0895201e+00  -1.1154711e+00  -1.7734238e+00  -3.5880596e+00   1.9959647e-01   1.5233029e+00   1.0188461e+00   2.3946970e+00   3.7828329e+00   2.6630805e+00  -1.9208862e+00  -1.1857214e+00  -1.3466165e+00  -2.9522472e-02  -3.9120187e+00  -1.8695371e+00  -2.1480448e+00  -9.6858101e-01  -5.6064873e-01  -7.6289319e-01  -5.5247091e-01  -3.8019853e-01  -6.5662460e-01   2.0980088e-01  -1.5171518e+00  -2.1011843e+00  -1.0602499e+00   5.5727786e-02   2.2312928e-01   5.4790188e-01   2.7492512e-01  -1.0194289e+00  -3.2431526e+00  -1.3942100e+00  -1.4682465e-01   3.7903614e-01   2.1154347e+00   7.9597218e-01   1.6819656e+00   1.5372427e+00   1.9554825e+00   2.5141385e+00  -4.2573600e-01   1.5132618e+00   2.2817023e+00  -1.5109698e+00   2.1431814e+00   2.6946972e+00   3.3945940e+00   2.4969023e+00  -2.5876310e+00  -1.6521582e-02   1.2512393e+00   2.4613983e-01   8.4587599e-01   2.1562283e+00   2.3315742e+00   7.1351392e-01   1.4519902e+00   7.2419984e-01  -1.9317140e+00  -9.8310535e-01  -1.9529892e+00  -1.5947183e+00  -1.2257273e+00  -1.1713596e+00  -2.9705479e+00  -2.3157818e+00
   1.4074356e+00   3.5265917e+00  -2.0394316e+00  -7.4882927e-01   2.8367904e-01   1.3189015e-01   9.7508565e-01  -1.3526986e+00  -1.6468184e+00  -3.5215598e+00   2.7252081e-01   1.6644233e+00   1.0317908e+00   2.4391181e+00   3.9008314e+00   2.6573841e+00  -1.9414089e+00  -1.4484752e+00  -1.5479457e+00  -1.0133948e-02  -3.8230758e+00  -1.8562096e+00  -2.1389416e+00  -1.0419461e+00  -7.2159502e-01  -9.4425943e-01  -7.8854969e-01  -5.8137902e-01  -9.4064983e-01   2.2902995e-02  -1.7361906e+00  -2.0581434e+00  -9.9409517e-01   3.4829292e-02   1.1782883e-01   4.2978969e-01   4.7685314e-02  -1.0539613e+00  -3.3228920e+00  -1.3304028e+00  -5.3579059e-02   4.2606178e-01   2.0394187e+00   7.7504495e-01   1.6149849e+00   1.4973585e+00   1.8613908e+00   2.5120265e+00  -5.3431794e-01   1.5218864e+00   2.4642994e+00  -1.4455218e+00   2.1951301e+00   2.7843482e+00   3.4686236e+00   2.5855424e+00  -2.5294788e+00   1.1583208e-01   1.4203531e+00   3.6100623e-01   9.9935332e-01   2.4270641e+00   2.5448958e+00   9.9117330e-01   1.6406250e+00   9.3169919e-01  -1.7803660e+00  -8.1176141e-01  -1.7745785e+00  -1.5596445e+00  -1.3413231e+00  -1.4840696e+00  -3.0642891e+00  -2.1533807e+00
   1.4804814e+00   3.6058595e+00  -2.0248489e+00  -7.5645110e-01   1.9151625e-01  -6.4011068e-02   8.5045204e-01  -1.5771594e+00  -1.5161521e+00  -3.4287369e+00   3.2057676e-01   1.7874378e+00   1.0309271e+00   2.4710624e+00   3.9696269e+00   2.6458831e+00  -1.9371507e+00  -1.7016742e+00  -1.7340534e+00   2.5784105e-02  -3.7141130e+00  -1.8240554e+00  -2.0990968e+00  -1.1105144e+00  -8.6309173e-01  -1.1213167e+00  -1.0127709e+00  -7.7772554e-01  -1.2101650e+00  -1.6417798e-01  -1.9400196e+00  -2.0008652e+00  -9.1131392e-01   1.5038341e-02   2.8785049e-02   3.0797807e-01  -1.6599068e-01  -1.0926094e+00  -3.3733120e+00  -1.2770578e+00   4.0417999e-02   4.6182999e-01   1.9632973e+00   7.4473116e-01   1.5525432e+00   1.4458785e+00   1.7695949e+00   2.4821243e+00  -6.3122597e-01   1.5188368e+00   2.6372013e+00  -1.3914476e+00   2.2321718e+00   2.8408156e+00   3.5216720e+00   2.6323948e+00  -2.4495621e+00   2.4113048e-01   1.5735428e+00   4.6674929e-01   1.1374118e+00   2.6547823e+00   2.7257967e+00   1.2279095e+00   1.8217018e+00   1.1210184e+00  -1.6159403e+00  -6.3219961e-01  -1.5838064e+00  -1.5045764e+00  -1.4443629e+00  -1.7800611e+00  -3.1390226e+00  -1.9743203e+00
   1.5521071e+00   3.6839609e+00  -2.0039246e+00  -7.4549914e-01   9.8664404e-02  -2.4109291e-01   7.1672463e-01  -1.7860770e+00  -1.3829500e+00  -3.3133266e+00   3.4242898e-01   1.8899793e+00   1.0178911e+00   2.4929778e+00   3.9914047e+00   2.6303413e+00  -1.9099286e+00  -1.9429410e+00  -1.9037524e+00   7.7762367e-02  -3.5888317e+00  -1.7754126e+00  -2.0304697e+00  -1.1755172e+00  -9.8477924e-01  -1.2939294e+00  -1.2229352e+00  -9.6793682e-01  -1.4622253e+00  -3.4997660e-01  -2.1267071e+00  -1.9306951e+00  -8.1371498e-01  -5.2233331e-03  -4.3367094e-02   1.8330200e-01  -3.6301178e-01  -1.1355520e+00  -3.3962662e+00  -1.2364679e+00   1.3252973e-01   4.8347580e-01   1.8884033e+00   7.0501482e-01   1.4970243e+00   1.3836319e+00   1.6832616e+00   2.4255068e+00  -7.1457792e-01   1.5053044e+00   2.7982595e+00  -1.3484270e+00   2.2548542e+00   2.8661301e+00   3.5563779e+00   2.6393077e+00  -2.3509796e+00   3.5765513e-01   1.7089460e+00   5.6233513e-01   1.2594216e+00   2.8383109e+00   2.8770172e+00   1.4247271e+00   1.9961540e+00   1.2923621e+00  -1.4387727e+00  -4.4564325e-01  -1.3834752e+00  -1.4312049e+00  -1.5347213e+00  -2.0565861e+00  -3.1958623e+00  -1.7807954e+00
   1.6238323e+00   3.7596667e+00  -1.9786030e+00  -7.1800693e-01   4.2488825e-03  -3.9742767e-01   5.7487307e-01  -1.9775948e+00  -1.2486444e+00  -3.1795654e+00   3.3781896e-01   1.9702481e+00   9.9473731e-01   2.5072718e+00   3.9696808e+00   2.6125162e+00  -1.8618569e+00  -2.1703949e+00  -2.0569169e+00   1.4466588e-01  -3.4514773e+00  -1.7126819e+00  -1.9355653e+00  -1.2380577e+00  -1.0869106e+00  -1.4621467e+00  -1.4174821e+00  -1.1511650e+00  -1.6947964e+00  -5.3349503e-01  -2.2953217e+00  -1.8489728e+00  -7.0356711e-01  -2.7362009e-02  -9.8613297e-02   5.6390363e-02  -5.4123171e-01  -1.1831007e+00  -3.3948445e+00  -1.2101779e+00   2.2022644e-01   4.8873679e-01   1.8158015e+00   6.5624050e-01   1.4503043e+00   1.3115662e+00   1.6049755e+00   2.3438206e+00  -7.8315922e-01   1.4828755e+00   2.9454060e+00  -1.3155726e+00   2.2639647e+00   2.8632136e+00   3.5757275e+00   2.6094599e+00  -2.2370777e+00   4.6412078e-01   1.8252013e+00   6.4726488e-01   1.3652884e+00   2.9785219e+00   3.0024610e+00   1.5842508e+00   2.1653824e+00   1.4468061e+00  -1.2490582e+00  -2.5309592e-01  -1.1761092e+00  -1.3414222e+00  -1.6124153e+00  -2.3118496e+00  -3.2368321e+00  -1.5749944e+00
   1.6968961e+00   3.8316851e+00  -1.9504884e+00  -6.7633936e-01  -9.2633293e-02  -5.3194895e-01   4.2579356e-01  -2.1506803e+00  -1.1144962e+00  -3.0319359e+00   3.0749252e-01   2.0269856e+00   9.6375534e-01   2.5161688e+00   3.9091084e+00   2.5940378e+00  -1.7953038e+00  -2.3826485e+00  -2.1942701e+00   2.2468784e-01  -3.3065665e+00  -1.6382830e+00  -1.8173872e+00  -1.2990770e+00  -1.1703138e+00  -1.6261294e+00  -1.5954652e+00  -1.3269417e+00  -1.9066845e+00  -7.1409425e-01  -2.4457862e+00  -1.7570539e+00  -5.8358648e-01  -5.2591891e-02  -1.3756427e-01  -7.2290481e-02  -6.9940683e-01  -1.2355859e+00  -3.3730357e+00  -1.1989815e+00   3.0110922e-01   4.7599557e-01   1.7462686e+00   5.9908524e-01   1.4136932e+00   1.2307081e+00   1.5366709e+00   2.2392490e+00  -8.3639547e-01   1.4533763e+00   3.0766318e+00  -1.2915618e+00   2.2604651e+00   2.8356826e+00   3.5828760e+00   2.5472252e+00  -2.1112821e+00   5.5963829e-01   1.9213822e+00   7.2151485e-01   1.4553286e+00   3.0781252e+00   3.1068931e+00   1.7105523e+00   2.3311169e+00   1.5861868e+00  -1.0469356e+00  -5.5323751e-02  -9.6386203e-01  -1.2373191e+00  -1.6776035e+00  -2.5449216e+00  -3.2645836e+00  -1.3590286e+00
   1.7721698e+00   3.8986909e+00  -1.9208479e+00  -6.2314673e-01  -1.9285419e-01  -6.4439138e-01   2.7038173e-01  -2.3049922e+00  -9.8154535e-01  -2.8749249e+00   2.5309811e-01   2.0594484e+00   9.2728839e-01   2.5215816e+00   3.8152375e+00   2.5762989e+00  -1.7128468e+00  -2.5787704e+00  -2.3171318e+00   3.1539271e-01  -3.1586166e+00  -1.5546216e+00  -1.6793791e+00  -1.3593266e+00  -1.2363255e+00  -1.7860628e+00  -1.7564900e+00  -1.4950807e+00  -2.0974210e+00  -8.9136739e-01  -2.5786887e+00  -1.6563430e+00  -4.5687904e-01  -8.1922012e-02  -1.6142212e-01  -2.0237641e-01  -8.3710947e-01  -1.2932432e+00  -3.3353582e+00  -1.2029492e+00   3.7294195e-01   4.4430027e-01   1.6802998e+00   5.3452144e-01   1.3879113e+00   1.1421322e+00   1.4795997e+00   2.1144571e+00  -8.7430050e-01   1.4187425e+00   3.1899891e+00  -1.2747819e+00   2.2454426e+00   2.7876272e+00   3.5809629e+00   2.4579720e+00  -1.9769568e+00   6.4366559e-01   1.9969349e+00   7.8545747e-01   1.5301357e+00   3.1414413e+00   3.1955998e+00   1.8088806e+00   2.4952483e+00   1.7129293e+00  -8.3259841e-01   1.4711868e-01  -7.4847462e-01  -1.1211827e+00  -1.7305810e+00  -2.7556024e+00  -3.2820945e+00  -1.1348938e+00
   1.8501283e+00   3.9593462e+00  -1.8906389e+00  -5.6130576e-01  -2.9718762e-01  -7.3518973e-01   1.0960862e-01  -2.4407233e+00  -8.5059380e-01  -2.7128096e+00   1.7706388e-01   2.0673794e+00   8.8756562e-01   2.5250019e+00   3.6942445e+00   2.5603706e+00  -1.6172267e+00  -2.7582212e+00  -2.4271515e+00   4.1380787e-01  -3.0118936e+00  -1.4640659e+00  -1.5253532e+00  -1.4193470e+00  -1.2867003e+00  -1.9420698e+00  -1.9006203e+00  -1.6555644e+00  -2.2671150e+00  -1.0650067e+00  -2.6950703e+00  -1.5483349e+00  -3.2684600e-01  -1.1614907e-01  -1.7191140e-01  -3.3353460e-01  -9.5460683e-01  -1.3561096e+00  -3.2864860e+00  -1.2214908e+00   4.3368906e-01   3.9336246e-01   1.6181348e+00   4.6377200e-01   1.3730951e+00   1.0469361e+00   1.4343309e+00   1.9725199e+00  -8.9740425e-01   1.3809163e+00   3.2836153e+00  -1.2634788e+00   2.2200681e+00   2.7233764e+00   3.5729419e+00   2.3478080e+00  -1.8372821e+00   7.1594930e-01   2.0516216e+00   8.3976549e-01   1.5904534e+00   3.1740638e+00   3.2740277e+00   1.8853093e+00   2.6596410e+00   1.8298283e+00  -6.0642409e-01   3.5381961e-01  -5.3128725e-01  -9.9548846e-01  -1.7717708e+00  -2.9442647e+00  -3.2923697e+00  -9.0446943e-01
   1.9308769e+00   4.0123161e+00  -1.8605603e+00  -4.9384656e-01  -4.0623775e-01  -8.0534795e-01  -5.5405836e-02  -2.5584284e+00  -7.2221723e-01  -2.5494813e+00   8.2460616e-02   2.0509836e+00   8.4656379e-01   2.5274171e+00   3.5526494e+00   2.5469464e+00  -1.5112978e+00  -2.9207653e+00  -2.5260440e+00   5.1655779e-01  -2.8701915e+00  -1.3689297e+00  -1.3594053e+00  -1.4794533e+00  -1.3235018e+00  -2.0941251e+00  -2.0282615e+00  -1.8084239e+00  -2.4162856e+00  -1.2346724e+00  -2.7962044e+00  -1.4346534e+00  -1.9706419e-01  -1.5585485e-01  -1.7117974e-01  -4.6538761e-01  -1.0527154e+00  -1.4239348e+00  -3.2308937e+00  -1.2534473e+00   4.8155603e-01   3.2353399e-01   1.5597960e+00   3.8825903e-01   1.3688329e+00   9.4622657e-01   1.4007862e+00   1.8168402e+00  -9.0666452e-01   1.3417789e+00   3.3557771e+00  -1.2558997e+00   2.1855618e+00   2.6472725e+00   3.5614306e+00   2.2232856e+00  -1.6951683e+00   7.7646116e-01   2.0854744e+00   8.8530645e-01   1.6370640e+00   3.1824416e+00   3.3474263e+00   1.9463201e+00   2.8259338e+00   1.9397976e+00  -3.6910662e-01   5.6440541e-01  -3.1330326e-01  -8.6288502e-01  -1.8017101e+00  -3.1116716e+00  -3.2981640e+00  -6.6954747e-01
   2.0142202e+00   4.0562768e+00  -1.8311176e+00  -4.2386713e-01  -5.2036789e-01  -8.5629060e-01  -2.2332753e-01  -2.6588559e+00  -5.9679833e-01  -2.3883112e+00  -2.7144397e-02   2.0109038e+00   8.0590710e-01   2.5292525e+00   3.3970375e+00   2.5363264e+00  -1.3979740e+00  -3.0663688e+00  -2.6153467e+00   6.2002835e-01  -2.7366533e+00  -1.2714591e+00  -1.1858188e+00  -1.5397287e+00  -1.3489827e+00  -2.2419796e+00  -2.1400323e+00  -1.9536226e+00  -2.5456896e+00  -1.3998736e+00  -2.8833842e+00  -1.3170827e+00  -7.1154828e-02  -2.0140603e-01  -1.6167581e-01  -5.9743788e-01  -1.1326430e+00  -1.4961114e+00  -3.1725440e+00  -1.2972089e+00   5.1502833e-01   2.3576650e-01   1.5051316e+00   3.0954752e-01   1.3742194e+00   8.4111724e-01   1.3783005e+00   1.6510597e+00  -9.0336647e-01   1.3031118e+00   3.4049296e+00  -1.2504177e+00   2.1431556e+00   2.5634608e+00   3.5485921e+00   2.0910897e+00  -1.5531908e+00   8.2533327e-01   2.0987592e+00   9.2303393e-01   1.6706996e+00   3.1734071e+00   3.4205124e+00   1.9983569e+00   2.9953499e+00   2.0456109e+00  -1.2178257e-01   7.7841267e-01  -9.5294024e-02  -7.2616663e-01  -1.8210325e+00  -3.2587972e+00  -3.3017454e+00  -4.3188604e-01
   2.0997594e+00   4.0899158e+00  -1.8026947e+00  -3.5444001e-01  -6.3963512e-01  -8.8970963e-01  -3.9255584e-01  -2.7427897e+00  -4.7457627e-01  -2.2320634e+00  -1.4783955e-01   1.9482007e+00   7.6680877e-01   2.5303470e+00   3.2338034e+00   2.5284329e+00  -1.2801714e+00  -3.1950928e+00  -2.6962134e+00   7.2054466e-01  -2.6136400e+00  -1.1738179e+00  -1.0089584e+00  -1.6000253e+00  -1.3654609e+00  -2.3850993e+00  -2.2366339e+00  -2.0909504e+00  -2.6561553e+00  -1.5598659e+00  -2.9577328e+00  -1.1975834e+00   4.7345249e-02  -2.5295571e-01  -1.4601528e-01  -7.2899947e-01  -1.1958282e+00  -1.5716249e+00  -3.1146361e+00  -1.3508486e+00   5.3290638e-01   1.3155671e-01   1.4538535e+00   2.2928640e-01   1.3879267e+00   7.3273488e-01   1.3657095e+00   1.4789729e+00  -8.8901702e-01   1.2665845e+00   3.4297858e+00  -1.2456349e+00   2.0940545e+00   2.4757162e+00   3.5360504e+00   1.9577289e+00  -1.4135566e+00   8.6279466e-01   2.0919488e+00   9.5388087e-01   1.6919793e+00   3.1536904e+00   3.4971805e+00   2.0473791e+00   3.1685239e+00   2.1496540e+00   1.3386169e-01   9.9515059e-01   1.2206706e-01  -5.8823231e-01  -1.8304457e+00  -3.3866510e+00  -3.3047082e+00  -1.9327692e-01
   2.1869943e+00   4.1119344e+00  -1.7756239e+00  -2.8851762e-01  -7.6373636e-01  -9.0742009e-01  -5.6118822e-01  -2.8109158e+00  -3.5570090e-01  -2.0828536e+00  -2.7552485e-01   1.8643310e+00   7.3005283e-01   2.5299646e+00   3.0689279e+00   2.5228576e+00  -1.1607493e+00  -3.3069897e+00  -2.7692550e+00   8.1454516e-01  -2.5026494e+00  -1.0780721e+00  -8.3315843e-01  -1.6599743e+00  -1.3752013e+00  -2.5226248e+00  -2.3187304e+00  -2.2199371e+00  -2.7484375e+00  -1.7135736e+00  -3.0200489e+00  -1.0782888e+00   1.5510136e-01  -3.1044524e-01  -1.2684540e-01  -8.5914134e-01  -1.2437908e+00  -1.6490278e+00  -3.0594249e+00  -1.4122631e+00   5.3433508e-01   1.2882123e-02   1.4055668e+00   1.4914913e-01   1.4082832e+00   6.2223405e-01   1.3614518e+00   1.3044435e+00  -8.6523979e-01   1.2337540e+00   3.4293858e+00  -1.2404571e+00   2.0393905e+00   2.3873059e+00   3.5248429e+00   1.8292486e+00  -1.2780926e+00   8.8911331e-01   2.0657024e+00   9.7866196e-01   1.7013703e+00   3.1294529e+00   3.5802736e+00   2.0984480e+00   3.3453676e+00   2.2537081e+00   3.9551154e-01   1.2135717e+00   3.3805833e-01  -4.5203167e-01  -1.8307083e+00  -3.4961231e+00  -3.3078445e+00   4.4385055e-02
   2.2754124e+00   4.1210459e+00  -1.7502486e+00  -2.2884337e-01  -8.9196942e-01  -9.1123423e-01  -7.2700486e-01  -2.8637192e+00  -2.4028472e-01  -1.9421496e+00  -4.0607009e-01   1.7611247e+00   6.9601056e-01   2.5268429e+00   2.9077981e+00   2.5189276e+00  -1.0424505e+00  -3.4020147e+00  -2.8344340e+00   8.9873686e-01  -2.4042878e+00  -9.8617015e-01  -6.6261086e-01  -1.7190028e+00  -1.3803082e+00  -2.6533541e+00  -2.3868472e+00  -2.3397924e+00  -2.8231015e+00  -1.8595408e+00  -3.0706946e+00  -9.6147773e-01   2.4908198e-01  -3.7360672e-01  -1.0671744e-01  -9.8664776e-01  -1.2779989e+00  -1.7264365e+00  -3.0081222e+00  -1.4793102e+00   5.1882878e-01  -1.1786947e-01   1.3597875e+00   7.0775299e-02   1.4333590e+00   5.1081612e-01   1.3636849e+00   1.1313285e+00  -8.3367619e-01   1.2060686e+00   3.4031690e+00  -1.2341382e+00   1.9801743e+00   2.3009027e+00   3.5154050e+00   1.7109840e+00  -1.1482563e+00   9.0454641e-01   2.0208464e+00   9.9799075e-01   1.6991722e+00   3.1058720e+00   3.6714304e+00   2.1553843e+00   3.5249827e+00   2.3587816e+00   6.6018393e-01   1.4321663e+00   5.5176904e-01  -3.2049737e-01  -1.8226048e+00  -3.5878589e+00  -3.3110790e+00   2.7904138e-01
   2.3645474e+00   4.1159762e+00  -1.7269710e+00  -1.7787503e-01  -1.0232151e+00  -9.0286280e-01  -8.8747544e-01  -2.9014169e+00  -1.2844528e-01  -1.8108109e+00  -5.3547288e-01   1.6407570e+00   6.6468309e-01   2.5192801e+00   2.7550706e+00   2.5157875e+00  -9.2784561e-01  -3.4799560e+00  -2.8910185e+00   9.7021990e-01  -2.3182898e+00  -8.9991940e-01  -5.0125648e-01  -1.7763602e+00  -1.3826351e+00  -2.7757507e+00  -2.4412957e+00  -2.4493745e+00  -2.8804430e+00  -1.9959123e+00  -3.1095336e+00  -8.4952308e-01   3.2664137e-01  -4.4196732e-01  -8.7975175e-02  -1.1100000e+00  -1.2997633e+00  -1.8015523e+00  -2.9608766e+00  -1.5499330e+00   4.8629128e-01  -2.5797333e-01   1.3159499e+00  -4.2845163e-03   1.4610509e+00   3.9974819e-01   1.3704049e+00   9.6340822e-01  -7.9589869e-01   1.1848637e+00   3.3510307e+00  -1.2262951e+00   1.9172493e+00   2.2185382e+00   3.5075938e+00   1.6073698e+00  -1.0251634e+00   9.0930055e-01   1.9583591e+00   1.0122162e+00   1.6855198e+00   3.0868091e+00   3.7710184e+00   2.2205147e+00   3.7056293e+00   2.4650034e+00   9.2423187e-01   1.6488930e+00   7.6198040e-01  -1.9646831e-01  -1.8069224e+00  -3.6621662e+00  -3.3134654e+00   5.0842856e-01
   2.4539928e+00   4.0954818e+00  -1.7062834e+00  -1.3772436e-01  -1.1559434e+00  -8.8384705e-01  -1.0397905e+00  -2.9239307e+00  -2.0334236e-02  -1.6891581e+00  -6.6001367e-01   1.5057105e+00   6.3576157e-01   2.5052556e+00   2.6145834e+00   2.5124854e+00  -8.1928211e-01  -3.5403951e+00  -2.9375916e+00   1.0265745e+00  -2.2435857e+00  -8.2096028e-01  -3.5268550e-01  -1.8311509e+00  -1.3837150e+00  -2.8879784e+00  -2.4821304e+00  -2.5471929e+00  -2.9204472e+00  -2.1204506e+00  -3.1359206e+00  -7.4482136e-01   3.8558448e-01  -5.1485752e-01  -7.2663933e-02  -1.2273836e+00  -1.3101608e+00  -1.8717074e+00  -2.9168323e+00  -1.6222611e+00   4.3703134e-01  -4.0444400e-01   1.2734087e+00  -7.4620299e-02   1.4891724e+00   2.9037661e-01   1.3795665e+00   8.0432243e-01  -7.5333827e-01   1.1713347e+00   3.2733711e+00  -1.2168929e+00   1.8512551e+00   2.1416039e+00   3.5007397e+00   1.5218109e+00  -9.0962809e-01   9.0350390e-01   1.8793546e+00   1.0213820e+00   1.6604024e+00   3.0745768e+00   3.8781525e+00   2.2945365e+00   3.8847546e+00   2.5715808e+00   1.1833977e+00   1.8611564e+00   9.6708221e-01  -8.2607589e-02  -1.7844295e+00  -3.7189666e+00  -3.3132418e+00   7.3006279e-01
   2.5433619e+00   4.0583897e+00  -1.6887793e+00  -1.1011422e-01  -1.2882447e+00  -8.5552106e-01  -1.1809170e+00  -2.9308968e+00   8.3848384e-02  -1.5770626e+00  -7.7640388e-01   1.3587248e+00   6.0869619e-01   2.4825845e+00   2.4893050e+00   2.5080593e+00  -7.1884308e-01  -3.5826957e+00  -2.9721172e+00   1.0659115e+00  -2.1784060e+00  -7.5073931e-01  -2.2005090e-01  -1.8823737e+00  -1.3847136e+00  -2.9879610e+00  -2.5091391e+00  -2.6314442e+00  -2.9427895e+00  -2.2305841e+00  -3.1487398e+00  -6.4970455e-01   4.2421499e-01  -5.9142527e-01  -6.2462121e-02  -1.3367212e+00  -1.3099899e+00  -1.9339350e+00  -2.8742533e+00  -1.6946853e+00   3.7177279e-01  -5.5411408e-01   1.2314419e+00  -1.3900861e-01   1.5155416e+00   1.8413082e-01   1.3892002e+00   6.5750804e-01  -7.0722851e-01   1.1664790e+00   3.1711264e+00  -1.2062045e+00   1.7826071e+00   2.0708799e+00   3.4937320e+00   1.4566226e+00  -8.0220887e-01   8.8719025e-01   1.7850678e+00   1.0252110e+00   1.6236962e+00   3.0698242e+00   3.9907968e+00   2.3765025e+00   4.0590811e+00   2.6768313e+00   1.4329178e+00   2.0658336e+00   1.1650345e+00   1.8679407e-02  -1.7558591e+00  -3.7577829e+00  -3.3079398e+00   9.4125375e-01
   2.6321992e+00   4.0036594e+00  -1.6751474e+00  -9.6350888e-02  -1.4178897e+00  -8.1900371e-01  -1.3076781e+00  -2.9217070e+00   1.8385338e-01  -1.4740509e+00  -8.8192190e-01   1.2027303e+00   5.8276831e-01   2.4490906e+00   2.3813206e+00   2.5016147e+00  -6.2831606e-01  -3.6060263e+00  -2.9920546e+00   1.0868893e+00  -2.1204223e+00  -6.9048340e-01  -1.0599698e-01  -1.9289696e+00  -1.3864067e+00  -3.0734671e+00  -2.5218669e+00  -2.7000815e+00  -2.9468728e+00  -2.3234903e+00  -3.1464898e+00  -5.6634618e-01   4.4136666e-01  -6.7065848e-01  -5.8634649e-02  -1.4357354e+00  -1.2997571e+00  -1.9850638e+00  -2.8307034e+00  -1.7658986e+00   2.9165708e-01  -7.0371712e-01   1.1892621e+00  -1.9645323e-01   1.5380725e+00   8.2512428e-02   1.3975192e+00   5.2613758e-01  -6.5856673e-01   1.1709975e+00   3.0457803e+00  -1.1947494e+00   1.7114981e+00   2.0065929e+00   3.4851264e+00   1.4130326e+00  -7.0325495e-01   8.6029522e-01   1.6768433e+00   1.0231140e+00   1.5752077e+00   3.0715419e+00   4.1059381e+00   2.4639326e+00   4.2247435e+00   2.7782737e+00   1.6676758e+00   2.2593514e+00   1.3533786e+00   1.0531971e-01  -1.7218986e+00  -3.7777757e+00  -3.2945393e+00   1.1391498e+00
   2.7198498e+00   3.9304809e+00  -1.6661456e+00  -9.7308011e-02  -1.5424129e+00  -7.7521220e-01  -1.4168550e+00  -2.8955801e+00   2.7939221e-01  -1.3794087e+00  -9.7453073e-01   1.0407691e+00   5.5716041e-01   2.4027888e+00   2.2918465e+00   2.4923947e+00  -5.4917446e-01  -3.6094146e+00  -2.9945133e+00   1.0887062e+00  -2.0669093e+00  -6.4117900e-01  -1.2605460e-02  -1.9698733e+00  -1.3891799e+00  -3.1422131e+00  -2.5196693e+00  -2.7509117e+00  -2.9318986e+00  -2.3962062e+00  -3.1274050e+00  -4.9666777e-01   4.3641767e-01  -7.5141737e-01  -6.2006356e-02  -1.5220357e+00  -1.2796911e+00  -2.0218330e+00  -2.7832625e+00  -1.8349048e+00   1.9823572e-01  -8.4997586e-01   1.1460432e+00  -2.4621913e-01   1.5548675e+00  -1.2931795e-02   1.4030147e+00   4.1305557e-01  -6.0808972e-01   1.1851592e+00   2.8993509e+00  -1.1832165e+00   1.6379275e+00   1.9484843e+00   3.4732761e+00   1.3912441e+00  -6.1294690e-01   8.2266334e-01   1.5561289e+00   1.0142240e+00   1.5147296e+00   3.0771873e+00   4.2198155e+00   2.5530407e+00   4.3774721e+00   2.8727839e+00   1.8823986e+00   2.4378092e+00   1.5292973e+00   1.7563376e-01  -1.6831853e+00  -3.7778104e+00  -3.2696591e+00   1.3208105e+00
   2.8053120e+00   3.8383766e+00  -1.6625625e+00  -1.1341750e-01  -1.6592191e+00  -7.2489377e-01  -1.5053069e+00  -2.8516490e+00   3.7015329e-01  -1.2922798e+00  -1.0529728e+00   8.7590394e-01   5.3102014e-01   2.3420656e+00   2.2212709e+00   2.4798365e+00  -4.8257222e-01  -3.5918297e+00  -2.9764373e+00   1.0710796e+00  -2.0149218e+00  -6.0355790e-01   5.8638432e-02  -2.0040695e+00  -1.3930510e+00  -3.1919820e+00  -2.5017897e+00  -2.7817179e+00  -2.8969638e+00  -2.4457633e+00  -3.0896057e+00  -4.4225611e-01   4.0928839e-01  -8.3247664e-01  -7.2952746e-02  -1.5932293e+00  -1.2497793e+00  -2.0410260e+00  -2.7287640e+00  -1.9009994e+00   9.3449691e-02  -9.8969736e-01   1.1009626e+00  -2.8785928e-01   1.5643078e+00  -1.0065444e-01   1.4045370e+00   3.2071314e-01  -5.5626371e-01   1.2086380e+00   2.7343548e+00  -1.1723797e+00   1.5617557e+00   1.8958938e+00   3.4564720e+00   1.3905466e+00  -5.3132596e-01   7.7406530e-01   1.4244781e+00   9.9745283e-01   1.4421046e+00   3.0829190e+00   4.3281921e+00   2.6390579e+00   4.5128048e+00   2.9567960e+00   2.0718866e+00   2.5971392e+00   1.6897174e+00   2.2837699e-01  -1.6403127e+00  -3.7565643e+00  -3.2297684e+00   1.4833037e+00
   2.8870957e+00   3.7273138e+00  -1.6651687e+00  -1.4466439e-01  -1.7657060e+00  -6.6866601e-01  -1.5701028e+00  -2.7890608e+00   4.5582067e-01  -1.2117506e+00  -1.1168333e+00   7.1112209e-01   5.0351583e-01   2.2658341e+00   2.1692176e+00   2.4636145e+00  -4.2935182e-01  -3.5522859e+00  -2.9348082e+00   1.0342145e+00  -1.9614734e+00  -5.7809306e-01   1.0686087e-01  -2.0306525e+00  -1.3977120e+00  -3.2207503e+00  -2.4674551e+00  -2.7903983e+00  -2.8411755e+00  -2.4693391e+00  -3.0312626e+00  -4.0429903e-01   3.6042320e-01  -9.1257794e-01  -9.1406136e-02  -1.6470463e+00  -1.2098216e+00  -2.0396154e+00  -2.6640327e+00  -1.9637286e+00  -2.0407087e-02  -1.1198741e+00   1.0532624e+00  -3.2123376e-01   1.5651417e+00  -1.7916680e-01   1.4013570e+00   2.5110268e-01  -5.0328518e-01   1.2403461e+00   2.5537448e+00  -1.1630132e+00   1.4827829e+00   1.8478400e+00   3.4330869e+00   1.4094644e+00  -4.5831109e-01   7.1422421e-01   1.2835565e+00   9.7156548e-01   1.3572980e+00   3.0839248e+00   4.4266401e+00   2.7166257e+00   4.6263147e+00   3.0265427e+00   2.2312661e+00   2.7332940e+00   1.8314492e+00   2.6275869e-01  -1.5938443e+00  -3.7126555e+00  -3.1714115e+00   1.6238206e+00
   2.9631184e+00   3.5977939e+00  -1.6746651e+00  -1.9058505e-01  -1.8593974e+00  -6.0706159e-01  -1.6086601e+00  -2.7070798e+00   5.3609231e-01  -1.1369177e+00  -1.1665666e+00   5.4924151e-01   4.7388253e-01   2.1736595e+00   2.1346279e+00   2.4436659e+00  -3.9006474e-01  -3.4899636e+00  -2.8668531e+00   9.7877053e-01  -1.9037105e+00  -5.6500497e-01   1.3179305e-01  -2.0488886e+00  -1.4025888e+00  -3.2268180e+00  -2.4159826e+00  -2.7751137e+00  -2.7637762e+00  -2.4644164e+00  -2.9507657e+00  -3.8354537e-01   2.9075906e-01  -9.9048981e-01  -1.1687606e-01  -1.6814748e+00  -1.1594956e+00  -2.0149139e+00  -2.5861095e+00  -2.0228428e+00  -1.4074299e-01  -1.2377893e+00   1.0023199e+00  -3.4652105e-01   1.5565602e+00  -2.4710819e-01   1.3932065e+00   2.0569602e-01  -4.4909176e-01   1.2782910e+00   2.3608180e+00  -1.1558165e+00   1.4008411e+00   1.8031077e+00   3.4017109e+00   1.4459268e+00  -3.9370128e-01   6.4284983e-01   1.1351572e+00   9.3527034e-01   1.2604733e+00   3.0748235e+00   4.5108277e+00   2.7802297e+00   4.7138430e+00   3.0783092e+00   2.3562452e+00   2.8424536e+00   1.9513497e+00   2.7843774e-01  -1.5443379e+00  -3.6447905e+00  -3.0914274e+00   1.7398014e+00
   3.0306645e+00   3.4508983e+00  -1.6916343e+00  -2.5027182e-01  -1.9380757e+00  -5.4057252e-01  -1.6188783e+00  -2.6051830e+00   6.1069554e-01  -1.0669328e+00  -1.2034787e+00   3.9282745e-01   4.4145751e-01   2.0658368e+00   2.1158660e+00   2.4202038e+00  -3.6500329e-01  -3.4043345e+00  -2.7702431e+00   9.0582496e-01  -1.8390646e+00  -5.6428033e-01   1.3374394e-01  -2.0582744e+00  -1.4069150e+00  -3.2089297e+00  -2.3468882e+00  -2.7344333e+00  -2.6642655e+00  -2.4289400e+00  -2.8468834e+00  -3.8029152e-01   2.0168394e-01  -1.0650733e+00  -1.4848454e-01  -1.6948930e+00  -1.0984270e+00  -1.9647210e+00  -2.4924461e+00  -2.0782501e+00  -2.6474505e-01  -1.3411221e+00   9.4772285e-01  -3.6422002e-01   1.5382589e+00  -3.0331960e-01   1.3802963e+00   1.8539125e-01  -3.9338213e-01   1.3194958e+00   2.1591118e+00  -1.1513534e+00   1.3158923e+00   1.7603366e+00   3.3612722e+00   1.4974497e+00  -3.3716702e-01   5.5968011e-01   9.8121667e-01   8.8731903e-01   1.1520697e+00   3.0501102e+00   4.5767859e+00   2.8246392e+00   4.7717193e+00   3.1087001e+00   2.4433623e+00   2.9212316e+00   2.0465005e+00   2.7549741e-01  -1.4923773e+00  -3.5519196e+00  -2.9871534e+00   1.8290674e+00
   3.0864248e+00   3.2882754e+00  -1.7165041e+00  -3.2238911e-01  -1.9999093e+00  -4.6968962e-01  -1.5992631e+00  -2.4831484e+00   6.7939897e-01  -1.0010287e+00  -1.2296617e+00   2.4412687e-01   4.0570582e-01   1.9434206e+00   2.1108398e+00   2.3937115e+00  -3.5424034e-01  -3.2952850e+00  -2.6432727e+00   8.1682832e-01  -1.7653816e+00  -5.7570140e-01   1.1355300e-01  -2.0585924e+00  -1.4098167e+00  -3.1663847e+00  -2.2599919e+00  -2.6674710e+00  -2.5425187e+00  -2.3614638e+00  -2.7189029e+00  -3.9439337e-01   9.4989312e-02  -1.1353481e+00  -1.8501736e-01  -1.6861916e+00  -1.0262621e+00  -1.8874574e+00  -2.3810606e+00  -2.1299904e+00  -3.8947694e-01  -1.4280490e+00   8.8933439e-01  -3.7514137e-01   1.5104744e+00  -3.4691356e-01   1.3633077e+00   1.9047381e-01  -3.3564346e-01   1.3600100e+00   1.9522801e+00  -1.1500129e+00   1.2281169e+00   1.7181118e+00   3.3111310e+00   1.5613141e+00  -2.8823327e-01   4.6452935e-01   8.2382692e-01   8.2661100e-01   1.0328717e+00   3.0046148e+00   4.6211299e+00   2.8453221e+00   4.7969594e+00   3.1148848e+00   2.4902067e+00   2.9668798e+00   2.1143875e+00   2.5440480e-01  -1.4386106e+00  -3.4333854e+00  -2.8565996e+00   1.8899469e+00
   3.1266247e+00   3.1120648e+00  -1.7495252e+00  -4.0520783e-01  -2.0435620e+00  -3.9493783e-01  -1.5490291e+00  -2.3411234e+00   7.4202131e-01  -9.3852367e-01  -1.2478779e+00   1.0502540e-01   3.6623608e-01   1.8081999e+00   2.1171390e+00   2.3649217e+00  -3.5767438e-01  -3.1632296e+00  -2.4850069e+00   7.1354966e-01  -1.6810146e+00  -5.9888454e-01   7.2523701e-02  -2.0499566e+00  -1.4104030e+00  -3.0991226e+00  -2.1555103e+00  -2.5739985e+00  -2.3988841e+00  -2.2612732e+00  -2.5667375e+00  -4.2530169e-01  -2.7180342e-02  -1.2005570e+00  -2.2499275e-01  -1.6548739e+00  -9.4273783e-01  -1.7822761e+00  -2.2506472e+00  -2.1782225e+00  -5.1199605e-01  -1.4973334e+00   8.2733844e-01  -3.8038756e-01   1.4739915e+00  -3.7733300e-01   1.3433569e+00   2.2059725e-01  -2.7518798e-01   1.3950357e+00   1.7439716e+00  -1.1519916e+00   1.1379820e+00   1.6750589e+00   3.2511441e+00   1.6347334e+00  -2.4626036e-01   3.5734148e-01   6.6524027e-01   7.5229751e-01   9.0406512e-01   2.9339444e+00   4.6412450e+00   2.8388068e+00   4.7874319e+00   3.0948168e+00   2.4955951e+00   2.9774658e+00   2.1530739e+00   2.1596058e-01  -1.3837882e+00  -3.2890595e+00  -2.6985815e+00   1.9213927e+00
   3.1472294e+00   2.9247594e+00  -1.7907677e+00  -4.9666458e-01  -2.0682800e+00  -3.1690561e-01  -1.4681748e+00  -2.1796803e+00   7.9843987e-01  -8.7881171e-01  -1.2613948e+00  -2.2970432e-02   3.2280821e-01   1.6626246e+00   2.1321848e+00   2.3347774e+00  -3.7507623e-01  -3.0092006e+00  -2.2953894e+00   5.9800768e-01  -1.5848802e+00  -6.3332474e-01   1.2340671e-02  -2.0328462e+00  -1.4078582e+00  -3.0077832e+00  -2.0341332e+00  -2.4545319e+00  -2.2342615e+00  -2.1284790e+00  -2.3910005e+00  -4.7211492e-01  -1.6237869e-01  -1.2602212e+00  -2.6674833e-01  -1.6011284e+00  -8.4774827e-01  -1.6491424e+00  -2.1006350e+00  -2.2232382e+00  -6.2948405e-01  -1.5483970e+00   7.6225389e-01  -3.8131970e-01   1.4301152e+00  -3.9439275e-01   1.3219327e+00   2.7478803e-01  -2.1119928e-01   1.4191718e+00   1.5377153e+00  -1.1572983e+00   1.0462775e+00   1.6299375e+00   3.1816924e+00   1.7150018e+00  -2.1042805e-01   2.3824639e-01   5.0785828e-01   6.6387833e-01   7.6727069e-01   2.8348730e+00   4.6354010e+00   2.8029697e+00   4.7419846e+00   3.0474117e+00   2.4596939e+00   2.9520252e+00   2.1613538e+00   1.6124508e-01  -1.3288005e+00  -3.1194546e+00  -2.5128057e+00   1.9230807e+00
   3.1442090e+00   2.7290288e+00  -1.8401358e+00  -5.9444842e-01  -2.0739456e+00  -2.3626897e-01  -1.3575233e+00  -1.9998471e+00   8.4860006e-01  -8.2133922e-01  -1.2737826e+00  -1.3872669e-01   2.7533319e-01   1.5096891e+00   2.1533807e+00   2.3043793e+00  -4.0613261e-01  -2.8349088e+00  -2.0753025e+00   4.7238901e-01  -1.4764723e+00  -6.7844144e-01  -6.5025663e-02  -2.0081188e+00  -1.4015276e+00  -2.8937324e+00  -1.8970763e+00  -2.3103780e+00  -2.0501491e+00  -1.9640702e+00  -2.1930333e+00  -5.3364501e-01  -3.0790875e-01  -1.3141836e+00  -3.0854449e-01  -1.5258632e+00  -7.4140522e-01  -1.4888730e+00  -1.9311987e+00  -2.2654859e+00  -7.3938296e-01  -1.5813686e+00   6.9491198e-01  -3.7951121e-01   1.3806040e+00  -3.9829824e-01   1.3008076e+00   3.5147681e-01  -1.4278707e-01   1.4267629e+00   1.3368224e+00  -1.1657759e+00   9.5411625e-01   1.5817330e+00   3.1036702e+00   1.7996191e+00  -1.7972771e-01   1.0761632e-01   3.5420313e-01   5.6128528e-01   6.2454787e-01   2.7056545e+00   4.6028150e+00   2.7372297e+00   4.6605295e+00   2.9726661e+00   2.3840712e+00   2.8906697e+00   2.1388780e+00   9.1565573e-02  -1.2747052e+00  -2.9257995e+00  -2.2998992e+00   1.8954836e+00
   3.1138309e+00   2.5275248e+00  -1.8973961e+00  -6.9611572e-01  -2.0610999e+00  -1.5381063e-01  -1.2187241e+00  -1.8031205e+00   8.9252920e-01  -7.6557355e-01  -1.2886837e+00  -2.4145418e-01   2.2386614e-01   1.3527798e+00   2.1782580e+00   2.2749172e+00  -4.5048320e-01  -2.6427695e+00  -1.8265785e+00   3.3895654e-01  -1.3558367e+00  -7.3362165e-01  -1.5742176e-01  -1.9770070e+00  -1.3909933e+00  -2.7590524e+00  -1.7461065e+00  -2.1436402e+00  -1.8486603e+00  -1.7699241e+00  -1.9748921e+00  -6.0849040e-01  -4.6087628e-01  -1.3626324e+00  -3.4868070e-01  -1.4307002e+00  -6.2409126e-01  -1.3031319e+00  -1.7432219e+00  -2.3056001e+00  -8.3952289e-01  -1.5970992e+00   6.2639482e-01  -3.7668770e-01   1.3275696e+00  -3.8963928e-01   1.2819231e+00   4.4855655e-01  -6.9052511e-02   1.4123185e+00   1.1443096e+00  -1.1771361e+00   8.6289472e-01   1.5297370e+00   3.0184341e+00   1.8863869e+00  -1.5296685e-01  -3.3882738e-02   2.0686821e-01   4.4494552e-01   4.7836537e-01   2.5462390e+00   4.5436512e+00   2.6426440e+00   4.5440741e+00   2.8717185e+00   2.2716749e+00   2.7946492e+00   2.0862428e+00   8.4068541e-03  -1.2227413e+00  -2.7100767e+00  -2.0613851e+00   1.8399145e+00
   3.0529473e+00   2.3227053e+00  -1.9622115e+00  -7.9922704e-01  -2.0309226e+00  -7.0433751e-02  -1.0542140e+00  -1.5914592e+00   9.3035604e-01  -7.1096800e-01  -1.3095746e+00  -3.3066533e-01   1.6859375e-01   1.1954989e+00   2.2046025e+00   2.2475872e+00  -5.0774763e-01  -2.4358837e+00  -1.5519611e+00   1.9995536e-01  -1.2235089e+00  -7.9825519e-01  -2.6261566e-01  -1.9410857e+00  -1.3761338e+00  -2.6064944e+00  -1.5835390e+00  -1.9571790e+00  -1.6325034e+00  -1.5487690e+00  -1.7392900e+00  -6.9511185e-01  -6.1824928e-01  -1.4061050e+00  -3.8561810e-01  -1.3179283e+00  -4.9650393e-01  -1.0943769e+00  -1.5382225e+00  -2.3444199e+00  -9.2823277e-01  -1.5971448e+00   5.5793955e-01  -3.7465559e-01   1.2733422e+00  -3.6935876e-01   1.2672563e+00   5.6346478e-01   1.0838881e-02   1.3709550e+00   9.6284534e-01  -1.1910017e+00   7.7421870e-01   1.4736125e+00   2.9277165e+00   1.9734824e+00  -1.2878941e-01  -1.8524970e-01   6.8449035e-02   3.1582012e-01   3.3153595e-01   2.3583753e+00   4.4589651e+00   2.5218990e+00   4.3947080e+00   2.7468393e+00   2.1267350e+00   2.6663568e+00   2.0050333e+00  -8.6613641e-02  -1.1743260e+00  -2.4750130e+00  -1.7996038e+00   1.7585332e+00
   2.9592439e+00   2.1167027e+00  -2.0341731e+00  -9.0149636e-01  -1.9851769e+00   1.2830869e-02  -8.6713947e-01  -1.3672553e+00   9.6233611e-01  -6.5692706e-01  -1.3395380e+00  -4.0612275e-01   1.0981833e-01   1.0414745e+00   2.2305554e+00   2.2235011e+00  -5.7753916e-01  -2.2179771e+00  -1.2550169e+00   5.7524846e-02  -1.0804213e+00  -8.7175782e-01  -3.7839563e-01  -1.9022181e+00  -1.3571627e+00  -2.4393936e+00  -1.4121991e+00  -1.7545270e+00  -1.4049269e+00  -1.3040994e+00  -1.4895018e+00  -7.9190428e-01  -7.7692867e-01  -1.4454633e+00  -4.1809941e-01  -1.1904136e+00  -3.5968817e-01  -8.6576147e-01  -1.3182450e+00  -2.3829869e+00  -1.0044217e+00  -1.5837079e+00   4.9081643e-01  -3.7522132e-01   1.2203149e+00  -3.3869876e-01   1.2586719e+00   6.9328575e-01   9.7577975e-02   1.2988085e+00   7.9471581e-01  -1.2069489e+00   6.8980103e-01   1.4134367e+00   2.8335046e+00   2.0595030e+00  -1.0571260e-01  -3.4512244e-01  -5.8542489e-02   1.7541175e-01   1.8711810e-01   2.1455974e+00   4.3506106e+00   2.3791989e+00   4.2155355e+00   2.6013593e+00   1.9545902e+00   2.5092830e+00   1.8978162e+00  -1.9178642e-01  -1.1310289e+00  -2.2240244e+00  -1.5175892e+00   1.6543149e+00
   2.8314279e+00   1.9112552e+00  -2.1128224e+00  -1.0009382e+00  -1.9261193e+00   9.4825983e-02  -6.6124204e-01  -1.1332888e+00   9.8888299e-01  -6.0277632e-01  -1.3810646e+00  -4.6778586e-01   4.7941394e-02   8.9416859e-01   2.2546764e+00   2.2035895e+00  -6.5946272e-01  -1.9932937e+00  -9.4000521e-01  -8.6374194e-02  -9.2778817e-01  -9.5357814e-01  -5.0265577e-01  -1.8624747e+00  -1.3346433e+00  -2.2615513e+00  -1.2353558e+00  -1.5397629e+00  -1.1696282e+00  -1.0400498e+00  -1.2292355e+00  -8.9726129e-01  -9.3383434e-01  -1.4818447e+00  -4.4525525e-01  -1.0514757e+00  -2.1505445e-01  -6.2099436e-01  -1.0857320e+00  -2.4225120e+00  -1.0676215e+00  -1.5595410e+00   4.2619383e-01  -3.8010511e-01   1.1707762e+00  -2.9912865e-01   1.2577704e+00   8.3486590e-01   1.9163039e-01   1.1933690e+00   6.4180335e-01  -1.2245428e+00   6.1134264e-01   1.3497155e+00   2.7378963e+00   2.1434885e+00  -8.2180471e-02  -5.1177135e-01  -1.7177527e-01   2.5740206e-02   4.8290282e-02   1.9130978e+00   4.2211019e+00   2.2200614e+00   4.0105601e+00   2.4395286e+00   1.7614524e+00   2.3279110e+00   1.7680794e+00  -3.0534646e-01  -1.0945236e+00  -1.9611161e+00  -1.2189079e+00   1.5309787e+00
   2.6693371e+00   1.7077046e+00  -2.1976544e+00  -1.0959977e+00  -1.8563803e+00   1.7427901e-01  -4.4071701e-01  -8.9266631e-01   1.0105991e+00  -5.4774245e-01  -1.4358963e+00  -5.1576444e-01  -1.6549959e-02   7.5669435e-01   2.2759693e+00   2.1885031e+00  -7.5309762e-01  -1.7664484e+00  -6.1171421e-01  -2.3001107e-01  -7.6698300e-01  -1.0431868e+00  -6.3346216e-01  -1.8240328e+00  -1.3094782e+00  -2.0770878e+00  -1.0566229e+00  -1.3173513e+00  -9.3063327e-01  -7.6123419e-01  -9.6248320e-01  -1.0096247e+00  -1.0860087e+00  -1.5165870e+00  -4.6668672e-01  -9.0473649e-01  -6.4380019e-02  -3.6416817e-01  -8.4338650e-01  -2.4643075e+00  -1.1179886e+00  -1.5278137e+00   3.6500520e-01  -3.9085397e-01   1.1267436e+00  -2.5226226e-01   1.2657408e+00   9.8493448e-01   2.9315588e-01   1.0537003e+00   5.0556943e-01  -1.2433638e+00   5.4040840e-01   1.2833676e+00   2.6429387e+00   2.2249187e+00  -5.6633621e-02  -6.8311581e-01  -2.6920137e-01  -1.3071629e-01  -8.1794053e-02   1.6674952e+00   4.0734561e+00   2.0510290e+00   3.7845233e+00   2.2663239e+00   1.5541189e+00   2.1275623e+00   1.6201189e+00  -4.2550608e-01  -1.0665197e+00  -1.6907420e+00  -9.0747824e-01   1.3928751e+00
   2.4739718e+00   1.5070554e+00  -2.2881013e+00  -1.1856479e+00  -1.7788231e+00   2.4982550e-01  -2.1005294e-01  -6.4874426e-01   1.0283032e+00  -4.9094576e-01  -1.5049239e+00  -5.5028538e-01  -8.3090331e-02   6.3165548e-01   2.2938661e+00   2.1785189e+00  -8.5796431e-01  -1.5422483e+00  -2.7527297e-01  -3.7191120e-01  -5.9941534e-01  -1.1400474e+00  -7.6909450e-01  -1.7890582e+00  -1.2828742e+00  -1.8902746e+00  -8.7983487e-01  -1.0919593e+00  -6.9215123e-01  -4.7256295e-01  -6.9335733e-01  -1.1275161e+00  -1.2307353e+00  -1.5511305e+00  -4.8251379e-01  -7.5395171e-01   9.0209920e-02  -9.9569019e-02  -5.9403435e-01  -2.5096815e+00  -1.1562624e+00  -1.4919481e+00   3.0783396e-01  -4.0875862e-01   1.0898160e+00  -1.9977049e-01   1.2832308e+00   1.1402218e+00   4.0193477e-01   8.8052591e-01   3.8703533e-01  -1.2630162e+00   4.7830995e-01   1.2156804e+00   2.5504624e+00   2.3036870e+00  -2.7592223e-02  -8.5676310e-01  -3.4915591e-01  -2.9111061e-01  -2.0016048e-01   1.4165123e+00   3.9110247e+00   1.8793202e+00   3.5427069e+00   2.0872087e+00   1.3396508e+00   1.9141989e+00   1.4588787e+00  -5.5048338e-01  -1.0486748e+00  -1.4176355e+00  -5.8738223e-01   1.2448408e+00
   2.2474550e+00   1.3100690e+00  -2.3834957e+00  -1.2694403e+00  -1.6963921e+00   3.2004573e-01   2.6138206e-02  -4.0504027e-01   1.0430472e+00  -4.3141083e-01  -1.5881399e+00  -5.7167805e-01  -1.5103444e-01   5.2101653e-01   2.3081766e+00   2.1734611e+00  -9.7347868e-01  -1.3254875e+00   6.4047088e-02  -5.1085532e-01  -4.2642329e-01  -1.2435704e+00  -9.0805936e-01  -1.7595780e+00  -1.2562823e+00  -1.7053546e+00  -7.0890076e-01  -8.6825854e-01  -4.5841149e-01  -1.7904921e-01  -4.2592854e-01  -1.2495455e+00  -1.3656623e+00  -1.5869049e+00  -4.9338225e-01  -6.0283852e-01   2.4628279e-01   1.6851961e-01  -3.4049965e-01  -2.5598084e+00  -1.1836858e+00  -1.4554325e+00   2.5483080e-01  -4.3477810e-01   1.0610553e+00  -1.4329661e-01   1.3102464e+00   1.2975677e+00   5.1730680e-01   6.7618262e-01   2.8675585e-01  -1.2831192e+00   4.2600583e-01   1.1482375e+00   2.4619271e+00   2.3800541e+00   6.2519210e-03  -1.0300698e+00  -4.1044778e-01  -4.5234183e-01  -3.0416525e-01   1.1685810e+00   3.7373172e+00   1.7124300e+00   3.2907044e+00   1.9078612e+00   1.1250364e+00   1.6941896e+00   1.2897514e+00  -6.7852528e-01  -1.0424943e+00  -1.1466199e+00  -2.6268614e-01   1.0920223e+00
   1.9929328e+00   1.1173665e+00  -2.4830201e+00  -1.3475044e+00  -1.6119597e+00   3.8351433e-01   2.6328816e-01  -1.6513608e-01   1.0561167e+00  -3.6809517e-01  -1.6846512e+00  -5.8038293e-01  -2.1964675e-01   4.2601319e-01   2.3190148e+00   2.1726401e+00  -1.0988977e+00  -1.1207342e+00   4.0102886e-01  -6.4585517e-01  -2.4918850e-01  -1.3530584e+00  -1.0490767e+00  -1.7373539e+00  -1.2313211e+00  -1.5263617e+00  -5.4764752e-01  -6.5072893e-01  -2.3349477e-01   1.1438088e-01  -1.6407208e-01  -1.3743980e+00  -1.4889236e+00  -1.6252065e+00  -5.0042604e-01  -4.5490955e-01   4.0116151e-01   4.3600376e-01  -8.5500225e-02  -2.6155813e+00  -1.2018989e+00  -1.4216266e+00   2.0567422e-01  -4.6947758e-01   1.0409090e+00  -8.4380253e-02   1.3460882e+00   1.4540146e+00   6.3812979e-01   4.4445790e-01   2.0478596e-01  -1.3032820e+00   3.8402678e-01   1.0828253e+00   2.3782859e+00   2.4545772e+00   4.5940117e-02  -1.2002218e+00  -4.5243566e-01  -6.1118834e-01  -3.9163427e-01   9.3239440e-01   3.5558252e+00   1.5577162e+00   3.0341756e+00   1.7338885e+00   9.1685928e-01   1.4740566e+00   1.1183526e+00  -8.0792461e-01  -1.0492276e+00  -8.8241254e-01   6.2715665e-02   9.3968059e-01
   1.7144346e+00   9.2951695e-01  -2.5856500e+00  -1.4204923e+00  -1.5281826e+00   4.3886072e-01   4.9702880e-01   6.7425283e-02   1.0690139e+00  -2.9993730e-01  -1.7927449e+00  -5.7698389e-01  -2.8808453e-01   3.4710715e-01   2.3267097e+00   2.1748244e+00  -1.2332641e+00  -9.3212088e-01   7.3069266e-01  -7.7611252e-01  -6.8682013e-02  -1.4676445e+00  -1.1910416e+00  -1.7237621e+00  -1.2096843e+00  -1.3569501e+00  -3.9965763e-01  -4.4347450e-01  -2.1166621e-02   4.0306339e-01   8.8666500e-02  -1.5008009e+00  -1.5992370e+00  -1.6670781e+00  -5.0518611e-01  -3.1332436e-01   5.5200866e-01   6.9914476e-01   1.6843060e-01  -2.6774674e+00  -1.2128157e+00  -1.3935681e+00   1.5958030e-01  -5.1298239e-01   1.0291826e+00  -2.4394600e-02   1.3893386e+00   1.6068834e+00   7.6276413e-01   1.9034127e-01   1.4064533e-01  -1.3230655e+00   3.5243014e-01   1.0213283e+00   2.2998888e+00   2.5280270e+00   9.2157217e-02  -1.3643292e+00  -4.7508498e-01  -7.6445004e-01  -4.6097996e-01   7.1643118e-01   3.3698644e+00   1.4219893e+00   2.7786011e+00   1.5705479e+00   7.2099516e-01   1.2602164e+00   9.5028201e-01  -9.3703147e-01  -1.0697666e+00  -6.2943491e-01   3.8522471e-01   7.9298768e-01
   1.4167054e+00   7.4708300e-01  -2.6901047e+00  -1.4894776e+00  -1.4473774e+00   4.8483737e-01   7.2333042e-01   2.8924529e-01   1.0834195e+00  -2.2591899e-01  -1.9100062e+00  -5.6226237e-01  -3.5537888e-01   2.8398828e-01   2.3317175e+00   2.1782516e+00  -1.3753583e+00  -7.6315506e-01   1.0484564e+00  -9.0096791e-01   1.1435826e-01  -1.5862408e+00  -1.3329726e+00  -1.7196948e+00  -1.1930439e+00  -1.2002465e+00  -2.6811410e-01  -2.5006316e-01   1.7527534e-01   6.8274652e-01   3.2918029e-01  -1.6274783e+00  -1.6959736e+00  -1.7132003e+00  -5.0949223e-01  -1.8076633e-01   6.9592987e-01   9.5469384e-01   4.1899468e-01  -2.7453877e+00  -1.2185004e+00  -1.3738005e+00   1.1536153e-01  -5.6495191e-01   1.0250605e+00   3.5500871e-02   1.4378993e+00   1.7538285e+00   8.8909070e-01  -8.0278827e-02   9.3289898e-02  -1.3419407e+00   3.3078425e-01   9.6561735e-01   2.2264309e+00   2.6012917e+00   1.4515682e-01  -1.5195343e+00  -4.7900440e-01  -9.0908928e-01  -5.1128889e-01   5.2847831e-01   3.1824315e+00   1.3111364e+00   2.5290494e+00   1.4224912e+00   5.4235242e-01   1.0587285e+00   7.9088758e-01  -1.0642604e+00  -1.1045599e+00  -3.9164246e-01   7.0162545e-01   6.5682708e-01
   1.1050240e+00   5.7062141e-01  -2.7948163e+00  -1.5558181e+00  -1.3714235e+00   5.2039055e-01   9.3861691e-01   4.9717651e-01   1.1011389e+00  -1.4513605e-01  -2.0334764e+00  -5.3726550e-01  -4.2042138e-01   2.3562256e-01   2.3345462e+00   2.1806866e+00  -1.5236647e+00  -6.1656281e-01   1.3502660e+00  -1.0198502e+00   2.9942036e-01  -1.7075003e+00  -1.4739504e+00  -1.7254896e+00  -1.1829531e+00  -1.0587302e+00  -1.5566149e-01  -7.3400043e-02   3.5313127e-01   9.4970999e-01   5.5488072e-01  -1.7531026e+00  -1.7791818e+00  -1.7638066e+00  -5.1531848e-01  -5.9350811e-02   8.3009163e-01   1.1999905e+00   6.6415463e-01  -2.8186329e+00  -1.2210550e+00  -1.3642301e+00   7.1528651e-02  -6.2457623e-01   1.0271750e+00   9.4390847e-02   1.4890858e+00   1.8928771e+00   1.0145664e+00  -3.6094173e-01   6.1101295e-02  -1.3592527e+00   3.1818060e-01   9.1744403e-01   2.1569609e+00   2.6752793e+00   2.0471255e-01  -1.6631256e+00  -4.6545907e-01  -1.0423622e+00  -5.4237553e-01   3.7518076e-01   2.9960918e+00   1.2298060e+00   2.2899729e+00   1.2935552e+00   3.8467789e-01   8.7506954e-01   6.4504746e-01  -1.1880969e+00  -1.1535492e+00  -1.7238306e-01   1.0091354e+00   5.3561202e-01
   7.8501529e-01   4.0063907e-01  -2.8979330e+00  -1.6210034e+00  -1.3016992e+00   5.4472924e-01   1.1398554e+00   6.8842674e-01   1.1240341e+00  -5.6868693e-02  -2.1598439e+00  -5.0337850e-01  -4.8196267e-01   2.0034111e-01   2.3356993e+00   2.1795304e+00  -1.6763644e+00  -4.9417781e-01   1.6326937e+00  -1.1322330e+00   4.8618738e-01  -1.8298073e+00  -1.6130644e+00  -1.7408965e+00  -1.1807598e+00  -9.3415552e-01  -6.4291975e-02   8.4360236e-02   5.1039911e-01   1.2008500e+00   7.6374770e-01  -1.8762555e+00  -1.8495676e+00  -1.8186320e+00  -5.2462660e-01   4.9432741e-02   9.5184875e-01   1.4330219e+00   9.0213872e-01  -2.8958399e+00  -1.2225279e+00  -1.3660316e+00   2.6424298e-02  -6.9059776e-01   1.0337164e+00   1.5161819e-01   1.5397728e+00   2.0224516e+00   1.1363208e+00  -6.4494085e-01   4.1904756e-02  -1.3741995e+00   3.1326950e-01   8.7834562e-01   2.0899475e+00   2.7508214e+00   2.7010403e-01  -1.7926536e+00  -4.3636178e-01  -1.1619337e+00  -5.5479985e-01   2.6164842e-01   2.8128991e+00   1.1811704e+00   2.0650470e+00   1.1866092e+00   2.5044031e-01   7.1394420e-01   5.1698280e-01  -1.3071071e+00  -1.2161376e+00   2.5707999e-02   1.3054234e+00   4.3313224e-01
   4.6246364e-01   2.3752268e-01  -2.9973558e+00  -1.6865034e+00  -1.2390553e+00   5.5738528e-01   1.3246195e+00   8.6065884e-01   1.1539490e+00   3.9357385e-02  -2.2856530e+00  -4.6238736e-01  -5.3863053e-01   1.7596384e-01   2.3356446e+00   2.1719762e+00  -1.8313578e+00  -3.9688317e-01   1.8930030e+00  -1.2376032e+00   6.7449065e-01  -1.9513000e+00  -1.7493746e+00  -1.7650875e+00  -1.1875347e+00  -8.2751535e-01   4.7359974e-03   2.2185882e-01   6.4583953e-01   1.4337301e+00   9.5435186e-01  -1.9954077e+00  -1.9084302e+00  -1.8769034e+00  -5.3921155e-01   1.4474403e-01   1.0588745e+00   1.6524426e+00   1.1314320e+00  -2.9750315e+00  -1.2248471e+00  -1.3796057e+00  -2.1626392e-02  -7.6135890e-01   1.0425717e+00   2.0678266e-01   1.5865863e+00   2.1413792e+00   1.2512909e+00  -9.2563288e-01   3.3022961e-02  -1.3858372e+00   3.1431587e-01   8.4956880e-01   2.0234104e+00   2.8285850e+00   3.4014415e-01  -1.9060453e+00  -3.9424072e-01  -1.2659704e+00  -5.4984902e-01   1.9114824e-01   2.6343585e+00   1.1667831e+00   1.8570636e+00   1.1034733e+00   1.4079757e-01   5.7914181e-01   4.1011127e-01  -1.4199572e+00  -1.2911939e+00   2.0077224e-01   1.5886031e+00   3.5243710e-01
   1.4313107e-01   8.1464401e-02  -3.0908204e+00  -1.7536373e+00  -1.1838261e+00   5.5826246e-01   1.4911260e+00   1.0120822e+00   1.1926296e+00   1.4372670e-01  -2.4075106e+00  -4.1651918e-01  -5.8897073e-01   1.5994816e-01   2.3348063e+00   2.1552106e+00  -1.9863199e+00  -3.2460869e-01   2.1291829e+00  -1.3354442e+00   8.6425458e-01  -2.0699300e+00  -1.8818963e+00  -1.7967094e+00  -1.2040199e+00  -7.3904939e-01   5.0942412e-02   3.3853536e-01   7.5900315e-01   1.6465988e+00   1.1258525e+00  -2.1089279e+00  -1.9575597e+00  -1.9373731e+00  -5.6056429e-01   2.2638157e-01   1.1492857e+00   1.8575586e+00   1.3507601e+00  -3.0537230e+00  -1.2297797e+00  -1.4045953e+00  -7.4162910e-02  -8.3487530e-01   1.0514806e+00   2.5972496e-01   1.6261297e+00   2.2488869e+00   1.3563908e+00  -1.1967191e+00   3.1368783e-02  -1.3931133e+00   3.1926977e-01   8.3201431e-01   1.9551023e+00   2.9090017e+00   4.1324954e-01  -2.0017096e+00  -3.4218283e-01  -1.3532077e+00  -5.2948476e-01   1.6490482e-01   2.4614302e+00   1.1865353e+00   1.6678799e+00   1.0449047e+00   5.5648735e-02   4.7344284e-01   3.2694699e-01  -1.5254440e+00  -1.3770925e+00   3.5175105e-01   1.8572101e+00   2.9575979e-01
  -1.6741378e-01  -6.7590127e-02  -3.1760117e+00  -1.8234751e+00  -1.1358746e+00   5.4766988e-01   1.6382452e+00   1.1415336e+00   1.2416427e+00   2.5611164e-01  -2.5222775e+00  -3.6844696e-01  -6.3151146e-01   1.4955359e-01   2.3335727e+00   2.1266383e+00  -2.1387872e+00  -2.7638174e-01   2.3399545e+00  -1.4252298e+00   1.0554401e+00  -2.1835533e+00  -2.0096122e+00  -1.8339750e+00  -1.2305991e+00  -6.6829438e-01   7.4632397e-02   4.3459128e-01   8.5022156e-01   1.8383787e+00   1.2779740e+00  -2.2151219e+00  -1.9991092e+00  -1.9983961e+00  -5.8976252e-01   2.9474150e-01   1.2217564e+00   2.0482777e+00   1.5590702e+00  -3.1290876e+00  -1.2389119e+00  -1.4399608e+00  -1.3244928e-01  -9.0893186e-01   1.0581995e+00   3.1049882e-01   1.6552290e+00   2.3445891e+00   1.4487036e+00  -1.4524895e+00   3.3574721e-02  -1.3949298e+00   3.2584976e-01   8.2620429e-01   1.8827333e+00   2.9922079e+00   4.8755123e-01  -2.0786249e+00  -2.8375257e-01  -1.4229905e+00  -4.9626006e-01   1.8202483e-01   2.2945770e+00   1.2387097e+00   1.4984277e+00   1.0106481e+00  -6.2376352e-03   3.9857398e-01   2.6904796e-01  -1.6225392e+00  -1.4717882e+00   4.7836994e-01   2.1101700e+00   2.6448094e-01
  -4.6395108e-01  -2.0995155e-01  -3.2507056e+00  -1.8967810e+00  -1.0946692e+00   5.2633688e-01   1.7654858e+00   1.2485391e+00   1.3022945e+00   3.7607291e-01  -2.6272231e+00  -3.2125273e-01  -6.6484758e-01   1.4201197e-01   2.3323091e+00   2.0841178e+00  -2.2862686e+00  -2.5042418e-01   2.5247515e+00  -1.5064294e+00   1.2479888e+00  -2.2900485e+00  -2.1315104e+00  -1.8747850e+00  -1.2672893e+00  -6.1416909e-01   7.6866502e-02   5.1091853e-01   9.2056331e-01   2.0086280e+00   1.4109681e+00  -2.3123030e+00  -2.0354506e+00  -2.0580455e+00  -6.2739703e-01   3.5074875e-01   1.2756100e+00   2.2250301e+00   1.7555125e+00  -3.1981627e+00  -1.2536452e+00  -1.4841040e+00  -1.9735791e-01  -9.8119626e-01   1.0606564e+00   3.5933086e-01   1.6711770e+00   2.4284581e+00   1.5256833e+00  -1.6880230e+00   3.6151463e-02  -1.3902314e+00   3.3163699e-01   8.3226988e-01   1.8042141e+00   3.0780009e+00   5.6103697e-01  -2.1364054e+00  -2.2288425e-01  -1.4752841e+00  -4.5320907e-01   2.3955104e-01   2.1338490e+00   1.3201222e+00   1.3487769e+00   9.9953660e-01  -4.7032928e-02   3.5520649e-01   2.3700863e-01  -1.7104433e+00  -1.5729158e+00   5.8108875e-01   2.3467618e+00   2.5912738e-01
  -7.4174424e-01  -3.4614321e-01  -3.3129220e+00  -1.9739982e+00  -1.0593789e+00   4.9541045e-01   1.8729543e+00   1.3333547e+00   1.3755478e+00   5.0288097e-01  -2.7201338e+00  -2.7834447e-01  -6.8773790e-01   1.3469426e-01   2.3313658e+00   2.0261819e+00  -2.4263689e+00  -2.4428566e-01   2.6836813e+00  -1.5785168e+00   1.4417714e+00  -2.3874454e+00  -2.2466443e+00  -1.9168686e+00  -1.3137516e+00  -5.7508566e-01   5.9398366e-02   5.6900088e-01   9.7175900e-01   2.1574800e+00   1.5255585e+00  -2.3988826e+00  -2.0690272e+00  -2.1142533e+00  -6.7353704e-01   3.9576540e-01   1.3108819e+00   2.3886614e+00   1.9394229e+00  -3.2580826e+00  -1.2752024e+00  -1.5350304e+00  -2.6928570e-01  -1.0493433e+00   1.0570903e+00   4.0657047e-01   1.6719611e+00   2.5007823e+00   1.5853472e+00  -1.8993320e+00   3.5664989e-02  -1.3781072e+00   3.3417884e-01   8.4995691e-01   1.7178983e+00   3.1658075e+00   6.3171271e-01  -2.1753364e+00  -1.6374882e-01  -1.5106596e+00  -4.0371563e-01   3.3264140e-01   1.9789975e+00   1.4263374e+00   1.2182465e+00   1.0096281e+00  -6.9614308e-02   3.4298936e-01   2.3049215e-01  -1.7886450e+00  -1.6779052e+00   6.6102413e-01   2.5665791e+00   2.7939913e-01
  -9.9664839e-01  -4.7680547e-01  -3.3610723e+00  -2.0552704e+00  -1.0289832e+00   4.5643295e-01   1.9612912e+00   1.3969766e+00   1.4619387e+00   6.3555346e-01  -2.7993679e+00  -2.4332859e-01  -6.9920631e-01   1.2526528e-01   2.3310707e+00   1.9522243e+00  -2.5569110e+00  -2.5499966e-01   2.8174627e+00  -1.6409815e+00   1.6365373e+00  -2.4740524e+00  -2.3541982e+00  -1.9579261e+00  -1.3693138e+00  -5.4907694e-01   2.4586029e-02   6.1079536e-01   1.0061015e+00   2.2855640e+00   1.6228776e+00  -2.4734707e+00  -2.1022086e+00  -2.1649635e+00  -7.2773298e-01   4.3148134e-01   1.3283490e+00   2.5403068e+00   2.1103051e+00  -3.3063083e+00  -1.3046347e+00  -1.5905299e+00  -3.4810623e-01  -1.1111802e+00   1.0461643e+00   4.5263217e-01   1.6564469e+00   2.5621097e+00   1.6264422e+00  -2.0834460e+00   2.8919525e-02  -1.3578930e+00   3.3110116e-01   8.7864313e-01   1.6227956e+00   3.2546632e+00   6.9776849e-01  -2.1963739e+00  -1.1059660e-01  -1.5302495e+00  -3.5136446e-01   4.5485888e-01   1.8296081e+00   1.5519368e+00   1.1055527e+00   1.0383580e+00  -7.7306711e-02   3.6060844e-01   2.4829561e-01  -1.8569734e+00  -1.7840984e+00   7.1985147e-01   2.7694881e+00   3.2421634e-01
  -1.2251923e+00  -6.0256421e-01  -3.3940857e+00  -2.1404880e+00  -1.0023814e+00   4.1130099e-01   2.0315849e+00   1.4411155e+00   1.5614915e+00   7.7290256e-01  -2.8638624e+00  -2.1984421e-01  -6.9863587e-01   1.1181767e-01   2.3317009e+00   1.8626265e+00  -2.6760431e+00  -2.7924966e-01   2.9273473e+00  -1.6933448e+00   1.8318638e+00  -2.5485652e+00  -2.4535559e+00  -1.9957623e+00  -1.4330044e+00  -5.3392839e-01  -2.4716489e-02   6.3860232e-01   1.0263255e+00   2.3939089e+00   1.7043880e+00  -2.5349723e+00  -2.1371578e+00  -2.2082838e+00  -7.8905296e-01   4.5979262e-01   1.3295158e+00   2.6812455e+00   2.2678081e+00  -3.3408342e+00  -1.3428268e+00  -1.6483625e+00  -4.3315940e-01  -1.1647628e+00   1.0270468e+00   4.9793220e-01   1.6245066e+00   2.6131732e+00   1.6485665e+00  -2.2384292e+00   1.3133801e-02  -1.3292628e+00   3.2022668e-01   9.1736365e-01   1.5187344e+00   3.3431994e+00   7.5773121e-01  -2.2011076e+00  -6.7580127e-02  -1.5356824e+00  -2.9978090e-01   5.9854913e-01   1.6852415e+00   1.6908214e+00   1.0089830e+00   1.0826925e+00  -7.3621385e-02   4.0586204e-01   2.8844116e-01  -1.9156350e+00  -1.8888589e+00   7.5969458e-01   2.9555792e+00   3.9177886e-01
  -1.4246342e+00  -7.2388539e-01  -3.4114954e+00  -2.2293477e+00  -9.7849247e-01   3.6220663e-01   2.0852671e+00   1.4681328e+00   1.6736371e+00   9.1358450e-01  -2.9130976e+00  -2.1136830e-01  -6.8584547e-01   9.2977614e-02   2.3334332e+00   1.7588156e+00  -2.7823176e+00  -3.1353233e-01   3.0150240e+00  -1.7351771e+00   2.0271051e+00  -2.6101431e+00  -2.5443487e+00  -2.0283942e+00  -1.5035866e+00  -5.2730421e-01  -8.5280299e-02   6.5493217e-01   1.0354723e+00   2.4838393e+00   1.7717982e+00  -2.5826618e+00  -2.1757106e+00  -2.2426173e+00  -8.5614559e-01   4.8267564e-01   1.3165588e+00   2.8127480e+00   2.4117003e+00  -3.3603506e+00  -1.3904918e+00  -1.7064206e+00  -5.2327672e-01  -1.2084943e+00   9.9945458e-01   5.4282418e-01   1.5770727e+00   2.6548062e+00   1.6522336e+00  -2.3633339e+00  -1.3901203e-02  -1.2922937e+00   2.9969397e-01   9.6483984e-01   1.4064550e+00   3.4296403e+00   8.1059155e-01  -2.1916828e+00  -3.8563832e-02  -1.5289942e+00  -2.5246367e-01   7.5527992e-01   1.5455697e+00   1.8365292e+00   9.2658570e-01   1.1392712e+00  -6.2007456e-02   4.7574776e-01   3.4828663e-01  -1.9652221e+00  -1.9896607e+00   7.8300914e-01   3.1251111e+00   4.7963357e-01
  -1.5929978e+00  -8.4094378e-01  -3.4134770e+00  -2.3214055e+00  -9.5633628e-01   3.1156153e-01   2.1239991e+00   1.4809346e+00   1.7971373e+00   1.0561461e+00  -2.9470354e+00  -2.2100326e-01  -6.6113927e-01   6.7974484e-02   2.3362750e+00   1.6432391e+00  -2.8747325e+00  -3.5430774e-01   3.0825064e+00  -1.7661242e+00   2.2213387e+00  -2.6584437e+00  -2.6264840e+00  -2.0541277e+00  -1.5795955e+00  -5.2685943e-01  -1.5362903e-01   6.6237572e-01   1.0367466e+00   2.5568625e+00   1.8269643e+00  -2.6162260e+00  -2.2192746e+00  -2.2667642e+00  -9.2732176e-01   5.0206313e-01   1.2922255e+00   2.9359209e+00   2.5418348e+00  -3.3643408e+00  -1.4481518e+00  -1.7628577e+00  -6.1683919e-01  -1.2411963e+00   9.6365670e-01   5.8753816e-01   1.5161108e+00   2.6878499e+00   1.6388685e+00  -2.4581016e+00  -5.3693468e-02  -1.2474983e+00   2.6806990e-01   1.0195099e+00   1.2876197e+00   3.5118126e+00   8.5588965e-01  -2.1706904e+00  -2.6930282e-02  -1.5125223e+00  -2.1261778e-01   9.1631178e-01   1.4104986e+00   1.9825459e+00   8.5635844e-01   1.2045308e+00  -4.5631790e-02   5.6655661e-01   4.2464972e-01  -2.0066872e+00  -2.0841525e+00   7.9246632e-01   3.2784459e+00   5.8474580e-01
  -1.7290966e+00  -9.5353098e-01  -3.4008295e+00  -2.4161231e+00  -9.3509085e-01   2.6190622e-01   2.1495474e+00   1.4828277e+00   1.9300267e+00   1.1990626e+00  -2.9660453e+00  -2.5126250e-01  -6.2532206e-01   3.6669661e-02   2.3399895e+00   1.5192574e+00  -2.9527313e+00  -3.9813013e-01   3.1320115e+00  -1.7859402e+00   2.4133137e+00  -2.6936106e+00  -2.7001354e+00  -2.0715968e+00  -1.6593699e+00  -5.3033175e-01  -2.2616680e-01   6.6348533e-01   1.0333693e+00   2.6145571e+00   1.8717900e+00  -2.6357676e+00  -2.2687482e+00  -2.2799794e+00  -1.0006478e+00   5.1972972e-01   1.2596959e+00   3.0515610e+00   2.6581069e+00  -3.3531036e+00  -1.5160997e+00  -1.8161670e+00  -7.1186264e-01  -1.2621475e+00   9.2043768e-01   6.3212948e-01   1.4445120e+00   2.7130564e+00   1.6107343e+00  -2.5234293e+00  -1.0695790e-01  -1.1958185e+00   2.2444598e-01   1.0795612e+00   1.1647385e+00   3.5871638e+00   8.9375345e-01  -2.1410267e+00  -3.5394367e-02  -1.4887864e+00  -1.8299408e-01   1.0730717e+00   1.2802648e+00   2.1225975e+00   7.9642634e-01   1.2748103e+00  -2.7198564e-02   6.7397396e-01   5.1394086e-01  -2.0412788e+00  -2.1701943e+00   7.9084216e-01   3.4159742e+00   7.0357554e-01
  -1.8325498e+00  -1.0610190e+00  -3.3748994e+00  -2.5128853e+00  -9.1412055e-01   2.1580759e-01   2.1636655e+00   1.4773443e+00   2.0695793e+00   1.3407643e+00  -2.9708288e+00  -3.0386930e-01  -5.7967621e-01  -4.5781756e-04   2.3440244e+00   1.3909607e+00  -3.0161631e+00  -4.4175440e-01   3.1658311e+00  -1.7945289e+00   2.6014049e+00  -2.7162156e+00  -2.7657020e+00  -2.0797680e+00  -1.7410834e+00  -5.3561091e-01  -2.9930287e-01   6.6066969e-01   1.0284350e+00   2.6584675e+00   1.9081216e+00  -2.6417689e+00  -2.3244653e+00  -2.2819879e+00  -1.0740435e+00   5.3719390e-01   1.2224097e+00   3.1600292e+00   2.7604112e+00  -3.3276925e+00  -1.5943450e+00  -1.8652061e+00  -8.0610567e-01  -1.2710859e+00   8.7102515e-01   6.7644185e-01   1.3659062e+00   2.7310021e+00   1.5707927e+00  -2.5606232e+00  -1.7356737e-01  -1.1385813e+00   1.6850847e-01   1.1429678e+00   1.0410158e+00   3.6528027e+00   9.2488450e-01  -2.1057348e+00  -6.5838645e-02  -1.4603597e+00  -1.6574543e-01   1.2176021e+00   1.1555021e+00   2.2509096e+00   7.4519510e-01   1.3464385e+00  -8.8179054e-03   7.9319054e-01   6.1229992e-01  -2.0704408e+00  -2.2458685e+00   7.8091580e-01   3.5380363e+00   8.3215857e-01
  -1.9037956e+00  -1.1623869e+00  -3.3374556e+00  -2.6109995e+00  -8.9297775e-01   1.7574816e-01   2.1679865e+00   1.4680444e+00   2.2123123e+00   1.4796511e+00  -2.9623517e+00  -3.7958530e-01  -5.2590052e-01  -4.2366305e-02   2.3474609e+00   1.2629223e+00  -3.0652102e+00  -4.8221890e-01   3.1862026e+00  -1.7919865e+00   2.7835802e+00  -2.7271637e+00  -2.8237346e+00  -2.0779155e+00  -1.8227740e+00  -5.4078547e-01  -3.6956952e-01   6.5610763e-01   1.0247773e+00   2.6900100e+00   1.9376456e+00  -2.6350211e+00  -2.3861681e+00  -2.2729553e+00  -1.1453774e+00   5.5564132e-01   1.1838743e+00   3.2611550e+00   2.8485953e+00  -3.2897803e+00  -1.6825435e+00  -1.9091675e+00  -8.9719228e-01  -1.2681795e+00   8.1698736e-01   7.2008988e-01   1.2844180e+00   2.7420174e+00   1.5225111e+00  -2.5714599e+00  -2.5254945e-01  -1.0774203e+00   1.0057565e-01   1.2075346e+00   9.2013129e-01   3.7055608e+00   9.5049217e-01  -2.0678359e+00  -1.1918238e-01  -1.4297379e+00  -1.6230831e-01   1.3429620e+00   1.0372691e+00   2.3624264e+00   7.0146784e-01   1.4158108e+00   8.0708467e-03   9.1902461e-01   7.1573296e-01  -2.0956856e+00  -2.3094732e+00   7.6537927e-01   3.6448442e+00   9.6619650e-01
  -1.9440963e+00  -1.2563058e+00  -3.2905266e+00  -2.7096700e+00  -8.7138146e-01   1.4401329e-01   2.1639304e+00   1.4583112e+00   2.3540359e+00   1.6140963e+00  -2.9417872e+00  -4.7808528e-01  -4.6601540e-01  -8.7540262e-02   2.3489943e+00   1.1399100e+00  -3.1002936e+00  -5.1690590e-01   3.1951895e+00  -1.7786399e+00   2.9573899e+00  -2.7275719e+00  -2.8748421e+00  -2.0655789e+00  -1.9023762e+00  -5.4417026e-01  -4.3373078e-01   6.5168083e-01   1.0248499e+00   2.7103961e+00   1.9617992e+00  -2.6165285e+00  -2.4530132e+00  -2.2534213e+00  -1.2125574e+00   5.7587380e-01   1.1474635e+00   3.3541820e+00   2.9224220e+00  -3.2414591e+00  -1.7799233e+00  -1.9475074e+00  -9.8274147e-01  -1.2539665e+00   7.6011086e-01   7.6246345e-01   1.2043796e+00   2.7461362e+00   1.4696315e+00  -2.5580675e+00  -3.4212798e-01  -1.0141707e+00   2.1597393e-02   1.2709526e+00   8.0597651e-01   3.7420774e+00   9.7218371e-01  -2.0301633e+00  -1.9529532e-01  -1.3992116e+00  -1.7331987e-01   1.4435593e+00   9.2703724e-01   2.4529791e+00   6.6451574e-01   1.4794590e+00   2.2718139e-02   1.0460590e+00   8.2024467e-01  -2.1184511e+00  -2.3595056e+00   7.4676055e-01   3.7364123e+00   1.1011573e+00
  -1.9555262e+00  -1.3412689e+00  -3.2362209e+00  -2.8079592e+00  -8.4918057e-01   1.2258227e-01   2.1526398e+00   1.4511551e+00   2.4899549e+00   1.7424442e+00  -2.9104689e+00  -5.9789007e-01  -4.0224366e-01  -1.3410406e-01   2.3469547e+00   1.0265761e+00  -3.1219724e+00  -5.4358392e-01   3.1945757e+00  -1.7550668e+00   3.1199848e+00  -2.7186397e+00  -2.9195863e+00  -2.0425106e+00  -1.9777578e+00  -5.4431974e-01  -4.8888003e-01   6.4892603e-01   1.0306292e+00   2.7205803e+00   1.9816934e+00  -2.5874043e+00  -2.5236100e+00  -2.2242103e+00  -1.2736107e+00   5.9828479e-01   1.1162245e+00   3.4377605e+00   2.9815454e+00  -3.1850048e+00  -1.8852157e+00  -1.9798458e+00  -1.0604949e+00  -1.2292780e+00   7.0227028e-01   8.0275388e-01   1.1300297e+00   2.7430820e+00   1.4159202e+00  -2.5228346e+00  -4.3980532e-01  -9.5074897e-01  -6.6882183e-02   1.3308680e+00   7.0237238e-01   3.7589139e+00   9.9181790e-01  -1.9952102e+00  -2.9296454e-01  -1.3707524e+00  -1.9857834e-01   1.5153988e+00   8.2663639e-01   2.5194043e+00   6.3409586e-01   1.5341199e+00   3.5026322e-02   1.1687931e+00   9.2196311e-01  -2.1399592e+00  -2.3946453e+00   7.2736008e-01   3.8125080e+00   1.2323882e+00
  -1.9409300e+00  -1.4157483e+00  -3.1765509e+00  -2.9047447e+00  -8.2631000e-01   1.1303098e-01   2.1349405e+00   1.4490405e+00   2.6148280e+00   1.8630048e+00  -2.8698486e+00  -7.3636730e-01  -3.3687903e-01  -1.7994710e-01   2.3393721e+00   9.2715250e-01  -3.1308494e+00  -5.6043597e-01   3.1857843e+00  -1.7220907e+00   3.2681696e+00  -2.7015255e+00  -2.9583793e+00  -2.0086294e+00  -2.0467668e+00  -5.4003270e-01  -5.3252442e-01   6.4900653e-01   1.0435416e+00   2.7212314e+00   1.9980635e+00  -2.5487696e+00  -2.5960913e+00  -2.1863323e+00  -1.3267513e+00   6.2286167e-01   1.0927059e+00   3.5099920e+00   3.0255050e+00  -3.1226340e+00  -1.9966075e+00  -2.0058599e+00  -1.1284329e+00  -1.1951519e+00   6.4530252e-01   8.3999984e-01   1.0652218e+00   2.7322835e+00   1.3649239e+00  -2.4683393e+00  -5.4247971e-01  -8.8902898e-01  -1.6279461e-01   1.3849621e+00   6.1279385e-01   3.7526941e+00   1.0113372e+00  -1.9650017e+00  -4.0991853e-01  -1.3459192e+00  -2.3705156e-01   1.5562339e+00   7.3816071e-01   2.5596089e+00   6.1041347e-01   1.5768054e+00   4.5459615e-02   1.2818077e+00   1.0172525e+00  -2.1610916e+00  -2.4137464e+00   7.0920197e-01   3.8726272e+00   1.3552411e+00
  -1.9038380e+00  -1.4783585e+00  -3.1132825e+00  -2.9986802e+00  -8.0274881e-01   1.1645251e-01   2.1113357e+00   1.4537522e+00   2.7231721e+00   1.9740535e+00  -2.8214563e+00  -8.8980252e-01  -2.7215613e-01  -2.2285003e-01   2.3240790e+00   8.4517544e-01  -3.1274958e+00  -5.6607730e-01   3.1698245e+00  -1.6807432e+00   3.3984954e+00  -2.6772464e+00  -2.9913998e+00  -1.9639880e+00  -2.1072872e+00  -5.3035331e-01  -5.6265426e-01   6.5270060e-01   1.0644207e+00   2.7127325e+00   2.0112440e+00  -2.5016683e+00  -2.6682115e+00  -2.1408859e+00  -1.3704354e+00   6.4921182e-01   1.0788211e+00   3.5685252e+00   3.0537442e+00  -3.0562893e+00  -2.1117264e+00  -2.0251869e+00  -1.1848719e+00  -1.1527494e+00   5.9089749e-01   8.7314826e-01   1.0131693e+00   2.7129249e+00   1.3197493e+00  -2.3972867e+00  -6.4658923e-01  -8.3072615e-01  -2.6364208e-01   1.4310413e+00   5.4012626e-01   3.7202634e+00   1.0325929e+00  -1.9409974e+00  -5.4290933e-01  -1.3257931e+00  -2.8693468e-01   1.5656150e+00   6.6383850e-01   2.5725817e+00   5.9403151e-01   1.6048713e+00   5.4910532e-02   1.3799380e+00   1.1028129e+00  -2.1822975e+00  -2.4158452e+00   6.9399910e-01   3.9160034e+00   1.4652087e+00
  -1.8483308e+00  -1.5280044e+00  -3.0478280e+00  -3.0881735e+00  -7.7848737e-01   1.3340135e-01   2.0820278e+00   1.4663121e+00   2.8095144e+00   2.0738401e+00  -2.7668532e+00  -1.0535389e+00  -2.1013466e-01  -2.6060121e-01   2.2988447e+00   7.8326078e-01  -3.1124044e+00  -5.5956571e-01   3.1472727e+00  -1.6321978e+00   3.5073904e+00  -2.6466118e+00  -3.0185362e+00  -1.9087560e+00  -2.1573044e+00  -5.1457302e-01  -5.7779573e-01   6.6040547e-01   1.0934972e+00   2.6952070e+00   2.0211786e+00  -2.4470082e+00  -2.7374638e+00  -2.0889829e+00  -1.4034023e+00   6.7660935e-01   1.0757577e+00   3.6106991e+00   3.0656542e+00  -2.9874805e+00  -2.2276712e+00  -2.0373574e+00  -1.2285348e+00  -1.1032841e+00   5.4051406e-01   9.0112455e-01   9.7624881e-01   2.6840252e+00   1.2828864e+00  -2.3124407e+00  -7.4827711e-01  -7.7729897e-01  -3.6661022e-01   1.4671307e+00   4.8647494e-01   3.6588663e+00   1.0571771e+00  -1.9240323e+00  -6.8784939e-01  -1.3109458e+00  -3.4575372e-01   1.5448327e+00   6.0587247e-01   2.5583629e+00   5.8573456e-01   1.6160868e+00   6.4535096e-02   1.4584506e+00   1.1757644e+00  -2.2035418e+00  -2.4001838e+00   6.8313260e-01   3.9416537e+00   1.5580676e+00
  -1.7788524e+00  -1.5640014e+00  -2.9811940e+00  -3.1713938e+00  -7.5350817e-01   1.6386555e-01   2.0469656e+00   1.4869517e+00   2.8686676e+00   2.1606126e+00  -2.7075770e+00  -1.2221763e+00  -1.5260798e-01  -2.9109539e-01   2.2615285e+00   7.4294780e-01  -3.0859749e+00  -5.4040565e-01   3.1182888e+00  -1.5776847e+00   3.5913234e+00  -2.6101961e+00  -3.0393667e+00  -1.8432277e+00  -2.1949789e+00  -4.9223443e-01  -5.7704468e-01   6.7215596e-01   1.1304196e+00   2.6685691e+00   2.0274606e+00  -2.3855331e+00  -2.8012104e+00  -2.0316934e+00  -1.4247038e+00   7.0405809e-01   1.0839389e+00   3.6337242e+00   3.0606425e+00  -2.9171996e+00  -2.3410930e+00  -2.0417657e+00  -1.2585952e+00  -1.0479668e+00   4.9532728e-01   9.2290531e-01   9.5587508e-01   2.6445422e+00   1.2560884e+00  -2.2165353e+00  -8.4357144e-01  -7.2987600e-01  -4.6868999e-01   1.4915654e+00   4.5304344e-01   3.5663257e+00   1.0862791e+00  -1.9142978e+00  -8.3999641e-01  -1.3014436e+00  -4.1050770e-01   1.4967584e+00   5.6626151e-01   2.5179734e+00   5.8636163e-01   1.6086987e+00   7.5571876e-02   1.5132137e+00   1.2337129e+00  -2.2243016e+00  -2.3662512e+00   6.7764501e-01   3.9484604e+00   1.6300245e+00
  -1.6999855e+00  -1.5861560e+00  -2.9139864e+00  -3.2463093e+00  -7.2778148e-01   2.0726811e-01   2.0059157e+00   1.5151437e+00   2.8960157e+00   2.2326584e+00  -2.6450789e+00  -1.3898191e+00  -1.0104050e-01  -3.1241209e-01   2.2102332e+00   7.2462242e-01  -3.0485317e+00  -5.0854606e-01   3.0826643e+00  -1.5184034e+00   3.6469920e+00  -2.5683534e+00  -3.0531797e+00  -1.7678461e+00  -2.2187261e+00  -4.6313704e-01  -5.6008089e-01   6.8765514e-01   1.1743070e+00   2.6325934e+00   2.0294028e+00  -2.3178270e+00  -2.8568153e+00  -1.9700235e+00  -1.4337253e+00   7.3036652e-01   1.1030387e+00   3.6348903e+00   3.0382223e+00  -2.8459177e+00  -2.4483242e+00  -2.0376858e+00  -1.2746920e+00  -9.8797060e-01   4.5620834e-01   9.3758863e-01   9.5245838e-01   2.5934897e+00   1.2403144e+00  -2.1121709e+00  -9.2857373e-01  -6.8921173e-01  -5.6680376e-01   1.5030686e+00   4.4008642e-01   3.4412127e+00   1.1205745e+00  -1.9113629e+00  -9.9417782e-01  -1.2968857e+00  -4.7783882e-01   1.4255904e+00   5.4661607e-01   2.4533105e+00   5.9662490e-01   1.5814878e+00   8.9161151e-02   1.5408542e+00   1.2748010e+00  -2.2436101e+00  -2.3138370e+00   6.7824727e-01   3.9352849e+00   1.6778565e+00
  -1.6162051e+00  -1.5948029e+00  -2.8464671e+00  -3.3107618e+00  -7.0127415e-01   2.6249758e-01   1.9585493e+00   1.5496891e+00   2.8877927e+00   2.2883629e+00  -2.5806528e+00  -1.5503553e+00  -5.6535537e-02  -3.2287144e-01   2.1434518e+00   7.2752369e-01  -3.0003680e+00  -4.6437132e-01   3.0399050e+00  -1.4554493e+00   3.6715244e+00  -2.5212651e+00  -3.0590318e+00  -1.6832366e+00  -2.2272927e+00  -4.2734336e-01  -5.2716159e-01   7.0631624e-01   1.2238278e+00   2.5870000e+00   2.0261334e+00  -2.2443441e+00  -2.9017719e+00  -1.9049154e+00  -1.4301975e+00   7.5423038e-01   1.1320506e+00   3.6117867e+00   2.9981164e+00  -2.7736515e+00  -2.5455502e+00  -2.0243262e+00  -1.2769186e+00  -9.2440968e-01   4.2373524e-01   9.4445706e-01   9.6544224e-01   2.5300604e+00   1.2357385e+00  -2.0016977e+00  -9.9965155e-01  -6.5567267e-01  -6.5793103e-01   1.5008152e+00   4.4693721e-01   3.2830011e+00   1.1601604e+00  -1.9142338e+00  -1.1450423e+00  -1.2964714e+00  -5.4421925e-01   1.3365247e+00   5.4798282e-01   2.3670207e+00   6.1693299e-01   1.5338130e+00   1.0618067e-01   1.5388944e+00   1.2977394e+00  -2.2601412e+00  -2.2430867e+00   6.8533701e-01   3.9011051e+00   1.6990424e+00
  -1.5316451e+00  -1.5908022e+00  -2.7786496e+00  -3.3625791e+00  -6.7396694e-01   3.2796613e-01   1.9045342e+00   1.5888492e+00   2.8413260e+00   2.3262827e+00  -2.5153680e+00  -1.6977530e+00  -1.9828877e-02  -3.2106953e-01   2.0601914e+00   7.4983114e-01  -2.9418097e+00  -4.0868312e-01   2.9893334e+00  -1.3897718e+00   3.6626763e+00  -2.4690147e+00  -3.0558393e+00  -1.5902461e+00  -2.2198301e+00  -3.8518136e-01  -4.7909420e-01   7.2731531e-01   1.2773014e+00   2.5315444e+00   2.0167067e+00  -2.1654632e+00  -2.9338193e+00  -1.8372725e+00  -1.4142040e+00   7.7431977e-01   1.1693985e+00   3.5625172e+00   2.9403646e+00  -2.7000845e+00  -2.6290090e+00  -2.0009139e+00  -1.2657916e+00  -8.5833054e-01   3.9822865e-01   9.4302994e-01   9.9341613e-01   2.4537423e+00   1.2418173e+00  -1.8871112e+00  -1.0536266e+00  -6.2925052e-01  -7.3923075e-01   1.4844712e+00   4.7210545e-01   3.0921814e+00   1.2045362e+00  -1.9214482e+00  -1.2873254e+00  -1.2990925e+00  -6.0614067e-01   1.2353669e+00   5.7069487e-01   2.2623508e+00   6.4724035e-01   1.4656402e+00   1.2711257e-01   1.5058558e+00   1.3018205e+00  -2.2723279e+00  -2.1545577e+00   6.9902766e-01   3.8451645e+00   1.6918734e+00
  -1.4498967e+00  -1.5754996e+00  -2.7104150e+00  -3.3997103e+00  -6.4587529e-01   4.0169175e-01   1.8436322e+00   1.6305132e+00   2.7552360e+00   2.3452264e+00  -2.4500088e+00  -1.8263573e+00   8.6980588e-03  -3.0589624e-01   1.9600666e+00   7.8882270e-01  -2.8732859e+00  -3.4267254e-01   2.9302078e+00  -1.3221677e+00   3.6190115e+00  -2.4116732e+00  -3.0424935e+00  -1.4899749e+00  -2.1959550e+00  -3.3724089e-01  -4.1718914e-01   7.4965088e-01   1.3328133e+00   2.4661070e+00   2.0002221e+00  -2.0815505e+00  -2.9510445e+00  -1.7679916e+00  -1.3861828e+00   7.8936671e-01   1.2130857e+00   3.4858943e+00   2.8654264e+00  -2.6247131e+00  -2.6952001e+00  -1.9667982e+00  -1.2422018e+00  -7.9070653e-01   3.7980647e-01   9.3310444e-01   1.0342887e+00   2.3644246e+00   1.2574070e+00  -1.7699806e+00  -1.0879511e+00  -6.0959919e-01  -8.0815752e-01   1.4542117e+00   5.1342897e-01   2.8703311e+00   1.2526327e+00  -1.9311971e+00  -1.4161126e+00  -1.3034399e+00  -6.6029485e-01   1.1281173e+00   6.1426245e-01   2.1429833e+00   6.8693785e-01   1.3775510e+00   1.5195249e-01   1.4413277e+00   1.2869156e+00  -2.2784995e+00  -2.0492620e+00   7.1918361e-01   3.7671202e+00   1.6555380e+00
  -1.3738685e+00  -1.5506564e+00  -2.6416291e+00  -3.4203765e+00  -6.1706757e-01   4.8139975e-01   1.7757857e+00   1.6723834e+00   2.6295699e+00   2.3443387e+00  -2.3850369e+00  -1.9311730e+00   2.8993329e-02  -2.7653896e-01   1.8433598e+00   8.4108747e-01  -2.7953996e+00  -2.6788139e-01   2.8618461e+00  -1.2533100e+00   3.5400487e+00  -2.3493859e+00  -3.0179874e+00  -1.3837958e+00  -2.1557936e+00  -2.8436136e-01  -3.4319472e-01   7.7220911e-01   1.3883385e+00   2.3907734e+00   1.9759398e+00  -1.9930262e+00  -2.9519664e+00  -1.6979986e+00  -1.3469204e+00   7.9824925e-01   1.2608637e+00   3.3815978e+00   2.7742651e+00  -2.5469934e+00  -2.7410847e+00  -1.9215516e+00  -1.2073536e+00  -7.2243237e-01   3.6844826e-01   9.1478313e-01   1.0855037e+00   2.2624744e+00   1.2809162e+00  -1.6514289e+00  -1.1008629e+00  -5.9608888e-01  -8.6256766e-01   1.4107127e+00   5.6826604e-01   2.6201294e+00   1.3028870e+00  -1.9414667e+00  -1.5270864e+00  -1.3081166e+00  -7.0373439e-01   1.0205576e+00   6.7731613e-01   2.0128601e+00   7.3479832e-01   1.2707293e+00   1.8016714e-01   1.3459918e+00   1.2534527e+00  -2.2770263e+00  -1.9286913e+00   7.4545926e-01   3.6671747e+00   1.5901745e+00
  -1.3057185e+00  -1.5183566e+00  -2.5722457e+00  -3.4232193e+00  -5.8767738e-01   5.6463943e-01   1.7011922e+00   1.7121648e+00   2.4658570e+00   2.3231766e+00  -2.3205789e+00  -2.0081170e+00   4.1305367e-02  -2.3247519e-01   1.7110419e+00   9.0277550e-01  -2.7089847e+00  -1.8615308e-01   2.7837433e+00  -1.1838002e+00   3.4263625e+00  -2.2824462e+00  -2.9815398e+00  -1.2733534e+00  -2.1000035e+00  -2.2760876e-01  -2.5921574e-01   7.9383138e-01   1.4418636e+00   2.3058981e+00   1.9433827e+00  -1.9004217e+00  -2.9356056e+00  -1.6282764e+00  -1.2975365e+00   8.0006800e-01   1.3104115e+00   3.2502827e+00   2.6684048e+00  -2.4664693e+00  -2.7642584e+00  -1.8650600e+00  -1.1626930e+00  -6.5431454e-01   3.6406270e-01   8.8848815e-01   1.1442787e+00   2.1487865e+00   1.3104774e+00  -1.5321804e+00  -1.0915101e+00  -5.8786991e-01  -9.0080943e-01   1.3551217e+00   6.3371048e-01   2.3453111e+00   1.3533501e+00  -1.9501889e+00  -1.6167362e+00  -1.3117483e+00  -7.3400321e-01   9.1787157e-01   7.5761155e-01   1.8759967e+00   7.8898046e-01   1.1469231e+00   2.1070287e-01   1.2216010e+00   1.2023777e+00  -2.2664569e+00  -1.7948205e+00   7.7733806e-01   3.5461771e+00   1.4968835e+00
  -1.2468626e+00  -1.4809004e+00  -2.5023822e+00  -3.4074311e+00  -5.5790635e-01   6.4890853e-01   1.6203558e+00   1.7477425e+00   2.2670861e+00   2.2817693e+00  -2.2564539e+00  -2.0542285e+00   4.6154122e-02  -1.7345759e-01   1.5647541e+00   9.6986256e-01  -2.6151461e+00  -9.9573810e-02   2.6956733e+00  -1.1142295e+00   3.2796274e+00  -2.2113499e+00  -2.9327068e+00  -1.1605434e+00  -2.0297734e+00  -1.6824278e-01  -1.6762074e-01   8.1337926e-01   1.4914995e+00   2.2121449e+00   1.9024151e+00  -1.8044233e+00  -2.9015355e+00  -1.5598797e+00  -1.2394562e+00   7.9421035e-01   1.3595078e+00   3.0936258e+00   2.5499506e+00  -2.3828647e+00  -2.7630829e+00  -1.7975866e+00  -1.1098283e+00  -5.8705755e-01   3.6655036e-01   8.5496072e-01   1.2078445e+00   2.0247927e+00   1.3441225e+00  -1.4126737e+00  -1.0600357e+00  -5.8393868e-01  -9.2179152e-01   1.2890062e+00   7.0680920e-01   2.0505558e+00   1.4018219e+00  -1.9553945e+00  -1.6825215e+00  -1.3130855e+00  -7.4923047e-01   8.2432524e-01   8.5209755e-01   1.7362947e+00   8.4709243e-01   1.0083802e+00   2.4204168e-01   1.0709074e+00   1.1350978e+00  -2.2456376e+00  -1.6500844e+00   8.1416760e-01   3.4056848e+00   1.3776973e+00
  -1.1980508e+00  -1.4406881e+00  -2.4323610e+00  -3.3728488e+00  -5.2801879e-01   7.3177897e-01   1.5341124e+00   1.7773339e+00   2.0375945e+00   2.2206587e+00  -2.1922353e+00  -2.0678218e+00   4.4304793e-02  -9.9492560e-02   1.4067549e+00   1.0384115e+00  -2.5152734e+00  -1.0406802e-02   2.5977651e+00  -1.0452323e+00   3.1026014e+00  -2.1368235e+00  -2.8714698e+00  -1.0474691e+00  -1.9467956e+00  -1.0767509e-01  -7.0941130e-02   8.2979404e-01   1.5355779e+00   2.1105005e+00   1.8532943e+00  -1.7058936e+00  -2.8499146e+00  -1.4939328e+00  -1.1743657e+00   7.8039752e-01   1.4061858e+00   2.9143087e+00   2.4215681e+00  -2.2961381e+00  -2.7367657e+00  -1.7198039e+00  -1.0504453e+00  -5.2124901e-01   3.7585645e-01   8.1524514e-01   1.2736663e+00   1.8924368e+00   1.3799445e+00  -1.2932247e+00  -1.0076133e+00  -5.8319856e-01  -9.2502208e-01   1.2142852e+00   7.8476964e-01   1.7413184e+00   1.4460001e+00  -1.9553510e+00  -1.7229711e+00  -1.3110879e+00  -7.4818255e-01   7.4303626e-01   9.5704578e-01   1.5973580e+00   9.0630590e-01   8.5775946e-01   2.7229850e-01   8.9754711e-01   1.0534112e+00  -2.2138031e+00  -1.4973300e+00   8.5518931e-01   3.2479755e+00   1.2355061e+00
  -1.1594895e+00  -1.4001076e+00  -2.3627127e+00  -3.3200034e+00  -4.9832973e-01   8.1101650e-01   1.4436262e+00   1.7996079e+00   1.7828818e+00   2.1409124e+00  -2.1273492e+00  -2.0485719e+00   3.6742413e-02  -1.0815925e-02   1.2398318e+00   1.1048105e+00  -2.4110309e+00   7.8977817e-02   2.4905492e+00  -9.7751564e-01   2.8990490e+00  -2.0598248e+00  -2.7982901e+00  -9.3638104e-01  -1.8532151e+00  -4.7421581e-02   2.8231257e-02   8.4214562e-01   1.5727264e+00   2.0022601e+00   1.7966877e+00  -1.6058711e+00  -2.7814976e+00  -1.4316092e+00  -1.1041521e+00   7.5870973e-01   1.4488567e+00   2.7159339e+00   2.2864155e+00  -2.2064994e+00  -2.6853870e+00  -1.6327910e+00  -9.8621792e-01  -4.5734751e-01   3.9200896e-01   7.7065581e-01   1.3396274e+00   1.7541030e+00   1.4162385e+00  -1.1742192e+00  -9.3642593e-01  -5.8450973e-01  -9.1061241e-01   1.1331444e+00   8.6513895e-01   1.4236113e+00   1.4836337e+00  -1.9486822e+00  -1.7377122e+00  -1.3049899e+00  -7.3027116e-01   6.7584210e-01   1.0682334e+00   1.4623227e+00   9.6351045e-01   6.9802087e-01   2.9934978e-01   7.0588165e-01   9.5942473e-01  -2.1706327e+00  -1.3397444e+00   8.9956063e-01   3.0760092e+00   1.0739407e+00
  -1.1309881e+00  -1.3614290e+00  -2.2941525e+00  -3.2501137e+00  -4.6918920e-01   8.8468393e-01   1.3503548e+00   1.8137598e+00   1.5093595e+00   2.0441098e+00  -2.0611975e+00  -1.9975252e+00   2.4643518e-02   9.2132233e-02   1.0671859e+00   1.1659765e+00  -2.3043208e+00   1.6617462e-01   2.3749693e+00  -9.1185847e-01   2.6736057e+00  -1.9815187e+00  -2.7141287e+00  -8.2960287e-01  -1.7515570e+00   1.0948114e-02   1.2734318e-01   8.4966835e-01   1.6019163e+00   1.8889843e+00   1.7336562e+00  -1.5055480e+00  -2.6976156e+00  -1.3740967e+00  -1.0308263e+00   7.2958609e-01   1.4863962e+00   2.5028818e+00   2.1480382e+00  -2.1143999e+00  -2.6098735e+00  -1.5379999e+00  -9.1871932e-01  -3.9567802e-01   4.1513923e-01   7.2272667e-01   1.4041654e+00   1.6125156e+00   1.4516070e+00  -1.0563006e+00  -8.4958056e-01  -5.8672545e-01  -8.7924263e-01   1.0479418e+00   9.4594630e-01   1.1037500e+00   1.5126698e+00  -1.9344563e+00  -1.7274284e+00  -1.2943406e+00  -6.9551936e-01   6.2327537e-01   1.1811669e+00   1.3337106e+00   1.0154936e+00   5.3229961e-01   3.2098278e-01   5.0080713e-01   8.5546383e-01  -2.1162670e+00  -1.1807625e+00   9.4636968e-01   2.8933382e+00   8.9722076e-01
  -1.1121032e+00  -1.3267147e+00  -2.2275269e+00  -3.1650331e+00  -4.4096692e-01   9.5122312e-01   1.2559854e+00   1.8195419e+00   1.2240466e+00   1.9323031e+00  -1.9932926e+00  -1.9170334e+00   9.3399166e-03   2.0873146e-01   8.9229296e-01   1.2195098e+00  -2.1972284e+00   2.4881260e-01   2.2523565e+00  -8.4907807e-01   2.4315968e+00  -1.9032345e+00  -2.6204326e+00  -7.2945083e-01  -1.6446365e+00   6.5860766e-02   2.2396946e-01   8.5178130e-01   1.6224820e+00   1.7724308e+00   1.6656044e+00  -1.4062326e+00  -2.6001294e+00  -1.3225539e+00  -9.5643694e-01   6.9379859e-01   1.5181834e+00   2.2801154e+00   2.0102224e+00  -2.0205018e+00  -2.5119312e+00  -1.4371953e+00  -8.4933997e-01  -3.3643879e-01   4.4548269e-01   6.7314469e-01   1.4663465e+00   1.4706057e+00   1.4850297e+00  -9.4052125e-01  -7.5095840e-01  -5.8871366e-01  -8.3208956e-01   9.6110498e-01   1.0257996e+00   7.8807901e-01   1.5313861e+00  -1.9122405e+00  -1.6937513e+00  -1.2790209e+00  -6.4448918e-01   5.8464156e-01   1.2913313e+00   1.2133147e+00   1.0591326e+00   3.6377345e-01   3.3505445e-01   2.8754188e-01   7.4398069e-01  -2.0512907e+00  -1.0239612e+00   9.9464385e-01   2.7039735e+00   7.0997350e-01
  -1.1022530e+00  -1.2977458e+00  -2.1637509e+00  -3.0671523e+00  -4.1404088e-01   1.0095053e+00   1.1623483e+00   1.8172494e+00   9.3424176e-01   1.8079562e+00  -1.9233811e+00  -1.8106151e+00  -7.7298742e-03   3.3819907e-01   7.1875333e-01   1.2637971e+00  -2.0919492e+00   3.2461976e-01   2.1243751e+00  -7.8996981e-01   2.1788218e+00  -1.8264069e+00  -2.5190852e+00  -6.3815267e-01  -1.5354570e+00   1.1578591e-01   3.1588732e-01   8.4809201e-01   1.6341112e+00   1.6544681e+00   1.5942013e+00  -1.3092966e+00  -2.4913440e+00  -1.2780582e+00  -8.8297541e-01   6.5240054e-01   1.5440964e+00   2.0529521e+00   1.8768255e+00  -1.9256442e+00  -2.3939435e+00  -1.3323766e+00  -7.7921791e-01  -2.7972193e-01   4.8335885e-01   6.2366890e-01   1.5258801e+00   1.3313634e+00   1.5158937e+00  -8.2842590e-01  -6.4500119e-01  -5.8936782e-01  -7.7072383e-01   8.7502896e-01   1.1039310e+00   4.8270487e-01   1.5385027e+00  -1.8821120e+00  -1.6390951e+00  -1.2592311e+00  -5.7818044e-01   5.5818497e-01   1.3944483e+00   1.1021305e+00   1.0915852e+00   1.9553344e-01   3.3964809e-01   7.1405655e-02   6.2746708e-01  -1.9766824e+00  -8.7294282e-01   1.0433533e+00   2.5122159e+00   5.1703941e-01
  -1.1007900e+00  -1.2759639e+00  -2.1037400e+00  -2.9592688e+00  -3.8879043e-01   1.0588468e+00   1.0713133e+00   1.8076634e+00   6.4718863e-01   1.6738672e+00  -1.8515413e+00  -1.6827538e+00  -2.5082606e-02   4.7960153e-01   5.5013463e-01   1.2980568e+00  -1.9907095e+00   3.9148089e-01   1.9929344e+00  -7.3523060e-01   1.9213185e+00  -1.7525138e+00  -2.4123332e+00  -5.5777183e-01  -1.4271037e+00   1.5927675e-01   4.0113187e-01   8.3838567e-01   1.6368084e+00   1.5369774e+00   1.5212795e+00  -1.2161179e+00  -2.3738968e+00  -1.2415585e+00  -8.1228802e-01   6.0665437e-01   1.5644611e+00   1.8268164e+00   1.7515892e+00  -1.8308048e+00  -2.2588518e+00  -1.2256907e+00  -7.0918945e-01  -2.2554556e-01   5.2913055e-01   5.7604071e-01   1.5830687e+00   1.1976826e+00   1.5439856e+00  -7.2204951e-01  -5.3644517e-01  -5.8761141e-01  -6.9698635e-01   7.9197797e-01   1.1801888e+00   1.9324943e-01   1.5332677e+00  -1.8446348e+00  -1.5664539e+00  -1.2354547e+00  -4.9791160e-01   5.4132470e-01   1.4867234e+00   1.0003358e+00   1.1104655e+00   3.0469206e-02   3.3321810e-01  -1.4239526e-01   5.0837549e-01  -1.8937414e+00  -7.3121748e-01   1.0914123e+00   2.3224626e+00   3.2327446e-01
  -1.1070240e+00  -1.2624281e+00  -2.0483483e+00  -2.8444413e+00  -3.6559534e-01   1.0989893e+00   9.8467856e-01   1.7919600e+00   3.6976081e-01   1.5330795e+00  -1.7782331e+00  -1.5386480e+00  -4.1263855e-02   6.3185662e-01   3.8982028e-01   1.3223318e+00  -1.8956846e+00   4.4748625e-01   1.8600841e+00  -6.8537921e-01   1.6651250e+00  -1.6830127e+00  -2.3026966e+00  -4.9014175e-01  -1.3226371e+00   1.9500454e-01   4.7802990e-01   8.2260173e-01   1.6308352e+00   1.4217521e+00   1.4487180e+00  -1.1280211e+00  -2.2506212e+00  -1.2138310e+00  -7.4599731e-01   5.5794501e-01   1.5799613e+00   1.6069916e+00   1.6379544e+00  -1.7370673e+00  -2.1100262e+00  -1.1193446e+00  -6.3976795e-01  -1.7389375e-01   5.8314472e-01   5.3189116e-01   1.6387052e+00   1.0722139e+00   1.5694523e+00  -6.2382204e-01  -4.3002117e-01  -5.8240235e-01  -6.1285705e-01   7.1400004e-01   1.2549774e+00  -7.5352496e-02   1.5155124e+00  -1.8007945e+00  -1.4791809e+00  -1.2083972e+00  -4.0519566e-01   5.3093415e-01   1.5650647e+00   9.0732628e-01   1.1139964e+00  -1.2882149e-01   3.1471273e-01  -3.4896356e-01   3.8905444e-01  -1.8040017e+00  -6.0208798e-01   1.1376808e+00   2.1390058e+00   1.3336310e-01
  -1.1201993e+00  -1.2577830e+00  -1.9983171e+00  -2.7258409e+00  -3.4483785e-01   1.1300442e+00   9.0406251e-01   1.7715935e+00   1.0818696e-01   1.3887886e+00  -1.7042950e+00  -1.3839298e+00  -5.4927095e-02   7.9372656e-01   2.4087178e-01   1.3374285e+00  -1.8089210e+00   4.9097100e-01   1.7278956e+00  -6.4068651e-01   1.4160526e+00  -1.6192840e+00  -2.1928590e+00  -4.3681312e-01  -1.2249915e+00   2.2178687e-01   5.4521250e-01   8.0080282e-01   1.6166350e+00   1.3104031e+00   1.3783211e+00  -1.0462228e+00  -2.1243986e+00  -1.1954440e+00  -6.8544394e-01   5.0768757e-01   1.5915190e+00   1.3983903e+00   1.5388893e+00  -1.6455886e+00  -1.9511366e+00  -1.0155195e+00  -5.7115430e-01  -1.2475753e-01   6.4565718e-01   4.9265325e-01   1.6939227e+00   9.5723772e-01   1.5927339e+00  -5.3638733e-01  -3.3014554e-01  -5.7274258e-01  -5.2033103e-01   6.4285588e-01   1.3291487e+00  -3.1900132e-01   1.4856755e+00  -1.7519031e+00  -1.3807662e+00  -1.1789049e+00  -3.0162561e-01   5.2364015e-01   1.6272564e+00   8.2180762e-01   1.1011297e+00  -2.8009188e-01   2.8366786e-01  -5.4387582e-01   2.7169868e-01  -1.7091433e+00  -4.8854369e-01   1.1809708e+00   1.9658349e+00  -4.8346071e-02
  -1.1394413e+00  -1.2622399e+00  -1.9542424e+00  -2.6066145e+00  -3.2690531e-01   1.1524095e+00   8.3080727e-01   1.7481640e+00  -1.3216800e-01   1.2442471e+00  -1.6308841e+00  -1.2243759e+00  -6.4910075e-02   9.6380406e-01   1.0591107e-01   1.3448112e+00  -1.7322685e+00   5.2054566e-01   1.5983417e+00  -6.0112614e-01   1.1794825e+00  -1.5625833e+00  -2.0855641e+00  -3.9901501e-01  -1.1368855e+00   2.3861122e-01   6.0160798e-01   7.7314096e-01   1.5947487e+00   1.2042788e+00   1.3117013e+00  -9.7178358e-01  -1.9980158e+00  -1.1867347e+00  -6.3165236e-01   4.5723796e-01   1.6001559e+00   1.2053577e+00   1.4567452e+00  -1.5575666e+00  -1.7860285e+00  -9.1629476e-01  -5.0328040e-01  -7.8170723e-02   7.1674889e-01   4.5948690e-01   1.7500163e+00   8.5456532e-01   1.6144791e+00  -4.6235890e-01  -2.4063203e-01  -5.5769658e-01  -4.2131478e-01   5.7996982e-01   1.4038531e+00  -5.3451747e-01   1.4447946e+00  -1.6994817e+00  -1.2746372e+00  -1.1478719e+00  -1.8878031e-01   5.1611775e-01   1.6720732e+00   7.4193877e-01   1.0716248e+00  -4.2147085e-01   2.4026626e-01  -7.2330827e-01   1.5831577e-01  -1.6109110e+00  -3.9316768e-01   1.2200565e+00   1.8064571e+00  -2.1797401e-01
  -1.1636899e+00  -1.2755704e+00  -1.9165526e+00  -2.4897614e+00  -3.1219108e-01   1.1666671e+00   7.6590283e-01   1.7232847e+00  -3.4695534e-01   1.1026756e+00  -1.5593710e+00  -1.0656243e+00  -7.0299427e-02   1.1404943e+00  -1.2970487e-02   1.3464636e+00  -1.6673234e+00   5.3511830e-01   1.4731849e+00  -5.6635205e-01   9.6019788e-01  -1.5140040e+00  -1.9835047e+00  -3.7763010e-01  -1.0607418e+00   2.4465513e-01   6.4641924e-01   7.3982598e-01   1.5657328e+00   1.1044076e+00   1.2501771e+00  -9.0557055e-01  -1.8740390e+00  -1.1877972e+00  -5.8532379e-01   4.0781470e-01   1.6068515e+00   1.0315186e+00   1.3931534e+00  -1.4742017e+00  -1.6186013e+00  -8.2358001e-01  -4.3588300e-01  -3.4234921e-02   7.9623844e-01   4.3322237e-01   1.8082509e+00   7.6547606e-01   1.6354520e+00  -4.0404515e-01  -1.6445491e-01  -5.3642033e-01  -3.1755249e-01   5.2640064e-01   1.4803645e+00  -7.1966295e-01   1.3944674e+00  -1.6451281e+00  -1.1639925e+00  -1.1161433e+00  -6.8158875e-02   5.0535829e-01   1.6993280e+00   6.6551919e-01   1.0260851e+00  -5.5145518e-01   1.8536086e-01  -8.8411872e-01   5.0707777e-02  -1.5110463e+00  -3.1806014e-01   1.2536940e+00   1.6637492e+00  -3.7220828e-01
  -1.1916424e+00  -1.2971202e+00  -1.8855027e+00  -2.3780419e+00  -3.0108953e-01   1.1734724e+00   7.0993793e-01   1.6984561e+00  -5.3292418e-01   9.6717929e-01  -1.4912042e+00  -9.1292108e-01  -7.0475671e-02   1.3219968e+00  -1.1427272e-01   1.3447218e+00  -1.6153845e+00   5.3391039e-01   1.3538836e+00  -5.3570545e-01   7.6225483e-01  -1.4744517e+00  -1.8892234e+00  -3.7318147e-01  -9.9862338e-01   2.3930536e-01   6.7909199e-01   7.0110106e-01   1.5300872e+00   1.0114671e+00   1.1946946e+00  -8.4823227e-01  -1.7547155e+00  -1.1984783e+00  -5.4685462e-01   3.6043864e-01   1.6124107e+00   8.7967550e-01   1.3489688e+00  -1.3966551e+00  -1.4526942e+00  -7.3905778e-01  -3.6860061e-01   6.8700274e-03   8.8360208e-01   4.1432666e-01   1.8696738e+00   6.9069266e-01   1.6564375e+00  -3.6318052e-01  -1.0358842e-01  -5.0819916e-01  -2.1058768e-01   4.8283386e-01   1.5598930e+00  -8.7310565e-01   1.3367864e+00  -1.5903882e+00  -1.0516793e+00  -1.0844268e+00   5.8852610e-02   4.8889493e-01   1.7098497e+00   5.9020745e-01   9.6594560e-01  -6.6887516e-01   1.2046361e-01  -1.0238842e+00  -4.9533073e-02  -1.4112407e+00  -2.6478032e-01   1.2806495e+00   1.5398485e+00  -5.0836099e-01
  -1.2217221e+00  -1.3258445e+00  -1.8611776e+00  -2.2739036e+00  -2.9398517e-01   1.1734488e+00   6.6307981e-01   1.6749627e+00  -6.8793653e-01   8.4067585e-01  -1.4277644e+00  -7.7090786e-01  -6.5133721e-02   1.5062916e+00  -1.9711541e-01   1.3420980e+00  -1.5774226e+00   5.1646800e-01   1.2415243e+00  -5.0825010e-01   5.8889700e-01  -1.4446267e+00  -1.8050178e+00  -3.8582973e-01  -9.5218198e-01   2.2217639e-01   6.9927831e-01   6.5722795e-01   1.4882017e+00   9.2578061e-01   1.1457798e+00  -8.0018936e-01  -1.6419103e+00  -1.2183843e+00  -5.1637684e-01   3.1589337e-01   1.6173541e+00   7.5175823e-01   1.3242661e+00  -1.3260015e+00  -1.2919740e+00  -6.6413628e-01  -3.0108418e-01   4.4889942e-02   9.7790731e-01   4.0289368e-01   1.9349511e+00   6.3039197e-01   1.6781561e+00  -3.4069918e-01  -5.8939174e-02  -4.7249149e-01  -1.0176145e-01   4.4958951e-01   1.6434045e+00  -9.9433707e-01   1.2742508e+00  -1.5366397e+00  -9.4012044e-01  -1.0532239e+00   1.9098403e-01   4.6497335e-01   1.7053947e+00   5.1375343e-01   8.9341547e-01  -7.7284245e-01   4.7703281e-02  -1.1408973e+00  -1.4101748e-01  -1.3131066e+00  -2.3430817e-01   1.2997359e+00   1.4360918e+00  -6.2438951e-01
  -1.2520844e+00  -1.3603700e+00  -1.8435003e+00  -2.1794399e+00  -2.9123520e-01   1.1670966e+00   6.2508348e-01   1.6537963e+00  -8.1092307e-01   7.2583452e-01  -1.3702309e+00  -6.4346143e-01  -5.4276997e-02   1.6911343e+00  -2.6123747e-01   1.3411037e+00  -1.5540600e+00   4.8266870e-01   1.1367842e+00  -4.8283204e-01   4.4251180e-01  -1.4250144e+00  -1.7328618e+00  -4.1537705e-01  -9.2262134e-01   1.9312948e-01   7.0680324e-01   6.0848418e-01   1.4403263e+00   8.4734175e-01   1.1035262e+00  -7.6163801e-01  -1.5370768e+00  -1.2468924e+00  -4.9381366e-01   2.7470801e-01   1.6218417e+00   6.4882437e-01   1.3183860e+00  -1.2631823e+00  -1.1398265e+00  -5.9991327e-01  -2.3310838e-01   7.9512990e-02   1.0777701e+00   3.9865700e-01   2.0042397e+00   5.8424798e-01   1.7011923e+00  -3.3658227e-01  -3.0375296e-02  -4.2897269e-01   7.7581767e-03   4.2664329e-01   1.7314659e+00  -1.0835601e+00   1.2096618e+00  -1.4849988e+00  -8.3128705e-01  -1.0227884e+00   3.2705978e-01   4.3265966e-01   1.6885026e+00   4.3422929e-01   8.1137553e-01  -8.6269137e-01  -3.0242228e-02  -1.2341274e+00  -2.2254327e-01  -1.2181659e+00  -2.2702521e-01   1.3098580e+00   1.3530011e+00  -7.1888360e-01
  -1.2806633e+00  -1.3990822e+00  -1.8322432e+00  -2.0963635e+00  -2.9314652e-01   1.1547274e+00   5.9532667e-01   1.6356117e+00  -9.0179407e-01   6.2502861e-01  -1.3194718e+00  -5.3359002e-01  -3.8187801e-02   1.8740652e+00  -3.0696696e-01   1.3440835e+00  -1.5455578e+00   4.3272651e-01   1.0399274e+00  -4.5815950e-01   3.2462481e-01  -1.4158796e+00  -1.6743368e+00  -4.6127587e-01  -9.1067296e-01   1.5229091e-01   7.0163721e-01   5.5516988e-01   1.3865687e+00   7.7586192e-01   1.0676174e+00  -7.3256606e-01  -1.4412582e+00  -1.2831683e+00  -4.7894421e-01   2.3716055e-01   1.6256360e+00   5.7110018e-01   1.3300269e+00  -1.2089630e+00  -9.9925714e-01  -5.4715103e-01  -1.6467224e-01   1.1039514e-01   1.1813414e+00   4.0102250e-01   2.0771079e+00   5.5149836e-01   1.7259431e+00  -3.4979909e-01  -1.6845077e-02  -3.7757390e-01   1.1692268e-01   4.1365463e-01   1.8241294e+00  -1.1415615e+00   1.1460052e+00  -1.4362623e+00  -7.2671252e-01  -9.9312049e-01   4.6596235e-01   3.9188260e-01   1.6623090e+00   3.5023898e-01   7.2323686e-01  -9.3792235e-01  -1.1023610e-01  -1.3031554e+00  -2.9307425e-01  -1.1278498e+00  -2.4271395e-01   1.3100634e+00   1.2903188e+00  -7.9102599e-01
  -1.3052578e+00  -1.4402319e+00  -1.8270379e+00  -2.0260005e+00  -2.9995066e-01   1.1364278e+00   5.7286474e-01   1.6207178e+00  -9.6131983e-01   5.4029855e-01  -1.2759732e+00  -4.4338742e-01  -1.7378742e-02   2.0524347e+00  -3.3516481e-01   1.3530712e+00  -1.5518102e+00   3.6719343e-01   9.5083139e-01  -4.3289712e-01   2.3592645e-01  -1.4172629e+00  -1.6305789e+00  -5.2264026e-01  -9.1658410e-01   1.0006801e-01   6.8387947e-01   4.9762345e-01   1.3269187e+00   7.1083346e-01   1.0373831e+00  -7.1277812e-01  -1.3551131e+00  -1.3261844e+00  -4.7146827e-01   2.0329704e-01   1.6281080e+00   5.1805505e-01   1.3573698e+00  -1.1638996e+00  -8.7280050e-01  -5.0626275e-01  -9.6077020e-02   1.3718936e-01   1.2863267e+00   4.0911493e-01   2.1525102e+00   5.3102610e-01   1.7525854e+00  -3.7834981e-01  -1.6566868e-02  -3.1850877e-01   2.2473702e-01   4.0999803e-01   1.9208697e+00  -1.1695857e+00   1.0863266e+00  -1.3908834e+00  -6.2753674e-01  -9.6399375e-01   6.0659096e-01   3.4341011e-01   1.6303336e+00   2.6108870e-01   6.3276670e-01  -9.9815651e-01  -1.8879184e-01  -1.3480907e+00  -3.5171804e-01  -1.0435014e+00  -2.8057456e-01   1.2995962e+00   1.2470815e+00  -8.4053448e-01
  -1.3236454e+00  -1.4820540e+00  -1.8273831e+00  -1.9692998e+00  -3.1177845e-01   1.1120563e+00   5.5649960e-01   1.6090973e+00  -9.9099517e-01   4.7332573e-01  -1.2398096e+00  -3.7403941e-01   7.4672012e-03   2.2234513e+00  -3.4714865e-01   1.3696747e+00  -1.5723416e+00   2.8695786e-01   8.6904133e-01  -4.0577101e-01   1.7632371e-01  -1.4289770e+00  -1.6022408e+00  -5.9825879e-01  -9.4011736e-01   3.7160730e-02   6.5375144e-01   4.3624166e-01   1.2612956e+00   6.5160167e-01   1.0118810e+00  -7.0192432e-01  -1.2789608e+00  -1.3747443e+00  -4.7106501e-01   1.7296294e-01   1.6282818e+00   4.8849610e-01   1.3982257e+00  -1.1283174e+00  -7.6245069e-01  -4.7731048e-01  -2.7972872e-02   1.5957356e-01   1.3900410e+00   4.2183364e-01   2.2288157e+00   5.2144742e-01   1.7810655e+00  -4.1940343e-01  -2.7265782e-02  -2.5228324e-01   3.3019233e-01   4.1479612e-01   2.0205795e+00  -1.1692222e+00   1.0336041e+00  -1.3489824e+00  -5.3456962e-01  -9.3501186e-01   7.4782610e-01   2.8876567e-01   1.5962565e+00   1.6690457e-01   5.4389155e-01  -1.0431057e+00  -2.6220089e-01  -1.3694815e+00  -3.9770639e-01  -9.6637463e-01  -3.3925634e-01   1.2779493e+00   1.2217284e+00  -8.6759364e-01
  -1.3337135e+00  -1.5228825e+00  -1.8326487e+00  -1.9268456e+00  -3.2863863e-01   1.0812712e+00   5.4485462e-01   1.6004546e+00  -9.9290194e-01   4.2541353e-01  -1.2106549e+00  -3.2587560e-01   3.5560409e-02   2.3842509e+00  -3.4459921e-01   1.3949955e+00  -1.6063058e+00   1.9323830e-01   7.9384409e-01  -3.7567838e-01   1.4500998e-01  -1.4506014e+00  -1.5894685e+00  -6.8660911e-01  -9.8056187e-01  -3.5434087e-02   6.1160259e-01   3.7150006e-01   1.1896127e+00   5.9743713e-01   9.8999898e-01  -6.9952901e-01  -1.2128342e+00  -1.4275066e+00  -4.7743987e-01   1.4584104e-01   1.6249139e+00   4.8067398e-01   1.4501913e+00  -1.1023002e+00  -6.6961415e-01  -4.6001517e-01   3.8631449e-02   1.7727355e-01   1.4894996e+00   4.3791203e-01   2.3038867e+00   5.2119784e-01   1.8111056e+00  -4.6951171e-01  -4.6429446e-02  -1.7968555e-01   4.3220918e-01   4.2695336e-01   2.1216217e+00  -1.1423158e+00   9.9062262e-01  -1.3103875e+00  -4.4836258e-01  -9.0568634e-01   8.8850741e-01   2.3009316e-01   1.5637003e+00   6.8685571e-02   4.6048550e-01  -1.0725605e+00  -3.2667734e-01  -1.3682246e+00  -4.3038257e-01  -8.9762254e-01  -4.1690292e-01   1.2449127e+00   1.2122303e+00  -8.7278433e-01
  -1.3335965e+00  -1.5612539e+00  -1.8420778e+00  -1.8988804e+00  -3.5040222e-01   1.0435853e+00   5.3645028e-01   1.5942800e+00  -9.6957986e-01   3.9747397e-01  -1.1878291e+00  -2.9845588e-01   6.6064973e-02   2.5319895e+00  -3.2945709e-01   1.4295837e+00  -1.6524883e+00   8.7570679e-02   7.2435458e-01  -3.4179430e-01   1.4054592e-01  -1.4814771e+00  -1.5918962e+00  -7.8587495e-01  -1.0367555e+00  -1.1642848e-01   5.5792363e-01   3.0397005e-01   1.1118512e+00   5.4760153e-01   9.7056360e-01  -7.0501356e-01  -1.1565395e+00  -1.4830131e+00  -4.9035563e-01   1.2149170e-01   1.6165977e+00   4.9239061e-01   1.5107989e+00  -1.0856913e+00  -5.9509318e-01  -4.5377703e-01   1.0239683e-01   1.9007833e-01   1.5815351e+00   4.5597715e-01   2.3752005e+00   5.2861018e-01   1.8422252e+00  -5.2487068e-01  -7.1556109e-02  -1.0175518e-01   5.2960093e-01   4.4519288e-01   2.2219338e+00  -1.0909052e+00   9.5985372e-01  -1.2746959e+00  -3.6927788e-01  -8.7552123e-01   1.0274274e+00   1.6998095e-01   1.5360242e+00  -3.1712699e-02   3.8615603e-01  -1.0863949e+00  -3.7851893e-01  -1.3454847e+00  -4.4919901e-01  -8.3827274e-01  -5.1120888e-01   1.2006121e+00   1.2162301e+00  -8.5701804e-01
  -1.3218051e+00  -1.5959841e+00  -1.8547882e+00  -1.8853262e+00  -3.7679500e-01   9.9844026e-01   5.2977507e-01   1.5899252e+00  -9.2391164e-01   3.9001729e-01  -1.1703724e+00  -2.9068006e-01   9.8150674e-02   2.6639534e+00  -3.0381502e-01   1.4734298e+00  -1.7093131e+00  -2.8212439e-02   6.5960466e-01  -3.0366589e-01   1.6094606e-01  -1.5207006e+00  -1.6086559e+00  -8.9396716e-01  -1.1071189e+00  -2.0426131e-01   4.9336552e-01   2.3432975e-01   1.0281333e+00   5.0140159e-01   9.5244901e-01  -7.1771086e-01  -1.1097131e+00  -1.5397200e+00  -5.0964625e-01   9.9392418e-02   1.6018816e+00   5.2110230e-01   1.5776487e+00  -1.0781023e+00  -5.3910042e-01  -4.5770548e-01   1.6171761e-01   1.9784640e-01   1.6629408e+00   4.7460674e-01   2.4399992e+00   5.4198133e-01   1.8737734e+00  -5.8159936e-01  -1.0037060e-01  -1.9732956e-02   6.2106406e-01   4.6809720e-01   2.3191706e+00  -1.0171870e+00   9.4334619e-01  -1.2413453e+00  -2.9754973e-01  -8.4409405e-01   1.1633431e+00   1.1126160e-01   1.5161419e+00  -1.3166345e-01   3.2403719e-01  -1.0845854e+00  -4.1428013e-01  -1.3026277e+00  -4.5372761e-01  -7.8918971e-01  -6.1948694e-01   1.1455340e+00   1.2311833e+00  -8.2148004e-01
  -1.2973402e+00  -1.6262141e+00  -1.8697741e+00  -1.8858062e+00  -4.0739823e-01   9.4529276e-01   5.2334910e-01   1.5866787e+00  -8.5902465e-01   4.0314310e-01  -1.1571348e+00  -3.0090863e-01   1.3103381e-01   2.7776792e+00  -2.6981325e-01   1.5259874e+00  -1.7748559e+00  -1.5201242e-01   5.9862768e-01  -2.6128144e-01   2.0376625e-01  -1.5671220e+00  -1.6384047e+00  -1.0085515e+00  -1.1897013e+00  -2.9712970e-01   4.1875853e-01   1.6336553e-01   9.3878739e-01   4.5822792e-01   9.3467276e-01  -7.3686940e-01  -1.0718731e+00  -1.5960314e+00  -5.3521366e-01   7.8975079e-02   1.5793900e+00   5.6401478e-01   1.6485170e+00  -1.0789263e+00  -5.0130374e-01  -4.7065652e-01   2.1481456e-01   2.0050471e-01   1.7306252e+00   4.9238222e-01   2.4954572e+00   5.5962484e-01   1.9049661e+00  -6.3600273e-01  -1.3098935e-01   6.5003676e-02   7.0519738e-01   4.9415570e-01   2.4108706e+00  -9.2350216e-01   9.4263058e-01  -1.2096868e+00  -2.3333203e-01  -8.1111837e-01   1.2949994e+00   5.6803753e-02   1.5063643e+00  -2.2791607e-01   2.7660327e-01  -1.0672371e+00  -4.3095172e-01  -1.2411698e+00  -4.4368298e-01  -7.5102825e-01  -7.3874427e-01   1.0805342e+00   1.2544880e+00  -7.6758523e-01
  -1.2597790e+00  -1.6514226e+00  -1.8859098e+00  -1.8996633e+00  -4.4165792e-01   8.8370130e-01   5.1577888e-01   1.5838358e+00  -7.7820881e-01   4.3653254e-01  -1.1468694e+00  -3.2708480e-01   1.6400678e-01   2.8710761e+00  -2.2954394e-01   1.5862224e+00  -1.8468668e+00  -2.8150620e-01   5.4052995e-01  -2.1510353e-01   2.6618958e-01  -1.6193471e+00  -1.6793677e+00  -1.1270847e+00  -1.2822382e+00  -3.9303430e-01   3.3512715e-01   9.1964713e-02   8.4439598e-01   4.1757856e-01   9.1647218e-01  -7.6164808e-01  -1.0424612e+00  -1.6503369e+00  -5.6701007e-01   5.9660329e-02   1.5479363e+00   6.1817012e-01   1.7214301e+00  -1.0873520e+00  -4.8089685e-01  -4.9127584e-01   2.5984795e-01   1.9804142e-01   1.7817693e+00   5.0793872e-01   2.5388494e+00   5.7991157e-01   1.9349236e+00  -6.8479468e-01  -1.6202209e-01   1.5101478e-01   7.8055034e-01   5.2182041e-01   2.4946258e+00  -8.1233790e-01   9.5864139e-01  -1.1790471e+00  -1.7673265e-01  -7.7648332e-01   1.4211586e+00   9.3129712e-03   1.5082722e+00  -3.1679179e-01   2.4551437e-01  -1.0346150e+00  -4.2613729e-01  -1.1627438e+00  -4.1895773e-01  -7.2418418e-01  -8.6576726e-01   1.0068276e+00   1.2836001e+00  -6.9694515e-01
  -1.2093342e+00  -1.6714072e+00  -1.9019586e+00  -1.9259755e+00  -4.7890017e-01   8.1340687e-01   5.0580435e-01   1.5807533e+00  -6.8484516e-01   4.8944255e-01  -1.1383222e+00  -3.6684973e-01   1.9645858e-01   2.9425305e+00  -1.8496973e-01   1.6526790e+00  -1.9228076e+00  -4.1419966e-01   4.8454516e-01  -1.6605646e-01   3.4511008e-01  -1.6757490e+00  -1.7293968e+00  -1.2468622e+00  -1.3822205e+00  -4.8983700e-01   2.4369610e-01   2.1099184e-02   7.4581980e-01   3.7906801e-01   8.9735364e-01  -7.9110379e-01  -1.0208747e+00  -1.7010497e+00  -6.0500951e-01   4.0890028e-02   1.5066157e+00   6.8052595e-01   1.7947053e+00  -1.1023785e+00  -4.7668643e-01  -5.1804526e-01   2.9503985e-01   1.9049661e-01   1.8139738e+00   5.2001290e-01   2.5677031e+00   6.0130041e-01   1.9627046e+00  -7.2526462e-01  -1.9260467e-01   2.3687584e-01   8.4569340e-01   5.4956775e-01   2.5682386e+00  -6.8633277e-01   9.9165993e-01  -1.1487795e+00  -1.2783436e-01  -7.4026240e-01   1.5406257e+00  -2.8841923e-02   1.5226218e+00  -3.9441116e-01   2.3150509e-01  -9.8717059e-01  -3.9821399e-01  -1.0690799e+00  -3.7966556e-01  -7.0874907e-01  -9.9721296e-01   9.2595743e-01   1.3161255e+00  -6.1134417e-01
  -1.1468741e+00  -1.6862410e+00  -1.9165855e+00  -1.9635691e+00  -5.1835167e-01   7.3439681e-01   4.9233842e-01   1.5768875e+00  -5.8234060e-01   5.6070387e-01  -1.1303015e+00  -4.1764665e-01   2.2788906e-01   2.9909874e+00  -1.3785946e-01   1.7235564e+00  -1.9999021e+00  -5.4749215e-01   4.3006793e-01  -1.1546540e-01   4.3721387e-01  -1.7344891e+00  -1.7860427e+00  -1.3650751e+00  -1.4869720e+00  -5.8532876e-01   1.4588335e-01  -4.8198666e-02   6.4419633e-01   3.4242493e-01   8.7711203e-01  -8.2417536e-01  -1.0064854e+00  -1.7466482e+00  -6.4917404e-01   2.2158403e-02   1.4548738e+00   7.4802959e-01   1.8669586e+00  -1.1228285e+00  -4.8719025e-01  -5.4933190e-01   3.1879350e-01   1.7795384e-01   1.8253859e+00   5.2748907e-01   2.5799307e+00   6.2236214e-01   1.9873339e+00  -7.5537860e-01  -2.2236708e-01   3.2125354e-01   8.9930248e-01   5.7596564e-01   2.6298465e+00  -5.4827702e-01   1.0412814e+00  -1.1182939e+00  -8.6705517e-02  -7.0269561e-01   1.6522676e+00  -5.5766221e-02   1.5492915e+00  -4.5693338e-01   2.3432815e-01  -9.2556161e-01  -3.4646565e-01  -9.6199489e-01  -3.2618648e-01  -7.0447701e-01  -1.1297056e+00   8.3974475e-01   1.3498904e+00  -5.1272130e-01
  -1.0739038e+00  -1.6962154e+00  -1.9283791e+00  -2.0110342e+00  -5.5916266e-01   6.4694734e-01   4.7450127e-01   1.5718115e+00  -4.7406213e-01   6.4872636e-01  -1.1217278e+00  -4.7681133e-01   2.5792052e-01   3.0159879e+00  -8.9743537e-02   1.7967884e+00  -2.0752058e+00  -6.7875020e-01   3.7666567e-01  -6.4949554e-02   5.3905972e-01  -1.7935512e+00  -1.8466385e+00  -1.4788810e+00  -1.5937374e+00  -6.7730377e-01   4.3278533e-02  -1.1486525e-01   5.4090937e-01   3.0748220e-01   8.5581877e-01  -8.5966853e-01  -9.9864690e-01  -1.7857173e+00  -6.9942014e-01   3.0427867e-03   1.3925431e+00   8.1769069e-01   1.9370811e+00  -1.1473655e+00  -5.1073245e-01  -5.8343879e-01   3.2979875e-01   1.6053553e-01   1.8147920e+00   5.2944513e-01   2.5739224e+00   6.4180108e-01   2.0078209e+00  -7.7381412e-01  -2.5134681e-01   4.0297540e-01   9.4024499e-01   5.9974023e-01   2.6780038e+00  -4.0109889e-01   1.1064083e+00  -1.0870714e+00  -5.3403315e-02  -6.6414664e-01   1.7550136e+00  -7.0133251e-02   1.5872723e+00  -5.0078801e-01   2.5275930e-01  -8.5065893e-01  -2.7117298e-01  -8.4338729e-01  -2.5920663e-01  -7.1076803e-01  -1.2599361e+00   7.5022008e-01   1.3829859e+00  -4.0315131e-01
  -9.9250504e-01  -1.7017753e+00  -1.9358794e+00  -2.0667460e+00  -6.0043057e-01   5.5163888e-01   4.5164947e-01   1.5652140e+00  -3.6326649e-01   7.5151531e-01  -1.1116527e+00  -5.4165061e-01   2.8630907e-01   3.0176626e+00  -4.1888672e-02   1.8701224e+00  -2.1456883e+00  -8.0538794e-01   3.2407088e-01  -1.6279894e-02   6.4715938e-01  -1.8507890e+00  -1.9083939e+00  -1.5854820e+00  -1.6997732e+00  -7.6363637e-01  -6.2394190e-02  -1.7783838e-01   4.3753342e-01   2.7416209e-01   8.3378200e-01  -8.9624735e-01  -9.9668928e-01  -1.8169900e+00  -7.5559052e-01  -1.6766354e-02   1.3198480e+00   8.8665227e-01   2.0041941e+00  -1.1745131e+00  -5.4553326e-01  -6.1865701e-01   3.2711352e-01   1.3840333e-01   1.7816704e+00   5.2519719e-01   2.5486043e+00   6.5847663e-01   2.0231731e+00  -7.7993651e-01  -2.7986520e-01   4.8108847e-01   9.6765665e-01   6.1983768e-01   2.7117169e+00  -2.4783250e-01   1.1852762e+00  -1.0546625e+00  -2.7972493e-02  -6.2504353e-01   1.8478443e+00  -7.1230609e-02   1.6347114e+00  -5.2288224e-01   2.8466968e-01  -7.6353981e-01  -1.7365118e-01  -7.1522894e-01  -1.7974558e-01  -7.2667201e-01  -1.3847588e+00   6.5954117e-01   1.4137929e+00  -2.8482114e-01
  -9.0523367e-01  -1.7034605e+00  -1.9376179e+00  -2.1288960e+00  -6.4122515e-01   4.4934569e-01   4.2340041e-01   1.5568821e+00  -2.5302332e-01   8.6670268e-01  -1.0992493e+00  -6.0951184e-01   3.1295604e-01   2.9966755e+00   4.7111633e-03   1.9411977e+00  -2.2083332e+00  -9.2495011e-01   2.7215681e-01   2.8782857e-02   7.5805987e-01  -1.9039871e+00  -1.9684962e+00  -1.6822128e+00  -1.8024407e+00  -8.4235578e-01  -1.6932683e-01  -2.3609107e-01   3.3575759e-01   2.4246048e-01   8.1148363e-01  -9.3243574e-01  -9.9990486e-01  -1.8393900e+00  -8.1743561e-01  -3.7437512e-02   1.2373794e+00   9.5226158e-01   2.0675888e+00  -1.2026838e+00  -5.8978497e-01  -6.5331959e-01   3.1021426e-01   1.1176396e-01   1.7261999e+00   5.1433993e-01   2.5034566e+00   6.7142654e-01   2.0324052e+00  -7.7372598e-01  -3.0838682e-01   5.5490495e-01   9.8099733e-01   6.3547648e-01   2.7304285e+00  -9.1562974e-02   1.2755092e+00  -1.0206761e+00  -1.0442006e-02  -5.8581137e-01   1.9297654e+00  -5.8962452e-02   1.6890092e+00  -5.2077096e-01   3.2716227e-01  -6.6546690e-01  -5.6225883e-02  -5.7955228e-01  -8.9164066e-02  -7.5091373e-01  -1.5012865e+00   5.6990207e-01   1.4409860e+00  -1.5999799e-01
  -8.1497922e-01  -1.7018560e+00  -1.9321672e+00  -2.1955355e+00  -6.8061235e-01   3.4119970e-01   3.8965026e-01   1.5466737e+00  -1.4613291e-01   9.9159644e-01  -1.0837751e+00  -6.7784621e-01   3.3791853e-01   2.9541303e+00   4.9328547e-02   2.0076229e+00  -2.2602461e+00  -1.0351928e+00   2.2090169e-01   6.8649989e-02   8.6842571e-01  -1.9509328e+00  -2.0242136e+00  -1.7666301e+00  -1.8992963e+00  -9.1171487e-01  -2.7568837e-01  -2.8866460e-01   2.3729562e-01   2.1243145e-01   7.8950141e-01  -9.6663310e-01  -1.0075281e+00  -1.8520747e+00  -8.8460662e-01  -5.8974706e-02   1.1460456e+00   1.0121388e+00   2.1266615e+00  -1.2302158e+00  -6.4171424e-01  -6.8585791e-01   2.7901275e-01   8.0878239e-02   1.6492247e+00   4.9677966e-01   2.4384982e+00   6.7989121e-01   2.0345494e+00  -7.5567033e-01  -3.3738377e-01   6.2403116e-01   9.8007939e-01   6.4618454e-01   2.7339668e+00   6.4645272e-02   1.3742107e+00  -9.8476096e-01  -8.2078903e-04  -5.4680499e-01   1.9997777e+00  -3.3808012e-02   1.7469696e+00  -4.9278291e-01   3.7676380e-01  -5.5785587e-01   7.7853601e-02  -4.3842830e-01   1.0851365e-02  -7.8193762e-01  -1.6069731e+00   4.8343933e-01   1.4635228e+00  -3.0987848e-02
  -7.2479567e-01  -1.6975564e+00  -1.9182012e+00  -2.2646340e+00  -7.1767971e-01   2.2853464e-01   3.5058376e-01   1.5344877e+00  -4.5042780e-02   1.1232488e+00  -1.0645178e+00  -7.4427203e-01   3.6141535e-01   2.8914494e+00   9.1487143e-02   2.0670566e+00  -2.2987669e+00  -1.1341558e+00   1.7034745e-01   1.0204765e-01   9.7512182e-01  -1.9894977e+00  -2.0729993e+00  -1.8366017e+00  -1.9881721e+00  -9.7024903e-01  -3.7969044e-01  -3.3469948e-01   1.4379185e-01   1.8417407e-01   7.6842621e-01  -9.9714521e-01  -1.0187157e+00  -1.8544760e+00  -9.5665977e-01  -8.1201342e-02   1.0470077e+00   1.0642408e+00   2.1808538e+00  -1.2554191e+00  -6.9963065e-01  -7.1485844e-01   2.3384017e-01   4.6070788e-02   1.5521809e+00   4.7275588e-01   2.3542461e+00   6.8333730e-01   2.0286724e+00  -7.2663835e-01  -3.6722300e-01   6.8837765e-01   9.6506378e-01   6.5181956e-01   2.7224659e+00   2.1783468e-01   1.4780871e+00  -9.4658926e-01   9.0682814e-04  -5.0825045e-01   2.0568501e+00   3.2543868e-03   1.8049955e+00  -4.3810073e-01   4.2965862e-01  -4.4223449e-01   2.2456184e-01  -2.9393640e-01   1.1832860e-01  -8.1796971e-01  -1.6996850e+00   4.0214255e-01   1.4806239e+00   9.9915172e-02
  -6.3771751e-01  -1.6911511e+00  -1.8945623e+00  -2.3341454e+00  -7.5156148e-01   1.1281712e-01   3.0667333e-01   1.5202355e+00   4.8230384e-02   1.2585444e+00  -1.0407366e+00  -8.0663874e-01   3.8382534e-01   2.8102476e+00   1.3093875e-01   2.1172919e+00  -2.3215817e+00  -1.2202225e+00   1.2055881e-01   1.2812231e-01   1.0752935e+00  -2.0177255e+00  -2.1125892e+00  -1.8903891e+00  -2.0672446e+00  -1.0168217e+00  -4.7965201e-01  -3.7346276e-01   5.6731914e-02   1.5782159e-01   7.4878291e-01  -1.0222314e+00  -1.0325356e+00  -1.8463407e+00  -1.0330694e+00  -1.0375426e-01   9.4160489e-01   1.1069161e+00   2.2296073e+00  -1.2766277e+00  -7.6196375e-01  -7.3911913e-01   1.7540319e-01   7.7371339e-03   1.4369926e+00   4.4284628e-01   2.2516569e+00   6.8147693e-01   2.0139021e+00  -6.8774965e-01  -3.9809059e-01   7.4814931e-01   9.3642614e-01   6.5257201e-01   2.6962799e+00   3.6524484e-01   1.5835977e+00  -9.0584584e-01  -5.2138527e-03  -4.7020321e-01   2.0999035e+00   5.0850604e-02   1.8593140e+00  -3.5679796e-01   4.8194311e-01  -3.2019734e-01   3.7929726e-01  -1.4812683e-01   2.3107306e-01  -8.5709264e-01  -1.7777542e+00   3.2777573e-01   1.4917439e+00   2.3048542e-01
  -5.5657913e-01  -1.6832241e+00  -1.8603331e+00  -2.4020823e+00  -7.8146353e-01  -4.4272890e-03   2.5866578e-01   1.5038225e+00   1.3216577e-01   1.3943046e+00  -1.0116168e+00  -8.6309292e-01   4.0567423e-01   2.7122166e+00   1.6763685e-01   2.1563451e+00  -2.3268235e+00  -1.2921601e+00   7.1588377e-02   1.4649759e-01   1.1664420e+00  -2.0339175e+00  -2.1410850e+00  -1.9267160e+00  -2.1350842e+00  -1.0506535e+00  -5.7405677e-01  -4.0437045e-01  -2.2632946e-02   1.3353343e-01   7.3096476e-01  -1.0401643e+00  -1.0479723e+00  -1.8277634e+00  -1.1132455e+00  -1.2608930e-01   8.3128224e-01   1.1389491e+00   2.2723371e+00  -1.2922565e+00  -8.2729020e-01  -7.5770005e-01   1.0471977e-01  -3.3654113e-02   1.3059520e+00   4.0795241e-01   2.1320626e+00   6.7427967e-01   1.9894654e+00  -6.4025523e-01  -4.2996039e-01   8.0381421e-01   8.9489994e-01   6.4894924e-01   2.6559007e+00   5.0439856e-01   1.6871256e+00  -8.6222627e-01  -1.9102042e-02  -4.3252738e-01   2.1278171e+00   1.0732935e-01   1.9062173e+00  -2.4983873e-01   5.2988003e-01  -1.9336113e-01   5.3712211e-01  -2.9790898e-03   3.4674842e-01  -8.9732923e-01  -1.8400102e+00   2.6181463e-01   1.4965433e+00   3.5862473e-01
  -4.8385671e-01  -1.6743719e+00  -1.8149029e+00  -2.4665882e+00  -8.0668631e-01  -1.2168567e-01   2.0755592e-01   1.4851427e+00   2.0578304e-01   1.5274042e+00  -9.7625265e-01  -9.1214344e-01   4.2760900e-01   2.5990384e+00   2.0170787e-01   2.1825467e+00  -2.3131575e+00  -1.3491380e+00   2.3452402e-02   1.5727678e-01   1.2464917e+00  -2.0367131e+00  -2.1570270e+00  -1.9448176e+00  -2.1906831e+00  -1.0713329e+00  -6.6159776e-01  -4.2700353e-01  -9.3340873e-02   1.1149032e-01   7.1518859e-01  -1.0493009e+00  -1.0639524e+00  -1.7992094e+00  -1.1965522e+00  -1.4749882e-01   7.1752611e-01   1.1595877e+00   2.3084295e+00  -1.3008588e+00  -8.9435491e-01  -7.6996365e-01   2.3043544e-02  -7.7565520e-02   1.1615942e+00   3.6926523e-01   1.9971058e+00   6.6197386e-01   1.9547401e+00  -5.8543584e-01  -4.6260789e-01   8.5605237e-01   8.4140327e-01   6.4174405e-01   2.6018989e+00   6.3317469e-01   1.7851600e+00  -8.1544718e-01  -4.0634617e-02  -3.9490110e-01   2.1394561e+00   1.7088261e-01   1.9422951e+00  -1.1904702e-01   5.7012942e-01  -6.3324361e-02   6.9302657e-01   1.3964029e-01   4.6296874e-01  -9.3672964e-01  -1.8857884e+00   2.0540482e-01   1.4948626e+00   4.8241874e-01
  -4.2155014e-01  -1.6652321e+00  -1.7580250e+00  -2.5260031e+00  -8.2664416e-01  -2.3752068e-01   1.5454738e-01   1.4640861e+00   2.6865967e-01   1.6548930e+00  -9.3367312e-01  -9.5272104e-01   4.5035924e-01   2.4723347e+00   2.3341878e-01   2.1946285e+00  -2.2798416e+00  -1.3907220e+00  -2.3880551e-02   1.6099342e-01   1.3138458e+00  -2.0251600e+00  -2.1594402e+00  -1.9444650e+00  -2.2334585e+00  -1.0788090e+00  -7.4120663e-01  -4.4111661e-01  -1.5474946e-01   9.1892136e-02   7.0147475e-01  -1.0481588e+00  -1.0793949e+00  -1.7615213e+00  -1.2823220e+00  -1.6713972e-01   6.0181208e-01   1.1685553e+00   2.3372682e+00  -1.3011838e+00  -9.6208505e-01  -7.7559964e-01  -6.8215350e-02  -1.2340085e-01   1.0065756e+00   3.2821031e-01   1.8486832e+00   6.4503368e-01   1.9093128e+00  -5.2452819e-01  -4.9566535e-01   9.0568741e-01   7.7696331e-01   6.3198825e-01   2.5348947e+00   7.4985965e-01   1.8744744e+00  -7.6526908e-01  -6.9638396e-02  -3.5684894e-01   2.1337240e+00   2.3965545e-01   1.9646421e+00   3.2947143e-02   5.9993728e-01   6.8364402e-02   8.4219917e-01   2.7801641e-01   5.7739385e-01  -9.7345738e-01  -1.9149155e+00   1.5934189e-01   1.4867014e+00   6.0018637e-01
  -3.7111745e-01  -1.6565169e+00  -1.6898557e+00  -2.5789176e+00  -8.4087784e-01  -3.5061986e-01   1.0100325e-01   1.4405592e+00   3.2091694e-01   1.7741161e+00  -8.8291366e-01  -9.8422367e-01   4.7468965e-01   2.3336538e+00   2.6314180e-01   2.1917979e+00  -2.2267598e+00  -1.4168447e+00  -7.0485750e-02   1.5851860e-01   1.3674283e+00  -1.9987646e+00  -2.1478606e+00  -1.9259605e+00  -2.2632330e+00  -1.0733627e+00  -8.1206454e-01  -4.4663764e-01  -2.0653884e-01   7.4959187e-02   6.8965362e-01  -1.0354928e+00  -1.0932790e+00  -1.7159046e+00  -1.3698638e+00  -1.8406915e-01   4.8556765e-01   1.1660464e+00   2.3582791e+00  -1.2922324e+00  -1.0295985e+00  -7.7462817e-01  -1.6756472e-01  -1.7051954e-01   8.4357016e-01   2.8637712e-01   1.6888966e+00   6.2415307e-01   1.8530396e+00  -4.5867689e-01  -5.2870823e-01   9.5360683e-01   7.0264607e-01   6.2089496e-01   2.4555582e+00   8.5317462e-01   1.9522917e+00  -7.1152837e-01  -1.0588109e-01  -3.1779904e-01   2.1096376e+00   3.1183236e-01   1.9710247e+00   2.0278077e-01   6.1726825e-01   2.0022773e-01   9.8028557e-01   4.1061859e-01   6.8782132e-01  -1.0058685e+00  -1.9276699e+00   1.2407458e-01   1.4722084e+00   7.1051871e-01
  -3.3346657e-01  -1.6490451e+00  -1.6109707e+00  -2.6242070e+00  -8.4905908e-01  -4.5983023e-01   4.8388856e-02   1.4145141e+00   3.6317267e-01   1.8828217e+00  -8.2313297e-01  -1.0065408e+00   5.0134554e-01   2.1844902e+00   2.9131415e-01   2.1737924e+00  -2.1544254e+00  -1.4277551e+00  -1.1646492e-01   1.5093853e-01   1.4067082e+00  -1.9575233e+00  -2.1223350e+00  -1.8901047e+00  -2.2801948e+00  -1.0555630e+00  -8.7359707e-01  -4.4365893e-01  -2.4868966e-01   6.0936006e-02   6.7939736e-01  -1.0103669e+00  -1.1047256e+00  -1.6638906e+00  -1.4584651e+00  -1.9728471e-01   3.7014987e-01   1.1527030e+00   2.3709962e+00  -1.2733127e+00  -1.0962032e+00  -7.6738022e-01  -2.7349533e-01  -2.1825246e-01   6.7517932e-01   2.4543621e-01   1.5200119e+00   6.0020473e-01   1.7861011e+00  -3.8891385e-01  -5.6136094e-01   1.0006766e+00   6.1950173e-01   6.0978951e-01   2.3646402e+00   9.4227411e-01   2.0164185e+00  -6.5417604e-01  -1.4906157e-01  -2.7716134e-01   2.0664165e+00   3.8569369e-01   1.9599938e+00   3.8644685e-01   6.2087538e-01   3.3086695e-01   1.1036179e+00   5.3612437e-01   7.9226848e-01  -1.0325803e+00  -1.9247241e+00   9.9728110e-02   1.4516788e+00   8.1230529e-01
  -3.0899933e-01  -1.6437643e+00  -1.5223566e+00  -2.6610502e+00  -8.5098624e-01  -5.6417704e-01  -1.7892457e-03   1.3859814e+00   3.9646256e-01   1.9792502e+00  -7.5376075e-01  -1.0200485e+00   5.3099835e-01   2.0263210e+00   3.1839216e-01   2.1409060e+00  -2.0639533e+00  -1.4239544e+00  -1.6191694e-01   1.3941979e-01   1.4317047e+00  -1.9019293e+00  -2.0833992e+00  -1.8381345e+00  -2.2848395e+00  -1.0262076e+00  -9.2545456e-01  -4.3241906e-01  -2.8143999e-01   5.0097424e-02   6.7027152e-01  -9.7221720e-01  -1.1130781e+00  -1.6072744e+00  -1.5473868e+00  -2.0576596e-01   2.5683495e-01   1.1295770e+00   2.3751350e+00  -1.2440933e+00  -1.1613858e+00  -7.5445455e-01  -3.8453254e-01  -2.6591742e-01   5.0386673e-01   2.0705128e-01   1.3444245e+00   5.7418799e-01   1.7090415e+00  -3.1616008e-01  -5.9340596e-01   1.0476593e+00   5.2853000e-01   6.0003233e-01   2.2630218e+00   1.0167171e+00   2.0653430e+00  -5.9331667e-01  -1.9879869e-01  -2.3441821e-01   2.0035797e+00   4.5963860e-01   1.9309443e+00   5.7940090e-01   6.1030781e-01   4.5895720e-01   1.2093981e+00   6.5343475e-01   8.8904095e-01  -1.0525242e+00  -1.9070715e+00   8.6144011e-02   1.4255607e+00   9.0474695e-01
  -2.9769488e-01  -1.6417572e+00  -1.4253759e+00  -2.6889241e+00  -8.4657257e-01  -6.6286974e-01  -4.8045208e-02   1.3550998e+00   4.2213405e-01   2.0621955e+00  -6.7465507e-01  -1.0255735e+00   5.6419332e-01   1.8606512e+00   3.4479977e-01   2.0939827e+00  -1.9570051e+00  -1.4061232e+00  -2.0690127e-01   1.2508084e-01   1.4429715e+00  -1.8329555e+00  -2.0320313e+00  -1.7716396e+00  -2.2779050e+00  -9.8625712e-01  -9.6748345e-01  -4.1327863e-01  -3.0522724e-01   4.2754675e-02   6.6179998e-01  -9.2090033e-01  -1.1179712e+00  -1.5480326e+00  -1.6358561e+00  -2.0851568e-01   1.4681603e-01   1.0980773e+00   2.3706662e+00  -1.2046521e+00  -1.2247855e+00  -7.3665570e-01  -4.9927302e-01  -3.1283205e-01   3.3191009e-01   1.7279084e-01   1.1646239e+00   5.4716755e-01   1.6227882e+00  -2.4124645e-01  -6.2487971e-01   1.0951404e+00   4.3066622e-01   5.9293498e-01   2.1517706e+00   1.0764167e+00   2.0982873e+00  -5.2924227e-01  -2.5461890e-01  -1.8921836e-01   1.9210453e+00   5.3217663e-01   1.8841184e+00   7.7668513e-01   5.8586336e-01   5.8323015e-01   1.2958240e+00   7.6168109e-01   9.7678436e-01  -1.0649827e+00  -1.8759444e+00   8.2930828e-02   1.3944667e+00   9.8735548e-01
  -2.9921281e-01  -1.6442284e+00  -1.3217104e+00  -2.7075792e+00  -8.3582940e-01  -7.5529679e-01  -8.8974626e-02   1.3221369e+00   4.4171837e-01   2.1310336e+00  -5.8624413e-01  -1.0243204e+00   6.0130337e-01   1.6890492e+00   3.7087265e-01   2.0343744e+00  -1.8357099e+00  -1.3750506e+00  -2.5139880e-01   1.0888782e-01   1.4415589e+00  -1.7520164e+00  -1.9695897e+00  -1.6924631e+00  -2.2603017e+00  -9.3676427e-01  -9.9969271e-01  -3.8669190e-01  -3.2062304e-01   3.9259015e-02   6.5353582e-01  -8.5672375e-01  -1.1193739e+00  -1.4882243e+00  -1.7230572e+00  -2.0460024e-01   4.1205032e-02   1.0599039e+00   2.3578800e+00  -1.1555160e+00  -1.2861523e+00  -7.1492013e-01  -6.1640605e-01  -3.5832366e-01   1.6136995e-01   1.4404556e-01   9.8315767e-01   5.2020625e-01   1.5286439e+00  -1.6494688e-01  -6.5613672e-01   1.1434737e+00   3.2678679e-01   5.8967236e-01   2.0321902e+00   1.1215700e+00   2.1152107e+00  -4.6245530e-01  -3.1594199e-01  -1.4146226e-01   1.8192193e+00   6.0189441e-01   1.8205630e+00   9.7307328e-01   5.4849735e-01   7.0244828e-01   1.3621475e+00   8.6022356e-01   1.0545179e+00  -1.0696054e+00  -1.8327313e+00   8.9519261e-02   1.3591854e+00   1.0599410e+00
  -3.1299502e-01  -1.6524691e+00  -1.2132896e+00  -2.7169986e+00  -8.1884909e-01  -8.4101362e-01  -1.2331244e-01   1.2874967e+00   4.5679169e-01   2.1857131e+00  -4.8962394e-01  -1.0177705e+00   6.4249044e-01   1.5131656e+00   3.9680176e-01   1.9638678e+00  -1.7025687e+00  -1.3315725e+00  -2.9527680e-01   9.1588792e-02   1.4289521e+00  -1.6609088e+00  -1.8977347e+00  -1.6025984e+00  -2.2330482e+00  -8.7881041e-01  -1.0222215e+00  -3.5317845e-01  -3.2826892e-01   3.9999541e-02   6.4512777e-01  -7.8045434e-01  -1.1175998e+00  -1.4298889e+00  -1.8081254e+00  -1.9319036e-01  -5.8964971e-02   1.0169698e+00   2.3374295e+00  -1.0976852e+00  -1.3452900e+00  -6.9023985e-01  -7.3471952e-01  -4.0173704e-01  -5.9273280e-03   1.2195396e-01   8.0258762e-01   4.9429613e-01   1.4282500e+00  -8.8018123e-02  -6.8786836e-01   1.1927439e+00   2.1773034e-01   5.9119433e-01   1.9058492e+00   1.1525769e+00   2.1167660e+00  -3.9367471e-01  -3.8206462e-01  -9.1366980e-02   1.6990694e+00   6.6740697e-01   1.7420501e+00   1.1632372e+00   4.9970298e-01   8.1537490e-01   1.4086604e+00   9.4864451e-01   1.1216502e+00  -1.0664065e+00  -1.7788999e+00   1.0521547e-01   1.3206865e+00   1.1225883e+00
  -3.3834864e-01  -1.6677970e+00  -1.1022060e+00  -2.7173379e+00  -7.9579194e-01  -9.1972531e-01  -1.4998816e-01   1.2517104e+00   4.6883295e-01   2.2267108e+00  -3.8659014e-01  -1.0075550e+00   6.8767451e-01   1.3347334e+00   4.2257903e-01   1.8845860e+00  -1.5603466e+00  -1.2765243e+00  -3.3826338e-01   7.3695165e-02   1.4069906e+00  -1.5617376e+00  -1.8183428e+00  -1.5040889e+00  -2.1972151e+00  -8.1345220e-01  -1.0353117e+00  -3.1329937e-01  -3.2881974e-01   4.5391303e-02   6.3637637e-01  -6.9330110e-01  -1.1132761e+00  -1.3749430e+00  -1.8901427e+00  -1.7360389e-01  -1.5274034e-01   9.7131203e-01   2.3103461e+00  -1.0326328e+00  -1.4019865e+00  -6.6359247e-01  -8.5309251e-01  -4.4244303e-01  -1.6839613e-01   1.0733883e-01   6.2544154e-01   4.7029029e-01   1.3235243e+00  -1.1239308e-02  -7.2106434e-01   1.2427549e+00   1.0432969e-01   5.9813915e-01   1.7745844e+00   1.1699545e+00   2.1042158e+00  -3.2382254e-01  -4.5214196e-01  -3.9499987e-02   1.5621761e+00   7.2730575e-01   1.6509708e+00   1.3419338e+00   4.4137619e-01   9.2074631e-01   1.4366122e+00   1.0267355e+00   1.1779754e+00  -1.0557406e+00  -1.7159300e+00   1.2924640e-01   1.2801157e+00   1.1756251e+00
  -3.7449852e-01  -1.6914745e+00  -9.9063150e-01  -2.7088614e+00  -7.6688150e-01  -9.9126777e-01  -1.6817852e-01   1.2154098e+00   4.7909072e-01   2.2549517e+00  -2.7958936e-01  -9.9531493e-01   7.3650923e-01   1.1555470e+00   4.4795075e-01   1.7988735e+00  -1.4119611e+00  -1.2107151e+00  -3.7993718e-01   5.5511383e-02   1.3777650e+00  -1.4568303e+00  -1.7334134e+00  -1.3989429e+00  -2.1538830e+00  -7.4168542e-01  -1.0392891e+00  -2.6764191e-01  -3.2290125e-01   5.5850891e-02   6.2727150e-01  -5.9687004e-01  -1.1072747e+00  -1.3250909e+00  -1.9681413e+00  -1.4535276e-01  -2.3925183e-01   9.2499378e-01   2.2780225e+00  -9.6227298e-01  -1.4559371e+00  -6.3588736e-01  -9.7047553e-01  -4.7985086e-01  -3.2468871e-01   1.0065570e-01   4.5415845e-01   4.4883886e-01   1.2165768e+00   6.4554242e-02  -7.5691668e-01   1.2930369e+00  -1.2550207e-02   6.1075642e-01   1.6404693e+00   1.1742563e+00   2.0793127e+00  -2.5398848e-01  -5.2516815e-01   1.3226090e-02   1.4107530e+00   7.8011563e-01   1.5502120e+00   1.5042065e+00   3.7567725e-01   1.0172525e+00   1.4480605e+00   1.0944805e+00   1.2236523e+00  -1.0382623e+00  -1.6452628e+00   1.6079270e-01   1.2387709e+00   1.2195793e+00
  -4.2060674e-01  -1.7246050e+00  -8.8073448e-01  -2.6918716e+00  -7.3241034e-01  -1.0555878e+00  -1.7735683e-01   1.1792855e+00   4.8846861e-01   2.2717011e+00  -1.7158869e-01  -9.8255673e-01   7.8836527e-01   9.7743222e-01   4.7238382e-01   1.7091755e+00  -1.2603722e+00  -1.1349229e+00  -4.1973520e-01   3.7207690e-02   1.3434998e+00  -1.3486440e+00  -1.6449772e+00  -1.2890677e+00  -2.1041140e+00  -6.6442880e-01  -1.0345528e+00  -2.1681449e-01  -3.1108505e-01   7.1758103e-02   6.1800798e-01  -4.9309221e-01  -1.1006104e+00  -1.2817537e+00  -2.0411090e+00  -1.0819377e-01  -3.1772402e-01   8.7999996e-01   2.2421582e+00  -8.8889245e-01  -1.5066672e+00  -6.0793105e-01  -1.0858618e+00  -5.1342652e-01  -4.7368440e-01   1.0195395e-01   2.9103186e-01   4.3033209e-01   1.1096097e+00   1.3844928e-01  -7.9667202e-01   1.3428747e+00  -1.3197139e-01   6.2884399e-01   1.5057543e+00   1.1659999e+00   2.0441580e+00  -1.8537321e-01  -5.9995690e-01   6.5601554e-02   1.2476347e+00   8.2427594e-01   1.4430229e+00   1.6455957e+00   3.0489787e-01   1.1035331e+00   1.4456724e+00   1.1520353e+00   1.2591651e+00  -1.0148674e+00  -1.5682661e+00   1.9900709e-01   1.1980583e+00   1.2551332e+00
  -4.7576377e-01  -1.7680143e+00  -7.7460459e-01  -2.6666400e+00  -6.9275567e-01  -1.1127231e+00  -1.7733844e-01   1.1440330e+00   4.9743870e-01   2.2784376e+00  -6.5875744e-02  -9.7051761e-01   8.4232124e-01   8.0221119e-01   4.9504974e-01   1.6179211e+00  -1.1084778e+00  -1.0499093e+00  -4.5698077e-01   1.8923427e-02   1.3064259e+00  -1.2396682e+00  -1.5550066e+00  -1.1762276e+00  -2.0489359e+00  -5.8252868e-01  -1.0215740e+00  -1.6145387e-01  -2.9388231e-01   9.3404184e-02   6.0897711e-01  -3.8412699e-01  -1.0943190e+00  -1.2460202e+00  -2.1080015e+00  -6.2182327e-02  -3.8748941e-01   8.3813110e-01   2.2046728e+00  -8.1504473e-01  -1.5534650e+00  -5.8041462e-01  -1.1982521e+00  -5.4271940e-01  -6.1447147e-01   1.1085233e-01   1.3815442e-01   4.1485378e-01   1.0048107e+00   2.0944908e-01  -8.4145054e-01   1.3913510e+00  -2.5288436e-01   6.5170803e-01   1.3727828e+00   1.1456120e+00   2.0010455e+00  -1.1921367e-01  -6.7512611e-01   1.1620846e-01   1.0762310e+00   8.5815254e-01   1.3328770e+00   1.7623452e+00   2.3133996e-01   1.1781941e+00   1.4324920e+00   1.1997042e+00   1.2852714e+00  -9.8662242e-01  -1.4862170e+00   2.4301722e-01   1.1594274e+00   1.2830714e+00
  -5.3896151e-01  -1.8221256e+00  -6.7418675e-01  -2.6333499e+00  -6.4840297e-01  -1.1627832e+00  -1.6831907e-01   1.1102910e+00   5.0599106e-01   2.2767155e+00   3.4188108e-02  -9.6005134e-01   8.9716544e-01   6.3167127e-01   5.1483198e-01   1.5274169e+00  -9.5902149e-01  -9.5645193e-01  -4.9092938e-01   8.8568167e-04   1.2686494e+00  -1.1323315e+00  -1.4653346e+00  -1.0620256e+00  -1.9893377e+00  -4.9678151e-01  -1.0009003e+00  -1.0224257e-01  -2.7175511e-01   1.2093004e-01   6.0073390e-01  -2.7224676e-01  -1.0893318e+00  -1.2186235e+00  -2.1677552e+00  -7.7241906e-03  -4.4800506e-01   8.0089911e-01   2.1675872e+00  -7.4341063e-01  -1.5953342e+00  -5.5391852e-01  -1.3066196e+00  -5.6739543e-01  -7.4632249e-01   1.2653085e-01  -2.6326613e-03   4.0214880e-01   9.0424557e-01   2.7648922e-01  -8.9205353e-01   1.4374005e+00  -3.7409435e-01   6.7815073e-01   1.2438923e+00   1.1133909e+00   1.9523016e+00  -5.6695792e-02  -7.4908904e-01   1.6354253e-01   9.0044244e-01   8.8009055e-01   1.2233284e+00   1.8515902e+00   1.5720745e-01   1.2398474e+00   1.4116925e+00   1.2379150e+00   1.3029382e+00  -9.5468692e-01  -1.4002989e+00   2.9191588e-01   1.1242855e+00   1.3042280e+00
  -6.0906087e-01  -1.8868389e+00  -5.8122455e-01  -2.5920547e+00  -5.9997021e-01  -1.2059299e+00  -1.5090262e-01   1.0785789e+00   5.1362313e-01   2.2680332e+00   1.2543059e-01  -9.5154582e-01   9.5141185e-01   4.6754284e-01   5.3035773e-01   1.4397589e+00  -8.1451212e-01  -8.5538529e-01  -5.2082895e-01  -1.6475075e-02   1.2320253e+00  -1.0289100e+00  -1.3775825e+00  -9.4790553e-01  -1.9262695e+00  -4.0796970e-01  -9.7316234e-01  -3.9933347e-02  -2.4514194e-01   1.5425966e-01   5.9394337e-01  -1.5971254e-01  -1.0863635e+00  -1.1999379e+00  -2.2193034e+00   5.4380267e-02  -4.9887060e-01   7.6943410e-01   2.1328847e+00  -6.7663466e-01  -1.6309747e+00  -5.2892964e-01  -1.4098771e+00  -5.8727430e-01  -8.6866563e-01   1.4774145e-01  -1.2978183e-01   3.9160771e-01   8.0975700e-01   3.3847583e-01  -9.4878494e-01   1.4798731e+00  -4.9423753e-01   7.0649434e-01   1.1213128e+00   1.0694911e+00   1.9001350e+00   1.1384397e-03  -8.2005792e-01   2.0615531e-01   7.2454543e-01   8.8850928e-01   1.1178674e+00   1.9115160e+00   8.4514267e-02   1.2871743e+00   1.3863373e+00   1.2671936e+00   1.3132710e+00  -9.2023133e-01  -1.3116085e+00   3.4474165e-01   1.0938986e+00   1.3194359e+00
  -6.8476606e-01  -1.9614287e+00  -4.9721313e-01  -2.5426504e+00  -5.4822946e-01  -1.2423588e+00  -1.2611362e-01   1.0492382e+00   5.1937049e-01   2.2537101e+00   2.0511591e-01  -9.4488043e-01   1.0033347e+00   3.1148552e-01   5.4005628e-01   1.3567646e+00  -6.7715842e-01  -7.4764557e-01  -5.4598863e-01  -3.2428334e-02   1.1980449e+00  -9.3144531e-01  -1.2931012e+00  -8.3516819e-01  -1.8606423e+00  -3.1690461e-01  -9.3907727e-01   2.4623787e-02  -2.1449212e-01   1.9303618e-01   5.8931010e-01  -4.8651168e-02  -1.0858274e+00  -1.1899939e+00  -2.2615931e+00   1.2290711e-01  -5.3984542e-01   7.4440544e-01   2.1023610e+00  -6.1715186e-01  -1.6588040e+00  -5.0586278e-01  -1.5068550e+00  -6.0236514e-01  -9.8105336e-01   1.7284059e-01  -2.4207194e-01   3.8227176e-01   7.2287600e-01   3.9434808e-01  -1.0113120e+00   1.5176004e+00  -6.1177117e-01   7.3464268e-01   1.0070739e+00   1.0139292e+00   1.8464982e+00   5.3480526e-02  -8.8606305e-01   2.4279987e-01   5.5304830e-01   8.8203423e-01   1.0197760e+00   1.9414672e+00   1.5008261e-02   1.3190075e+00   1.3591696e+00   1.2881399e+00   1.3174450e+00  -8.8435979e-01  -1.2211694e+00   4.0045576e-01   1.0692842e+00   1.3294810e+00
  -7.6461580e-01  -2.0444727e+00  -4.2336008e-01  -2.4848766e+00  -4.9411604e-01  -1.2722793e+00  -9.5389810e-02   1.0223839e+00   5.2187631e-01   2.2347884e+00   2.7114889e-01  -9.3942788e-01   1.0510245e+00   1.6508219e-01   5.4223916e-01   1.2799268e+00  -5.4881873e-01  -6.3431003e-01  -5.6584802e-01  -4.5880821e-02   1.1677442e+00  -8.4167269e-01  -1.2129239e+00  -7.2499588e-01  -1.7933242e+00  -2.2446820e-01  -8.9944753e-01   9.0457815e-02  -1.8030333e-01   2.3656844e-01   5.8749721e-01   5.9055302e-02  -1.0877866e+00  -1.1885070e+00  -2.2936001e+00   1.9620255e-01  -5.7086316e-01   7.2596690e-01   2.0774751e+00  -5.6702056e-01  -1.6770195e+00  -4.8507833e-01  -1.5962925e+00  -6.1289432e-01  -1.0831332e+00   1.9984588e-01  -3.3862927e-01   3.7285969e-01   6.4474949e-01   4.4316098e-01  -1.0785813e+00   1.5494672e+00  -7.2498193e-01   7.6017985e-01   9.0292749e-01   9.4660804e-01   1.7929741e+00   9.9833239e-02  -9.4499191e-01   2.7256260e-01   3.9052341e-01   8.5965595e-01   9.3198833e-01   1.9420015e+00  -4.9888399e-02   1.3344275e+00   1.3324439e+00   1.3014061e+00   1.3166381e+00  -8.4803989e-01  -1.1299454e+00   4.5792079e-01   1.0511086e+00   1.3350650e+00
  -8.4699714e-01  -2.1338231e+00  -3.6055588e-01  -2.4183368e+00  -4.3872296e-01  -1.2958967e+00  -6.0550936e-02   9.9786973e-01   5.1949358e-01   2.2119609e+00   3.2221634e-01  -9.3410146e-01   1.0924688e+00   2.9834874e-02   5.3519810e-01   1.2103883e+00  -4.3096518e-01  -5.1662516e-01  -5.8004021e-01  -5.5357926e-02   1.1416385e+00  -7.6096350e-01  -1.1377368e+00  -6.1847663e-01  -1.7251294e+00  -1.3164705e-01  -8.5514873e-01   1.5646169e-01  -1.4315620e-01   2.8379602e-01   5.8904243e-01   1.6185654e-01  -1.0919421e+00  -1.1949140e+00  -2.3143448e+00   2.7220571e-01  -5.9204185e-01   7.1372950e-01   2.0592142e+00  -5.2777886e-01  -1.6837039e+00  -4.6689203e-01  -1.6768499e+00  -6.1931866e-01  -1.1746222e+00   2.2651697e-01  -4.1893792e-01   3.6181742e-01   5.7608784e-01   4.8418570e-01  -1.1488043e+00   1.5744812e+00  -8.3201688e-01   7.8050256e-01   8.1029225e-01   8.6735261e-01   1.7406891e+00   1.4006845e-01  -9.9464959e-01   2.9496515e-01   2.4142462e-01   8.2089734e-01   8.5696036e-01   1.9148731e+00  -1.0912192e-01   1.3328573e+00   1.3078116e+00   1.3076764e+00   1.3119744e+00  -8.1204652e-01  -1.0388508e+00   5.1588703e-01   1.0395943e+00   1.3367760e+00
  -9.3018387e-01  -2.2266282e+00  -3.0935381e-01  -2.3425424e+00  -3.8327588e-01  -1.3133933e+00  -2.3741440e-02   9.7527309e-01   5.1041152e-01   2.1855307e+00   3.5785647e-01  -9.2744206e-01   1.1256550e+00  -9.2842207e-02   5.1731397e-01   1.1489387e+00  -3.2466196e-01  -3.9601873e-01  -5.8844076e-01  -5.9034929e-02   1.1196914e+00  -6.9028251e-01  -1.0678623e+00  -5.1662235e-01  -1.6567962e+00  -3.9552078e-02  -8.0710761e-01   2.2139083e-01  -1.0374008e-01   3.3327950e-01   5.9427763e-01   2.5859071e-01  -1.0976530e+00  -1.2084130e+00  -2.3229057e+00   3.4850450e-01  -6.0368811e-01   7.0676579e-01   2.0479868e+00  -5.0033979e-01  -1.6769634e+00  -4.5157234e-01  -1.7471399e+00  -6.2231867e-01  -1.2552905e+00   2.5046004e-01  -4.8283981e-01   3.4738947e-01   5.1713438e-01   5.1701714e-01  -1.2195105e+00   1.5918449e+00  -9.3093847e-01   7.9297747e-01   7.3022379e-01   7.7595831e-01   1.6902603e+00   1.7445877e-01  -1.0328407e+00   3.1002457e-01   1.0989891e-01   7.6597060e-01   7.9655923e-01   1.8629476e+00  -1.6203342e-01   1.3141507e+00   1.2862626e+00   1.3076488e+00   1.3044780e+00  -7.7692281e-01  -9.4875394e-01   5.7299139e-01   1.0344529e+00   1.3350713e+00
  -1.0123951e+00  -2.3194106e+00  -2.6996140e-01  -2.2569786e+00  -3.2908915e-01  -1.3249132e+00   1.2653011e-02   9.5389892e-01   4.9279501e-01   2.1554014e+00   3.7845851e-01  -9.1773616e-01   1.1486934e+00  -2.0163809e-01   4.8716725e-01   1.0960255e+00  -2.3055701e-01  -2.7409171e-01  -5.9119652e-01  -5.4817062e-02   1.1013164e+00  -6.3016318e-01  -1.0032594e+00  -4.2037617e-01  -1.5889589e+00   5.0580102e-02  -7.5626914e-01   2.8387834e-01  -6.2866789e-02   3.8322021e-01   6.0326029e-01   3.4850778e-01  -1.1039781e+00  -1.2280061e+00  -2.3184396e+00   4.2242469e-01  -6.0629462e-01   7.0364954e-01   2.0435485e+00  -4.8493646e-01  -1.6550858e+00  -4.3932672e-01  -1.8057836e+00  -6.2276916e-01  -1.3249534e+00   2.6925124e-01  -5.3052519e-01   3.2770903e-01   4.6765949e-01   5.4168023e-01  -1.2876669e+00   1.6010204e+00  -1.0198048e+00   7.9511358e-01   6.6340806e-01   6.7224254e-01   1.6417766e+00   2.0367919e-01  -1.0574702e+00   3.1826521e-01  -3.9787286e-04   6.9589712e-01   7.5197794e-01   1.7900432e+00  -2.0836900e-01   1.2786554e+00   1.2681208e+00   1.3020172e+00   1.2950369e+00  -7.4296091e-01  -8.6047302e-01   6.2777163e-01   1.0348479e+00   1.3302675e+00
  -1.0918683e+00  -2.4081962e+00  -2.4224531e-01  -2.1611814e+00  -2.7750572e-01  -1.3305493e+00   4.6112422e-02   9.3280519e-01   4.6492708e-01   2.1210985e+00   3.8520116e-01  -9.0315318e-01   1.1599535e+00  -2.9537177e-01   4.4364286e-01   1.0517826e+00  -1.4888638e-01  -1.5259098e-01  -5.8873128e-01  -4.0462609e-02   1.0854155e+00  -5.8070152e-01  -9.4353806e-01  -3.3060654e-01  -1.5221143e+00   1.3740501e-01  -7.0355635e-01   3.4246773e-01  -2.1469351e-02   4.3151177e-01   6.1572362e-01   4.3126041e-01  -1.1097303e+00  -1.2525410e+00  -2.3001971e+00   4.9115015e-01  -6.0053056e-01   7.0252872e-01   2.0449782e+00  -4.8112136e-01  -1.6166974e+00  -4.3027895e-01  -1.8514839e+00  -6.2168687e-01  -1.3834760e+00   2.8057325e-01  -5.6251501e-01   3.0090303e-01   4.2697824e-01   5.5872143e-01  -1.3498514e+00   1.6017897e+00  -1.0967709e+00   7.8473676e-01   6.1017562e-01   5.5609751e-01   1.5948163e+00   2.2877750e-01  -1.0666580e+00   3.2068271e-01  -8.6469944e-02   6.1256970e-01   7.2368390e-01   1.7007119e+00  -2.4827551e-01   1.2272476e+00   1.2530852e+00   1.2914528e+00   1.2843782e+00  -7.1020340e-01  -7.7476400e-01   6.7869819e-01   1.0393971e+00   1.3225395e+00
  -1.1669363e+00  -2.4886941e+00  -2.2575050e-01  -2.0548242e+00  -2.2982580e-01  -1.3303369e+00   7.4108044e-02   9.1084874e-01   4.2534358e-01   2.0818185e+00   3.7994540e-01  -8.8188618e-01   1.1582006e+00  -3.7303084e-01   3.8602001e-01   1.0160652e+00  -7.9491308e-02  -3.3363929e-02  -5.8172625e-01  -1.3736418e-02   1.0704508e+00  -5.4156875e-01  -8.8799100e-01  -2.4808889e-01  -1.4565874e+00   2.1950687e-01  -6.4982628e-01   3.9566237e-01   1.9413898e-02   4.7582174e-01   6.3104982e-01   5.0686825e-01  -1.1135354e+00  -1.2807535e+00  -2.2675470e+00   5.5186630e-01  -5.8722489e-01   7.0122976e-01   2.0506979e+00  -4.8781973e-01  -1.5609021e+00  -4.2444220e-01  -1.8831140e+00  -6.2015884e-01  -1.4307858e+00   2.8235657e-01  -5.7963663e-01   2.6520605e-01   3.9399166e-01   5.6927103e-01  -1.4024617e+00   1.5942999e+00  -1.1602043e+00   7.6015300e-01   5.7053048e-01   4.2754084e-01   1.5484977e+00   2.5111524e-01  -1.0588595e+00   3.1866623e-01  -1.4612471e-01   5.1874155e-01   7.1140552e-01   1.5999725e+00  -2.8228348e-01   1.1613270e+00   1.2403035e+00   1.2765837e+00   1.2730459e+00  -6.7846351e-01  -6.9230431e-01   7.2422112e-01   1.0462161e+00   1.3119245e+00
  -1.2361013e+00  -2.5565122e+00  -2.1973316e-01  -1.9378045e+00  -1.8723100e-01  -1.3242545e+00   9.4239370e-02   8.8674916e-01   3.7295176e-01   2.0364979e+00   3.6509682e-01  -8.5228477e-01   1.1427224e+00  -4.3381928e-01   3.1404223e-01   9.8849143e-01  -2.1847441e-02   8.1700102e-02  -5.7107650e-01   2.7419464e-02   1.0545454e+00  -5.1204185e-01  -8.3563779e-01  -1.7347674e-01  -1.3925065e+00   2.9544981e-01  -5.9582810e-01   4.4198837e-01   5.8668689e-02   5.1370014e-01   6.4827283e-01   5.7566275e-01  -1.1138918e+00  -1.3113098e+00  -2.2200064e+00   6.0191740e-01  -5.6734334e-01   6.9738878e-01   2.0585486e+00  -5.0342797e-01  -1.4873824e+00  -4.2169262e-01  -1.8998113e+00  -6.1925761e-01  -1.4668952e+00   2.7291562e-01  -5.8299325e-01   2.1907701e-01   3.6724957e-01   5.7506050e-01  -1.4419457e+00   1.5790904e+00  -1.2088054e+00   7.2028805e-01   5.4418887e-01   2.8675927e-01   1.5015593e+00   2.7228294e-01  -1.0329820e+00   3.1388904e-01  -1.7808072e-01   4.1793324e-01   7.1415873e-01   1.4930165e+00  -3.1127666e-01   1.0827734e+00   1.2284712e+00   1.2579735e+00   1.2613865e+00  -6.4736084e-01  -6.1367504e-01   7.6283039e-01   1.0530045e+00   1.2983313e+00
  -1.2980960e+00  -2.6073940e+00  -2.2320580e-01  -1.8103165e+00  -1.5071213e-01  -1.3122332e+00   1.0437340e-01   8.5916818e-01   3.0712492e-01   1.9839078e+00   3.4344996e-01  -8.1296807e-01   1.1134299e+00  -4.7720986e-01   2.2796101e-01   9.6848202e-01   2.4893171e-02   1.9073630e-01  -5.5782705e-01   8.4713882e-02   1.0356102e+00  -4.9105137e-01  -7.8528386e-01  -1.0726806e-01  -1.3297880e+00   3.6383838e-01  -5.4216885e-01   4.8006559e-01   9.5144695e-02   5.4270745e-01   6.6611005e-01   6.3822062e-01  -1.1092320e+00  -1.3428498e+00  -2.1572697e+00   6.3896561e-01  -5.4196017e-01   6.8860251e-01   2.0659077e+00  -5.2594476e-01  -1.3964521e+00  -4.2174899e-01  -1.9010666e+00  -6.1995142e-01  -1.4919238e+00   2.5106937e-01  -5.7392841e-01   1.6131098e-01   3.4503163e-01   5.7838017e-01  -1.4650320e+00   1.5570965e+00  -1.2417183e+00   6.6478998e-01   5.3061933e-01   1.3414878e-01   1.4524662e+00   2.9399476e-01  -9.8848730e-01   3.0817986e-01  -1.8203359e-01   3.1425864e-01   7.3031182e-01   1.3849104e+00  -3.3644717e-01   9.9386830e-01   1.2159451e+00   1.2361010e+00   1.2495374e+00  -6.1636936e-01  -5.3934675e-01   7.9312415e-01   1.0571728e+00   1.2815553e+00
  -1.3519305e+00  -2.6374636e+00  -2.3499002e-01  -1.6729115e+00  -1.2100666e-01  -1.2941761e+00   1.0277734e-01   8.2679991e-01   2.2776983e-01   1.9227572e+00   3.1802473e-01  -7.6291194e-01   1.0709193e+00  -5.0299432e-01   1.2855408e-01   9.5529894e-01   6.1848057e-02   2.9197303e-01  -5.4309335e-01   1.5934775e-01   1.0114864e+00  -4.7724321e-01  -7.3559084e-01  -4.9771535e-02  -1.2681424e+00   4.2338151e-01  -4.8929068e-01   5.0868211e-01   1.2770290e-01   5.6055448e-01   6.8302587e-01   6.9529305e-01  -1.0979901e+00  -1.3740305e+00  -2.0792511e+00   6.6113976e-01  -5.1222589e-01   6.7258916e-01   2.0698521e+00  -5.5311861e-01  -1.2890574e+00  -4.2416128e-01  -1.8867992e+00  -6.2301888e-01  -1.5061221e+00   2.1623687e-01  -5.5398550e-01   9.1139955e-02   3.2544390e-01   5.8196840e-01  -1.4689465e+00   1.5296237e+00  -1.2586211e+00   5.9408698e-01   5.2908132e-01  -2.9655713e-02   1.3995337e+00   3.1796954e-01  -9.2547026e-01   3.0338768e-01  -1.5867528e-01   2.1218357e-01   7.5768433e-01   1.2803174e+00  -3.5923424e-01   8.9718495e-01   1.2008662e+00   1.2113405e+00   1.2374203e+00  -5.8487251e-01  -4.6967223e-01   8.1388102e-01   1.0559997e+00   1.2612972e+00
  -1.3969221e+00  -2.6434598e+00  -2.5377297e-01  -1.5265287e+00  -9.8552563e-02  -1.2699845e+00   8.8235027e-02   7.8846825e-01   1.3536204e-01   1.8518131e+00   2.9189963e-01  -7.0150911e-01   1.0164850e+00  -5.1132285e-01   1.7114884e-02   9.4807852e-01   9.0338862e-02   3.8379712e-01  -5.2797162e-01   2.5188065e-01   9.8009885e-01  -4.6905237e-01  -6.8515598e-01  -1.0796866e-03  -1.2070985e+00   4.7295401e-01  -4.3746322e-01   5.2686591e-01   1.5526678e-01   5.6524504e-01   6.9732226e-01   7.4773408e-01  -1.0786790e+00  -1.4035708e+00  -1.9861192e+00   6.6716117e-01  -4.7933149e-01   6.4735187e-01   2.0673487e+00  -5.8259612e-01  -1.1667298e+00  -4.2831173e-01  -1.8574062e+00  -6.2897634e-01  -1.5098844e+00   1.6849972e-01  -5.2486228e-01   8.3151528e-03   3.0652601e-01   5.8883096e-01  -1.4515991e+00   1.4982939e+00  -1.2597804e+00   5.0939322e-01   5.3865648e-01  -2.0375799e-01   1.3410625e+00   3.4580550e-01  -8.4470557e-01   3.0125100e-01  -1.0966574e-01   1.1623324e-01   7.9367400e-01   1.1832603e+00  -3.8124429e-01   7.9546095e-01   1.1812886e+00   1.1839503e+00   1.2247469e+00  -5.5222284e-01  -4.0488928e-01   8.2412947e-01   1.0468158e+00   1.2371901e+00
  -1.4327060e+00  -2.6229467e+00  -2.7816208e-01  -1.3725001e+00  -8.3461801e-02  -1.2395914e+00   6.0139095e-02   7.4322502e-01   3.0949509e-02   1.7700210e+00   2.6804391e-01  -6.2860294e-01   9.5207880e-01  -5.0272902e-01  -1.0458346e-01   9.4586150e-01   1.1181594e-01   4.6481190e-01  -5.1344844e-01   3.6213336e-01   9.3960754e-01  -4.6478524e-01  -6.3259932e-01   3.8946448e-02  -1.1460503e+00   5.1165060e-01  -3.8679197e-01   5.3394810e-01   1.7687427e-01   5.5521099e-01   7.0725248e-01   7.9643134e-01  -1.0499801e+00  -1.4302938e+00  -1.8783399e+00   6.5643732e-01  -4.4447102e-01   6.1133043e-01   2.0554641e+00  -6.1205693e-01  -1.0314999e+00  -4.3342876e-01  -1.8137794e+00  -6.3802566e-01  -1.5037524e+00   1.0862557e-01  -4.8836108e-01  -8.6833769e-02   2.8636441e-01   6.0200218e-01  -1.4117318e+00   1.4649614e+00  -1.2460647e+00   4.1266445e-01   5.5827288e-01  -3.8698670e-01   1.2754782e+00   3.7885661e-01  -7.4765661e-01   3.0328021e-01  -3.7559265e-02   3.0677116e-02   8.3540384e-01   1.0969390e+00  -4.0415355e-01   6.9146100e-01   1.1553126e+00   1.1540669e+00   1.2110344e+00  -5.1780339e-01  -3.4513511e-01   8.2321105e-01   1.0271957e+00   1.2088325e+00
  -1.4592315e+00  -2.5744893e+00  -3.0673500e-01  -1.2125266e+00  -7.5515350e-02  -1.2029982e+00   1.8552343e-02   6.9044367e-01  -8.3875855e-02   1.6766254e+00   2.4915210e-01  -5.4449733e-01   8.8021521e-01  -4.7813376e-01  -2.3434468e-01   9.4762043e-01   1.2777568e-01   5.3388540e-01  -5.0031277e-01   4.8913429e-01   8.8854996e-01  -4.6270689e-01  -5.7665380e-01   7.0676724e-02  -1.0843220e+00   5.3882919e-01  -3.3724203e-01   5.2961478e-01   1.9172765e-01   5.2943132e-01   7.1115056e-01   8.4223930e-01  -1.0108437e+00  -1.4531687e+00  -1.7567120e+00   6.2911616e-01  -4.0880325e-01   5.6353334e-01   2.0315784e+00  -6.3932671e-01  -8.8578709e-01  -4.3861376e-01  -1.7572887e+00  -6.5002760e-01  -1.4884063e+00   3.8050572e-02  -4.4633516e-01  -1.9336744e-01   2.6320646e-01   6.2427036e-01  -1.3490161e+00   1.4316077e+00  -1.2189111e+00   3.0650345e-01   5.8672193e-01  -5.7789274e-01   1.2014631e+00   4.1811878e-01  -6.3644507e-01   3.1065921e-01   5.4309735e-02  -4.0782412e-02   8.7988166e-01   1.0236122e+00  -4.2959663e-01   5.8784310e-01   1.1212145e+00   1.1217101e+00   1.1956377e+00  -4.8108967e-01  -2.9047095e-01   8.1083254e-01   9.9514828e-01   1.1758276e+00
  -1.4767386e+00  -2.4977853e+00  -3.3808155e-01  -1.0486280e+00  -7.4179097e-02  -1.1603117e+00  -3.5766169e-02   6.2990229e-01  -2.0703603e-01   1.5712776e+00   2.3748444e-01  -4.4994695e-01   8.0383157e-01  -4.3882854e-01  -3.6962242e-01   9.5228742e-01   1.3967447e-01   5.9018784e-01  -4.8908142e-01   6.3111590e-01   8.2596390e-01  -4.6112944e-01  -5.1625342e-01   9.4693922e-02  -1.0212474e+00   5.5414163e-01  -2.8867389e-01   5.1394253e-01   1.9923930e-01   4.8752688e-01   7.0756685e-01   8.8591461e-01  -9.6059270e-01  -1.4713470e+00  -1.6223962e+00   5.8609782e-01  -3.7341340e-01   5.0363879e-01   1.9935820e+00  -6.6246344e-01  -7.3227913e-01  -4.4287912e-01  -1.6897285e+00  -6.6450245e-01  -1.4646422e+00  -4.1178896e-02  -4.0063198e-01  -3.0973591e-01   2.3556911e-01   6.5789728e-01  -1.2640957e+00   1.4002205e+00  -1.1802481e+00   1.9402699e-01   6.2267153e-01  -7.7475567e-01   1.1180762e+00   4.6413486e-01  -5.1378245e-01   3.2417058e-01   1.6197460e-01  -9.5289066e-02   9.2416339e-01   9.6454542e-01  -4.5905061e-01   4.8703783e-01   1.0775710e+00   1.0867997e+00   1.1777961e+00  -4.4170995e-01  -2.4091507e-01   7.8710465e-01   9.4929038e-01   1.1378283e+00
  -1.4857208e+00  -2.3937434e+00  -3.7083883e-01  -8.8307412e-01  -7.8638641e-02  -1.1117777e+00  -1.0137261e-01   5.6184934e-01  -3.3604963e-01   1.4541237e+00   2.3472195e-01  -3.4613235e-01   7.2611432e-01  -3.8643761e-01  -5.0760562e-01   9.5878296e-01   1.4884322e-01   6.3321774e-01  -4.7993962e-01   7.8556173e-01   7.5148241e-01  -4.5849831e-01  -4.5061655e-01   1.1175826e-01  -9.5625652e-01   5.5755149e-01  -2.4088813e-01   4.8741667e-01   1.9907092e-01   4.2982374e-01   6.9539832e-01   9.2805563e-01  -8.9902003e-01  -1.4841963e+00  -1.4769358e+00   5.2900289e-01  -3.3927734e-01   4.3205641e-01   1.9400494e+00  -6.7981948e-01  -5.7381470e-01  -4.4519578e-01  -1.6132375e+00  -6.8065889e-01  -1.4333398e+00  -1.2650187e-01  -3.5303600e-01  -4.3380935e-01   2.0233588e-01   7.0436828e-01  -1.1585693e+00   1.3726675e+00  -1.1323828e+00   7.8701543e-02   6.6467934e-01  -9.7560210e-01   1.0248495e+00   5.1692532e-01  -3.8286783e-01   3.4414678e-01   2.8100883e-01  -1.3105519e-01   9.6551065e-01   9.2002194e-01  -4.9372585e-01   3.9115040e-01   1.0233662e+00   1.0491819e+00   1.1566904e+00  -3.9950289e-01  -1.9648044e-01   7.5256412e-01   8.8898765e-01   1.0945829e+00
  -1.4868728e+00  -2.2645065e+00  -4.0372042e-01  -7.1830393e-01  -8.7849401e-02  -1.0578089e+00  -1.7618747e-01   4.8704700e-01  -4.6813400e-01   1.3258653e+00   2.4184703e-01  -2.3462136e-01   6.5030889e-01  -3.2286210e-01  -6.4531119e-01   9.6604787e-01   1.5640821e-01   6.6281860e-01  -4.7270463e-01   9.4930391e-01   6.6539519e-01  -4.5347185e-01  -3.7931712e-01   1.2275689e-01  -8.8896198e-01   5.4933910e-01  -1.9367362e-01   4.5093094e-01   1.9116454e-01   3.5738103e-01   6.7400413e-01   9.6904712e-01  -8.2646627e-01  -1.4913259e+00  -1.3222650e+00   4.6010010e-01  -3.0722864e-01   3.4994425e-01   1.8703664e+00  -6.9008310e-01  -4.1327865e-01  -4.4454770e-01  -1.5301968e+00  -6.9744707e-01  -1.3954262e+00  -2.1496899e-01  -3.0521269e-01  -5.6294031e-01   1.6283642e-01   7.6420646e-01  -1.0349161e+00   1.3505767e+00  -1.0778668e+00  -3.5838552e-02   7.1121137e-01  -1.1782357e+00   9.2185436e-01   5.7595192e-01  -2.4725792e-01   3.7044923e-01   4.0671446e-01  -1.4750822e-01   1.0015341e+00   8.8941042e-01  -5.3447588e-01   3.0189185e-01   9.5807408e-01   1.0086666e+00   1.1315080e+00  -3.5456814e-01  -1.5721218e-01   7.0817809e-01   8.1445389e-01   1.0459798e+00
  -1.4810259e+00  -2.1134121e+00  -4.3554360e-01  -5.5684144e-01  -1.0059834e-01  -9.9900431e-01  -2.5758013e-01   4.0678674e-01  -6.0031933e-01   1.1877865e+00   2.5906282e-01  -1.1732203e-01   5.7953089e-01  -2.5021094e-01  -7.7968246e-01   9.7307753e-01   1.6322313e-01   6.7918449e-01  -4.6681378e-01   1.1186628e+00   5.6867283e-01  -4.4499141e-01  -3.0234105e-01   1.2864227e-01  -8.1923825e-01   5.3009450e-01  -1.4685434e-01   4.0576741e-01   1.7576346e-01   2.7197933e-01   6.4329463e-01   1.0090143e+00  -7.4386609e-01  -1.4926063e+00  -1.1607001e+00   3.8219821e-01  -2.7793098e-01   2.5917822e-01   1.7848082e+00  -6.9230712e-01  -2.5351745e-01  -4.3999139e-01  -1.4431181e+00  -7.1363217e-01  -1.3518390e+00  -3.0339191e-01  -2.5865716e-01  -6.9405574e-01   1.1690277e-01   8.3687800e-01  -8.9636743e-01   1.3352342e+00  -1.0193518e+00  -1.4597863e-01   7.6066822e-01  -1.3802790e+00   8.0973512e-01   6.4011878e-01  -1.1071819e-01   4.0247571e-01   5.3431695e-01  -1.4534837e-01   1.0303124e+00   8.7127870e-01  -5.8173782e-01   2.2054237e-01   8.8171297e-01   9.6507305e-01   1.1015085e+00  -3.0730599e-01  -1.2322074e-01   6.5532940e-01   7.2679817e-01   9.9208754e-01
  -1.4690766e+00  -1.9448891e+00  -4.6525797e-01  -4.0121442e-01  -1.1557316e-01  -9.3615729e-01  -3.4248519e-01   3.2287448e-01  -7.2956717e-01   1.0417431e+00   2.8576392e-01   3.5723998e-03   5.1659465e-01  -1.7072243e-01  -9.0769190e-01   9.7895783e-01   1.6981734e-01   6.8285727e-01  -4.6134010e-01   1.2896212e+00   4.6295389e-01  -4.3233824e-01  -2.2012156e-01   1.3036437e-01  -7.4728418e-01   5.0069982e-01  -1.0033080e-01   3.5355758e-01   1.5342107e-01   1.7607002e-01   6.0378617e-01   1.0477910e+00  -6.5275491e-01  -1.4881827e+00  -9.9491430e-01   2.9850840e-01  -2.5185704e-01   1.6227442e-01   1.6845581e+00  -6.8593043e-01  -9.7276275e-02  -4.3071780e-01  -1.3545318e+00  -7.2788221e-01  -1.3034949e+00  -3.8850677e-01  -2.1465010e-01  -8.2377500e-01   6.4897712e-02   9.2080420e-01  -7.4673736e-01   1.3275092e+00  -9.5945186e-01  -2.4830574e-01   8.1142217e-01  -1.5792256e+00   6.8970406e-01   7.0781290e-01   2.2936847e-02   4.3919557e-01   6.5915739e-01  -1.2651390e-01   1.0504797e+00   8.6354536e-01  -6.3551039e-01   1.4794820e-01   7.9486435e-01   9.1828149e-01   1.0660872e+00  -2.5844103e-01  -9.4706808e-02   5.9578132e-01   6.2801510e-01   9.3318766e-01
  -1.4519126e+00  -1.7642925e+00  -4.9197749e-01  -2.5388086e-01  -1.3143531e-01  -8.7025124e-01  -4.2754472e-01   2.3758310e-01  -8.5288698e-01   8.9011699e-01   3.2056755e-01   1.2564391e-01   4.6387416e-01  -8.6681307e-02  -1.0264479e+00   9.8290032e-01   1.7636464e-01   6.7471248e-01  -4.5503554e-01   1.4580181e+00   3.5049376e-01  -4.1517365e-01  -1.3354999e-01   1.2880294e-01  -6.7366326e-01   4.6230021e-01  -5.4112166e-02   2.9622569e-01   1.2499609e-01   7.2686195e-02   5.5661464e-01   1.0849069e+00  -5.5523175e-01  -1.4784786e+00  -8.2789004e-01   2.1248574e-01  -2.2927582e-01   6.2268298e-02   1.5716670e+00  -6.7079592e-01   5.2841842e-02  -4.1611374e-01  -1.2668833e+00  -7.3886413e-01  -1.2512664e+00  -4.6714223e-01  -1.7422372e-01  -9.4855041e-01   7.7120657e-03   1.0134818e+00  -5.9022373e-01   1.3278132e+00  -9.0062374e-01  -3.3977479e-01   8.6186486e-01  -1.7725053e+00   5.6350076e-01   7.7698385e-01   1.5000531e-01   4.7921103e-01   7.7687484e-01  -9.4054163e-02   1.0612738e+00   8.6365717e-01  -6.9537074e-01   8.4548831e-02   6.9866168e-01   8.6828565e-01   1.0248299e+00  -2.0902419e-01  -7.1974367e-02   5.3162318e-01   5.2091729e-01   8.6979699e-01
  -1.4303434e+00  -1.5776800e+00  -5.1501584e-01  -1.1716473e-01  -1.4689282e-01  -8.0244214e-01  -5.0926995e-01   1.5357238e-01  -9.6744400e-01   7.3573500e-01   3.6140704e-01   2.4631673e-01   4.2320293e-01  -3.3671028e-04  -1.1333042e+00   9.8427379e-01   1.8267573e-01   6.5593534e-01  -4.4640061e-01   1.6197508e+00   2.3408082e-01  -3.9355976e-01  -4.3959561e-02   1.2470597e-01  -5.9931576e-01   4.1626572e-01  -8.3363688e-03   2.3591532e-01   9.1632393e-02  -3.4681260e-02   5.0350499e-01   1.1195997e+00  -4.5387936e-01  -1.4641915e+00  -6.6285074e-01   1.2765738e-01  -2.1024931e-01  -3.7441823e-02   1.4489561e+00  -6.4716512e-01   1.9440132e-01  -3.9581925e-01  -1.1824440e+00  -7.4534053e-01  -1.1959683e+00  -5.3638226e-01  -1.3814002e-01  -1.0648221e+00  -5.3270999e-02   1.1116967e+00  -4.3119607e-01   1.3360962e+00  -8.4507156e-01  -4.1785115e-01   9.1046279e-01  -1.9575577e+00   4.3331623e-01   8.4525764e-01   2.6705310e-01   5.2084070e-01   8.8357091e-01  -5.1920000e-02   1.0625406e+00   8.6878174e-01  -7.6052755e-01   3.0430671e-02   5.9474855e-01   8.1524437e-01   9.7755915e-01  -1.6040924e-01  -5.5430207e-02   4.6519571e-01   4.0901246e-01   8.0267930e-01
  -1.4050421e+00  -1.3915407e+00  -5.3392177e-01   6.7997950e-03  -1.6076989e-01  -7.3402708e-01  -5.8421390e-01   7.3779293e-02  -1.0706561e+00   5.8175809e-01   4.0568174e-01   3.6293215e-01   3.9581666e-01   8.6175748e-02  -1.2259678e+00   9.8262865e-01   1.8821674e-01   6.2798507e-01  -4.3377783e-01   1.7709686e+00   1.1692191e-01  -3.6795711e-01   4.6920605e-02   1.1864076e-01  -5.2553879e-01   3.6414365e-01   3.6722847e-02   1.7490213e-01   5.4723092e-02  -1.4223690e-01   4.4669671e-01   1.1508520e+00  -3.5164618e-01  -1.4462758e+00  -5.0316858e-01   4.7447048e-02  -1.9463959e-01  -1.3327775e-01   1.3198682e+00  -6.1572664e-01   3.2514829e-01  -3.6977565e-01  -1.1032402e+00  -7.4626129e-01  -1.1383554e+00  -5.9371512e-01  -1.0688358e-01  -1.1691806e+00  -1.1624437e-01   1.2118040e+00  -2.7398478e-01   1.3518781e+00  -7.9468023e-01  -4.8062282e-01   9.5581681e-01  -2.1319143e+00   3.0168606e-01   9.1007770e-01   3.7105513e-01   5.6222076e-01   9.7595108e-01  -4.6856922e-03   1.0546948e+00   8.7600536e-01  -8.2990294e-01  -1.4599733e-02   4.8521281e-01   7.5952626e-01   9.2436720e-01  -1.1420052e-01  -4.5567967e-02   3.9899910e-01   2.9633103e-01   7.3284388e-01
  -1.3765064e+00  -1.2124874e+00  -5.4850868e-01   1.1611819e-01  -1.7206910e-01  -6.6639963e-01  -6.4914611e-01   1.2827769e-03  -1.1602762e+00   4.3154537e-01   4.5045009e-01   4.7283277e-01   3.8233676e-01   1.7090395e-01  -1.3026027e+00   9.7771099e-01   1.9215463e-01   5.9254882e-01  -4.1546411e-01   1.9082495e+00   2.5019601e-03  -3.3919737e-01   1.3704058e-01   1.1096284e-01  -4.5393354e-01   3.0760342e-01   8.0662515e-02   1.1549613e-01   1.5858944e-02  -2.4605628e-01   3.8882854e-01   1.1774568e+00  -2.5169906e-01  -1.4259121e+00  -3.5225171e-01  -2.4995115e-02  -1.8212646e-01  -2.2167894e-01   1.1882779e+00  -5.7759372e-01   4.4302544e-01  -3.3825872e-01  -1.0309992e+00  -7.4084315e-01  -1.0791256e+00  -6.3716003e-01  -8.0668006e-02  -1.2585277e+00  -1.7907599e-01   1.3100406e+00  -1.2268539e-01   1.3743088e+00  -7.5097516e-01  -5.2687702e-01   9.9671981e-01  -2.2932870e+00   1.7135912e-01   9.6886244e-01   4.5951560e-01   6.0141691e-01   1.0514360e+00   4.2776312e-02   1.0386405e+00   8.8252327e-01  -9.0223304e-01  -5.0931964e-02   3.7250021e-01   7.0174345e-01   8.6563775e-01  -7.2171811e-02  -4.2936910e-02   3.3558705e-01   1.8721424e-01   6.6153034e-01
  -1.3450414e+00  -1.0469295e+00  -5.5887129e-01   2.0918269e-01  -1.8002374e-01  -6.0099318e-01  -7.0122030e-01  -6.0849567e-02  -1.2344606e+00   2.8850041e-01   4.9264590e-01   5.7345829e-01   3.8278804e-01   2.5213841e-01  -1.3619191e+00   9.6946392e-01   1.9342836e-01   5.5148552e-01  -3.8983565e-01   2.0287474e+00  -1.0557651e-01  -3.0842995e-01   2.2413335e-01   1.0180670e-01  -3.8632079e-01   2.4837639e-01   1.2297026e-01   5.9937934e-02  -2.3236950e-02  -3.4227487e-01   3.3278991e-01   1.1981064e+00  -1.5725743e-01  -1.4044612e+00  -2.1341356e-01  -8.6948370e-02  -1.7223486e-01  -2.9930215e-01   1.0582733e+00  -5.3428545e-01   5.4619394e-01  -3.0189147e-01  -9.6711376e-01  -7.2863277e-01  -1.0189292e+00  -6.6536548e-01  -5.9456130e-02  -1.3302263e+00  -2.3943224e-01   1.4028326e+00   1.9011209e-02   1.4022475e+00  -7.1510430e-01  -5.5614068e-01   1.0322088e+00  -2.4396574e+00   4.5148591e-02   1.0191665e+00   5.3056178e-01   6.3654003e-01   1.1082390e+00   8.5642080e-02   1.0156588e+00   8.8581035e-01  -9.7617593e-01  -7.9066535e-02   2.5931177e-01   6.4276931e-01   8.0205260e-01  -3.6158522e-02  -4.8095961e-02   2.7745125e-01   8.6074653e-02   5.9017871e-01
  -1.3107672e+00  -9.0074360e-01  -5.6538462e-01   2.8471900e-01  -1.8413655e-01  -5.3921520e-01  -7.3812496e-01  -1.0972463e-01  -1.2918236e+00   1.5590675e-01   5.2929623e-01   6.6245205e-01   3.9664299e-01   3.2845850e-01  -1.4032456e+00   9.5801622e-01   1.9084270e-01   5.0676174e-01  -3.5547730e-01   2.1303045e+00  -2.0376789e-01  -2.7704378e-01   3.0584193e-01   9.1100032e-02  -3.2462975e-01   1.8819303e-01   1.6305562e-01   1.0294462e-02  -6.0785343e-02  -4.2728024e-01   2.8154881e-01   1.2114992e+00  -7.1420332e-02  -1.3834010e+00  -8.9729887e-02  -1.3625442e-01  -1.6437011e-01  -3.6321034e-01   9.3392212e-01  -4.8768806e-01   6.3307131e-01  -2.6163243e-01  -9.1261756e-01  -7.0954876e-01  -9.5837706e-01  -6.7767381e-01  -4.2990436e-02  -1.3822299e+00  -2.9491841e-01   1.4870684e+00   1.4795531e-01   1.4343508e+00  -6.8783598e-01  -5.6868302e-01   1.0616058e+00  -2.5693679e+00  -7.4224521e-02   1.0588338e+00   5.8300657e-01   6.6585816e-01   1.1454046e+00   1.1947561e-01   9.8727620e-01   8.8376213e-01  -1.0504172e+00  -9.9537720e-02   1.4848960e-01   5.8373631e-01   7.3458404e-01  -7.9294338e-03  -6.1555256e-02   2.2690245e-01  -2.8563335e-03   5.2038372e-01
  -1.2736486e+00  -7.7895922e-01  -5.6868011e-01   3.4183335e-01  -1.8420351e-01  -4.8237538e-01  -7.5820869e-01  -1.4278525e-01  -1.3314782e+00   3.6761668e-02   5.5771994e-01   7.3777479e-01   4.2288363e-01   3.9876306e-01  -1.4265754e+00   9.4365859e-01   1.8317884e-01   4.6038332e-01  -3.1130704e-01   2.2115270e+00  -2.8876460e-01  -2.4656928e-01   3.7986380e-01   7.8600306e-02  -2.7076721e-01   1.2872091e-01   2.0029086e-01  -3.1640101e-02  -9.5033560e-02  -4.9789703e-01   2.3796838e-01   1.2164559e+00   3.0012251e-03  -1.3642494e+00   1.6107995e-02  -1.7142056e-01  -1.5785906e-01  -4.1103915e-01   8.1903899e-01  -4.3999440e-01   7.0238918e-01  -2.1873820e-01  -8.6817318e-01  -6.8390119e-01  -8.9804661e-01  -6.7415011e-01  -3.0831579e-02  -1.4131853e+00  -3.4322649e-01   1.5603117e+00   2.6163727e-01   1.4691574e+00  -6.6956705e-01  -5.6548470e-01   1.0845446e+00  -2.6812039e+00  -1.8428499e-01   1.0861287e+00   6.1637747e-01   6.8789679e-01   1.1628062e+00   1.4053339e-01   9.5512360e-01   8.7479597e-01  -1.1237631e+00  -1.1285353e-01   4.2894539e-02   5.2601009e-01   6.6447085e-01   1.0952261e-02  -8.3708826e-02   1.8595567e-01  -7.5778257e-02   4.5383462e-01
  -1.2335412e+00  -6.8548083e-01  -5.6960034e-01   3.8005873e-01  -1.8032064e-01  -4.3161243e-01  -7.6057243e-01  -1.5796065e-01  -1.3530643e+00  -6.6381907e-02   5.7569104e-01   7.9781943e-01   4.6007329e-01   4.6228468e-01  -1.4325825e+00   9.2681098e-01   1.6931435e-01   4.1432601e-01  -2.5668660e-01   2.2718225e+00  -3.5767576e-01  -2.1856585e-01   4.4410288e-01   6.3950429e-02  -2.2647746e-01   7.1507240e-02   2.3405850e-01  -6.4431643e-02  -1.2433937e-01  -5.5155283e-01   2.0462540e-01   1.2120352e+00   6.3636730e-02  -1.3484757e+00   1.0193464e-01  -1.9168684e-01  -1.5199357e-01  -4.4113055e-01   7.1696883e-01  -3.9362097e-01   7.5327051e-01  -1.7470157e-01  -8.3406735e-01  -6.5238810e-01  -8.3848077e-01  -6.5557456e-01  -2.2400146e-02  -1.4225008e+00  -3.8227868e-01   1.6209441e+00   3.5824931e-01   1.5051636e+00  -6.6033697e-01  -5.4817671e-01   1.1009826e+00  -2.7744641e+00  -2.8294218e-01   1.0998385e+00   6.3091040e-01   7.0152211e-01   1.1611030e+00   1.4600742e-01   9.2080223e-01   8.5790670e-01  -1.1952123e+00  -1.1945915e-01  -5.4719453e-02   4.7113979e-01   5.9317833e-01   1.9266511e-02  -1.1476308e-01   1.5622681e-01  -1.2955216e-01   3.9224052e-01
  -1.1902475e+00  -6.2286395e-01  -5.6913412e-01   3.9939746e-01  -1.7287329e-01  -3.8782495e-01  -7.4512166e-01  -1.5379459e-01  -1.3567623e+00  -1.5155569e-01   5.8155763e-01   8.4151667e-01   5.0643206e-01   5.1858711e-01  -1.4226091e+00   9.0798503e-01   1.4834297e-01   3.7046903e-01  -1.9150761e-01   2.3114024e+00  -4.0819311e-01  -1.9450450e-01   4.9681878e-01   4.6747662e-02  -1.9320379e-01   1.7929405e-02   2.6380199e-01  -8.7075680e-02  -1.4725086e-01  -5.8641523e-01   1.8364394e-01   1.1976364e+00   1.0868490e-01  -1.3374077e+00   1.6623598e-01  -1.9705321e-01  -1.4607352e-01  -4.5262596e-01   6.3040048e-01  -3.5110545e-01   7.8532034e-01  -1.3117039e-01  -8.1021309e-01  -6.1607009e-01  -7.8018141e-01  -6.2339979e-01  -1.7018854e-02  -1.4103781e+00  -4.1035575e-01   1.6682272e+00   4.3671292e-01   1.5408811e+00  -6.5984482e-01  -5.1895475e-01   1.1111937e+00  -2.8490162e+00  -3.6860401e-01   1.0993374e+00   6.2751013e-01   7.0600086e-01   1.1416573e+00   1.3418919e-01   8.8576508e-01   8.3267277e-01  -1.2640048e+00  -1.1972737e-01  -1.4182937e-01   4.2078319e-01   5.2234250e-01   1.6259075e-02  -1.5466690e-01   1.3884802e-01  -1.6189680e-01   3.3724526e-01
  -1.1435733e+00  -5.9216605e-01  -5.6833921e-01   4.0035524e-01  -1.6250857e-01  -3.5161237e-01  -7.1257589e-01  -1.2954221e-01  -1.3432914e+00  -2.1748806e-01   5.7431300e-01   8.6842157e-01   5.5991222e-01   5.6754591e-01  -1.3986193e+00   8.8774588e-01   1.1968439e-01   3.3053537e-01  -1.1624605e-01   2.3312522e+00  -4.3873409e-01  -1.7565475e-01   5.3676112e-01   2.6618781e-02  -1.7196372e-01  -3.0843867e-02   2.8907545e-01  -9.9044068e-02  -1.6257675e-01  -6.0148982e-01   1.7655619e-01   1.1730808e+00   1.3701280e-01  -1.3321416e+00   2.0824893e-01  -1.8826459e-01  -1.3944615e-01  -4.4551338e-01   5.6122400e-01  -3.1498728e-01   7.9871990e-01  -8.9854343e-02  -7.9615925e-01  -5.7632552e-01  -7.2359649e-01  -5.7967482e-01  -1.3951464e-02  -1.3778020e+00  -4.2620001e-01   1.7022947e+00   4.9667664e-01   1.5748781e+00  -6.6747044e-01  -4.8047398e-01   1.1157465e+00  -2.9053267e+00  -4.4025538e-01   1.0846111e+00   6.0768004e-01   7.0103421e-01   1.1064196e+00   1.0454275e-01   8.5122242e-01   7.9921534e-01  -1.3296431e+00  -1.1397604e-01  -2.1625970e-01   3.7661283e-01   4.5370026e-01   1.7365088e-03  -2.0304985e-01   1.3440794e-01  -1.7153666e-01   2.9033573e-01
  -1.0933770e+00  -5.9288815e-01  -5.6826010e-01   3.8396135e-01  -1.5009198e-01  -3.2323176e-01  -6.6443291e-01  -8.5229542e-02  -1.3138932e+00  -2.6367956e-01   5.5362240e-01   8.7877020e-01   6.1827311e-01   6.0931417e-01  -1.3631244e+00   8.6667809e-01   8.3174172e-02   2.9604170e-01  -3.1978723e-02   2.3330686e+00  -4.4855186e-01  -1.6298577e-01   5.6327805e-01   3.2936965e-03  -1.6324909e-01  -7.3878166e-02   3.0958793e-01  -1.0030487e-01  -1.6944283e-01  -5.9667286e-01   1.8420029e-01   1.1386639e+00   1.4822172e-01  -1.3334632e+00   2.2802547e-01  -1.6675410e-01  -1.3153991e-01  -4.2062676e-01   5.1043943e-01  -2.8767768e-01   7.9430887e-01  -5.2428928e-02  -7.9110751e-01  -5.3478852e-01  -6.6910347e-01  -5.2694061e-01  -1.2436953e-02  -1.3264933e+00  -4.2908612e-01   1.7240746e+00   5.3848758e-01   1.6058024e+00  -6.8230036e-01  -4.3572929e-01   1.1154655e+00  -2.9444654e+00  -4.9749544e-01   1.0562427e+00   5.7342592e-01   6.8676290e-01   1.0577898e+00   5.7685349e-02   8.1807569e-01   7.5811502e-01  -1.3918879e+00  -1.0250923e-01  -2.7628490e-01   3.4020686e-01   3.8900811e-01  -2.3877021e-02  -2.5917524e-01   1.4292133e-01  -1.5829200e-01   2.5274992e-01
  -1.0396068e+00  -6.2301986e-01  -5.6985061e-01   3.5176955e-01  -1.3665028e-01  -3.0257516e-01  -6.0288845e-01  -2.1670511e-02  -1.2702946e+00  -2.9043366e-01   5.1981212e-01   8.7349720e-01   6.7915572e-01   6.4427586e-01  -1.3190792e+00   8.4536059e-01   3.9125571e-02   2.6825936e-01   5.9642324e-02   2.3191675e+00  -4.3780281e-01  -1.5708964e-01   5.7638861e-01  -2.3329800e-02  -1.6696021e-01  -1.1048489e-01   3.2523782e-01  -9.1313323e-02  -1.6733100e-01  -5.7275306e-01   2.0666228e-01   1.0951735e+00   1.4267791e-01  -1.3417865e+00   2.2645457e-01  -1.3454701e-01  -1.2189074e-01  -3.7959765e-01   4.7812365e-01  -2.7132611e-01   7.7363951e-01  -2.0445159e-02  -7.9394029e-01  -4.9327384e-01  -6.1699163e-01  -4.6810069e-01  -1.1717191e-02  -1.2588214e+00  -4.1885285e-01   1.7351606e+00   5.6314011e-01   1.6323925e+00  -7.0316272e-01  -3.8792508e-01   1.1113821e+00  -2.9680766e+00  -5.4052858e-01   1.0153619e+00   5.2713985e-01   6.6374357e-01   9.9846430e-01  -4.7189505e-03   7.8688229e-01   7.1029551e-01  -1.4507312e+00  -8.5674694e-02  -3.2070981e-01   3.1293435e-01   3.2995508e-01  -5.9528252e-02  -3.2191353e-01   1.6383071e-01  -1.2310335e-01   2.2539170e-01
  -9.8232284e-01  -6.7919215e-01  -5.7390782e-01   3.0583415e-01  -1.2330452e-01  -2.8917202e-01  -5.3071681e-01   5.9559614e-02  -1.2146536e+00  -2.9883945e-01   4.7382769e-01   8.5421190e-01   7.4015835e-01   6.7299000e-01  -1.2697542e+00   8.2435301e-01  -1.1643588e-02   2.4818757e-01   1.5645659e-01   2.2923599e+00  -4.0756547e-01  -1.5813368e-01   5.7681158e-01  -5.3136721e-02  -1.8238088e-01  -1.4021906e-01   3.3613390e-01  -7.2974353e-02  -1.5609860e-01  -5.3136214e-01   2.4326578e-01   1.0438738e+00   1.2150639e-01  -1.3571180e+00   2.0523679e-01  -9.4131186e-02  -1.1016005e-01  -3.2476276e-01   4.6345520e-01  -2.6769230e-01   7.3898783e-01   4.7470042e-03  -8.0326065e-01  -4.5369157e-01  -5.6744739e-01  -4.0627369e-01  -1.1058002e-02  -1.1776842e+00  -3.9589545e-01   1.7376457e+00   5.7220152e-01   1.6534800e+00  -7.2867307e-01  -3.4033832e-01   1.1046786e+00  -2.9783174e+00  -5.7011065e-01   9.6356425e-01   4.7147063e-01   6.3289729e-01   9.3128321e-01  -8.0139130e-02   7.5785086e-01   6.5688506e-01  -1.5063492e+00  -6.3928812e-02  -3.4892097e-01   2.9584402e-01   2.7807501e-01  -1.0357135e-01  -3.8974187e-01   1.9603950e-01  -6.7989207e-02   2.0875992e-01
  -9.2170696e-01  -7.5692915e-01  -5.8102452e-01   2.4865915e-01  -1.1119582e-01  -2.8221686e-01  -4.5111816e-01   1.5619351e-01  -1.1494857e+00  -2.9070427e-01   4.1716827e-01   8.2312979e-01   7.9891480e-01   6.9613148e-01  -1.2185901e+00   8.0419720e-01  -6.7821641e-02   2.3653836e-01   2.5590051e-01   2.2558024e+00  -3.5980650e-01  -1.6584473e-01   5.6594671e-01  -8.5765306e-02  -2.0819688e-01  -1.6286443e-01   3.4259985e-01  -4.6578635e-02  -1.3597758e-01  -4.7487657e-01   2.9261027e-01   9.8645426e-01   8.6547036e-02  -1.3790485e+00   1.6681127e-01  -4.8301160e-02  -9.6143533e-02  -2.5903271e-01   4.6479539e-01  -2.7803289e-01   6.9331075e-01   2.2056173e-02  -8.1744634e-01  -4.1795521e-01  -5.2054416e-01  -3.4463410e-01  -9.7628725e-03  -1.0863634e+00  -3.6111878e-01   1.7339338e+00   5.6771446e-01   1.6679906e+00  -7.5729434e-01  -2.9617857e-01   1.0966335e+00  -2.9777651e+00  -5.8745419e-01   9.0280725e-01   4.0918906e-01   5.9543492e-01   8.5908664e-01  -1.6541301e-01   7.3086489e-01   5.9907032e-01  -1.5590459e+00  -3.7897993e-02  -3.6090236e-01   2.8956659e-01   2.3466520e-01  -1.5385028e-01  -4.6077161e-01   2.3797524e-01   4.0618511e-03   2.0289892e-01
  -8.5806605e-01  -8.5098472e-01  -5.9156248e-01   1.8311857e-01  -1.0140992e-01  -2.8062245e-01  -3.6754337e-01   2.6537988e-01  -1.0775716e+00  -2.6844030e-01   3.5179994e-01   7.8296575e-01   8.5317317e-01   7.1443412e-01  -1.1690413e+00   7.8543148e-01  -1.2765214e-01   2.3373166e-01   3.5514370e-01   2.2128223e+00  -2.9729414e-01  -1.7952636e-01   5.4580781e-01  -1.2059995e-01  -2.4255764e-01  -1.7840883e-01   3.4516177e-01  -1.3717422e-02  -1.0755378e-01  -4.0627685e-01   3.5265425e-01   9.2495027e-01   4.0272137e-02  -1.4067726e+00   1.1423734e-01   1.3033456e-05  -7.9771602e-02  -1.8573072e-01   4.7981760e-01  -3.0301389e-01   6.4014468e-01   3.0685520e-02  -8.3471718e-01  -3.8788870e-01  -4.7623881e-01  -2.8625107e-01  -7.1805356e-03  -9.8836031e-01  -3.1585577e-01   1.7265448e+00   5.5207578e-01   1.6749471e+00  -7.8740999e-01  -2.5845065e-01   1.0885728e+00  -2.9692938e+00  -5.9410122e-01   8.3529064e-01   3.4305480e-01   5.5276385e-01   7.8459260e-01  -2.5701752e-01   7.0553115e-01   5.3795526e-01  -1.6091890e+00  -8.4275840e-03  -3.5721418e-01   2.9423952e-01   2.0071709e-01  -2.0782080e-01  -5.3280535e-01   2.8767738e-01   8.9256918e-02   2.0737542e-01
  -7.9183275e-01  -9.5573205e-01  -6.0564584e-01   1.1235163e-01  -9.4904232e-02  -2.8309343e-01  -2.8350732e-01   3.8382392e-01  -1.0018524e+00  -2.3491142e-01   2.8005111e-01   7.3679488e-01   9.0087401e-01   7.2864192e-01  -1.1244179e+00   7.6861721e-01  -1.8901712e-01   2.3990005e-01   4.5124727e-01   2.1667282e+00  -2.2346315e-01  -1.9810582e-01   5.1891237e-01  -1.5678642e-01  -2.8317586e-01  -1.8701214e-01   3.4451928e-01   2.3818088e-02  -7.1727934e-02  -3.2897413e-01   4.2083799e-01   8.6164104e-01  -1.4333385e-02  -1.4391344e+00   5.1038456e-02   4.7921476e-02  -6.1101171e-02  -1.0841025e-01   5.0567573e-01  -3.4265537e-01   5.8344870e-01   3.0147967e-02  -8.5321421e-01  -3.6513580e-01  -4.3437470e-01  -2.3393387e-01  -2.7068282e-03  -8.8722939e-01  -2.6175804e-01   1.7179311e+00   5.2789461e-01   1.6734795e+00  -8.1740732e-01  -2.2982377e-01   1.0818340e+00  -2.9559332e+00  -5.9177525e-01   7.6332914e-01   2.7569335e-01   5.0638472e-01   7.1030181e-01  -3.5135180e-01   6.8124693e-01   4.7443872e-01  -1.6571501e+00   2.3390469e-02  -3.3893455e-01   3.0946194e-01   1.7686483e-01  -2.6270170e-01  -6.0342009e-01   3.4290432e-01   1.8321236e-01   2.2128565e-01
  -7.2356951e-01  -1.0655732e+00  -6.2317210e-01   3.9636902e-02  -9.2443057e-02  -2.8821510e-01  -2.0240390e-01   5.0795108e-01  -9.2531454e-01  -1.9325181e-01   2.0449013e-01   6.8789202e-01   9.4022328e-01   7.3947347e-01  -1.0877350e+00   7.5437093e-01  -2.4954879e-01   2.5490046e-01   5.4133141e-01   2.1206160e+00  -1.4223910e-01  -2.2020611e-01   4.8813516e-01  -1.9326791e-01  -3.2745766e-01  -1.8897169e-01   3.4150267e-01   6.4144737e-02  -2.9662066e-02  -2.4661663e-01   4.9423629e-01   7.9893160e-01  -7.3925786e-02  -1.4746940e+00  -1.8981934e-02   9.2741362e-02  -4.0300780e-02  -3.0663439e-02   5.3919864e-01  -3.9631581e-01   5.2740407e-01   2.0264215e-02  -8.7108594e-01  -3.5107761e-01  -3.9469087e-01  -1.9009494e-01   4.2175716e-03  -7.8641450e-01  -2.0066833e-01   1.7103160e+00   4.9783534e-01   1.6628429e+00  -8.4576654e-01  -2.1251523e-01   1.0777438e+00  -2.9407143e+00  -5.8222663e-01   6.8922609e-01   2.0948911e-01   4.5778579e-01   6.3843304e-01  -4.4501066e-01   6.5727872e-01   4.0912390e-01  -1.7032541e+00   5.6215233e-02  -3.0757063e-01   3.3428371e-01   1.6335494e-01  -3.1564217e-01  -6.7007309e-01   4.0125156e-01   2.8120062e-01   2.4329272e-01
  -6.5397531e-01  -1.1753289e+00  -6.4383573e-01  -3.1746791e-02  -9.4545321e-02  -2.9455016e-01  -1.2733544e-01   6.3408398e-01  -8.5087330e-01  -1.4666954e-01   1.2778788e-01   6.3956075e-01   9.6975630e-01   7.4760359e-01  -1.0615813e+00   7.4339526e-01  -3.0676032e-01   2.7833199e-01   6.2273967e-01   2.0771830e+00  -5.7832868e-02  -2.4423597e-01   4.5653712e-01  -2.2883821e-01  -3.7265295e-01  -1.8468762e-01   3.3701923e-01   1.0539498e-01   1.7285376e-02  -1.6288879e-01   5.6973045e-01   7.3922771e-01  -1.3498307e-01  -1.5118067e+00  -9.1939555e-02   1.3214382e-01  -1.7630548e-02   4.4068418e-02   5.7709777e-01  -4.6271790e-01   4.7618609e-01   1.1476268e-03  -8.8657565e-01  -3.4676278e-01  -3.5683632e-01  -1.5663893e-01   1.4110862e-02  -6.8910385e-01  -1.3448710e-01   1.7055644e+00   4.6445608e-01   1.6424433e+00  -8.7114698e-01  -2.0819408e-01   1.0776071e+00  -2.9265179e+00  -5.6708652e-01   6.1515587e-01   1.4650076e-01   4.0834534e-01   5.7088714e-01  -5.3502864e-01   6.3284450e-01   3.4226685e-01  -1.7477420e+00   8.8482260e-02  -2.6494694e-01   3.6723202e-01   1.6003954e-01  -3.6389143e-01  -7.3022283e-01   4.6027323e-01   3.7841430e-01   2.7169310e-01
  -5.8389445e-01  -1.2805725e+00  -6.6716029e-01  -9.8664598e-02  -1.0144888e-01  -3.0073528e-01  -6.0966776e-02   7.5862025e-01  -7.8125872e-01  -9.8249661e-02   5.2568717e-02   5.9496419e-01   9.8838882e-01   7.5365959e-01  -1.0480109e+00   7.3649953e-01  -3.5818674e-01   3.0955790e-01   6.9318806e-01   2.0385684e+00   2.5481655e-02  -2.6849057e-01   4.2718200e-01  -2.6220758e-01  -4.1601501e-01  -1.7463179e-01   3.3199356e-01   1.4581607e-01   6.7630632e-02  -8.1318082e-02   6.4418720e-01   6.8481110e-01  -1.9400151e-01  -1.5487112e+00  -1.6407012e-01   1.6427045e-01   6.5801870e-03   1.1267090e-01   6.1617182e-01  -5.4001458e-01   4.3373130e-01  -2.6818054e-02  -8.9810570e-01  -3.5285439e-01  -3.2038857e-01  -1.3488580e-01   2.7452393e-02  -5.9810866e-01  -6.5044539e-02   1.7050912e+00   4.3005507e-01   1.6118701e+00  -8.9246424e-01  -2.1791197e-01   1.0827018e+00  -2.9159311e+00  -5.4774214e-01   5.4306213e-01   8.8401599e-02   3.5924987e-01   5.0923406e-01  -6.1907591e-01   6.0719226e-01   2.7377258e-01  -1.7907511e+00   1.1845563e-01  -2.1308090e-01   4.0637444e-01   1.6639377e-01  -4.0495689e-01  -7.8145732e-01   5.1759939e-01   4.7023015e-01   3.0450801e-01
  -5.1432096e-01  -1.3778790e+00  -6.9253360e-01  -1.5826677e-01  -1.1309430e-01  -3.0557059e-01  -5.4128608e-03   8.7819971e-01  -7.1891092e-01  -5.0771340e-02  -1.8742546e-02   5.5696769e-01   9.9545254e-01   7.5822993e-01  -1.0484672e+00   7.3460187e-01  -4.0152584e-01   3.4773101e-01   7.5088681e-01   2.0062288e+00   1.0359301e-01  -2.9125564e-01   4.0295424e-01  -2.9207657e-01  -4.5495810e-01  -1.5932308e-01   3.2730557e-01   1.8385425e-01   1.1983679e-01  -5.1005921e-03   7.1463193e-01   6.3772143e-01  -2.4769469e-01  -1.5836178e+00  -2.3191826e-01   1.8781212e-01   3.1954930e-02   1.7250888e-01   6.5349723e-01  -6.2588994e-01   4.0352048e-01  -6.3004836e-02  -9.0435235e-01  -3.6959718e-01  -2.8487645e-01  -1.2553202e-01   4.4679717e-02  -5.1577304e-01   6.0093561e-03   1.7098070e+00   3.9653893e-01   1.5709289e+00  -9.0895020e-01  -2.4206637e-01   1.0942699e+00  -2.9111263e+00  -5.2524482e-01   4.7457756e-01   3.6446259e-02   3.1143440e-01   4.5471482e-01  -6.9559084e-01   5.7966883e-01   2.0323934e-01  -1.8323091e+00   1.4430459e-01  -1.5405713e-01   4.4941632e-01   1.8155594e-01  -4.3673991e-01  -8.2162176e-01   5.7104112e-01   5.5245639e-01   3.3959414e-01
  -4.4639269e-01  -1.4649711e+00  -7.1924446e-01  -2.0811856e-01  -1.2912910e-01  -3.0809531e-01   3.7835683e-02   9.8984971e-01  -6.6588906e-01  -6.5520453e-03  -8.4067766e-02   5.2800318e-01   9.9071302e-01   7.6187834e-01  -1.0637380e+00   7.3870637e-01  -4.3476931e-01   3.9182165e-01   7.9462793e-01   1.9808668e+00   1.7276746e-01  -3.1090776e-01   3.8639035e-01  -3.1721205e-01  -4.8720247e-01  -1.3930956e-01   3.2373133e-01   2.1821919e-01   1.7238250e-01   6.3043992e-02   7.7840474e-01   5.9965303e-01  -2.9317922e-01  -1.6147929e+00  -2.9250238e-01   2.0204681e-01   5.8088969e-02   2.2154709e-01   6.8659052e-01  -7.1768758e-01   3.8839808e-01  -1.0656688e-01  -9.0430674e-01  -3.9680651e-01  -2.4980704e-01  -1.2865094e-01   6.6178169e-02  -4.4391504e-01   7.7287938e-02   1.7201008e+00   3.6532506e-01   1.5196751e+00  -9.2019186e-01  -2.8039882e-01   1.1134967e+00  -2.9137655e+00  -5.0025806e-01   4.1096922e-01  -8.5378634e-03   2.6554915e-01   4.0824982e-01  -7.6383946e-01   5.4977455e-01   1.3004901e-01  -1.8723395e+00   1.6419973e-01  -8.9909290e-02   4.9382725e-01   2.0438766e-01  -4.5763979e-01  -8.4893677e-01   6.1867901e-01   6.2154826e-01   3.7476700e-01
  -3.8137065e-01  -1.5407578e+00  -7.4651812e-01  -2.4631147e-01  -1.4893220e-01  -3.0764414e-01   6.7947049e-02   1.0910997e+00  -6.2379621e-01   3.2670397e-02  -1.4180370e-01   5.0996120e-01   9.7436900e-01   7.6515640e-01  -1.0939449e+00   7.4985208e-01  -4.5631652e-01   4.4064842e-01   8.2383348e-01   1.9624140e+00   2.2984146e-01  -3.2600533e-01   3.7953491e-01  -3.3652090e-01  -5.1089804e-01  -1.1515813e-01   3.2189070e-01   2.4792589e-01   2.2382335e-01   1.2098131e-01   8.3328988e-01   5.7187153e-01  -3.2813285e-01  -1.6406367e+00  -3.4344532e-01   2.0683639e-01   8.4564004e-02   2.5843294e-01   7.1353413e-01  -8.1255607e-01   3.9044024e-01  -1.5646718e-01  -8.9731930e-01  -4.3387972e-01  -2.1469651e-01  -1.4373015e-01   9.2260677e-02  -3.8379927e-01   1.4771731e-01   1.7358553e+00   3.3728589e-01   1.4584384e+00  -9.2614542e-01  -3.3202933e-01   1.1414712e+00  -2.9249374e+00  -4.7304915e-01   3.5311146e-01  -4.6137404e-02   2.2195293e-01   3.7044536e-01  -8.2389633e-01   5.1720174e-01   5.3495426e-02  -1.9106755e+00   1.7642410e-01  -2.2520762e-02   5.3698839e-01   2.3354836e-01  -4.6662156e-01  -8.6209939e-01   6.5893079e-01   6.7477937e-01   4.0792789e-01
  -3.2059837e-01  -1.6052729e+00  -7.7355129e-01  -2.7154986e-01  -1.7165642e-01  -3.0388082e-01   8.4744631e-02   1.1800600e+00  -5.9372235e-01   6.5809487e-02  -1.9091729e-01   5.0411486e-01   9.4703274e-01   7.6860845e-01  -1.1385629e+00   7.6903521e-01  -4.6506358e-01   4.9291223e-01   8.3856379e-01   1.9500765e+00   2.7238014e-01  -3.3536515e-01   3.8382989e-01  -3.4911618e-01  -5.2471865e-01  -8.7449731e-02   3.2220661e-01   2.7231392e-01   2.7284333e-01   1.6723135e-01   8.7761115e-01   5.5515688e-01  -3.5091198e-01  -1.6597508e+00  -3.8306383e-01   2.0258648e-01   1.1095783e-01   2.8253781e-01   7.3305785e-01  -9.0760077e-01   4.1087984e-01  -2.1150536e-01  -8.8312555e-01  -4.7982884e-01  -1.7910398e-01  -1.6974021e-01   1.2313950e-01  -3.3613611e-01   2.1655017e-01   1.7564920e+00   3.1273871e-01   1.3878374e+00  -9.2712606e-01  -3.9552415e-01   1.1791240e+00  -2.9451259e+00  -4.4352234e-01   3.0148562e-01  -7.6322736e-02   1.8073135e-01   3.4159558e-01  -8.7655014e-01   4.8185533e-01  -2.7064206e-02  -1.9470787e+00   1.7949080e-01   4.6448527e-02   5.7635158e-01   2.6757773e-01  -4.6324540e-01  -8.6035991e-01   6.9059693e-01   7.1035987e-01   4.3718618e-01
  -2.6544226e-01  -1.6595302e+00  -7.9954663e-01  -2.8320718e-01  -1.9628533e-01  -2.9680583e-01   8.8668995e-02   1.2554618e+00  -5.7620755e-01   9.2450791e-02  -2.3099596e-01   5.1107761e-01   9.0969255e-01   7.7276608e-01  -1.1964683e+00   7.9711159e-01  -4.6046278e-01   5.4723432e-01   8.3948787e-01   1.9424351e+00   2.9879236e-01  -3.3812085e-01   4.0004393e-01  -3.5437170e-01  -5.2792171e-01  -5.6778855e-02   3.2487901e-01   2.9104551e-01   3.1829515e-01   2.0099691e-01   9.1029044e-01   5.4977610e-01  -3.6062018e-01  -1.6709965e+00  -4.1041223e-01   1.9017562e-01   1.3685022e-01   2.9395574e-01   7.4457338e-01  -1.0000311e+00   4.5008572e-01  -2.7034900e-01  -8.6185191e-01  -5.3333209e-01  -1.4266661e-01  -2.0522747e-01   1.5889200e-01  -3.0110404e-01   2.8334644e-01   1.7810441e+00   2.9147949e-01   1.3087810e+00  -9.2377529e-01  -4.6899322e-01   1.2271479e+00  -2.9742137e+00  -4.1128997e-01   2.5620481e-01  -9.9405236e-02   1.4173582e-01   3.2167974e-01  -9.2314539e-01   4.4385597e-01  -1.1205212e-01  -1.9812608e+00   1.7225876e-01   1.1560341e-01   6.0959735e-01   3.0497810e-01  -4.4765881e-01  -8.4356836e-01   7.1288499e-01   7.2749575e-01   4.6096721e-01
  -2.1721493e-01  -1.7053187e+00  -8.2374616e-01  -2.8134768e-01  -2.2170016e-01  -2.8673829e-01   8.0711021e-02   1.3166595e+00  -5.7122739e-01   1.1282055e-01  -2.6224376e-01   5.3079484e-01   8.6365901e-01   7.7813004e-01  -1.2660120e+00   8.3468918e-01  -4.4254877e-01   6.0219924e-01   8.2782046e-01   1.9375963e+00   3.0839510e-01  -3.3376069e-01   4.2824535e-01  -3.5196109e-01  -5.2036978e-01  -2.3753689e-02   3.2987715e-01   3.0408583e-01   3.5922973e-01   2.2215331e-01   9.3086700e-01   5.5548887e-01  -3.5712375e-01  -1.6735415e+00  -4.2527939e-01   1.7086190e-01   1.6182707e-01   2.9346053e-01   7.4816041e-01  -1.0872943e+00   5.0759046e-01  -3.3157124e-01  -8.3400072e-01  -5.9280129e-01  -1.0513301e-01  -2.4842234e-01   1.9942550e-01  -2.7838962e-01   3.4792523e-01   1.8082553e+00   2.7285544e-01   1.2224542e+00  -9.1700818e-01  -5.5020847e-01   1.2859073e+00  -3.0115189e+00  -3.7577255e-01   2.1705918e-01  -1.1598611e-01   1.0463850e-01   3.1035922e-01  -9.6537872e-01   4.0352635e-01  -2.0152916e-01  -2.0129092e+00   1.5403555e-01   1.8382130e-01   6.3478069e-01   3.4428920e-01  -4.2055549e-01  -8.1218727e-01   7.2541354e-01   7.2638772e-01   4.7809704e-01
  -1.7708807e-01  -1.7449622e+00  -8.4546508e-01  -2.6671015e-01  -2.4675173e-01  -2.7427267e-01   6.2322063e-02   1.3636017e+00  -5.7820316e-01   1.2770544e-01  -2.8542169e-01   5.6256841e-01   8.1049858e-01   7.8514455e-01  -1.3451123e+00   8.8202463e-01  -4.1193064e-01   6.5640269e-01   8.0523370e-01   1.9333802e+00   3.0142255e-01  -3.2214369e-01   4.6781944e-01  -3.4187924e-01  -5.0251289e-01   1.1004788e-02   3.3695124e-01   3.1166927e-01   3.9491595e-01   2.3120266e-01   9.3948071e-01   5.7158504e-01  -3.4101571e-01  -1.6668957e+00  -4.2814137e-01   1.4617561e-01   1.8548553e-01   2.8242443e-01   7.4450742e-01  -1.1671854e+00   5.8215521e-01  -3.9369632e-01  -8.0041643e-01  -6.5646102e-01  -6.6391515e-02  -2.9735483e-01   2.4444722e-01  -2.6724114e-01   4.1029762e-01   1.8367011e+00   2.5586806e-01   1.1302904e+00  -9.0794666e-01  -6.3673629e-01   1.3553510e+00  -3.0558612e+00  -3.3631809e-01   1.8357710e-01  -1.2690012e-01   6.8996949e-02   3.0698188e-01  -1.0050751e+00   3.6136259e-01  -2.9509051e-01  -2.0417137e+00   1.2465618e-01   2.5022910e-01   6.5045117e-01   3.8414977e-01  -3.8310678e-01  -7.6726867e-01   7.2820012e-01   7.0817111e-01   4.8785744e-01
  -1.4600312e-01  -1.7810680e+00  -8.6412325e-01  -2.4065280e-01  -2.7033201e-01  -2.6021442e-01   3.5307799e-02   1.3967736e+00  -5.9603867e-01   1.3833064e-01  -3.0173775e-01   6.0511247e-01   7.5195852e-01   7.9416618e-01  -1.4313658e+00   9.3893841e-01  -3.6975041e-01   7.0850370e-01   7.7374843e-01   1.9275278e+00   2.7897859e-01  -3.0349385e-01   5.1752892e-01  -3.2444435e-01  -4.7533345e-01   4.6867077e-02   3.4566325e-01   3.1425616e-01   4.2485151e-01   2.2919809e-01   9.3682269e-01   5.9695056e-01  -3.1353399e-01  -1.6509352e+00  -4.2007443e-01   1.1780592e-01   2.0744223e-01   2.6270357e-01   7.3481289e-01  -1.2379331e+00   6.7186132e-01  -4.5525372e-01  -7.6223281e-01  -7.2243520e-01  -2.6489343e-02  -3.4996941e-01   2.9344604e-01  -2.6653352e-01   4.7058955e-01   1.8649233e+00   2.3929742e-01   1.0339299e+00  -8.9784184e-01  -7.2607353e-01   1.4349419e+00  -3.1056584e+00  -2.9232737e-01   1.5509607e-01  -1.3315569e-01   3.4322415e-02   3.1060067e-01  -1.0439705e+00   3.1799412e-01  -3.9181551e-01  -2.0673991e+00   8.4527169e-02   3.1415755e-01   6.5573755e-01   4.2334238e-01  -3.3687266e-01  -7.1039626e-01   7.2163418e-01   6.7480228e-01   4.9000672e-01
  -1.2458973e-01  -1.8162820e+00  -8.7927513e-01  -2.0505996e-01  -2.9144134e-01  -2.4549942e-01   1.7113848e-03   1.4171210e+00  -6.2318592e-01   1.4620773e-01  -3.1269942e-01   6.5663852e-01   6.8988819e-01   8.0543442e-01  -1.5221692e+00   1.0047615e+00  -3.1761174e-01   7.5727840e-01   7.3561461e-01   1.9179135e+00   2.4293510e-01  -2.7837463e-01   5.7561208e-01  -3.0028092e-01  -4.4025864e-01   8.3203332e-02   3.5543449e-01   3.1248332e-01   4.4876723e-01   2.1764289e-01   9.2405827e-01   6.3015486e-01  -2.7644272e-01  -1.6259112e+00  -4.0263660e-01   8.7488638e-02   2.2734634e-01   2.3649670e-01   7.2065486e-01  -1.2982549e+00   7.7421851e-01  -5.1483874e-01  -7.2080420e-01  -7.8883641e-01   1.4359819e-02  -4.0423309e-01   3.4569086e-01  -2.7484234e-01   5.2896459e-01   1.8915700e+00   2.2183795e-01   9.3516893e-01  -8.8799052e-01  -8.1577836e-01   1.5236202e+00  -3.1590402e+00  -2.4337296e-01   1.3083735e-01  -1.3587244e-01   1.4563041e-04   3.2001330e-01  -1.0835254e+00   2.7413602e-01  -4.9028139e-01  -2.0897524e+00   3.4627693e-02   3.7508444e-01   6.5039022e-01   4.6082122e-01  -2.8369986e-01  -6.4359634e-01   7.0643885e-01   6.2889953e-01   4.8476527e-01
  -1.1310117e-01  -1.8530665e+00  -8.9063455e-01  -1.6221498e-01  -3.0924650e-01  -2.3110496e-01  -3.6307921e-02   1.4259609e+00  -6.5773876e-01   1.5296636e-01  -3.1994738e-01   7.1496711e-01   6.2616084e-01   8.1904874e-01  -1.6148472e+00   1.0783250e+00  -2.5748350e-01   8.0167268e-01   6.9318668e-01   1.9027385e+00   1.9578273e-01  -2.4764560e-01   6.3991193e-01  -2.7028476e-01  -3.9904680e-01   1.1939572e-01   3.6560555e-01   3.0711217e-01   4.6662448e-01   1.9837178e-01   9.0272902e-01   6.6955189e-01  -2.3188769e-01  -1.5924442e+00  -3.7772717e-01   5.6900936e-02   2.4489729e-01   2.0618672e-01   7.0383928e-01  -1.3473854e+00   8.8628541e-01  -5.7117553e-01  -6.7762341e-01  -8.5385336e-01   5.5782745e-02  -4.5823194e-01   4.0024949e-01  -2.9052578e-01   5.8555577e-01   1.9155230e+00   2.0223568e-01   8.3589928e-01  -8.7964954e-01  -9.0358748e-01   1.6198079e+00  -3.2139845e+00  -1.8929954e-01   1.0997891e-01  -1.3621666e-01  -3.3925404e-02   3.3382444e-01  -1.1247868e+00   2.3053898e-01  -5.8864250e-01  -2.1086514e+00  -2.3536166e-02   4.3257941e-01   6.3477717e-01   4.9572600e-01  -2.2561409e-01  -5.6922354e-01   6.8362395e-01   5.7354967e-01   4.7276844e-01
  -1.1137470e-01  -1.8935105e+00  -8.9809334e-01  -1.1464670e-01  -3.2312670e-01  -2.1795980e-01  -7.6595290e-02   1.4248856e+00  -6.9755131e-01   1.6018531e-01  -3.2509053e-01   7.7766204e-01   5.6259936e-01   8.3495593e-01  -1.7067834e+00   1.1579948e+00  -1.9158536e-01   8.4085000e-01   6.4879954e-01   1.8806904e+00   1.4044431e-01  -2.1240491e-01   7.0802653e-01  -2.3557269e-01  -3.5365730e-01   1.5485367e-01   3.7550223e-01   2.9897651e-01   4.7860629e-01   1.7342039e-01   8.7464118e-01   7.1338415e-01  -1.8223736e-01  -1.5515008e+00  -3.4743523e-01   2.7567820e-02   2.5986532e-01   1.7417486e-01   6.8623930e-01  -1.3850769e+00   1.0048011e+00  -6.2317777e-01  -6.3423073e-01  -9.1583252e-01   9.7268374e-02  -5.1025283e-01   4.5602822e-01  -3.1181326e-01   6.4041305e-01   1.9359989e+00   1.7941776e-01   7.3804033e-01  -8.7395108e-01  -9.8751330e-01   1.7214650e+00  -3.2684559e+00  -1.3029516e-01   9.1721536e-02  -1.3533521e-01  -6.8160205e-02   3.5052946e-01  -1.1683111e+00   1.8794182e-01  -6.8476695e-01  -2.1240844e+00  -8.8022588e-02   4.8626119e-01   6.0983503e-01   5.2738488e-01  -1.6471249e-01  -4.8982984e-01   6.5443027e-01   5.1209331e-01   4.5499215e-01
  -1.1882242e-01  -1.9391775e+00  -9.0172993e-01  -6.4960123e-02  -3.3270465e-01  -2.0686238e-01  -1.1711468e-01   1.4156657e+00  -7.4037455e-01   1.6923816e-01  -3.2956122e-01   8.4218145e-01   5.0090678e-01   8.5295124e-01  -1.7955450e+00   1.2417548e+00  -1.2226288e-01   8.7422855e-01   6.0465164e-01   1.8510532e+00   8.0064400e-02  -1.7392092e-01   7.7746971e-01  -1.9742002e-01  -3.0611431e-01   1.8903048e-01   3.8450087e-01   2.8893210e-01   4.8510168e-01   1.4489069e-01   8.4174646e-01   7.5988258e-01  -1.2992152e-01  -1.5043519e+00  -3.1388878e-01   7.8412732e-04   2.7211199e-01   1.4271895e-01   6.6963769e-01  -1.4115767e+00   1.1263287e+00  -6.7000001e-01  -5.9211897e-01  -9.7334896e-01   1.3820301e-01  -5.5884783e-01   5.1182986e-01  -3.3689808e-01   6.9347037e-01   1.9526099e+00   1.5260513e-01   6.4346565e-01  -8.7182330e-01  -1.0659164e+00   1.8261905e+00  -3.3205454e+00  -6.6926406e-02   7.5344412e-02  -1.3428982e-01  -1.0267629e-01   3.6861242e-01  -1.2141474e+00   1.4703072e-01  -7.7641456e-01  -2.1361585e+00  -1.5658419e-01   5.3577442e-01   5.7698120e-01   5.5531157e-01  -1.0306074e-01  -4.0802579e-01   6.2026830e-01   4.4790308e-01   4.3265931e-01
  -1.3445482e-01  -1.9909943e+00  -9.0180680e-01  -1.5664083e-02  -3.3786136e-01  -1.9841433e-01  -1.5605110e-01   1.4001535e+00  -7.8400120e-01   1.8116704e-01  -3.3450612e-01   9.0603748e-01   4.4260386e-01   8.7269214e-01  -1.8789960e+00   1.3273257e+00  -5.1860032e-02   9.0150574e-01   5.6269899e-01   1.8137611e+00   1.7791006e-02  -1.3355690e-01   8.4583047e-01  -1.5718988e-01  -2.5837478e-01   2.2143950e-01   3.9208558e-01   2.7780974e-01   4.8668158e-01   1.1481990e-01   8.0602184e-01   8.0735448e-01  -7.7278045e-02  -1.4525122e+00  -2.7911490e-01  -2.2444661e-02   2.8160685e-01   1.1378748e-01   6.5558448e-01  -1.4275826e+00   1.2474116e+00  -7.1107426e-01  -5.5264136e-01  -1.0252641e+00   1.7791623e-01  -6.0288104e-01   5.6642488e-01  -3.6403039e-01   7.4453428e-01   1.9653759e+00   1.2139997e-01   5.5392525e-01  -8.7392089e-01  -1.1375512e+00   1.9313663e+00  -3.3685964e+00  -1.3431638e-04   6.0247558e-02  -1.3399473e-01  -1.3742638e-01   3.8664889e-01  -1.2618760e+00   1.0840812e-01  -8.6143371e-01  -2.1450985e+00  -2.2682500e-01   5.8078751e-01   5.3799352e-01   5.7919905e-01  -4.2598394e-02  -3.2634398e-01   5.8265117e-01   3.8417000e-01   4.0713575e-01
  -1.5693684e-01  -2.0491871e+00  -8.9875319e-01   3.0990478e-02  -3.3873334e-01  -1.9297599e-01  -1.9189580e-01   1.3801928e+00  -8.2640650e-01   1.9659481e-01  -3.4072044e-01   9.6695355e-01   3.8897262e-01   8.9372317e-01  -1.9553929e+00   1.4123155e+00   1.7402928e-02   9.2266510e-01   5.2456562e-01   1.7693919e+00  -4.3433834e-02  -9.2692453e-02   9.1092066e-01  -1.1625882e-01  -2.1221084e-01   2.5166819e-01   3.9789162e-01   2.6637326e-01   4.8406650e-01   8.5060496e-02   7.6935653e-01   8.5425715e-01  -2.6417647e-02  -1.3976661e+00  -2.4492099e-01  -4.1440379e-02   2.8843597e-01   8.8940587e-02   6.4528076e-01  -1.4341786e+00   1.3647414e+00  -7.4612721e-01  -5.1692851e-01  -1.0707669e+00   2.1573251e-01  -6.4155587e-01   6.1862842e-01  -3.9160558e-01   7.9329274e-01   1.9746834e+00   8.5839640e-02   4.7096715e-01  -8.8057097e-01  -1.2015835e+00   2.0343240e+00  -3.4113068e+00   6.8808895e-02   4.5979377e-02  -1.3516157e-01  -1.7220204e-01   4.0340243e-01  -1.3106927e+00   7.2572302e-02  -9.3795296e-01  -2.1512317e+00  -2.9636898e-01   6.2100849e-01   4.9487058e-01   5.9891210e-01   1.4945101e-02  -2.4711364e-01   5.4312400e-01   3.2371289e-01   3.7982498e-01
  -1.8467236e-01  -2.1132668e+00  -8.9313406e-01   7.3148330e-02  -3.3569279e-01  -1.9064707e-01  -2.2350881e-01   1.3575351e+00  -8.6587227e-01   2.1568285e-01  -3.4862772e-01   1.0230072e+00   3.4100902e-01   9.1550952e-01  -2.0234550e+00   1.4943792e+00   8.3538887e-02   9.3796569e-01   4.9147493e-01   1.7191049e+00  -1.0105738e-01  -5.2645641e-02   9.7089928e-01  -7.5943055e-02  -1.6911437e-01   2.7938908e-01   4.0173069e-01   2.5528410e-01   4.7808543e-01   5.7179389e-02   7.3345089e-01   8.9925331e-01   2.0885927e-02  -1.3415778e+00  -2.1280348e-01  -5.5866877e-02   2.9280048e-01   6.9247795e-02   6.3949793e-01  -1.4327535e+00   1.4753268e+00  -7.7517444e-01  -4.8582211e-01  -1.1093947e+00   2.5102341e-01  -6.7442346e-01   6.6737503e-01  -4.1824091e-01   8.3934134e-01   1.9811987e+00   4.6411035e-02   3.9586311e-01  -8.9174187e-01  -1.2575838e+00   2.1325211e+00  -3.4478009e+00   1.3837710e-01   3.2248912e-02  -1.3825712e-01  -2.0665191e-01   4.1790348e-01  -1.3595223e+00   3.9906857e-02  -1.0045441e+00  -2.1549636e+00  -3.6302328e-01   6.5621263e-01   4.4968313e-01   6.1447781e-01   6.8121446e-02  -1.7235443e-01   5.0319183e-01   2.6882419e-01   3.5207015e-01
  -2.1591053e-01  -2.1820671e+00  -8.8560598e-01   1.0945203e-01  -3.2931178e-01  -1.9127401e-01  -2.5015473e-01   1.3337671e+00  -9.0108090e-01   2.3813657e-01  -3.5830121e-01   1.0727421e+00   2.9938675e-01   9.3747330e-01  -2.0824024e+00   1.5713780e+00   1.4488427e-01   9.4791234e-01   4.6420655e-01   1.6645320e+00  -1.5305925e-01  -1.4600702e-02   1.0243660e+00  -3.7430235e-02  -1.3023034e-01   3.0436633e-01   4.0359590e-01   2.4507429e-01   4.6962786e-01   3.2382882e-02   6.9973434e-01   9.4125075e-01   6.3274256e-02  -1.2859967e+00  -1.8388950e-01  -6.5720991e-02   2.9500292e-01   5.5248983e-02   6.3853795e-01  -1.4249064e+00   1.5766558e+00  -7.9849302e-01  -4.5983233e-01  -1.1410354e+00   2.8325439e-01  -7.0137095e-01   7.1178342e-01  -4.4283455e-01   8.8222338e-01   1.9857468e+00   4.0206679e-03   3.2954440e-01  -9.0703999e-01  -1.3054961e+00   2.2237066e+00  -3.4776594e+00   2.0689482e-01   1.8922954e-02  -1.4347886e-01  -2.4031208e-01   4.2950202e-01  -1.4071480e+00   1.0677821e-02  -1.0603382e+00  -2.1567485e+00  -4.2491963e-01   6.8627412e-01   4.0442947e-01   6.2607438e-01   1.1581849e-01  -1.0369574e-01   4.6424932e-01   2.2116292e-01   3.2507051e-01
  -2.4886449e-01  -2.2538424e+00  -8.7686435e-01   1.3909968e-01  -3.2031295e-01  -1.9448182e-01  -2.7150864e-01   1.3102529e+00  -9.3117115e-01   2.6325759e-01  -3.6951730e-01   1.1152394e+00   2.6443723e-01   9.5903066e-01  -2.1319607e+00   1.6415192e+00   2.0016472e-01   9.5320990e-01   4.4308254e-01   1.6076329e+00  -1.9804229e-01   2.0453989e-02   1.0704165e+00  -1.7215617e-03  -9.6321621e-02   3.2645815e-01   4.0364712e-01   2.3612906e-01   4.5959139e-01   1.1473040e-02   6.6930642e-01   9.7942373e-01   9.9847875e-02  -1.2325616e+00  -1.5891256e-01  -7.1300254e-02   2.9542345e-01   4.6962242e-02   6.4223888e-01  -1.4123414e+00   1.6668275e+00  -8.1657431e-01  -4.3912244e-01  -1.1659059e+00   3.1202158e-01  -7.2259125e-01   7.5120517e-01  -4.6460113e-01   9.2147764e-01   1.9891758e+00  -4.0079237e-02   2.7255517e-01  -9.2573950e-01  -1.3455873e+00   2.3060610e+00  -3.5009110e+00   2.7265867e-01   6.0096078e-03  -1.5075329e-01  -2.7264518e-01   4.3788859e-01  -1.4523425e+00  -1.4964268e-02  -1.1050835e+00  -2.1570571e+00  -4.8061985e-01   7.1119442e-01   3.6090657e-01   6.3401547e-01   1.5729591e-01  -4.2325408e-02   4.2751613e-01   1.8170282e-01   2.9981768e-01
  -2.8183163e-01  -2.3264190e+00  -8.6758787e-01   1.6185316e-01  -3.0951062e-01  -1.9972618e-01  -2.8763208e-01   1.2880911e+00  -9.5574963e-01   2.9003614e-01  -3.8183034e-01   1.1501366e+00   2.3614943e-01   9.7962534e-01  -2.1723257e+00   1.7034652e+00   2.4853214e-01   9.5470357e-01   4.2798596e-01   1.5505278e+00  -2.3526529e-01   5.1772268e-02   1.1086572e+00   3.0411580e-02  -6.7766144e-02   3.4561503e-01   4.0217930e-01   2.2868019e-01   4.4882840e-01  -5.1615229e-03   6.4290535e-01   1.0132188e+00   1.3017362e-01  -1.1827110e+00  -1.3822160e-01  -7.3150142e-02   2.9448783e-01   4.3937155e-02   6.5002352e-01  -1.3967581e+00   1.7446417e+00  -8.3006370e-01  -4.2352420e-01  -1.1845114e+00   3.3707496e-01  -7.3853541e-01   7.8525328e-01  -4.8308066e-01   9.5668965e-01   1.9922302e+00  -8.4404296e-02   2.2502958e-01  -9.4684655e-01  -1.3783826e+00   2.3782960e+00  -3.5179824e+00   3.3406481e-01  -6.3697463e-03  -1.5975997e-01  -3.0308533e-01   4.4308170e-01  -1.4939861e+00  -3.6979995e-02  -1.1391393e+00  -2.1563469e+00  -5.2917689e-01   7.3112297e-01   3.2060653e-01   6.3873076e-01   1.9219766e-01   1.1029833e-02   3.9398273e-01   1.5073792e-01   2.7705553e-01
  -3.1330324e-01  -2.3973934e+00  -8.5838721e-01   1.7799639e-01  -2.9774696e-01  -2.0635921e-01  -2.9892016e-01   1.2680926e+00  -9.7485909e-01   3.1727370e-01  -3.9465720e-01   1.1775935e+00   2.1419316e-01   9.9875852e-01  -2.2040996e+00   1.7564017e+00   2.8957095e-01   9.5331183e-01   4.1841182e-01   1.4953230e+00  -2.6461646e-01   7.8877002e-02   1.1391776e+00   5.8453187e-02  -4.4583969e-02   3.6187377e-01   3.9957857e-01   2.2281104e-01   4.3809720e-01  -1.7520055e-02   6.2090483e-01   1.0423452e+00   1.5425694e-01  -1.1376095e+00  -1.2181947e-01  -7.1995035e-02   2.9263144e-01   4.5347877e-02   6.6098669e-01  -1.3797479e+00   1.8096304e+00  -8.3969441e-01  -4.1258210e-01  -1.1975875e+00   3.5832721e-01  -7.4985114e-01   8.1380835e-01  -4.9811995e-01   9.8753991e-01   1.9954523e+00  -1.2738038e-01   1.8669799e-01  -9.6919278e-01  -1.4045929e+00   2.4397092e+00  -3.5296154e+00   3.8973024e-01  -1.8016834e-02  -1.6998093e-01  -3.3108554e-01   4.4538453e-01  -1.5311670e+00  -5.5435348e-02  -1.1634109e+00  -2.1550331e+00  -5.7014725e-01   7.4636444e-01   2.8464609e-01   6.4074042e-01   2.2053909e-01   5.6093022e-02   3.6437124e-01   1.2794399e-01   2.5726452e-01
  -3.4205327e-01  -2.4643606e+00  -8.4976456e-01   1.8824867e-01  -2.8582836e-01  -2.1370103e-01  -3.0602572e-01   1.2507788e+00  -9.8890862e-01   3.4372210e-01  -4.0736261e-01   1.1982084e+00   1.9796600e-01   1.0160141e+00  -2.2281960e+00   1.8000583e+00   3.2327434e-01   9.4995597e-01   4.1354763e-01   1.4439407e+00  -2.8653342e-01   1.0156473e-01   1.1624858e+00   8.2148693e-02  -2.6489471e-02   3.7534910e-01   3.9627206e-01   2.1847228e-01   4.2802190e-01  -2.5932676e-02   6.0333916e-01   1.0667525e+00   1.7248240e-01  -1.0980929e+00  -1.0942450e-01  -6.8659098e-02   2.9026421e-01   5.0115529e-02   6.7401227e-01  -1.3627021e+00   1.8620266e+00  -8.4622309e-01  -4.0562189e-01  -1.2060278e+00   3.7584787e-01  -7.5731233e-01   8.3700433e-01  -5.0983015e-01   1.0138442e+00   1.9991300e+00  -1.6749920e-01   1.5692399e-01  -9.9155036e-01  -1.4250396e+00   2.4901878e+00  -3.5367621e+00   4.3859657e-01  -2.8697838e-02  -1.8077171e-01  -3.5616491e-01   4.4531562e-01  -1.5632515e+00  -7.0494809e-02  -1.1792340e+00  -2.1534689e+00  -6.0355750e-01   7.5737336e-01   2.5373312e-01   6.4062503e-01   2.4266803e-01   9.2997781e-02   3.3911469e-01   1.1248780e-01   2.4066942e-01
  -3.6719765e-01  -2.5251490e+00  -8.4208892e-01   1.9364245e-01  -2.7446775e-01  -2.2110923e-01  -3.0976735e-01   1.2363972e+00  -9.9857680e-01   3.6822309e-01  -4.1933729e-01   1.2128986e+00   1.8666101e-01   1.0310802e+00  -2.2457312e+00   1.8346830e+00   3.4999360e-01   9.4549455e-01   4.1237681e-01   1.3979709e+00  -3.0188097e-01   1.1988831e-01   1.1794147e+00   1.0149185e-01  -1.2961687e-02   3.8622232e-01   3.9267810e-01   2.1550713e-01   4.1906451e-01  -3.0978508e-02   5.8995308e-01   1.0865974e+00   1.8552852e-01  -1.0646399e+00  -1.0054751e-01  -6.3984295e-02   2.8774057e-01   5.7046241e-02   6.8790634e-01  -1.3467420e+00   1.9026736e+00  -8.5037504e-01  -4.0183537e-01  -1.2108061e+00   3.8984589e-01  -7.6174633e-01   8.5519554e-01  -5.1852624e-01   1.0355821e+00   2.0032951e+00  -2.0346810e-01   1.3477048e-01  -1.0127549e+00  -1.4405862e+00   2.5301661e+00  -3.5404688e+00   4.8000576e-01  -3.8185601e-02  -1.9144654e-01  -3.7795214e-01   4.4352315e-01  -1.5899250e+00  -8.2411816e-02  -1.1882244e+00  -2.1519285e+00  -6.2983350e-01   7.6473297e-01   2.2816959e-01   6.3898958e-01   2.5920241e-01   1.2222640e-01   3.1835733e-01   1.0317215e-01   2.2726676e-01
  -3.8822041e-01  -2.5780374e+00  -8.3558731e-01   1.9538024e-01  -2.6423691e-01  -2.2803807e-01  -3.1103142e-01   1.2249550e+00  -1.0047007e+00   3.8983177e-01  -4.3006407e-01   1.2227620e+00   1.7934936e-01   1.0437642e+00  -2.2579140e+00   1.8609725e+00   3.7036668e-01   9.4066741e-01   4.1379581e-01   1.3585543e+00  -3.1180222e-01   1.3412040e-01   1.1910079e+00   1.1669479e-01  -3.3245059e-03   3.9472915e-01   3.8916276e-01   2.1368384e-01   4.1151331e-01  -3.3388204e-02   5.8026995e-01   1.1022039e+00   1.9426584e-01  -1.0373699e+00  -9.4574913e-02  -5.8753117e-02   2.8533794e-01   6.4969175e-02   7.0153238e-01  -1.3326764e+00   1.9328863e+00  -8.5280196e-01  -4.0037100e-01  -1.2128976e+00   4.0064336e-01  -7.6396440e-01   8.6891015e-01  -5.2465676e-01   1.0529084e+00   2.0077687e+00  -2.3433434e-01   1.1908938e-01  -1.0318207e+00  -1.4520809e+00   2.5605386e+00  -3.5417659e+00   5.1373942e-01  -4.6298309e-02  -2.0136651e-01  -3.9622240e-01   4.4069280e-01  -1.6111996e+00  -9.1514996e-02  -1.1921104e+00  -2.1505994e+00  -6.4970361e-01   7.6912017e-01   2.0788826e-01   6.3642521e-01   2.7095048e-01   1.4453214e-01   3.0197658e-01   9.8600537e-02   2.1686670e-01
  -4.0496617e-01  -2.6219215e+00  -8.3035239e-01   1.9468727e-01  -2.5553363e-01  -2.3408190e-01  -3.1067806e-01   1.2162662e+00  -1.0081654e+00   4.0790907e-01  -4.3916824e-01   1.2289396e+00   1.7506904e-01   1.0540057e+00  -2.2659399e+00   1.8799674e+00   3.8523338e-01   9.3605558e-01   4.1673190e-01   1.3263081e+00  -3.1756174e-01   1.4470278e-01   1.1984010e+00   1.2814518e-01   3.1717285e-03   4.0114677e-01   3.8600803e-01   2.1273177e-01   4.0548704e-01  -3.3942425e-02   5.7367209e-01   1.1140214e+00   1.9964877e-01  -1.0160660e+00  -9.0849386e-02  -5.3623722e-02   2.8324619e-01   7.2858623e-02   7.1393195e-01  -1.3209892e+00   1.9542856e+00  -8.5405543e-01  -4.0041959e-01  -1.2132064e+00   4.0864400e-01  -7.6470264e-01   8.7879453e-01  -5.2873346e-01   1.0661482e+00   2.0122414e+00  -2.5956800e-01   1.0862564e-01  -1.0480334e+00  -1.4603142e+00   2.5825468e+00  -3.5415739e+00   5.4001669e-01  -5.2930419e-02  -2.1001848e-01  -4.1092303e-01   4.3746126e-01  -1.6273889e+00  -9.8189295e-02  -1.1925665e+00  -2.1495826e+00  -6.6409060e-01   7.7125779e-01   1.9251518e-01   6.3346848e-01   2.7882156e-01   1.6085308e-01   2.8962404e-01   9.7342997e-02   2.0914305e-01
  -4.1760259e-01  -2.6564121e+00  -8.2636094e-01   1.9267773e-01  -2.4856600e-01  -2.3899802e-01  -3.0946147e-01   1.2100034e+00  -1.0098071e+00   4.2217142e-01  -4.4644871e-01   1.2324974e+00   1.7290932e-01   1.0618773e+00  -2.2709085e+00   1.8929248e+00   3.9554578e-01   9.3205917e-01   4.2024854e-01   1.3013027e+00  -3.2039848e-01   1.5218787e-01   1.2027085e+00   1.3635523e-01   7.2754809e-03   4.0578032e-01   3.8339419e-01   2.1237721e-01   4.0095440e-01  -3.3377815e-02   5.6948251e-01   1.1225812e+00   2.0261360e-01  -1.0002230e+00  -8.8739927e-02  -4.9083732e-02   2.8156767e-01   7.9926592e-02   7.2441638e-01  -1.3118566e+00   1.9686235e+00  -8.5457491e-01  -4.0128466e-01  -1.2125062e+00   4.1429976e-01  -7.6457774e-01   8.8555432e-01  -5.3126800e-01   1.0757739e+00   2.0163673e+00  -2.7909281e-01   1.0212432e-01  -1.0610073e+00  -1.4659941e+00   2.5976403e+00  -3.5406389e+00   5.5945045e-01  -5.8071829e-02  -2.1707260e-01  -4.2218485e-01   4.3434632e-01  -1.6390567e+00  -1.0285215e-01  -1.1910703e+00  -2.1489007e+00  -6.7400538e-01   7.7185762e-01   1.8144979e-01   6.3056446e-01   2.8373722e-01   1.7222488e-01   2.8078208e-01   9.8085184e-02   2.0368514e-01
  -4.2655818e-01  -2.6818471e+00  -8.2349970e-01   1.9025107e-01  -2.4335565e-01  -2.4270804e-01  -3.0797274e-01   1.2057545e+00  -1.0103392e+00   4.3269251e-01  -4.5188694e-01   1.2343413e+00   1.7208137e-01   1.0675786e+00  -2.2737632e+00   1.9011813e+00   4.0228237e-01   9.2889611e-01   4.2362524e-01   1.2830935e+00  -3.2140555e-01   1.5717935e-01   1.2049300e+00   1.4190768e-01   9.6726640e-03   4.0894936e-01   3.8139786e-01   2.1237479e-01   3.9776586e-01  -3.2311541e-02   5.6704061e-01   1.1284570e+00   2.0399354e-01  -9.8911263e-01  -8.7695201e-02  -4.5427357e-02   2.8032727e-01   8.5675876e-02   7.3261784e-01  -1.3051893e+00   1.9776214e+00  -8.5468741e-01  -4.0242989e-01  -1.2114002e+00   4.1807796e-01  -7.6406057e-01   8.8989691e-01  -5.3272308e-01   1.0823643e+00   2.0198514e+00  -2.9326098e-01   9.8428297e-02  -1.0706983e+00  -1.4697340e+00   2.6073370e+00  -3.5394996e+00   5.7296429e-01  -6.1812316e-02  -2.2240926e-01  -4.3031450e-01   4.3170272e-01  -1.6469417e+00  -1.0592672e-01  -1.1887961e+00  -2.1485153e+00  -6.8045350e-01   7.7156137e-01   1.7395271e-01   6.2803702e-01   2.8655259e-01   1.7969905e-01   2.7482946e-01   9.9744211e-02   2.0004654e-01
  -4.3244320e-01  -2.6992109e+00  -8.2159397e-01   1.8803035e-01  -2.3976029e-01  -2.4527864e-01  -3.0661088e-01   1.2030749e+00  -1.0103088e+00   4.3985758e-01  -4.5563253e-01   1.2351721e+00   1.7196621e-01   1.0714153e+00  -2.2752588e+00   1.9060248e+00   4.0637237e-01   9.2661903e-01   4.2640135e-01   1.2708073e+00  -3.2144832e-01   1.6027758e-01   1.2058839e+00   1.4540302e-01   1.0943126e-02   4.1097320e-01   3.8000408e-01   2.1253038e-01   3.9569301e-01  -3.1193003e-02   5.6576279e-01   1.1322284e+00   2.0446006e-01  -9.8186341e-01  -8.7276829e-02  -4.2758113e-02   2.7948985e-01   8.9908580e-02   7.3849366e-01  -1.3006931e+00   1.9828388e+00  -8.5461697e-01  -4.0349909e-01  -1.2103008e+00   4.2043114e-01  -7.6346984e-01   8.9248148e-01  -5.3348121e-01   1.0865554e+00   2.0225169e+00  -3.0277657e-01   9.6554930e-02  -1.0773715e+00  -1.4720529e+00   2.6130905e+00  -3.5384858e+00   5.8168140e-01  -6.4330434e-02  -2.2611129e-01  -4.3576637e-01   4.2970825e-01  -1.6518693e+00  -1.0781514e-01  -1.1865572e+00  -2.1483496e+00  -6.8436232e-01   7.7088795e-01   1.6923225e-01   6.2607220e-01   2.8799636e-01   1.8427138e-01   2.7110923e-01   1.0153903e-01   1.9778668e-01
  -4.3596095e-01  -2.7099703e+00  -8.2043651e-01   1.8634928e-01  -2.3751365e-01  -2.4688554e-01  -3.0558399e-01   1.2015328e+00  -1.0100831e+00   4.4427743e-01  -4.5796580e-01   1.2354769e+00   1.7213483e-01   1.0737657e+00  -2.2759555e+00   1.9085873e+00   4.0863653e-01   9.2514881e-01   4.2837825e-01   1.2632759e+00  -3.2112781e-01   1.6203398e-01   1.2061744e+00   1.4741182e-01   1.1537266e-02   4.1215556e-01   3.7912857e-01   2.1271288e-01   3.9447021e-01  -3.0287472e-02   5.6518235e-01   1.1344473e+00   2.0449525e-01  -9.7754869e-01  -8.7171587e-02  -4.1016161e-02   2.7898132e-01   9.2691173e-02   7.4228253e-01  -1.2979428e+00   1.9855797e+00  -8.5449967e-01  -4.0430862e-01  -1.2094366e+00   4.2177110e-01  -7.6298300e-01   8.9387854e-01  -5.3383068e-01   1.0889824e+00   2.0243330e+00  -3.0857805e-01   9.5742677e-02  -1.0815285e+00  -1.4733794e+00   2.6161806e+00  -3.5377474e+00   5.8679637e-01  -6.5868008e-02  -2.2842330e-01  -4.3909449e-01   4.2838027e-01  -1.6546615e+00  -1.0887538e-01  -1.1848051e+00  -2.1483162e+00  -6.8653045e-01   7.7019730e-01   1.6652193e-01   6.2471976e-01   2.8863507e-01   1.8682487e-01   2.6899146e-01   1.0300895e-01   1.9650347e-01
  -4.3781844e-01  -2.7158442e+00  -8.1981388e-01   1.8528726e-01  -2.3627899e-01  -2.4776666e-01  -3.0493844e-01   1.2007460e+00  -1.0098649e+00   4.4667610e-01  -4.5924232e-01   1.2355546e+00   1.7233882e-01   1.0750377e+00  -2.2762330e+00   1.9097739e+00   4.0974697e-01   9.2431965e-01   4.2958009e-01   1.2592046e+00  -3.2078922e-01   1.6291758e-01   1.2061922e+00   1.4843538e-01   1.1772306e-02   4.1276851e-01   3.7864708e-01   2.1285356e-01   3.9383402e-01  -2.9692115e-02   5.6496569e-01   1.1356083e+00   2.0439579e-01  -9.7527466e-01  -8.7184568e-02  -4.0026107e-02   2.7871090e-01   9.4282957e-02   7.4442031e-01  -1.2964602e+00   1.9868474e+00  -8.5440282e-01  -4.0481628e-01  -1.2088792e+00   4.2244848e-01  -7.6266340e-01   8.9454474e-01  -5.3396795e-01   1.0902248e+00   2.0254046e+00  -3.1169573e-01   9.5462928e-02  -1.0838041e+00  -1.4740584e+00   2.6176393e+00  -3.5373002e+00   5.8944764e-01  -6.6694578e-02  -2.2968676e-01  -4.4088874e-01   4.2761716e-01  -1.6560543e+00  -1.0940415e-01  -1.1836786e+00  -2.1483391e+00  -6.8759999e-01   7.6968154e-01   1.6514326e-01   6.2391486e-01   2.8886380e-01   1.8808931e-01   2.6792454e-01   1.0398079e-01   1.9585630e-01
  -4.3864565e-01  -2.7185400e+00  -8.1953095e-01   1.8474328e-01  -2.3570941e-01  -2.4817158e-01  -3.0460946e-01   1.2004060e+00  -1.0097282e+00   4.4776957e-01  -4.5982786e-01   1.2355598e+00   1.7247569e-01   1.0756174e+00  -2.2763224e+00   1.9102336e+00   4.1020809e-01   9.2392893e-01   4.3018012e-01   1.2573524e+00  -3.2056992e-01   1.6329442e-01   1.2061457e+00   1.4887687e-01   1.1845848e-02   4.1303740e-01   3.7842537e-01   2.1293425e-01   3.9355500e-01  -2.9379143e-02   5.6490554e-01   1.1361235e+00   2.0430417e-01  -9.7426204e-01  -8.7217271e-02  -3.9557375e-02   2.7859037e-01   9.5040910e-02   7.4542834e-01  -1.2957875e+00   1.9873410e+00  -8.5434608e-01  -4.0507357e-01  -1.2085900e+00   4.2273871e-01  -7.6249676e-01   8.9481260e-01  -5.3401129e-01   1.0907619e+00   2.0259287e+00  -3.1310545e-01   9.5398232e-02  -1.0848492e+00  -1.4743546e+00   2.6182179e+00  -3.5370806e+00   5.9060682e-01  -6.7067996e-02  -2.3026407e-01  -4.4170354e-01   4.2725415e-01  -1.6566390e+00  -1.0962805e-01  -1.1830956e+00  -2.1483689e+00  -6.8804841e-01   7.6938672e-01   1.6454975e-01   6.2351830e-01   2.8892217e-01   1.8861967e-01   2.6746993e-01   1.0449328e-01   1.9557939e-01
  -4.3893342e-01  -2.7195025e+00  -8.1943046e-01   1.8453221e-01  -2.3550519e-01  -2.4831610e-01  -3.0448239e-01   1.2002908e+00  -1.0096690e+00   4.4815741e-01  -4.6003641e-01   1.2355536e+00   1.7253727e-01   1.0758234e+00  -2.2763436e+00   1.9103719e+00   4.1035856e-01   9.2378642e-01   4.3040894e-01   1.2566961e+00  -3.2047261e-01   1.6342069e-01   1.2061129e+00   1.4902626e-01   1.1862080e-02   4.1312979e-01   3.7834613e-01   2.1296789e-01   3.9345936e-01  -2.9255507e-02   5.6489576e-01   1.1363029e+00   2.0425790e-01  -9.7390936e-01  -8.7236671e-02  -3.9385961e-02   2.7854858e-01   9.5319474e-02   7.4579628e-01  -1.2955496e+00   1.9874914e+00  -8.5432224e-01  -4.0517230e-01  -1.2084767e+00   4.2283638e-01  -7.6243155e-01   8.9489700e-01  -5.3402124e-01   1.0909435e+00   2.0261251e+00  -3.1360211e-01   9.5393935e-02  -1.0852221e+00  -1.4744564e+00   2.6183970e+00  -3.5369986e+00   5.9100307e-01  -6.7199303e-02  -2.3046857e-01  -4.4199203e-01   4.2712138e-01  -1.6568307e+00  -1.0970266e-01  -1.1828682e+00  -2.1483865e+00  -6.8819653e-01   7.6926310e-01   1.6434933e-01   6.2336840e-01   2.8892930e-01   1.8879445e-01   2.6731799e-01   1.0469613e-01   1.9548626e-01
  -4.3900162e-01  -2.7197357e+00  -8.1940615e-01   1.8447781e-01  -2.3545558e-01  -2.4835103e-01  -3.0444976e-01   1.2002639e+00  -1.0096525e+00   4.4825071e-01  -4.6008676e-01   1.2355508e+00   1.7255462e-01   1.0758731e+00  -2.2763467e+00   1.9104002e+00   4.1039223e-01   9.2375130e-01   4.3046722e-01   1.2565381e+00  -3.2044538e-01   1.6344969e-01   1.2061020e+00   1.4906083e-01   1.1864072e-02   4.1315148e-01   3.7832693e-01   2.1297695e-01   3.9343700e-01  -2.9223256e-02   5.6489569e-01   1.1363456e+00   2.0424408e-01  -9.7382563e-01  -8.7242848e-02  -3.9343713e-02   2.7853874e-01   9.5388421e-02   7.4588693e-01  -1.2954923e+00   1.9875229e+00  -8.5431581e-01  -4.0519750e-01  -1.2084474e+00   4.2285887e-01  -7.6241475e-01   8.9491523e-01  -5.3402269e-01   1.0909855e+00   2.0261745e+00  -3.1372103e-01   9.5396535e-02  -1.0853123e+00  -1.4744803e+00   2.6184349e+00  -3.5369781e+00   5.9109545e-01  -6.7230663e-02  -2.3051762e-01  -4.4206139e-01   4.2708871e-01  -1.6568736e+00  -1.0971975e-01  -1.1828093e+00  -2.1483920e+00  -6.8823015e-01   7.6922942e-01   1.6430301e-01   6.2333036e-01   2.8892833e-01   1.8883394e-01   2.6728321e-01   1.0474912e-01   1.9546478e-01
  -4.3900965e-01  -2.7197638e+00  -8.1940322e-01   1.8447097e-01  -2.3544960e-01  -2.4835523e-01  -3.0444567e-01   1.2002608e+00  -1.0096504e+00   4.4826190e-01  -4.6009277e-01   1.2355504e+00   1.7255694e-01   1.0758791e+00  -2.2763470e+00   1.9104032e+00   4.1039605e-01   9.2374702e-01   4.3047450e-01   1.2565192e+00  -3.2044174e-01   1.6345306e-01   1.2061003e+00   1.4906485e-01   1.1864141e-02   4.1315402e-01   3.7832464e-01   2.1297814e-01   3.9343439e-01  -2.9219151e-02   5.6489588e-01   1.1363506e+00   2.0424218e-01  -9.7381573e-01  -8.7243721e-02  -3.9338559e-02   2.7853759e-01   9.5396861e-02   7.4589796e-01  -1.2954855e+00   1.9875263e+00  -8.5431497e-01  -4.0520062e-01  -1.2084437e+00   4.2286147e-01  -7.6241259e-01   8.9491720e-01  -5.3402273e-01   1.0909904e+00   2.0261807e+00  -3.1373517e-01   9.5397189e-02  -1.0853231e+00  -1.4744832e+00   2.6184389e+00  -3.5369757e+00   5.9110625e-01  -6.7234382e-02  -2.3052345e-01  -4.4206970e-01   4.2708476e-01  -1.6568784e+00  -1.0972171e-01  -1.1828019e+00  -2.1483930e+00  -6.8823402e-01   7.6922502e-01   1.6429765e-01   6.2332566e-01   2.8892799e-01   1.8883844e-01   2.6727922e-01   1.0475587e-01   1.9546230e-01
