# Supplementary material for: A Student's Guide to Randomization Statistics for Multichannel Event-Related Potentials Using Ragu
Source: Front Neurosci. 2018 Jun 19;12:355. doi: 10.3389/fnins.2018.00355 (PMC6020783; doi:10.3389/fnins.2018.00355)
Supplement: Supplementary file 1 [file Data_Sheet_1.ZIP › RawData/s16_f2.asc]

   6.3948521e-01   1.8201402e+00   1.9985263e+00   1.4217691e+00   3.9971676e-01  -3.1774226e-01  -1.2853997e+00  -5.3304127e-01  -3.7658599e-01   1.9951960e-01   4.5474669e-01   1.5255328e+00  -1.3340566e+00  -1.1971738e+00  -1.3168853e+00  -7.7033368e-01   1.4104625e+00   3.1553193e-01  -7.2207705e-01   9.3080750e-01   5.5167397e-02   1.7295399e+00   1.4330529e+00   1.5220703e+00   5.6786611e-01   5.5499717e-01  -1.9037405e-01  -2.0779860e-01  -5.6677428e-01  -1.0628835e+00  -7.4058322e-01   1.7853197e+00   8.0556687e-01   1.1371478e+00   7.7603313e-01  -8.1820742e-01  -6.8481181e-01  -6.3314072e-01  -1.6573814e-01   1.7058865e+00   1.4973090e+00   1.0797111e+00   1.3930639e-02  -4.9010495e-01  -8.5595051e-01  -8.2898561e-01  -1.0659985e+00  -1.7731401e+00  -4.4586853e-01  -2.9928735e-01   7.6008936e-01   1.2127451e+00  -4.6969274e-01  -1.2676035e+00  -1.6293853e+00  -1.5867303e+00   2.8821989e-01   7.0124945e-01   4.3152114e-01   2.8892189e-01  -2.2968260e-01  -1.2437747e+00  -1.3745458e+00  -1.5690033e+00  -7.3463658e-01  -6.1009709e-01  -1.0424093e-01  -5.6370679e-01  -1.6245607e-01   1.3873221e+00   8.5040476e-01  -6.4789823e-01  -5.8383492e-01  -2.4007980e-01
   6.2204721e-01   1.7634123e+00   1.8520194e+00   1.4116452e+00   2.7941581e-01  -3.1066320e-01  -1.3913884e+00  -5.3608493e-01  -3.7260864e-01   2.1437314e-01   5.3379395e-01   1.9100093e+00  -1.2363535e+00  -1.0023835e+00  -1.3177823e+00  -6.4434228e-01   1.2659231e+00   9.4798233e-02  -8.3466212e-01   9.9160686e-01   5.1758315e-02   1.5793670e+00   1.3577853e+00   1.3169654e+00   4.0537699e-01   3.7603163e-01  -3.2855842e-01  -3.8384686e-01  -6.5187410e-01  -1.1912702e+00  -7.9458961e-01   1.7209736e+00   7.7070757e-01   9.9335077e-01   7.4670150e-01  -9.2861197e-01  -6.8565778e-01  -7.0741591e-01  -2.1670327e-01   1.5548819e+00   1.5971783e+00   1.1127721e+00   1.0619416e-01  -5.1092551e-01  -7.3014829e-01  -8.6509607e-01  -9.5290432e-01  -1.8251982e+00  -3.9778343e-01  -1.3585088e-01   8.2469102e-01   1.2057913e+00  -3.1048129e-01  -1.2263803e+00  -1.4122726e+00  -1.6123242e+00   1.7485597e-01   7.5206056e-01   5.8577105e-01   3.3672848e-01  -8.3806251e-02  -1.1153805e+00  -1.2020480e+00  -1.3519303e+00  -5.7946870e-01  -5.1695088e-01   3.6875274e-02  -4.4543562e-01  -1.8499468e-02   1.2820354e+00   6.0451504e-01  -8.1213233e-01  -6.9684747e-01  -9.5750664e-02
   5.8926674e-01   1.7109637e+00   1.6755174e+00   1.3770323e+00   1.3962754e-01  -3.1779734e-01  -1.5009898e+00  -5.3746001e-01  -3.4037284e-01   2.5154575e-01   6.1175665e-01   2.2992168e+00  -1.1335318e+00  -7.9574398e-01  -1.3000838e+00  -4.8339001e-01   1.0853141e+00  -1.6084043e-01  -9.5523015e-01   1.0450128e+00   7.1778860e-02   1.3960994e+00   1.2525385e+00   1.0712887e+00   2.0778652e-01   1.6768064e-01  -4.9301223e-01  -5.8072243e-01  -7.5439892e-01  -1.3257982e+00  -8.5486183e-01   1.6318471e+00   7.2132536e-01   8.2085087e-01   6.9537970e-01  -1.0500790e+00  -6.9217972e-01  -7.7169243e-01  -2.6397929e-01   1.3820561e+00   1.6857111e+00   1.1342846e+00   1.9376227e-01  -5.3594581e-01  -6.0255948e-01  -9.0226559e-01  -8.3349667e-01  -1.8675299e+00  -3.3325741e-01   1.8728104e-02   8.9774998e-01   1.1993202e+00  -1.4492051e-01  -1.1727222e+00  -1.1713767e+00  -1.6099476e+00   8.7642517e-02   8.0973294e-01   7.5215199e-01   3.9374664e-01   7.5971287e-02  -9.6394674e-01  -9.9000160e-01  -1.0983277e+00  -3.7370888e-01  -3.8988201e-01   2.2420510e-01  -2.8830484e-01   1.6412290e-01   1.1564187e+00   3.1504568e-01  -9.9765734e-01  -8.0820850e-01   8.3744374e-02
   5.4103864e-01   1.6642919e+00   1.4689394e+00   1.3151182e+00  -1.9120860e-02  -3.4142028e-01  -1.6120719e+00  -5.3737061e-01  -2.7656161e-01   3.1312479e-01   6.8637980e-01   2.6847161e+00  -1.0270469e+00  -5.8046459e-01  -1.2612432e+00  -2.8575801e-01   8.6812545e-01  -4.5033120e-01  -1.0823985e+00   1.0889904e+00   1.1799658e-01   1.1796444e+00   1.1156355e+00   7.8547002e-01  -2.4892914e-02  -6.9298672e-02  -6.8364118e-01  -7.9676722e-01  -8.7486260e-01  -1.4642395e+00  -9.2135607e-01   1.5168718e+00   6.5648754e-01   6.1978776e-01   6.1987818e-01  -1.1812385e+00  -7.0569735e-01  -8.2316695e-01  -3.0624055e-01   1.1885486e+00   1.7592517e+00   1.1420396e+00   2.7348758e-01  -5.6544911e-01  -4.7649800e-01  -9.3969141e-01  -7.1034043e-01  -1.8976340e+00  -2.5167345e-01   1.5970768e-01   9.7800906e-01   1.1936956e+00   2.4283779e-02  -1.1060102e+00  -9.0942221e-01  -1.5754803e+00   3.3371819e-02   8.7434078e-01   9.2888362e-01   4.6019171e-01   2.4790673e-01  -7.8965055e-01  -7.3831211e-01  -8.0922883e-01  -1.1531960e-01  -2.2681497e-01   4.5991553e-01  -9.0484249e-02   3.8657416e-01   1.0107476e+00  -1.6926634e-02  -1.2033036e+00  -9.1528701e-01   2.9926397e-01
   4.7809691e-01   1.6245782e+00   1.2331266e+00   1.2238838e+00  -1.9572913e-01  -3.8343053e-01  -1.7224522e+00  -5.3623330e-01  -1.7885034e-01   4.0033479e-01   7.5552006e-01   3.0582177e+00  -9.1833322e-01  -3.6001055e-01  -1.1992522e+00  -5.0750540e-02   6.1506296e-01  -7.7163916e-01  -1.2147087e+00   1.1218858e+00   1.9230456e-01   9.3100078e-01   9.4638825e-01   4.6123667e-01  -2.9150753e-01  -3.3329688e-01  -8.9959054e-01  -1.0297713e+00  -1.0133851e+00  -1.6042894e+00  -9.9401324e-01   1.3758739e+00   5.7578273e-01   3.9121587e-01   5.1866383e-01  -1.3204101e+00  -7.2752284e-01  -8.5949301e-01  -3.4246426e-01   9.7621662e-01   1.8146170e+00   1.1342568e+00   3.4235771e-01  -5.9962611e-01  -3.5537963e-01  -9.7653537e-01  -5.8629482e-01  -1.9133503e+00  -1.5303855e-01   2.8290887e-01   1.0638319e+00   1.1893225e+00   1.9441504e-01  -1.0259612e+00  -6.2987243e-01  -1.5057243e+00   1.8020584e-02   9.4592644e-01   1.1140485e+00   5.3611160e-01   4.2997230e-01  -5.9330039e-01  -4.4822042e-01  -4.8675974e-01   1.9604988e-01  -2.6697801e-02   7.4467320e-01   1.4861889e-01   6.4877696e-01   8.4598834e-01  -3.8892656e-01  -1.4273620e+00  -1.0156910e+00   5.5058772e-01
   4.0208077e-01   1.5925766e+00   9.6990406e-01   1.1022920e+00  -3.8851619e-01  -4.4521821e-01  -1.8300040e+00  -5.3470075e-01  -4.6156650e-02   5.1334786e-01   8.1730175e-01   3.4120245e+00  -8.0870068e-01  -1.3795137e-01  -1.1127907e+00   2.2112799e-01   3.2815319e-01  -1.1217599e+00  -1.3507077e+00   1.1425618e+00   2.9550266e-01   6.5233505e-01   7.4524200e-01   1.0165769e-01  -5.8969998e-01  -6.2184817e-01  -1.1392136e+00  -1.2770325e+00  -1.1696573e+00  -1.7436832e+00  -1.0727813e+00   1.2096904e+00   4.7942734e-01   1.3715702e-01   3.9100671e-01  -1.4656544e+00  -7.5890815e-01  -8.7896383e-01  -3.7204814e-01   7.4764573e-01   1.8493117e+00   1.1097357e+00   3.9766472e-01  -6.3854075e-01  -2.4256253e-01  -1.0119577e+00  -4.6440870e-01  -1.9130050e+00  -3.8079982e-02   3.8503051e-01   1.1532631e+00   1.1866472e+00   3.6289108e-01  -9.3266499e-01  -3.3683267e-01  -1.3986650e+00   4.6316857e-02   1.0245213e+00   1.3057041e+00   6.2139094e-01   6.1995894e-01  -3.7635061e-01  -1.2238455e-01  -1.3412887e-01   5.5885529e-01   2.1033347e-01   1.0774269e+00   4.2819047e-01   9.4926858e-01   6.6384047e-01  -7.9705310e-01  -1.6676216e+00  -1.1074361e+00   8.3630216e-01
   3.1554657e-01   1.5685283e+00   6.8211394e-01   9.5044774e-01  -5.9523005e-01  -5.2754694e-01  -1.9327602e+00  -5.3367573e-01   1.2114781e-01   6.5112644e-01   8.7027484e-01   3.7394374e+00  -6.9923645e-01   8.2191522e-02  -1.0013525e+00   5.2801543e-01   1.0800297e-02  -1.4967661e+00  -1.4890266e+00   1.1505108e+00   4.2711335e-01   3.4701496e-01   5.1388091e-01  -2.8886438e-01  -9.1589350e-01  -9.3165553e-01  -1.4000668e+00  -1.5354322e+00  -1.3429165e+00  -1.8803103e+00  -1.1576352e+00   1.0202490e+00   3.6835813e-01  -1.3937865e-01   2.3710346e-01  -1.6148319e+00  -8.0098814e-01  -8.8067216e-01  -3.9491630e-01   5.0614607e-01   1.8617182e+00   1.0679857e+00   4.3716997e-01  -6.8209046e-01  -1.4118427e-01  -1.0451484e+00  -3.4780455e-01  -1.8955401e+00   9.1676409e-02   4.6392947e-01   1.2441223e+00   1.1861583e+00   5.2739829e-01  -8.2660371e-01  -3.4930234e-02  -1.2536912e+00   1.2131959e-01   1.1101676e+00   1.5019934e+00   7.1576297e-01   8.1559032e-01  -1.4089376e-01   2.3509437e-01   2.4442702e-01   9.6951538e-01   4.8282736e-01   1.4552424e+00   7.4588543e-01   1.2850976e+00   4.6675610e-01  -1.2360062e+00  -1.9214198e+00  -1.1891000e+00   1.1537227e+00
   2.2191824e-01   1.5521181e+00   3.7361600e-01   7.6971246e-01  -8.1307398e-01  -6.3045774e-01  -2.0290054e+00  -5.3431360e-01   3.2108034e-01   8.1130947e-01   9.1356100e-01   4.0351016e+00  -5.9072278e-01   2.9708709e-01  -8.6533819e-01   8.6656107e-01  -3.3221118e-01  -1.8918842e+00  -1.6284475e+00   1.1459383e+00   5.8524670e-01   1.9598321e-02   2.5528421e-01  -7.0465587e-01  -1.2653254e+00  -1.2586428e+00  -1.6789330e+00  -1.8015192e+00  -1.5319315e+00  -2.0123130e+00  -1.2485889e+00   8.1060137e-01   2.4430160e-01  -4.3440582e-01   5.8167592e-02  -1.7656642e+00  -8.5472165e-01  -8.6463247e-01  -4.1160433e-01   2.5573506e-01   1.8512457e+00   1.0093305e+00   4.5925339e-01  -7.2996293e-01  -5.4005548e-02  -1.0753538e+00  -2.3955948e-01  -1.8606133e+00   2.3385062e-01   5.1883306e-01   1.3341326e+00   1.1883939e+00   6.8600334e-01  -7.0865415e-01   2.7082040e-01  -1.0717548e+00   2.4403800e-01   1.2029347e+00   1.7012450e+00   8.1882788e-01   1.0146375e+00   1.1036827e-01   6.1870779e-01   6.4373864e-01   1.4223522e+00   7.8793575e-01   1.8732025e+00   1.0977606e+00   1.6517727e+00   2.5793560e-01  -1.6991671e+00  -2.1857029e+00  -1.2599480e+00   1.4988563e+00
   1.2537381e-01   1.5424872e+00   4.9254984e-02   5.6276574e-01  -1.0387482e+00  -7.5320128e-01  -2.1173480e+00  -5.3801117e-01   5.4996010e-01   9.9015399e-01   9.4697496e-01   4.2952566e+00  -4.8358027e-01   5.0371620e-01  -7.0610509e-01   1.2318298e+00  -6.9477198e-01  -2.3015986e+00  -1.7679522e+00   1.1298043e+00   7.6652738e-01  -3.2422540e-01  -2.6273339e-02  -1.1388864e+00  -1.6321311e+00  -1.5980311e+00  -1.9718714e+00  -2.0715976e+00  -1.7350002e+00  -2.1381653e+00  -1.3457001e+00   5.8490720e-01   1.0981072e-01  -7.4301151e-01  -1.4352051e-01  -1.9157935e+00  -9.2083392e-01  -8.3185503e-01  -4.2331556e-01   1.1074845e-03   1.8184288e+00   9.3497368e-01   4.6303758e-01  -7.8159121e-01   1.6728193e-02  -1.1018963e+00  -1.4259172e-01  -1.8086640e+00   3.8518068e-01   5.5045887e-01   1.4210801e+00   1.1939517e+00   8.3723411e-01  -5.8007017e-01   5.7515665e-01  -8.5545627e-01   4.1311547e-01   1.3029294e+00   1.9020514e+00   9.3007454e-01   1.2150235e+00   3.7417355e-01   1.0216393e+00   1.0578370e+00   1.9096181e+00   1.1213880e+00   2.3243808e+00   1.4782719e+00   2.0432684e+00   4.1296453e-02  -2.1787315e+00  -2.4570904e+00  -1.3200200e+00   1.8664110e+00
   3.0672141e-02   1.5383137e+00  -2.8520441e-01   3.3360643e-01  -1.2685044e+00  -8.9420467e-01  -2.1967682e+00  -5.4638141e-01   8.0240232e-01   1.1825415e+00   9.7110636e-01   4.5178793e+00  -3.7784224e-01   6.9946546e-01  -5.2597278e-01   1.6172515e+00  -1.0695628e+00  -2.7197744e+00  -1.9067489e+00   1.1038257e+00   9.6609551e-01  -6.7774099e-01  -3.2527905e-01  -1.5837292e+00  -2.0094754e+00  -1.9444345e+00  -2.2742938e+00  -2.3418116e+00  -1.9499585e+00  -2.2567221e+00  -1.4490626e+00   3.4836436e-01  -3.1739585e-02  -1.0594363e+00  -3.6460870e-01  -2.0628368e+00  -9.9976348e-01  -7.8436338e-01  -4.3194061e-01  -2.5241005e-01   1.7649691e+00   8.4702260e-01   4.4847763e-01  -8.3611196e-01   6.9398411e-02  -1.1241834e+00  -5.9560138e-02  -1.7409354e+00   5.4152710e-01   5.6102401e-01   1.5029984e+00   1.2035076e+00   9.8012394e-01  -4.4244742e-01   8.7270302e-01  -6.0904890e-01   6.2460286e-01   1.4102987e+00   2.1033195e+00   1.0489033e+00   1.4149074e+00   6.4676798e-01   1.4359253e+00   1.4801147e+00   2.4216143e+00   1.4775252e+00   2.7998990e+00   1.8803404e+00   2.4520946e+00  -1.7858547e-01  -2.6658885e+00  -2.7319416e+00  -1.3701682e+00   2.2498535e+00
  -5.7068419e-02   1.5379583e+00  -6.2317509e-01   8.7489057e-02  -1.4982138e+00  -1.0510766e+00  -2.2666389e+00  -5.6121416e-01   1.0714003e+00   1.3820523e+00   9.8735231e-01   4.7027117e+00  -2.7316267e-01   8.8218772e-01  -3.2818092e-01   2.0146233e+00  -1.4482275e+00  -3.1397971e+00  -2.0442744e+00   1.0704321e+00   1.1776861e+00  -1.0333593e+00  -6.3509989e-01  -2.0305623e+00  -2.3897272e+00  -2.2919754e+00  -2.5810636e+00  -2.6082259e+00  -2.1742028e+00  -2.3672393e+00  -1.5587889e+00   1.0708483e-01  -1.7620621e-01  -1.3771885e+00  -6.0071713e-01  -2.2044331e+00  -1.0916170e+00  -7.2515232e-01  -4.4003600e-01  -4.9892581e-01   1.6937156e+00   7.4846732e-01   4.1641092e-01  -8.9233071e-01   1.0309100e-01  -1.1417101e+00   7.2166821e-03  -1.6594536e+00   6.9791346e-01   5.5413788e-01   1.5783624e+00   1.2178373e+00   1.1142186e+00  -2.9767192e-01   1.1580943e+00  -3.3835748e-01   8.7184446e-01   1.5252199e+00   2.3042873e+00   1.1746464e+00   1.6127405e+00   9.2398941e-01   1.8526722e+00   1.9035084e+00   2.9468988e+00   1.8493974e+00   3.2890626e+00   2.2954894e+00   2.8694276e+00  -3.9656357e-01  -3.1510428e+00  -3.0064210e+00  -1.4120439e+00   2.6415159e+00
  -1.3262125e-01   1.5396697e+00  -9.5737769e-01  -1.6920318e-01  -1.7234443e+00  -1.2206517e+00  -2.3267202e+00  -5.8442201e-01   1.3484965e+00   1.5811112e+00   9.9789290e-01   4.8511777e+00  -1.6885503e-01   1.0502291e+00  -1.1680390e-01   2.4141801e+00  -1.8215980e+00  -3.5547204e+00  -2.1801726e+00   1.0326858e+00   1.3937884e+00  -1.3828108e+00  -9.4815661e-01  -2.4701996e+00  -2.7646711e+00  -2.6344096e+00  -2.8866160e+00  -2.8668992e+00  -2.4047253e+00  -2.4693601e+00  -1.6749804e+00  -1.3208065e-01  -3.1878390e-01  -1.6891864e+00  -8.4653004e-01  -2.3382816e+00  -1.1961341e+00  -6.5808781e-01  -4.5075812e-01  -7.3207958e-01   1.6085898e+00   6.4311556e-01   3.6856256e-01  -9.4869824e-01   1.1763583e-01  -1.1540521e+00   5.5818923e-02  -1.5669621e+00   8.4860687e-01   5.3458957e-01   1.6462757e+00   1.2378414e+00   1.2395487e+00  -1.4785804e-01   1.4260848e+00  -5.0616957e-02   1.1454916e+00   1.6478819e+00   2.5045073e+00   1.3065840e+00   1.8072880e+00   1.2013665e+00   2.2623220e+00   2.3206930e+00   3.4725726e+00   2.2289248e+00   3.7795840e+00   2.7140518e+00   3.2853034e+00  -6.0703774e-01  -3.6240697e+00  -3.2765622e+00  -1.4480298e+00   3.0327554e+00
  -1.9091470e-01   1.5418251e+00  -1.2800022e+00  -4.2914546e-01  -1.9395503e+00  -1.3990719e+00  -2.3771315e+00  -6.1797375e-01   1.6240377e+00   1.7711994e+00   1.0056073e+00   4.9662070e+00  -6.3959191e-02   1.2024254e+00   1.0337304e-01   2.8047373e+00  -2.1799672e+00  -3.9574228e+00  -2.3142532e+00   9.9416511e-01   1.6058816e+00  -1.7173777e+00  -1.2561484e+00  -2.8931463e+00  -3.1257461e+00  -2.9652656e+00  -3.1850949e+00  -3.1139494e+00  -2.6381627e+00  -2.5630758e+00  -1.7976901e+00  -3.6176426e-01  -4.5416347e-01  -1.9879289e+00  -1.0959346e+00  -2.4621742e+00  -1.3126648e+00  -5.8775318e-01  -4.6775342e-01  -9.4517858e-01   1.5144563e+00   5.3548699e-01   3.0750542e-01  -1.0033034e+00   1.1360668e-01  -1.1608544e+00   8.4760395e-02  -1.4668171e+00   9.8724168e-01   5.0805180e-01   1.7066268e+00   1.2645654e+00   1.3565722e+00   4.7206183e-03   1.6716420e+00   2.4576136e-01   1.4336604e+00   1.7784547e+00   2.7037963e+00   1.4439529e+00   1.9976153e+00   1.4742307e+00   2.6549534e+00   2.7242774e+00   3.9846327e+00   2.6071157e+00   4.2578782e+00   3.1254405e+00   3.6888696e+00  -8.0410052e-01  -4.0745965e+00  -3.5383316e+00  -1.4811239e+00   3.4141578e+00
  -2.2728652e-01   1.5431787e+00  -1.5829021e+00  -6.8431079e-01  -2.1417710e+00  -1.5819014e+00  -2.4183053e+00  -6.6381484e-01   1.8875061e+00   1.9431282e+00   1.0139322e+00   5.0519841e+00   4.2670197e-02   1.3380712e+00   3.2700867e-01   3.1739178e+00  -2.5133979e+00  -4.3407647e+00  -2.4464332e+00   9.5882142e-01   1.8047388e+00  -2.0281557e+00  -1.5503194e+00  -3.2898664e+00  -3.4643039e+00  -3.2779903e+00  -3.4705025e+00  -3.3456144e+00  -2.8708579e+00  -2.6486632e+00  -1.9268768e+00  -5.7434100e-01  -5.7673532e-01  -2.2656891e+00  -1.3422010e+00  -2.5740222e+00  -1.4401602e+00  -5.1925117e-01  -4.9500727e-01  -1.1313798e+00   1.4169476e+00   4.3067169e-01   2.3657543e-01  -1.0538856e+00   9.2283375e-02  -1.1618182e+00   9.3002043e-02  -1.3628481e+00   1.1069873e+00   4.8073107e-01   1.7601934e+00   1.2992092e+00   1.4660964e+00   1.5770242e-01   1.8900288e+00   5.4148424e-01   1.7222360e+00   1.9170523e+00   2.9021590e+00   1.5859481e+00   2.1830436e+00   1.7378395e+00   3.0206073e+00   3.1069978e+00   4.4683812e+00   2.9743393e+00   4.7094310e+00   3.5184768e+00   4.0686887e+00  -9.8171043e-01  -4.4922983e+00  -3.7876922e+00  -1.5147807e+00   3.7757881e+00
  -2.3771314e-01   1.5430821e+00  -1.8578191e+00  -9.2625127e-01  -2.3253396e+00  -1.7642697e+00  -2.4509299e+00  -7.2377906e-01   2.1279132e+00   2.0873646e+00   1.0266714e+00   5.1136458e+00   1.5226026e-01   1.4568714e+00   5.4838439e-01   3.5084686e+00  -2.8120566e+00  -4.6977461e+00  -2.5766707e+00   9.3081625e-01   1.9807856e+00  -2.3063391e+00  -1.8217564e+00  -3.6510544e+00  -3.7718735e+00  -3.5661025e+00  -3.7368563e+00  -3.5583089e+00  -3.0989335e+00  -2.7266059e+00  -2.0623563e+00  -7.6221541e-01  -6.8082789e-01  -2.5147264e+00  -1.5781967e+00  -2.6718819e+00  -1.5771768e+00  -4.5797197e-01  -5.3665797e-01  -1.2839213e+00   1.3222480e+00   3.3415862e-01   1.5974661e-01  -1.0978711e+00   5.5579920e-02  -1.1566892e+00   7.9948139e-02  -1.2591925e+00   1.2007599e+00   4.5899650e-01   1.8086776e+00   1.3431155e+00   1.5691843e+00   3.0870750e-01   2.0768776e+00   8.2671793e-01   1.9953253e+00   2.0636880e+00   3.0996906e+00   1.7317173e+00   2.3630779e+00   1.9875080e+00   3.3496177e+00   3.4618990e+00   4.9088719e+00   3.3206403e+00   5.1192281e+00   3.8817632e+00   4.4130861e+00  -1.1338878e+00  -4.8672030e+00  -4.0206707e+00  -1.5527216e+00   4.1074798e+00
  -2.1900117e-01   1.5416449e+00  -2.0966343e+00  -1.1464092e+00  -2.4856032e+00  -1.9410346e+00  -2.4758872e+00  -7.9949206e-01   2.3342384e+00   2.1943978e+00   1.0477680e+00   5.1569477e+00   2.6600719e-01   1.5588807e+00   7.6159823e-01   3.7946633e+00  -3.0665599e+00  -5.0216621e+00  -2.7048951e+00   9.1434288e-01   2.1244961e+00  -2.5435189e+00  -2.0617048e+00  -3.9679076e+00  -4.0404233e+00  -3.8233525e+00  -3.9783481e+00  -3.7486802e+00  -3.3183767e+00  -2.7975100e+00  -2.2037529e+00  -9.1812205e-01  -7.6096547e-01  -2.7275194e+00  -1.7966266e+00  -2.7539824e+00  -1.7218946e+00  -4.0934145e-01  -5.9678501e-01  -1.3963965e+00   1.2368450e+00   2.5163811e-01   8.1471448e-02  -1.1324347e+00   5.9450308e-03  -1.1452513e+00   4.5430687e-02  -1.1601135e+00   1.2614750e+00   4.4901693e-01   1.8546590e+00   1.3977301e+00   1.6670548e+00   4.5540366e-01   2.2282630e+00   1.0914615e+00   2.2358457e+00   2.2182256e+00   3.2964696e+00   1.8803477e+00   2.5373198e+00   2.2187487e+00   3.6329394e+00   3.7825004e+00   5.2913829e+00   3.6360851e+00   5.4722377e+00   4.2040888e+00   4.7105294e+00  -1.2549272e+00  -5.1899895e+00  -4.2334265e+00  -1.5987259e+00   4.3991548e+00
  -1.6893212e-01   1.5398122e+00  -2.2916418e+00  -1.3364416e+00  -2.6181516e+00  -2.1069564e+00  -2.4941932e+00  -8.9227293e-01   2.4958919e+00   2.2551292e+00   1.0810561e+00   5.1879216e+00   3.8495811e-01   1.6444410e+00   9.6076699e-01   4.0187913e+00  -3.2683190e+00  -5.3062552e+00  -2.8309435e+00   9.1343995e-01   2.2268096e+00  -2.7319838e+00  -2.2618877e+00  -4.2323855e+00  -4.2626132e+00  -4.0438842e+00  -4.1895026e+00  -3.9136669e+00  -3.5251330e+00  -2.8620206e+00  -2.3504554e+00  -1.0354259e+00  -8.1212984e-01  -2.8970031e+00  -1.9902885e+00  -2.8187574e+00  -1.8721486e+00  -3.7856276e-01  -6.7918322e-01  -1.4630590e+00   1.1672553e+00   1.8878592e-01   6.4947203e-03  -1.1545903e+00  -5.3757649e-02  -1.1273294e+00  -1.0312260e-02  -1.0698116e+00   1.2823349e+00   4.5643028e-01   1.9014671e+00   1.4645289e+00   1.7609820e+00   5.9556635e-01   2.3407777e+00   1.3259364e+00   2.4262329e+00   2.3803297e+00   3.4924472e+00   2.0308467e+00   2.7053724e+00   2.4274152e+00   3.8624540e+00   4.0629455e+00   5.6019012e+00   3.9111277e+00   5.7539321e+00   4.4748517e+00   4.9500333e+00  -1.3396167e+00  -5.4522737e+00  -4.4223279e+00  -1.6564173e+00   4.6411701e+00
  -8.6359247e-02   1.5393429e+00  -2.4358363e+00  -1.4885466e+00  -2.7189574e+00  -2.2568774e+00  -2.5069456e+00  -1.0030370e+00   2.6031821e+00   2.2612722e+00   1.1300085e+00   5.2125373e+00   5.0989105e-01   1.7141212e+00   1.1402278e+00   4.1677160e+00  -3.4098658e+00  -5.5458622e+00  -2.9545088e+00   9.3180199e-01   2.2795434e+00  -2.8650117e+00  -2.4148176e+00  -4.4374561e+00  -4.4320183e+00  -4.2224035e+00  -4.3653273e+00  -4.0505609e+00  -3.7152088e+00  -2.9207492e+00  -2.5015831e+00  -1.1084068e+00  -8.3000861e-01  -3.0168195e+00  -2.1523347e+00  -2.8648856e+00  -2.0254726e+00  -3.7036673e-01  -7.8713630e-01  -1.4791374e+00   1.1197348e+00   1.5103311e-01  -6.0349330e-02  -1.1613088e+00  -1.2038134e-01  -1.1028043e+00  -8.6658656e-02  -9.9224172e-01   1.2571409e+00   4.8605921e-01   1.9529827e+00   1.5449097e+00   1.8521985e+00   7.2713073e-01   2.4116156e+00   1.5209756e+00   2.5492377e+00   2.5494166e+00   3.6873465e+00   2.1821194e+00   2.8667493e+00   2.6098456e+00   4.0312462e+00   4.2981286e+00   5.8276110e+00   4.1369767e+00   5.9508400e+00   4.6844797e+00   5.1215716e+00  -1.3834562e+00  -5.6468720e+00  -4.5840344e+00  -1.7290618e+00   4.8246751e+00
   2.8743008e-02   1.5426945e+00  -2.5231995e+00  -1.5957720e+00  -2.7845192e+00  -2.3858971e+00  -2.5152802e+00  -1.1322054e+00   2.6477621e+00   2.2057436e+00   1.1975007e+00   5.2363868e+00   6.4119706e-01   1.7686681e+00   1.2947332e+00   4.2294884e+00  -3.4851479e+00  -5.7355509e+00  -3.0751064e+00   9.7259317e-01   2.2757821e+00  -2.9371388e+00  -2.5140834e+00  -4.5773210e+00  -4.5433311e+00  -4.3543401e+00  -4.5014534e+00  -4.1570730e+00  -3.8847768e+00  -2.9742165e+00  -2.6559648e+00  -1.1325143e+00  -8.1121542e-01  -3.0815601e+00  -2.2765241e+00  -2.8913374e+00  -2.1791537e+00  -3.8878479e-01  -9.2320373e-01  -1.4411349e+00   1.0999873e+00   1.4333033e-01  -1.1434545e-01  -1.1496608e+00  -1.9063153e-01  -1.0716391e+00  -1.8262035e-01  -9.3094399e-01   1.1806188e+00   5.4168008e-01   2.0133832e+00   1.6400553e+00   1.9418085e+00   8.4823392e-01   2.4386635e+00   1.6683955e+00   2.5887761e+00   2.7246070e+00   3.8805750e+00   2.3329408e+00   3.0207968e+00   2.7630012e+00   4.1338430e+00   4.4838009e+00   5.9573774e+00   4.3059511e+00   6.0511074e+00   4.8248339e+00   5.2164841e+00  -1.3828618e+00  -5.7680330e+00  -4.7155814e+00  -1.8193881e+00   4.9419694e+00
   1.7527096e-01   1.5528227e+00  -2.5489758e+00  -1.6522964e+00  -2.8120075e+00  -2.4895359e+00  -2.5203415e+00  -1.2796284e+00   2.6230308e+00   2.0830270e+00   1.2856044e+00   5.2644033e+00   7.7876769e-01   1.8089671e+00   1.4196279e+00   4.1939849e+00  -3.4897800e+00  -5.8712517e+00  -3.1920620e+00   1.0382703e+00   2.2102217e+00  -2.9443952e+00  -2.5546049e+00  -4.6476069e+00  -4.5925256e+00  -4.4360081e+00  -4.5942589e+00  -4.2314073e+00  -4.0302859e+00  -3.0228184e+00  -2.8121382e+00  -1.1045817e+00  -7.5346995e-01  -3.0870000e+00  -2.3574582e+00  -2.8974307e+00  -2.3302980e+00  -4.3695785e-01  -1.0890348e+00  -1.3470881e+00   1.1128856e+00   1.6991321e-01  -1.5110083e-01  -1.1169797e+00  -2.6119740e-01  -1.0339182e+00  -2.9685442e-01  -8.8890154e-01   1.0487393e+00   6.2584798e-01   2.0868546e+00   1.7507754e+00   2.0307123e+00   9.5724510e-01   2.4205987e+00   1.7613324e+00   2.5307879e+00   2.9046845e+00   4.0711612e+00   2.4819280e+00   3.1666359e+00   2.8845877e+00   4.1664075e+00   4.6166529e+00   5.9822072e+00   4.4118032e+00   6.0450515e+00   4.8895706e+00   5.2278670e+00  -1.3353485e+00  -5.8116299e+00  -4.8144704e+00  -1.9294434e+00   4.9868425e+00
   3.5102209e-01   1.5729212e+00  -2.5099155e+00  -1.6536650e+00  -2.7994043e+00  -2.5638806e+00  -2.5232613e+00  -1.4445263e+00   2.5244709e+00   1.8894926e+00   1.3954262e+00   5.3006299e+00   9.2189565e-01   1.8360206e+00   1.5110037e+00   4.0535372e+00  -3.4212358e+00  -5.9498727e+00  -3.3045220e+00   1.1304232e+00   2.0794504e+00  -2.8844928e+00  -2.5328400e+00  -4.6455328e+00  -4.5769751e+00  -4.4647514e+00  -4.6409752e+00  -4.2723248e+00  -4.1485683e+00  -3.0668132e+00  -2.9683632e+00  -1.0229862e+00  -6.5572795e-01  -3.0303089e+00  -2.3907883e+00  -2.8828866e+00  -2.4759042e+00  -5.1699141e-01  -1.2852225e+00  -1.1967592e+00   1.1622262e+00   2.3408015e-01  -1.6673187e-01  -1.0610342e+00  -3.2887140e-01  -9.8989442e-01  -4.2766640e-01  -8.6843029e-01   8.5901841e-01   7.3977479e-01   2.1772900e+00   1.8773455e+00   2.1195477e+00   1.0527812e+00   2.3569913e+00   1.7945261e+00   2.3640559e+00   3.0880569e+00   4.2577198e+00   2.6275118e+00   3.3031285e+00   2.9731503e+00   4.1268876e+00   4.6943753e+00   5.8956745e+00   4.4499939e+00   5.9256819e+00   4.8744486e+00   5.1509159e+00  -1.2396788e+00  -5.7753088e+00  -4.8787548e+00  -2.0604927e+00   4.9548810e+00
   5.5275709e-01   1.6061235e+00  -2.4044735e+00  -1.5969722e+00  -2.7456219e+00  -2.6057112e+00  -2.5251462e+00  -1.6254537e+00   2.3498972e+00   1.6236506e+00   1.5270001e+00   5.3480442e+00   1.0691978e+00   1.8509353e+00   1.5658192e+00   3.8035150e+00  -3.2789762e+00  -5.9693968e+00  -3.4114856e+00   1.2496408e+00   1.8821490e+00  -2.7569587e+00  -2.4469389e+00  -4.5700209e+00  -4.4955418e+00  -4.4390680e+00  -4.6397712e+00  -4.2792160e+00  -4.2369387e+00  -3.1063313e+00  -3.1226613e+00  -8.8775217e-01  -5.1825385e-01  -2.9102256e+00  -2.3733823e+00  -2.8478820e+00  -2.6129415e+00  -6.2986457e-01  -1.5112061e+00  -9.9174481e-01   1.2505310e+00   3.3799375e-01  -1.5802472e-01  -9.8019951e-01  -3.9065271e-01  -9.4003814e-01  -5.7300728e-01  -8.7110691e-01   6.1077399e-01   8.8325936e-01   2.2879935e+00   2.0193580e+00   2.2086483e+00   1.1337054e+00   2.2484012e+00   1.7645371e+00   2.0809329e+00   3.2727316e+00   4.4384435e+00   2.7679115e+00   3.4288762e+00   3.0281280e+00   4.0151113e+00   4.7156942e+00   5.6942938e+00   4.4179037e+00   5.6891573e+00   4.7775572e+00   4.9832123e+00  -1.0959732e+00  -5.6585838e+00  -4.9071195e+00  -2.2129642e+00   4.8437212e+00
   7.7629244e-01   1.6551955e+00  -2.2329449e+00  -1.4809794e+00  -2.6505997e+00  -2.6125938e+00  -2.5270683e+00  -1.8202924e+00   2.0996056e+00   1.2863267e+00   1.6792384e+00   5.4084471e+00   1.2185736e+00   1.8549204e+00   1.5819830e+00   3.4428225e+00  -3.0645043e+00  -5.9289581e+00  -3.5118553e+00   1.3954109e+00   1.6191988e+00  -2.5632009e+00  -2.2968356e+00  -4.4217731e+00  -4.3486044e+00  -4.3587029e+00  -4.5898106e+00  -4.2521488e+00  -4.2932870e+00  -3.1414032e+00  -3.2728698e+00  -7.0058716e-01  -3.4263319e-01  -2.7271845e+00  -2.3034513e+00  -2.7930920e+00  -2.7384331e+00  -7.7539796e-01  -1.7652316e+00  -7.3548734e-01   1.3789162e+00   4.8251861e-01  -1.2256229e-01  -8.7361264e-01  -4.4383061e-01  -8.8508272e-01  -7.3046839e-01  -8.9773774e-01   3.0532133e-01   1.0546709e+00   2.4214056e+00   2.1756046e+00   2.2980218e+00   1.1991102e+00   2.0964592e+00   1.6698819e+00   1.6779254e+00   3.4563005e+00   4.6111315e+00   2.9011183e+00   3.5422457e+00   3.0498529e+00   3.8328302e+00   4.6803806e+00   5.3778170e+00   4.3149632e+00   5.3351505e+00   4.5994518e+00   4.7249382e+00  -9.0576965e-01  -5.4628751e+00  -4.8989479e+00  -2.3864426e+00   4.6532319e+00
   1.0166248e+00   1.7222446e+00  -1.9975262e+00  -1.3061636e+00  -2.5153583e+00  -2.5829542e+00  -2.5300546e+00  -2.0262740e+00   1.7764077e+00   8.8074343e-01   1.8499444e+00   5.4824178e+00   1.3672120e+00   1.8492887e+00   1.5583924e+00   2.9742536e+00  -2.7813423e+00  -5.8288887e+00  -3.6044975e+00   1.5660669e+00   1.2936911e+00  -2.3065031e+00  -2.0842708e+00  -4.2032788e+00  -4.1380561e+00  -4.2247007e+00  -4.4912837e+00  -4.1919015e+00  -4.3161524e+00  -3.1719981e+00  -3.4167121e+00  -4.6485133e-01  -1.3172193e-01  -2.4833773e+00  -2.1806162e+00  -2.7197106e+00  -2.8495381e+00  -9.5227916e-01  -2.0443702e+00  -4.3318523e-01   1.5470353e+00   6.6711001e-01  -5.8811974e-02  -7.4129326e-01  -4.8604674e-01  -8.2605500e-01  -8.9727933e-01  -9.4836683e-01  -5.3914022e-02   1.2509868e+00   2.5788629e+00   2.3440120e+00   2.3873465e+00   1.2482831e+00   1.9039239e+00   1.5110802e+00   1.1560890e+00   3.6359441e+00   4.7732455e+00   3.0248935e+00   3.6414258e+00   3.0394878e+00   3.5837028e+00   4.5892350e+00   4.9494235e+00   4.1426928e+00   4.8670871e+00   4.3431847e+00   4.3789794e+00  -6.7203183e-01  -5.1914876e+00  -4.8543675e+00  -2.5797065e+00   4.3856093e+00
   1.2680876e+00   1.8084690e+00  -1.7022921e+00  -1.0746941e+00  -2.3420076e+00  -2.5161113e+00  -2.5350713e+00  -2.2400364e+00   1.3855477e+00   4.1249786e-01   2.0358866e+00   5.5693298e+00   1.5116584e+00   1.8354538e+00   1.4949302e+00   2.4046777e+00  -2.4349295e+00  -5.6707296e+00  -3.6883086e+00   1.7587899e+00   9.1083489e-01  -1.9919437e+00  -1.8127457e+00  -3.9187686e+00  -3.8672411e+00  -4.0394091e+00  -4.3454064e+00  -4.0999703e+00  -4.3047780e+00  -3.1980700e+00  -3.5518810e+00  -1.8545910e-01   1.1046263e-01  -2.1827468e+00  -2.0059303e+00  -2.6294433e+00  -2.9436332e+00  -1.1581441e+00  -2.3446001e+00  -9.1607533e-02   1.7530989e+00   8.8976464e-01   3.3827521e-02  -5.8422079e-01  -5.1533809e-01  -7.6428523e-01  -1.0703178e+00  -1.0223199e+00  -4.6138247e-01   1.4678932e+00   2.7604123e+00   2.5216370e+00   2.4759870e+00   1.2806650e+00   1.6746972e+00   1.2906099e+00   5.2119885e-01   3.8084632e+00   4.9219957e+00   3.1367887e+00   3.7245098e+00   2.9988995e+00   3.2732163e+00   4.4440428e+00   4.4157864e+00   3.9046441e+00   4.2922312e+00   4.0142194e+00   3.9509319e+00  -3.9909764e-01  -4.8495263e+00  -4.7742704e+00  -2.7908019e+00   4.0453721e+00
   1.5245467e+00   1.9139728e+00  -1.3530890e+00  -7.9034273e-01  -2.1336985e+00  -2.4122906e+00  -2.5430005e+00  -2.4577150e+00   9.3450309e-01  -1.1057137e-01   2.2329292e+00   5.6674313e+00   1.6479471e+00   1.8149180e+00   1.3924202e+00   1.7450149e+00  -2.0324464e+00  -5.4572067e+00  -3.7622798e+00   1.9696746e+00   4.7776510e-01  -1.6262418e+00  -1.4874082e+00  -3.5741017e+00  -3.5408633e+00  -3.8064258e+00  -4.1543908e+00  -3.9785411e+00  -4.2591462e+00  -3.2195997e+00  -3.6761284e+00   1.3128577e-01   3.7890460e-01  -1.8309015e+00  -1.7818407e+00  -2.5244663e+00  -3.0183919e+00  -1.3897059e+00  -2.6609445e+00   2.8117521e-01   1.9939630e+00   1.1470423e+00   1.5501894e-01  -4.0435384e-01  -5.3016375e-01  -7.0138846e-01  -1.2461387e+00  -1.1182772e+00  -9.0950821e-01   1.6999526e+00   2.9646926e+00   2.7047367e+00   2.5630250e+00   1.2958016e+00   1.4137888e+00   1.0127721e+00  -2.1633147e-01   3.9703402e+00   5.0544505e+00   3.2341964e+00   3.7895956e+00   2.9304736e+00   2.9085398e+00   4.2475042e+00   3.7869894e+00   3.6062436e+00   3.6215949e+00   3.6202321e+00   3.4489782e+00  -9.2568845e-02  -4.4437490e+00  -4.6603036e+00  -3.0171497e+00   3.6392488e+00
   1.7796320e+00   2.0376681e+00  -9.5734564e-01  -4.5833531e-01  -1.8945196e+00  -2.2726065e+00  -2.5546075e+00  -2.6750661e+00   4.3267789e-01  -6.7862472e-01   2.4362160e+00   5.7739738e+00   1.7717942e+00   1.7892447e+00   1.2525480e+00   1.0099844e+00  -1.5825688e+00  -5.1921669e+00  -3.8255542e+00   2.1938680e+00   3.2605184e-03  -1.2175320e+00  -1.1148730e+00  -3.1765917e+00  -3.1648434e+00  -3.5304927e+00  -3.9213854e+00  -3.8304294e+00  -4.1799866e+00  -3.2366329e+00  -3.7873591e+00   4.7791579e-01   6.6779533e-01  -1.4349500e+00  -1.5121038e+00  -2.4073509e+00  -3.0718592e+00  -1.6429216e+00  -2.9876639e+00   6.7612519e-01   2.2652723e+00   1.4341638e+00   3.0351534e-01  -2.0458660e-01  -5.2941975e-01  -6.3921437e-01  -1.4210298e+00  -1.2343675e+00  -1.3889031e+00   1.9408411e+00   3.1889080e+00   2.8889045e+00   2.6473063e+00   1.2933015e+00   1.1272194e+00   6.8347755e-01  -1.0417846e+00   4.1178383e+00   5.1676668e+00   3.3144339e+00   3.8349026e+00   2.8368875e+00   2.4983033e+00   4.0031380e+00   3.0762850e+00   3.2545446e+00   2.8696569e+00   3.1708034e+00   2.8836433e+00   2.4085822e-01  -3.9823610e+00  -4.5148293e+00  -3.2556702e+00   3.1759604e+00
   2.0270026e+00   2.1772826e+00  -5.2381490e-01  -8.5153987e-02  -1.6293434e+00  -2.0990202e+00  -2.5704994e+00  -2.8876188e+00  -1.0899352e-01  -1.2801654e+00   2.6403988e+00   5.8853958e+00   1.8788429e+00   1.7600159e+00   1.0777581e+00   2.1762301e-01  -1.0951643e+00  -4.8804738e+00  -3.8774717e+00   2.4257756e+00  -5.0261401e-01  -7.7508222e-01  -7.0298938e-01  -2.7347750e+00  -2.7461471e+00  -3.2173362e+00  -3.6503875e+00  -3.6589839e+00  -4.0687606e+00  -3.2493024e+00  -3.8837223e+00   8.4607770e-01   9.7076954e-01  -1.0032663e+00  -1.2016567e+00  -2.2809546e+00  -3.1025223e+00  -1.9131828e+00  -3.3184881e+00   1.0836118e+00   2.5616400e+00   1.7451809e+00   4.7721912e-01   1.1357436e-02  -5.1244603e-01  -5.7976614e-01  -1.5910979e+00  -1.3682743e+00  -1.8886931e+00   2.1836546e+00   3.4289108e+00   3.0692699e+00   2.7274969e+00   1.2728067e+00   8.2186009e-01   3.0996789e-01  -1.9367203e+00   4.2471345e+00   5.2588337e+00   3.3748603e+00   3.8588898e+00   2.7208658e+00   2.0523074e+00   3.7151664e+00   2.2996855e+00   2.8578999e+00   2.0538962e+00   2.6770170e+00   2.2674327e+00   5.9361614e-01  -3.4747593e+00  -4.3408539e+00  -3.5029227e+00   2.6659014e+00
   2.2606363e+00   2.3294768e+00  -6.2259894e-02   3.2169147e-01  -1.3436265e+00  -1.8942821e+00  -2.5910769e+00  -3.0908507e+00  -6.7850964e-01  -1.9024688e+00   2.8398968e+00   5.9975445e+00   1.9649365e+00   1.7287746e+00   8.7113394e-01  -6.1141084e-01  -5.8094482e-01  -4.5278695e+00  -3.9175964e+00   2.6593291e+00  -1.0289218e+00  -3.0896358e-01  -2.6056521e-01  -2.2581313e+00  -2.2925843e+00  -2.8734628e+00  -3.3461326e+00  -3.4679642e+00  -3.9276219e+00  -3.2578383e+00  -3.9636949e+00   1.2268509e+00   1.2811577e+00  -5.4519366e-01  -8.5645174e-01  -2.1482847e+00  -3.1093725e+00  -2.1955188e+00  -3.6468805e+00   1.4938009e+00   2.8768458e+00   2.0732104e+00   6.7326493e-01   2.3908903e-01  -4.7902845e-01  -5.2509104e-01  -1.7523860e+00  -1.5173441e+00  -2.3969429e+00   2.4212710e+00   3.6793949e+00   3.2407471e+00   2.8021485e+00   1.2339837e+00   5.0520696e-01  -9.9506822e-02  -2.8797677e+00   4.3544881e+00   5.3254234e+00   3.4130220e+00   3.8603708e+00   2.5849456e+00   1.5811655e+00   3.3883812e+00   1.4754066e+00   2.4255797e+00   1.1941518e+00   2.1509868e+00   1.6143698e+00   9.5753516e-01  -2.9312347e+00  -4.1419304e+00  -3.7552455e+00   2.1207396e+00
   2.4751175e+00   2.4900685e+00   4.1689423e-01   7.5391248e-01  -1.0431818e+00  -1.6618498e+00  -2.6164824e+00  -3.2803721e+00  -1.2633044e+00  -2.5320763e+00   3.0291753e+00   6.1059342e+00   2.0263992e+00   1.6969578e+00   6.3627366e-01  -1.4547092e+00  -5.1092231e-02  -4.1408090e+00  -3.9457278e+00   2.8882995e+00  -1.5643018e+00   1.7030637e-01   2.0293695e-01  -1.7567722e+00  -1.8125896e+00  -2.5059220e+00  -3.0139636e+00  -3.2613947e+00  -3.7593533e+00  -3.2625591e+00  -4.0261521e+00   1.6110902e+00   1.5922388e+00  -7.0704469e-02  -4.8326453e-01  -2.0123455e+00  -3.0919577e+00  -2.4847931e+00  -3.9663126e+00   1.8970351e+00   3.2040394e+00   2.4107171e+00   8.8812068e-01   4.7376171e-01  -4.2939767e-01  -4.7715160e-01  -1.9010151e+00  -1.6786886e+00  -2.9011545e+00   2.6467484e+00   3.9342004e+00   3.3983012e+00   2.8697708e+00   1.1765402e+00   1.8510416e-01  -5.3603205e-01  -3.8475806e+00   4.4364262e+00   5.3653384e+00   3.4268125e+00   3.8386131e+00   2.4312802e+00   1.0958932e+00   3.0279999e+00   6.2318471e-01   1.9673573e+00   3.1184271e-01   1.6053410e+00   9.3945626e-01   1.3241450e+00  -2.3626489e+00  -3.9220375e+00  -4.0088891e+00   1.5529541e+00
   2.6659076e+00   2.6543395e+00   9.0292340e-01   1.2026984e+00  -7.3393709e-01  -1.4057950e+00  -2.6465497e+00  -3.4521108e+00  -1.8507566e+00  -3.1553264e+00   3.2030186e+00   6.2060237e+00   2.0602953e+00   1.6658257e+00   3.7716799e-01  -2.2891112e+00   4.8312386e-01  -3.7262736e+00  -3.9618903e+00   3.1066250e+00  -2.0974212e+00   6.5213101e-01   6.7771672e-01  -1.2411104e+00  -1.3149915e+00  -2.1220515e+00  -2.6596883e+00  -3.0434063e+00  -3.5672834e+00  -3.2638460e+00  -4.0704170e+00   1.9897759e+00   1.8974824e+00   4.0996169e-01  -8.9482851e-02  -1.8759787e+00  -3.0504198e+00  -2.7758861e+00  -4.2705350e+00   2.2841816e+00   3.5359459e+00   2.7498259e+00   1.1177024e+00   7.1030944e-01  -3.6422259e-01  -4.3768675e-01  -2.0333419e+00  -1.8492741e+00  -3.3888102e+00   2.8537304e+00   4.1867022e+00   3.5372219e+00   2.9289019e+00   1.1002653e+00  -1.3057239e-01  -9.9037195e-01  -4.8158942e+00   4.4899377e+00   5.3770442e+00   3.4146306e+00   3.7934141e+00   2.2615046e+00   6.0746496e-01   2.6395201e+00  -2.3649318e-01   1.4930905e+00  -5.7091100e-01   1.0526931e+00   2.5808447e-01   1.6849933e+00  -1.7800959e+00  -3.6854439e+00  -4.2601347e+00   9.7534185e-01
   2.8295587e+00   2.8173901e+00   1.3851634e+00   1.6589724e+00  -4.2169467e-01  -1.1306917e+00  -2.6807603e+00  -3.6024794e+00  -2.4286760e+00  -3.7588889e+00   3.3567804e+00   6.2934936e+00   2.0646454e+00   1.6363965e+00   9.8086858e-02  -3.0917572e+00   1.0107176e+00  -3.2915722e+00  -3.9663037e+00   3.3087300e+00  -2.6174079e+00   1.1261920e+00   1.1539517e+00  -7.2152833e-01  -8.0877916e-01  -1.7292191e+00  -2.2894243e+00  -2.8180756e+00  -3.3551806e+00  -3.2621008e+00  -4.0962850e+00   2.3543500e+00   2.1907655e+00   8.8666376e-01   3.1711640e-01  -1.7417125e+00  -2.9855098e+00  -3.0638462e+00  -4.5538241e+00   2.6469332e+00   3.8650714e+00   3.0826429e+00   1.3575009e+00   9.4369521e-01  -2.8459588e-01  -4.0807525e-01  -2.1461188e+00  -2.0259944e+00  -3.8479179e+00   3.0368177e+00   4.4302462e+00   3.6533683e+00   2.9781793e+00   1.0050930e+00  -4.3424679e-01  -1.4532925e+00  -5.7606102e+00   4.5126527e+00   5.3596791e+00   3.3755156e+00   3.7251438e+00   2.0766786e+00   1.2636503e-01   2.2285689e+00  -1.0832045e+00   1.0123277e+00  -1.4322105e+00   5.0513466e-01  -4.1456262e-01   2.0319637e+00  -1.1945695e+00  -3.4365612e+00  -4.5053894e+00   4.0051576e-01
   2.9638541e+00   2.9744988e+00   1.8533480e+00   2.1136422e+00  -1.1191267e-01  -8.4148907e-01  -2.7182100e+00  -3.7285113e+00  -2.9857409e+00  -4.3302720e+00   3.4865873e+00   6.3645074e+00   2.0385811e+00   1.6093929e+00  -1.9652325e-01  -3.8411303e+00   1.5213293e+00  -2.8441408e+00  -3.9593360e+00   3.4898024e+00  -3.1142387e+00   1.5827796e+00   1.6220994e+00  -2.0805991e-01  -3.0287266e-01  -1.3345759e+00  -1.9094417e+00  -2.5892706e+00  -3.1271319e+00  -3.2576916e+00  -4.1040137e+00   2.6970217e+00   2.4665594e+00   1.3497072e+00   7.2859550e-01  -1.6116281e+00  -2.8985748e+00  -3.3440120e+00  -4.8111870e+00   2.9780507e+00   4.1839163e+00   3.4015658e+00   1.6027179e+00   1.1691506e+00  -1.9200539e-01  -3.8921439e-01  -2.2366350e+00  -2.2057269e+00  -4.2675259e+00   3.1918700e+00   4.6585810e+00   3.7433727e+00   3.0164039e+00   8.9117545e-01  -7.1896624e-01  -1.9158499e+00  -6.6588433e+00   4.5029910e+00   5.3131263e+00   3.3092442e+00   3.6347511e+00   1.8773105e+00  -3.3783686e-01   1.8007640e+00  -1.8973997e+00   5.3396213e-01  -2.2512894e+00  -2.6221030e-02  -1.0640897e+00   2.3575728e+00  -6.1664748e-01  -3.1797943e+00  -4.7412546e+00  -1.5956807e-01
   3.0678472e+00   3.1214420e+00   2.2979154e+00   2.5578429e+00   1.9048382e-01  -5.4336901e-01  -2.7575933e+00  -3.8279553e+00  -3.5118619e+00  -4.8582710e+00   3.5894762e+00   6.4159290e+00   1.9824263e+00   1.5852076e+00  -5.0213154e-01  -4.5180124e+00   2.0055248e+00  -2.3913444e+00  -3.9414376e+00   3.6460043e+00  -3.5790604e+00   2.0130803e+00   2.0731722e+00   2.8989876e-01   1.9409613e-01  -9.4483306e-01  -1.5260016e+00  -2.3605116e+00  -2.8874043e+00  -3.2508873e+00  -4.0942825e+00   3.0110203e+00   2.7200777e+00   1.7901588e+00   1.1370846e+00  -1.4872563e+00  -2.7915126e+00  -3.6120919e+00  -5.0385097e+00   3.2715386e+00   4.4852005e+00   3.6995660e+00   1.8484127e+00   1.3823903e+00  -8.8287967e-02  -3.8142498e-01  -2.3028315e+00  -2.3853696e+00  -4.6381677e+00   3.3161983e+00   4.8662440e+00   3.8047806e+00   3.0425905e+00   7.5896202e-01  -9.7868951e-01  -2.3696362e+00  -7.4898609e+00   4.4602615e+00   5.2380434e+00   3.2163743e+00   3.5237314e+00   1.6634544e+00  -7.7685281e-01   1.3615759e+00  -2.6611556e+00   6.5951032e-02  -3.0093578e+00  -5.3162070e-01  -1.6774140e+00   2.6552304e+00  -5.6204992e-02  -2.9193932e+00  -4.9645651e+00  -6.9403513e-01
   3.1417996e+00   3.2547358e+00   2.7102717e+00   2.9831673e+00   4.8124847e-01  -2.4158803e-01  -2.7972058e+00  -3.8993147e+00  -3.9984611e+00  -5.3333391e+00   3.6634544e+00   6.4454795e+00   1.8977003e+00   1.5638920e+00  -8.1420621e-01  -5.1062921e+00   2.4550396e+00  -1.9402929e+00  -3.9130643e+00   3.7746009e+00  -4.0044349e+00   2.4094099e+00   2.4989795e+00   7.6383939e-01   6.7398754e-01  -5.6607243e-01  -1.1451961e+00  -2.1348539e+00  -2.6402930e+00  -3.2417890e+00  -4.0681089e+00   3.2907843e+00   2.9473833e+00   2.2001134e+00   1.5350067e+00  -1.3695094e+00  -2.6666883e+00  -3.8642148e+00  -5.2326444e+00   3.5227539e+00   4.7621037e+00   3.9704277e+00   2.0896574e+00   1.5797858e+00   2.4439071e-02  -3.8439134e-01  -2.3433670e+00  -2.5618719e+00  -4.9522050e+00   3.4086224e+00   5.0488440e+00   3.8361227e+00   3.0560073e+00   6.0926655e-01  -1.2085161e+00  -2.8069764e+00  -8.2358612e+00   4.3847014e+00   5.1358434e+00   3.0982307e+00   3.3940584e+00   1.4348654e+00  -1.1839601e+00   9.1620514e-01  -3.3588315e+00  -3.8488653e-01  -3.6903313e+00  -1.0029596e+00  -2.2432114e+00   2.9194459e+00   4.7782871e-01  -2.6593131e+00  -5.1724022e+00  -1.1934463e+00
   3.1870211e+00   3.3717735e+00   3.0830090e+00   3.3818853e+00   7.5691273e-01   5.8691640e-02  -2.8349695e+00  -3.9418327e+00  -4.4386587e+00  -5.7478537e+00   3.7074793e+00   6.4518190e+00   1.7870459e+00   1.5451705e+00  -1.1282914e+00  -5.5935816e+00   2.8629597e+00  -1.4976725e+00  -3.8745937e+00   3.8739984e+00  -4.3844981e+00   2.7653850e+00   2.8923254e+00   1.2063430e+00   1.1293375e+00  -2.0359776e-01  -7.7279458e-01  -1.9147975e+00  -2.3899626e+00  -3.2302639e+00  -4.0267396e+00   3.5320752e+00   3.1454540e+00   2.5729051e+00   1.9152892e+00  -1.2586541e+00  -2.5268161e+00  -4.0969481e+00  -5.3914189e+00   3.7284458e+00   5.0085063e+00   4.2089363e+00   2.3216982e+00   1.7584907e+00   1.4386978e-01  -3.9714358e-01  -2.3576331e+00  -2.7322530e+00  -5.2040534e+00   3.4693811e+00   5.2032266e+00   3.8369122e+00   3.0561958e+00   4.4331773e-01  -1.4048386e+00  -3.2210815e+00  -8.8825593e+00   4.2774520e+00   5.0086255e+00   2.9568315e+00   3.2480874e+00   1.1911872e+00  -1.5541809e+00   4.6947040e-01  -3.9775962e+00  -8.1299160e-01  -4.2814087e+00  -1.4339692e+00  -2.7522623e+00   3.1459706e+00   9.7766556e-01  -2.4030859e+00  -5.3620781e+00  -1.6500694e+00
   3.2056319e+00   3.4708528e+00   3.4100713e+00   3.7471403e+00   1.0148351e+00   3.5257667e-01  -2.8684779e+00  -3.9554229e+00  -4.8273664e+00  -6.0962864e+00   3.7213663e+00   6.4345450e+00   1.6540897e+00   1.5284804e+00  -1.4400805e+00  -5.9715934e+00   3.2238352e+00  -1.0695992e+00  -3.8262399e+00   3.9436998e+00  -4.7150341e+00   3.0760290e+00   3.2471616e+00   1.6112265e+00   1.5535157e+00   1.3816985e-01  -4.1409650e-01  -1.7022274e+00  -2.1402846e+00  -3.2158857e+00  -3.9715107e+00   3.7320141e+00   3.3122055e+00   2.9032554e+00   2.2715620e+00  -1.1543239e+00  -2.3748084e+00  -4.3072949e+00  -5.5135937e+00   3.8867330e+00   5.2192330e+00   4.4110088e+00   2.5401158e+00   1.9165097e+00   2.6762292e-01  -4.1808310e-01  -2.3457118e+00  -2.8936225e+00  -5.3902765e+00   3.4999136e+00   5.3275003e+00   3.8075785e+00   3.0429749e+00   2.6278225e-01  -1.5654045e+00  -3.6061533e+00  -9.4195476e+00   4.1404719e+00   4.8590650e+00   2.7947676e+00   3.0884389e+00   9.3215039e-01  -1.8843455e+00   2.5714697e-02  -4.5077987e+00  -1.2141097e+00  -4.7734690e+00  -1.8203025e+00  -3.1976896e+00   3.3318724e+00   1.4367993e+00  -2.1537095e+00  -5.5311084e+00  -2.0580605e+00
   3.2002816e+00   3.5510978e+00   3.6868662e+00   4.0731191e+00   1.2532026e+00   6.3561376e-01  -2.8950630e+00  -3.9405549e+00  -5.1612993e+00  -6.3752604e+00   3.7056386e+00   6.3941168e+00   1.5032471e+00   1.5130344e+00  -1.7454835e+00  -6.2362896e+00   3.5337290e+00  -6.6150032e-01  -3.7679766e+00   3.9841847e+00  -4.9934745e+00   3.3378131e+00   3.5586857e+00   1.9736342e+00   1.9408548e+00   4.5574983e-01  -7.3800783e-02  -1.4983863e+00  -1.8946822e+00  -3.1978922e+00  -3.9036999e+00   3.8890428e+00   3.4464735e+00   3.1873564e+00   2.5983281e+00  -1.0555720e+00  -2.2136047e+00  -4.4926739e+00  -5.5987549e+00   3.9970195e+00   5.3902611e+00   4.5737619e+00   2.7409829e+00   2.0527129e+00   3.9337038e-01  -4.4505105e-01  -2.3082843e+00  -3.0431996e+00  -5.5095554e+00   3.5025346e+00   5.4209384e+00   3.7493476e+00   3.0164296e+00   6.9757928e-02  -1.6892851e+00  -3.9574516e+00  -9.8404356e+00   3.9763979e+00   4.6902646e+00   2.6150464e+00   2.9178767e+00   6.5775760e-01  -2.1730400e+00  -4.1126592e-01  -4.9431735e+00  -1.5852669e+00  -5.1612793e+00  -2.1595245e+00  -3.5750838e+00   3.4755382e+00   1.8500888e+00  -1.9135600e+00  -5.6771737e+00  -2.4135552e+00
   3.1738552e+00   3.6122996e+00   3.9103188e+00   4.3551812e+00   1.4709889e+00   9.0394749e-01  -2.9118779e+00  -3.8981097e+00  -5.4389101e+00  -6.5835224e+00   3.6613440e+00   6.3317141e+00   1.3394838e+00   1.4979027e+00  -2.0406924e+00  -6.3877874e+00   3.7901997e+00  -2.7802585e-01  -3.6994787e+00   3.9967365e+00  -5.2188292e+00   3.5486347e+00   3.8233880e+00   2.2900690e+00   2.2867441e+00   7.4661543e-01   2.4410631e-01  -1.3038808e+00  -1.6559930e+00  -3.1751638e+00  -3.8243752e+00   4.0028190e+00   3.5479574e+00   3.4228873e+00   2.8910984e+00  -9.6095703e-01  -2.0459929e+00  -4.6508990e+00  -5.6471754e+00   4.0598616e+00   5.5188803e+00   4.6955218e+00   2.9210057e+00   2.1667969e+00   5.1897289e-01  -4.7543428e-01  -2.2464967e+00  -3.1783410e+00  -5.5625444e+00   3.4800565e+00   5.4837865e+00   3.6640858e+00   2.9768857e+00  -1.3326357e-01  -1.7767569e+00  -4.2713194e+00  -1.0142787e+01   3.7883715e+00   4.5055870e+00   2.4209179e+00   2.7391924e+00   3.6843665e-01  -2.4204503e+00  -8.3826480e-01  -5.2808843e+00  -1.9246897e+00  -5.4435125e+00  -2.4510196e+00  -3.8825191e+00   3.5766150e+00   2.2137837e+00  -1.6843320e+00  -5.7980843e+00  -2.7146762e+00
   3.1292010e+00   3.6547066e+00   4.0788673e+00   4.5899428e+00   1.6678751e+00   1.1544523e+00  -2.9159946e+00  -3.8292228e+00  -5.6602627e+00  -6.7218205e+00   3.5898639e+00   6.2490519e+00   1.1680555e+00   1.4821099e+00  -2.3222341e+00  -6.4300515e+00   3.9922264e+00   7.7007520e-02  -3.6200878e+00   3.9832359e+00  -5.3915660e+00   3.7077416e+00   4.0390418e+00   2.5583704e+00   2.5876859e+00   1.0091647e+00   5.3643535e-01  -1.1187191e+00  -1.4263570e+00  -3.1462282e+00  -3.7342633e+00   4.0740622e+00   3.6171261e+00   3.6089705e+00   3.1464904e+00  -8.6865629e-01  -1.8744370e+00  -4.7801544e+00  -5.6596538e+00   4.0767940e+00   5.6037849e+00   4.7757786e+00   3.0776389e+00   2.2591997e+00   6.4261125e-01  -5.0630261e-01  -2.1618005e+00  -3.2965700e+00  -5.5516297e+00   3.4354087e+00   5.5170062e+00   3.5541285e+00   2.9248803e+00  -3.4346135e-01  -1.8291071e+00  -4.5451719e+00  -1.0327859e+01   3.5798457e+00   4.3084796e+00   2.2157007e+00   2.5551065e+00   6.5154362e-02  -2.6281156e+00  -1.2526731e+00  -5.5214097e+00  -2.2316806e+00  -5.6225850e+00  -2.6958274e+00  -4.1204650e+00   3.6358946e+00   2.5254958e+00  -1.4670099e+00  -5.8917591e+00  -2.9614586e+00
   3.0689104e+00   3.6787978e+00   4.1924032e+00   4.7752994e+00   1.8441418e+00   1.3848303e+00  -2.9045092e+00  -3.7351329e+00  -5.8268639e+00  -6.7927224e+00   3.4927398e+00   6.1481818e+00   9.9423624e-01   1.4647406e+00  -2.5870151e+00  -6.3704154e+00   4.1400836e+00   4.0063919e-01  -3.5288109e+00   3.9459415e+00  -5.5134474e+00   3.8156091e+00   4.2046426e+00   2.7776430e+00   2.8413127e+00   1.2426544e+00   8.0084724e-01  -9.4238048e-01  -1.2071432e+00  -3.1092965e+00  -3.6336512e+00   4.1043652e+00   3.6550954e+00   3.7460688e+00   3.3622721e+00  -7.7659982e-01  -1.7009305e+00  -4.8789794e+00  -5.6373564e+00   4.0501331e+00   5.6450809e+00   4.8150905e+00   3.2091735e+00   2.3309792e+00   7.6290251e-01  -5.3456693e-01  -2.0557892e+00  -3.3956172e+00  -5.4806344e+00   3.3713039e+00   5.5220035e+00   3.4221080e+00   2.8611325e+00  -5.5777024e-01  -1.8483838e+00  -4.7774493e+00  -1.0400204e+01   3.3543962e+00   4.1023100e+00   2.0026239e+00   2.3681930e+00  -2.5051289e-01  -2.7986213e+00  -1.6524476e+00  -5.6682841e+00  -2.5064623e+00  -5.7043254e+00  -2.8964216e+00  -4.2916090e+00   3.6551550e+00   2.7841209e+00  -1.2618778e+00  -5.9562236e+00  -3.1557066e+00
   2.9951604e+00   3.6850706e+00   4.2521528e+00   4.9103945e+00   2.0005396e+00   1.5936638e+00  -2.8746564e+00  -3.6170558e+00  -5.9414488e+00  -6.8003823e+00   3.3715356e+00   6.0312975e+00   8.2305535e-01   1.4450484e+00  -2.8323480e+00  -6.2189595e+00   4.2351735e+00   6.9075461e-01  -3.4243612e+00   3.8872758e+00  -5.5873458e+00   3.8737782e+00   4.3202995e+00   2.9481378e+00   3.0463622e+00   1.4471031e+00   1.0358697e+00  -7.7391152e-01  -9.9892483e-01  -3.0623318e+00  -3.5223345e+00   4.0959891e+00   3.6634789e+00   3.8358329e+00   3.5373605e+00  -6.8261675e-01  -1.5268909e+00  -4.9462606e+00  -5.5816781e+00   3.9827662e+00   5.6442016e+00   4.8149498e+00   3.3147810e+00   2.3836633e+00   8.7898924e-01  -5.5714897e-01  -1.9300418e+00  -3.4734565e+00  -5.3544833e+00   3.2899895e+00   5.5003718e+00   3.2707985e+00   2.7865179e+00  -7.7297847e-01  -1.8371158e+00  -4.9675409e+00  -1.0367150e+01   3.1155480e+00   3.8902188e+00   1.7846970e+00   2.1808303e+00  -5.7635061e-01  -2.9352535e+00  -2.0360381e+00  -5.7277304e+00  -2.7499992e+00  -5.6975147e+00  -3.0564479e+00  -4.4005953e+00   3.6369711e+00   2.9897178e+00  -1.0685666e+00  -5.9896418e+00  -3.3007857e+00
   2.9096332e+00   3.6738699e+00   4.2605141e+00   4.9955242e+00   2.1381496e+00   1.7804185e+00  -2.8239240e+00  -3.4760999e+00  -6.0077559e+00  -6.7502667e+00   3.2277525e+00   5.9005688e+00   6.5905758e-01   1.4225605e+00  -3.0559603e+00  -5.9878079e+00   4.2798298e+00   9.4604542e-01  -3.3052382e+00   3.8096329e+00  -5.6170332e+00   3.8846711e+00   4.3870872e+00   3.0711034e+00   3.2026156e+00   1.6231702e+00   1.2408762e+00  -6.1204569e-01  -8.0150245e-01  -3.0031504e+00  -3.3996233e+00   4.0516599e+00   3.6442250e+00   3.8809136e+00   3.6717661e+00  -5.8458618e-01  -1.3531033e+00  -4.9812376e+00  -5.4941408e+00   3.8779546e+00   5.6037477e+00   4.7776235e+00   3.3945182e+00   2.4190896e+00   9.9059286e-01  -5.7115058e-01  -1.7859962e+00  -3.5283486e+00  -5.1788623e+00   3.1931077e+00   5.4536832e+00   3.1029824e+00   2.7020567e+00  -9.8582904e-01  -1.7980247e+00  -5.1156766e+00  -1.0238218e+01   2.8666404e+00   3.6750089e+00   1.5646188e+00   1.9951799e+00  -9.0951357e-01  -3.0416419e+00  -2.4022729e+00  -5.7081858e+00  -2.9638070e+00  -5.6133076e+00  -3.1804268e+00  -4.4536997e+00   3.5845085e+00   3.1433566e+00  -8.8614003e-01  -5.9903762e+00  -3.4013616e+00
   2.8135041e+00   3.6452747e+00   4.2208575e+00   5.0319999e+00   2.2582446e+00   1.9453972e+00  -2.7501675e+00  -3.3132302e+00  -6.0302788e+00  -6.6488730e+00   3.0627969e+00   5.7580179e+00   5.0610144e-01   1.3971722e+00  -3.2559792e+00  -5.6903903e+00   4.2771052e+00   1.1659451e+00  -3.1698498e+00   3.7152191e+00  -5.6069762e+00   3.8513900e+00   4.4068726e+00   3.1486119e+00   3.3108056e+00   1.7720218e+00   1.4160285e+00  -4.5533960e-01  -6.1398458e-01  -2.9295506e+00  -3.2644097e+00   3.9743794e+00   3.5994509e+00   3.8847464e+00   3.7664946e+00  -4.8058408e-01  -1.1797260e+00  -4.9835173e+00  -5.3763377e+00   3.7391539e+00   5.5272582e+00   4.7059816e+00   3.4492873e+00   2.4392422e+00   1.0980249e+00  -5.7401126e-01  -1.6248640e+00  -3.5588781e+00  -4.9599034e+00   3.0816639e+00   5.3833397e+00   2.9213532e+00   2.6089097e+00  -1.1931150e+00  -1.7337578e+00  -5.2227976e+00  -1.0024508e+01   2.6107272e+00   3.4590736e+00   1.3447247e+00   1.8131828e+00  -1.2465620e+00  -3.1214186e+00  -2.7502143e+00  -5.6197659e+00  -3.1497528e+00  -5.4645850e+00  -3.2734415e+00  -4.4584529e+00   3.5013123e+00   3.2469455e+00  -7.1321576e-01  -5.9570824e+00  -3.4630968e+00
   2.7074884e+00   3.5990501e+00   4.1373018e+00   5.0219725e+00   2.3621546e+00   2.0896428e+00  -2.6517204e+00  -3.1292884e+00  -6.0140235e+00  -6.5034348e+00   2.8780042e+00   5.6054390e+00   3.6720834e-01   1.3692212e+00  -3.4308993e+00  -5.3407027e+00   4.2305535e+00   1.3505456e+00  -3.0166694e+00   3.6059352e+00  -5.5621235e+00   3.7775174e+00   4.3821257e+00   3.1833747e+00   3.3724988e+00   1.8951894e+00   1.5621858e+00  -3.0231859e-01  -4.3491670e-01  -2.8394653e+00  -3.1152958e+00   3.8672627e+00   3.5312875e+00   3.8513249e+00   3.8234080e+00  -3.6901983e-01  -1.0063550e+00  -4.9530994e+00  -5.2299267e+00   3.5698722e+00   5.4189351e+00   4.6033257e+00   3.4807566e+00   2.4461015e+00   1.2021522e+00  -5.6364491e-01  -1.4475929e+00  -3.5639860e+00  -4.7039091e+00   2.9560965e+00   5.2904919e+00   2.7284478e+00   2.5083860e+00  -1.3917621e+00  -1.6466617e+00  -5.2904102e+00  -9.7380959e+00   2.3505286e+00   3.2443653e+00   1.1269775e+00   1.6365749e+00  -1.5835227e+00  -3.1779112e+00  -3.0789873e+00  -5.4736864e+00  -3.3098592e+00  -5.2652651e+00  -3.3408167e+00  -4.4232275e+00   3.3911045e+00   3.3030518e+00  -5.4811611e-01  -5.8888337e+00  -3.4923135e+00
   2.5919336e+00   3.5346638e+00   4.0144862e+00   4.9682420e+00   2.4511524e+00   2.2148016e+00  -2.5274963e+00  -2.9250642e+00  -5.9642665e+00  -6.3216378e+00   2.6747044e+00   5.4443625e+00   2.4447251e-01   1.3395356e+00  -3.5795309e+00  -4.9526312e+00   4.1440266e+00   1.5005025e+00  -2.8444189e+00   3.4833041e+00  -5.4877073e+00   3.6669265e+00   4.3157385e+00   3.1785615e+00   3.3899651e+00   1.9944321e+00   1.6807881e+00  -1.5162312e-01  -2.6245432e-01  -2.7311274e+00  -2.9507751e+00   3.7334097e+00   3.4417454e+00   3.7849806e+00   3.8450673e+00  -2.4875443e-01  -8.3214771e-01  -4.8904053e+00  -5.0566746e+00   3.3735686e+00   5.2833579e+00   4.4732331e+00   3.4912473e+00   2.4415172e+00   1.3043167e+00  -5.3854655e-01  -1.2548829e+00  -3.5429975e+00  -4.4171302e+00   2.8164209e+00   5.1760200e+00   2.5266112e+00   2.4019557e+00  -1.5788919e+00  -1.5386161e+00  -5.3204338e+00  -9.3914649e+00   2.0884202e+00   3.0324038e+00   9.1299302e-01   1.4669089e+00  -1.9159674e+00  -3.2138898e+00  -3.3876073e+00  -5.2816717e+00  -3.4461154e+00  -5.0296103e+00  -3.3878080e+00  -4.3568131e+00   3.2576006e+00   3.3147283e+00  -3.8903843e-01  -5.7852623e+00  -3.4956466e+00
   2.4669352e+00   3.4513586e+00   3.8573526e+00   4.8740705e+00   2.5263613e+00   2.3229540e+00  -2.3770777e+00  -2.7014114e+00  -5.8863379e+00  -6.1113574e+00   2.4543205e+00   5.2760533e+00   1.3903807e-01   1.3094476e+00  -3.7009341e+00  -4.5393502e+00   4.0214933e+00   1.6169363e+00  -2.6522645e+00   3.3484484e+00  -5.3890602e+00   3.5236154e+00   4.2108572e+00   3.1376317e+00   3.3660444e+00   2.0716124e+00   1.7737203e+00  -2.1463500e-03  -9.4566541e-02  -2.6032383e+00  -2.7694518e+00   3.5758119e+00   3.3326159e+00   3.6901801e+00   3.8345559e+00  -1.1919423e-01  -6.5599181e-01  -4.7963115e+00  -4.8585364e+00   3.1536010e+00   5.1251996e+00   4.3194216e+00   3.4835921e+00   2.4271124e+00   1.4062136e+00  -4.9786319e-01  -1.0472514e+00  -3.4956390e+00  -4.1056086e+00   2.6624215e+00   5.0405629e+00   2.3179921e+00   2.2912603e+00  -1.7518651e+00  -1.4109391e+00  -5.3150484e+00  -8.9970118e+00   1.8264650e+00   2.8243192e+00   7.0409522e-01   1.3055793e+00  -2.2391092e+00  -3.2313792e+00  -3.6748177e+00  -5.0553843e+00  -3.5603110e+00  -4.7715623e+00  -3.4193131e+00  -4.2679927e+00   3.1043557e+00   3.2853568e+00  -2.3423429e-01  -5.6467101e+00  -3.4796940e+00
   2.3324645e+00   3.3482693e+00   3.6709522e+00   4.7430089e+00   2.5886901e+00   2.4164246e+00  -2.2007879e+00  -2.4593903e+00  -5.7854249e+00  -5.8804204e+00   2.2184778e+00   5.1015375e+00   5.1143175e-02   1.2807678e+00  -3.7943513e+00  -4.1128399e+00   3.8668953e+00   1.7013368e+00  -2.4400074e+00   3.2021144e+00  -5.2714526e+00   3.3515733e+00   4.0707486e+00   3.0641921e+00   3.3040181e+00   2.1285902e+00   1.8431691e+00   1.4684645e-01   7.0744758e-02  -2.4551241e+00  -2.5702798e+00   3.3973001e+00   3.2054134e+00   3.5713504e+00   3.7953103e+00   1.9646203e-02  -4.7670727e-01  -4.6721775e+00  -4.6377665e+00   2.9132181e+00   4.9489759e+00   4.1456464e+00   3.4609774e+00   2.4042211e+00   1.5097357e+00  -4.4142519e-01  -8.2514059e-01  -3.4220492e+00  -3.7750801e+00   2.4938544e+00   4.8845948e+00   2.1045597e+00   2.1781147e+00  -1.9083015e+00  -1.2643708e+00  -5.2765543e+00  -8.5666415e+00   1.5664686e+00   2.6209198e+00   5.0139047e-01   1.1538466e+00  -2.5479123e+00  -3.2315485e+00  -3.9389579e+00  -4.8058988e+00  -3.6538965e+00  -4.5041510e+00  -3.4396235e+00  -4.1651522e+00   2.9346472e+00   3.2185195e+00  -8.2183952e-02  -5.4743706e+00  -3.4506904e+00
   2.1884878e+00   3.2245684e+00   3.4602874e+00   4.5787609e+00   2.6388014e+00   2.4975909e+00  -1.9997379e+00  -2.2004213e+00  -5.6664092e+00  -5.6363942e+00   1.9691110e+00   4.9216450e+00  -1.9774796e-02   1.2557168e+00  -3.8591391e+00  -3.6835314e+00   3.6840442e+00   1.7554771e+00  -2.2082514e+00   3.0447405e+00  -5.1399585e+00   3.1546832e+00   3.8987029e+00   2.9618848e+00   3.2074955e+00   2.1671406e+00   1.8914810e+00   2.9562548e-01   2.3522769e-01  -2.2868683e+00  -2.3527986e+00   3.2005237e+00   3.0613628e+00   3.4327467e+00   3.7309578e+00   1.6711554e-01  -2.9326117e-01  -4.5198619e+00  -4.3970262e+00   2.6555911e+00   4.7588399e+00   3.9556235e+00   3.4267724e+00   2.3738654e+00   1.6167942e+00  -3.6973906e-01  -5.8905393e-01  -3.3227770e+00  -3.4309279e+00   2.3106395e+00   4.7085183e+00   1.8881430e+00   2.0644930e+00  -2.0460848e+00  -1.0991331e+00  -5.2072536e+00  -8.1114422e+00   1.3100537e+00   2.4227758e+00   3.0584830e-01   1.0128547e+00  -2.8372151e+00  -3.2146784e+00  -4.1778847e+00  -4.5432560e+00  -3.7278878e+00  -4.2389876e+00  -3.4522258e+00  -4.0559298e+00   2.7513977e+00   3.1179012e+00   6.8248091e-02  -5.2704064e+00  -3.4142243e+00
   2.0350731e+00   3.0796259e+00   3.2301958e+00   4.3850807e+00   2.6771086e+00   2.5686982e+00  -1.7758438e+00  -1.9264270e+00  -5.5337464e+00  -5.3864199e+00   1.7085508e+00   4.7370656e+00  -7.4926148e-02   1.2368160e+00  -3.8947145e+00  -3.2600872e+00   3.4765633e+00   1.7813431e+00  -1.9585287e+00   2.8765591e+00  -4.9993455e+00   2.9366637e+00   3.6979786e+00   2.8343111e+00   3.0803183e+00   2.1889027e+00   1.9210341e+00   4.4393973e-01   4.0018444e-01  -2.0994038e+00  -2.1173393e+00   2.9879635e+00   2.9014295e+00   3.2783554e+00   3.6451767e+00   3.2193672e-01  -1.0497398e-01  -4.3417298e+00  -4.1394879e+00   2.3838714e+00   4.5584272e+00   3.7529829e+00   3.3843606e+00   2.3367632e+00   1.7291294e+00  -2.8394152e-01  -3.3970640e-01  -3.1987707e+00  -3.0781857e+00   2.1130160e+00   4.5127848e+00   1.6704789e+00   1.9524957e+00  -2.1633531e+00  -9.1505886e-01  -5.1093585e+00  -7.6414782e+00   1.0587375e+00   2.2303074e+00   1.1837899e-01   8.8364219e-01  -3.1018655e+00  -3.1802127e+00  -4.3889553e+00  -4.2761103e+00  -3.7828170e+00  -3.9858796e+00  -3.4596743e+00  -3.9469375e+00   2.5571380e+00   2.9872280e+00   2.1769016e-01  -5.0380212e+00  -3.3750087e+00
   1.8724740e+00   2.9131673e+00   2.9852753e+00   4.1657074e+00   2.7038067e+00   2.6317018e+00  -1.5318100e+00  -1.6399419e+00  -5.3913805e+00  -5.1370713e+00   1.4395749e+00   4.5484098e+00  -1.1598516e-01   1.2267413e+00  -3.9005200e+00  -2.8493156e+00   3.2478712e+00   1.7810796e+00  -1.6933674e+00   2.6977228e+00  -4.8539960e+00   2.7010463e+00   3.4717871e+00   2.6849895e+00   2.9264868e+00   2.1953572e+00   1.9341304e+00   5.9100133e-01   5.6631410e-01  -1.8945549e+00  -1.8651807e+00   2.7619639e+00   2.7263869e+00   3.1118449e+00   3.5415858e+00   4.8225769e-01   8.8302460e-02  -4.1406318e+00  -3.8688971e+00   2.1012600e+00   4.3507713e+00   3.5412386e+00   3.3369761e+00   2.2933648e+00   1.8481253e+00  -1.8572217e-01  -7.8171600e-02  -3.0513608e+00  -2.7215645e+00   1.9016485e+00   4.2980073e+00   1.4532667e+00   1.8442903e+00  -2.2584867e+00  -7.1177751e-01  -4.9849331e+00  -7.1656634e+00   8.1400275e-01   2.0438670e+00  -6.0104053e-02   7.6714218e-01  -3.3368680e+00  -3.1268796e+00  -4.5690824e+00  -4.0114996e+00  -3.8187391e+00  -3.7525779e+00  -3.4635288e+00  -3.8435618e+00   2.3540076e+00   2.8302368e+00   3.6618382e-01  -4.7814757e+00  -3.3367287e+00
   1.7011869e+00   2.7254136e+00   2.7298449e+00   3.9243394e+00   2.7189234e+00   2.6881445e+00  -1.2710730e+00  -1.3441714e+00  -5.2427012e+00  -4.8942491e+00   1.1654156e+00   4.3562744e+00  -1.4489781e-01   1.2281466e+00  -3.8760144e+00  -2.4562136e+00   3.0012017e+00   1.7569581e+00  -1.4162873e+00   2.5084408e+00  -4.7078520e+00   2.4511817e+00   3.2233103e+00   2.5173457e+00   2.7501067e+00   2.1878305e+00   1.9329168e+00   7.3551393e-01   7.3360861e-01  -1.6750189e+00  -1.5986317e+00   2.5247799e+00   2.5369097e+00   2.9365485e+00   3.4236577e+00   6.4574094e-01   2.8605489e-01  -3.9198615e+00  -3.5895886e+00   1.8110687e+00   4.1382755e+00   3.3237747e+00   3.2875574e+00   2.2439116e+00   1.9746440e+00  -7.7219898e-02   1.9399180e-01  -2.8822257e+00  -2.3654949e+00   1.6776844e+00   4.0650743e+00   1.2382171e+00   1.7420346e+00  -2.3300993e+00  -4.8893677e-01  -4.8358719e+00  -6.6917240e+00   5.7735021e-01   1.8638082e+00  -2.2864454e-01   6.6417147e-01  -3.5375420e+00  -3.0528876e+00  -4.7148635e+00  -3.7547368e+00  -3.8352930e+00  -3.5446583e+00  -3.4643737e+00  -3.7498495e+00   2.1437851e+00   2.6506732e+00   5.1315624e-01  -4.5060293e+00  -3.3019659e+00
   1.5219860e+00   2.5171924e+00   2.4679333e+00   3.6646331e+00   2.7223953e+00   2.7390815e+00  -9.9770506e-01  -1.0429904e+00  -5.0905358e+00  -4.6631066e+00   8.8971577e-01   4.1613072e+00  -1.6370346e-01   1.2434698e+00  -3.8206960e+00  -2.0841107e+00   2.7396501e+00   1.7113601e+00  -1.1317168e+00   2.3091081e+00  -4.5643832e+00   2.1902674e+00   2.9557417e+00   2.3347271e+00   2.5553530e+00   2.1675270e+00   1.9193390e+00   8.7574545e-01   9.0131257e-01  -1.4442847e+00  -1.3210305e+00   2.2786265e+00   2.3336817e+00   2.7554811e+00   3.2946695e+00   8.0968801e-01   4.8703990e-01  -3.6830823e+00  -3.3064379e+00   1.5167604e+00   3.9227405e+00   3.1038302e+00   3.2386239e+00   2.1885072e+00   2.1088937e+00   3.9098066e-02   4.7464929e-01  -2.6933533e+00  -2.0141679e+00   1.4427620e+00   3.8152438e+00   1.0270874e+00   1.6477775e+00  -2.3770446e+00  -2.4644133e-01  -4.6639096e+00  -6.2262246e+00   3.5032801e-01   1.6905354e+00  -3.8623120e-01   5.7540540e-01  -3.6996881e+00  -2.9561698e+00  -4.8227736e+00  -3.5094325e+00  -3.8318097e+00  -3.3655423e+00  -3.4619042e+00  -3.6684872e+00   1.9279424e+00   2.4523099e+00   6.5744744e-01  -4.2178084e+00  -3.2722048e+00
   1.3359327e+00   2.2900074e+00   2.2032872e+00   3.3902248e+00   2.7141531e+00   2.7850555e+00  -7.1628065e-01  -7.4087067e-01  -4.9371716e+00  -4.4479939e+00   6.1643492e-01   3.9642666e+00  -1.7438818e-01   1.2747324e+00  -3.7341520e+00  -1.7348992e+00   2.4662364e+00   1.6467782e+00  -8.4483136e-01   2.1004141e+00  -4.4265725e+00   1.9213858e+00   2.6723393e+00   2.1404332e+00   2.3464497e+00   2.1355785e+00   1.8951283e+00   1.0096401e+00   1.0679507e+00  -1.2064878e+00  -1.0366531e+00   2.0257259e+00   2.1175075e+00   2.5713723e+00   3.1576732e+00   9.7119163e-01   6.8928479e-01  -3.4342314e+00  -3.0247466e+00   1.2219497e+00   3.7054494e+00   2.8844879e+00   3.1921817e+00   2.1271940e+00   2.2503398e+00   1.6056662e-01   7.6104717e-01  -2.4869911e+00  -1.6715644e+00   1.1989835e+00   3.5502098e+00   8.2169603e-01   1.5633515e+00  -2.3984403e+00   1.5315279e-02  -4.4706632e+00  -5.7746488e+00   1.3453275e-01   1.5245298e+00  -5.3181471e-01   5.0133901e-01  -3.8197602e+00  -2.8346676e+00  -4.8894140e+00  -3.2776295e+00  -3.8074643e+00  -3.2166397e+00  -3.4550778e+00  -3.6008686e+00   1.7077149e+00   2.2389732e+00   7.9739075e-01  -3.9235970e+00  -3.2479183e+00
   1.1443637e+00   2.0460623e+00   1.9393888e+00   3.1047598e+00   2.6942142e+00   2.8261236e+00  -4.3170913e-01  -4.4274290e-01  -4.7843959e+00  -4.2524254e+00   3.4971223e-01   3.7660774e+00  -1.7878523e-01   1.3233499e+00  -3.6161415e+00  -1.4093221e+00   2.1839739e+00   1.5658253e+00  -5.6132259e-01   1.8834173e+00  -4.2969100e+00   1.6475455e+00   2.3764811e+00   1.9377549e+00   2.1276522e+00   2.0931052e+00   1.8618187e+00   1.1349617e+00   1.2314192e+00  -9.6621319e-01  -7.5053616e-01   1.7683445e+00   1.8894168e+00   2.3867191e+00   3.0154928e+00   1.1273049e+00   8.9015768e-01  -3.1773936e+00  -2.7500617e+00   9.3036435e-01   3.4872855e+00   2.6686486e+00   3.1496647e+00   2.0600279e+00   2.3976725e+00   2.8445337e-01   1.0498226e+00  -2.2655913e+00  -1.3414637e+00   9.4886122e-01   3.2721408e+00   6.2390999e-01   1.4902601e+00  -2.3937151e+00   2.9524598e-01  -4.2576944e+00  -5.3415100e+00  -6.8418133e-02   1.3663526e+00  -6.6435244e-01   4.4223473e-01  -3.8950390e+00  -2.6866309e+00  -4.9117910e+00  -3.0600392e+00  -3.7614543e+00  -3.0975975e+00  -3.4423134e+00  -3.5472342e+00   1.4841799e+00   2.0145727e+00   9.3093858e-01  -3.6305606e+00  -3.2287156e+00
   9.4885977e-01   1.7882388e+00   1.6794754e+00   2.8119260e+00   2.6627706e+00   2.8619278e+00  -1.4904378e-01  -1.5380118e-01  -4.6335560e+00  -4.0790669e+00   9.3696907e-02   3.5678747e+00  -1.7852668e-01   1.3899635e+00  -3.4666959e+00  -1.1072911e+00   1.8959339e+00   1.4712472e+00  -2.8711150e-01   1.6595785e+00  -4.1773974e+00   1.3717181e+00   2.0717138e+00   1.7300111e+00   1.9032359e+00   2.0412820e+00   1.8207877e+00   1.2494589e+00   1.3891331e+00  -7.2825692e-01  -4.6822892e-01   1.5088163e+00   1.6507526e+00   2.2038339e+00   2.8707381e+00   1.2752152e+00   1.0865012e+00  -2.9166633e+00  -2.4879452e+00   6.4576687e-01   3.2688790e+00   2.4590042e+00   3.1119121e+00   1.9871460e+00   2.5488258e+00   4.0808262e-01   1.3370698e+00  -2.0317513e+00  -1.0274322e+00   6.9524868e-01   2.9836829e+00   4.3560525e-01   1.4295733e+00  -2.3626773e+00   5.9141250e-01  -4.0265872e+00  -4.9304792e+00  -2.5693862e-01   1.2166282e+00  -7.8287492e-01   3.9806022e-01  -3.9237990e+00  -2.5109131e+00  -4.8876063e+00  -2.8563465e+00  -3.6931869e+00  -3.0066292e+00  -3.4217245e+00  -3.5068757e+00   1.2583383e+00   1.7831221e+00   1.0558230e+00  -3.3459222e+00  -3.2135426e+00
   7.5119617e-01   1.5200294e+00   1.4265560e+00   2.5154796e+00   2.6202641e+00   2.8918045e+00   1.2672165e-01   1.2073329e-01  -4.4856221e+00  -3.9297325e+00  -1.4763615e-01   3.3710354e+00  -1.7504594e-01   1.4743119e+00  -3.2862341e+00  -8.2821140e-01   1.6052993e+00   1.3659312e+00  -2.8030337e-02   1.4307469e+00  -4.0695602e+00   1.0968657e+00   1.7617849e+00   1.5205745e+00   1.6774734e+00   1.9813999e+00   1.7733123e+00   1.3510346e+00   1.5382143e+00  -4.9736631e-01  -1.9549269e-01   1.2495539e+00   1.4032399e+00   2.0248955e+00   2.7258232e+00   1.4124108e+00   1.2748161e+00  -2.6559996e+00  -2.2437059e+00   3.7184617e-01   3.0507668e+00   2.2580002e+00   3.0791801e+00   1.9088189e+00   2.7010573e+00   5.2894512e-01   1.6184567e+00  -1.7881530e+00  -7.3278925e-01   4.4126227e-01   2.6879299e+00   2.5860199e-01   1.3818385e+00  -2.3055972e+00   9.0092900e-01  -3.7790300e+00  -4.5445158e+00  -4.2954525e-01   1.0760113e+00  -8.8656774e-01   3.6842188e-01  -3.9054591e+00  -2.3072366e+00  -4.8155328e+00  -2.6655590e+00  -3.6024644e+00  -2.9408917e+00  -3.3913659e+00  -3.4783789e+00   1.0311945e+00   1.5487443e+00   1.1697350e+00  -3.0766110e+00  -3.2009107e+00
   5.5328107e-01   1.2454355e+00   1.1834214e+00   2.2192592e+00   2.5674474e+00   2.9149143e+00   3.9085439e-01   3.7586868e-01  -4.3412578e+00  -3.8054040e+00  -3.7066841e-01   3.1771915e+00  -1.6961873e-01   1.5751517e+00  -3.0756819e+00  -5.7128549e-01   1.3153988e+00   1.2529027e+00   2.1050331e-01   1.1991038e+00  -3.9744568e+00   8.2595581e-01   1.4506566e+00   1.3128822e+00   1.4546050e+00   1.9149132e+00   1.7206297e+00   1.4379098e+00   1.6757014e+00  -2.7798003e-01   6.2022203e-02   9.9304473e-01   1.1490273e+00   1.8519857e+00   2.5829909e+00   1.5368240e+00   1.4514766e+00  -2.3990839e+00  -2.0221198e+00   1.1209506e-01   2.8335500e+00   2.0677974e+00   3.0511915e+00   1.8254908e+00   2.8510749e+00   6.4478904e-01   1.8893845e+00  -1.5375072e+00  -4.6055800e-01   1.9019651e-01   2.3883655e+00   9.4582432e-02   1.3470180e+00  -2.2232955e+00   1.2199373e+00  -3.5168956e+00  -4.1859887e+00  -5.8493841e-01   9.4514489e-01  -9.7485852e-01   3.5250372e-01  -3.8407047e+00  -2.0764113e+00  -4.6954525e+00  -2.4863594e+00  -3.4896481e+00  -2.8968816e+00  -3.3494759e+00  -3.4598861e+00   8.0383134e-01   1.3156553e+00   1.2705047e+00  -2.8289154e+00  -3.1891387e+00
   3.5708543e-01   9.6883884e-01   9.5264801e-01   1.9271850e+00   2.5054152e+00   2.9303825e+00   6.3906798e-01   6.0709533e-01  -4.2008875e+00  -3.7062619e+00  -5.7229808e-01   2.9882266e+00  -1.6342667e-01   1.6902381e+00  -2.8365801e+00  -3.3578053e-01   1.0297208e+00   1.1353040e+00   4.2379045e-01   9.6707329e-01  -3.8926957e+00   5.6196287e-01   1.1424945e+00   1.1104231e+00   1.2387918e+00   1.8434689e+00   1.6639919e+00   1.5087638e+00   1.7987623e+00  -7.3990228e-02   2.9909506e-01   7.4183735e-01   8.9070281e-01   1.6871173e+00   2.4443295e+00   1.6469403e+00   1.6129575e+00  -2.1491988e+00  -1.8271646e+00  -1.3030961e-01   2.6180403e+00   1.8902387e+00   3.0272128e+00   1.7377975e+00   2.9952061e+00   7.5368699e-01   2.1451785e+00  -1.2825051e+00  -2.1340767e-01  -5.4565224e-02   2.0887785e+00  -5.4998311e-02   1.3244598e+00  -2.1172211e+00   1.5436578e+00  -3.2423065e+00  -3.8567801e+00  -7.2208372e-01   8.2461616e-01  -1.0474991e+00   3.4902045e-01  -3.7315686e+00  -1.8204791e+00  -4.5286334e+00  -2.3174343e+00  -3.3557863e+00  -2.8708172e+00  -3.2946952e+00  -3.4493554e+00   5.7747492e-01   1.0881247e+00   1.3562679e+00  -2.6081603e+00  -3.1765807e+00
   1.6457308e-01   6.9485761e-01   7.3659218e-01   1.6432359e+00   2.4356109e+00   2.9374295e+00   8.6767662e-01   8.1061257e-01  -4.0647572e+00  -3.6317376e+00  -7.5006425e-01   2.8062474e+00  -1.5762412e-01   1.8163710e+00  -2.5711731e+00  -1.2123787e-01   7.5189985e-01   1.0163498e+00   6.0810757e-01   7.3721010e-01  -3.8244559e+00   3.0785546e-01   8.4162951e-01   9.1670216e-01   1.0340515e+00   1.7689079e+00   1.6047055e+00   1.5628380e+00   1.9048892e+00   1.1145259e-01   5.1121963e-01   4.9851585e-01   6.3127799e-01   1.5322398e+00   2.3117806e+00   1.7418635e+00   1.7560517e+00  -1.9091381e+00  -1.6617948e+00  -3.5260891e-01   2.4053801e+00   1.7268225e+00   3.0061544e+00   1.6465663e+00   3.1295973e+00   8.5407830e-01   2.3812929e+00  -1.0257814e+00   6.4048811e-03  -2.8964817e-01   1.7931687e+00  -1.8899619e-01   1.3129091e+00  -1.9895104e+00   1.8665138e+00  -2.9576904e+00  -3.5583674e+00  -8.4028267e-01   7.1491642e-01  -1.1046312e+00   3.5619766e-01  -3.5814575e+00  -1.5427809e+00  -4.3178338e+00  -2.1577510e+00  -3.2026953e+00  -2.8589779e+00  -3.2262462e+00  -3.4447960e+00   3.5354615e-01   8.7040848e-01   1.4256014e+00  -2.4184474e+00  -3.1618279e+00
  -2.2362191e-02   4.2819820e-01   5.3737990e-01   1.3714097e+00   2.3597992e+00   2.9354849e+00   1.0737084e+00   9.8350850e-01  -3.9330008e+00  -3.5805831e+00  -9.0222522e-01   2.6335340e+00  -1.5338989e-01   1.9495075e+00  -2.2824645e+00   7.2384637e-02   4.8567895e-01   8.9926002e-01   7.6089338e-01   5.1208357e-01  -3.7695145e+00   6.6570412e-02   5.5249611e-01   7.3517863e-01   8.4417961e-01   1.6932404e+00   1.5441487e+00   1.5999961e+00   1.9920602e+00   2.7607507e-01   6.9482998e-01   2.6566706e-01   3.7414504e-01   1.3892312e+00   2.1871357e+00   1.8213310e+00   1.8780592e+00  -1.6811514e+00  -1.5277771e+00  -5.5253365e-01   2.1971319e+00   1.5786873e+00   2.9866877e+00   1.5527989e+00   3.2504273e+00   9.4478563e-01   2.5935164e+00  -7.6989063e-01   1.9708601e-01  -5.1178809e-01   1.5056465e+00  -3.0664518e-01   1.3105631e+00  -1.8430075e+00   2.1823256e+00  -2.6658106e+00  -3.2918844e+00  -9.3922289e-01   6.1641220e-01  -1.1468260e+00   3.7178779e-01  -3.3951135e+00  -1.2479262e+00  -4.0673165e+00  -2.0067556e+00  -3.0329819e+00  -2.8579776e+00  -3.1440596e+00  -3.4444618e+00   1.3369627e-01   6.6666029e-01   1.4776166e+00  -2.2624705e+00  -3.1438651e+00
  -2.0194728e-01   1.7351168e-01   3.5688990e-01   1.1156607e+00   2.2800106e+00   2.9242686e+00   1.2549675e+00   1.1238772e+00  -3.8056894e+00  -3.5509592e+00  -1.0277849e+00   2.4724750e+00  -1.5194911e-01   2.0849389e+00  -1.9742341e+00   2.4464196e-01   2.3484605e-01   7.8716844e-01   8.8084882e-01   2.9417163e-01  -3.7272831e+00  -1.5902460e-01   2.7954593e-01   5.6918347e-01   6.7265391e-01   1.6185894e+00   1.4837627e+00   1.6207320e+00   2.0588526e+00   4.1854494e-01   8.4744757e-01   4.5840295e-02   1.2300513e-01   1.2598697e+00   2.0720176e+00   1.8856780e+00   1.9769293e+00  -1.4669387e+00  -1.4256080e+00  -7.2834093e-01   1.9953239e+00   1.4466124e+00   2.9673709e+00   1.4576376e+00   3.3541230e+00   1.0250074e+00   2.7781619e+00  -5.1729799e-01   3.5734158e-01  -7.1793682e-01   1.2303412e+00  -4.0759844e-01   1.3151700e+00  -1.6812418e+00   2.4845573e+00  -2.3697770e+00  -3.0581582e+00  -1.0190016e+00   5.2933079e-01  -1.1750891e+00   3.9312946e-01  -3.1785046e+00  -9.4167108e-01  -3.7827726e+00  -1.8644870e+00  -2.8500110e+00  -2.8649574e+00  -3.0488377e+00  -3.4469887e+00  -8.0176426e-02   4.8082214e-01   1.5120036e+00  -2.1414276e+00  -3.1221696e+00
  -3.7256402e-01  -6.4739978e-02   1.9673448e-01   8.7982177e-01   2.1984559e+00   2.9038351e+00   1.4100431e+00   1.2308636e+00  -3.6828870e+00  -3.5405418e+00  -1.1264731e+00   2.3254831e+00  -1.5455848e-01   2.2175201e+00  -1.6510057e+00   3.9460593e-01   3.1490272e-03   6.8301296e-01   9.6794229e-01   8.5778410e-02  -3.6968529e+00  -3.6617750e-01   2.7142579e-02   4.2181769e-01   5.2253264e-01   1.5471094e+00   1.4250150e+00   1.6261256e+00   2.1045018e+00   5.3845912e-01   9.6773821e-01  -1.5849749e-01  -1.1822532e-01   1.1457905e+00   1.9678500e+00   1.9357530e+00   2.0513480e+00  -1.2676889e+00  -1.3545216e+00  -8.7881500e-01   1.8024505e+00   1.3310325e+00   2.9467736e+00   1.3623223e+00   3.4375613e+00   1.0942915e+00   2.9322289e+00  -2.7038295e-01   4.8639351e-01  -9.0536541e-01   9.7132307e-01  -4.9193711e-01   1.3241665e+00  -1.5083521e+00   2.7666054e+00  -2.0730338e+00  -2.8577310e+00  -1.0801150e+00   4.5376443e-01  -1.1908247e+00   4.1725286e-01  -2.9386398e+00  -6.3070435e-01  -3.4711506e+00  -1.7315946e+00  -2.6578090e+00  -2.8776860e+00  -2.9420516e+00  -3.4514729e+00  -2.8592954e-01   3.1650215e-01   1.5290244e+00  -2.0550367e+00  -3.0967562e+00
  -5.3276762e-01  -2.8240332e-01   5.8240211e-02   6.6751066e-01   2.1174202e+00   2.8745758e+00   1.5382664e+00   1.3046319e+00  -3.5646944e+00  -3.5466435e+00  -1.1986831e+00   2.1949036e+00  -1.6245350e-01   2.3419392e+00  -1.3179669e+00   5.2093593e-01  -2.0580568e-01   5.8941332e-01   1.0233200e+00  -1.1101529e-01  -3.6770533e+00  -5.5230423e-01  -2.0055666e-01   2.9584066e-01   3.9634911e-01   1.4808833e+00   1.3693392e+00   1.6177501e+00   2.1289031e+00   6.3625804e-01   1.0554760e+00  -3.4500840e-01  -3.4552434e-01   1.0484303e+00   1.8758170e+00   1.9727952e+00   2.1007621e+00  -1.0841600e+00  -1.3125918e+00  -1.0032374e+00   1.6214231e+00   1.2320668e+00   2.9235951e+00   1.2681404e+00   3.4982421e+00   1.1524925e+00   3.0535247e+00  -3.1452143e-02   5.8397344e-01  -1.0717540e+00   7.3253778e-01  -5.6014439e-01   1.3348479e+00  -1.3289606e+00   3.0221078e+00  -1.7793210e+00  -2.6908668e+00  -1.1234153e+00   3.8969130e-01  -1.1957589e+00   4.4102821e-01  -2.6833132e+00  -3.2235655e-01  -3.1404045e+00  -1.6092681e+00  -2.4609125e+00  -2.8945733e+00  -2.8258744e+00  -3.4574819e+00  -4.8119810e-01   1.7684725e-01   1.5294556e+00  -2.0016532e+00  -3.0681551e+00
  -6.8129111e-01  -4.7573716e-01  -5.7568194e-02   4.8202937e-01   2.0391421e+00   2.8371816e+00   1.6396234e+00   1.3462624e+00  -3.4512897e+00  -3.5663459e+00  -1.2453771e+00   2.0829191e+00  -1.7676378e-01   2.4530084e+00  -9.8083980e-01   6.2200665e-01  -3.8866437e-01   5.0854563e-01   1.0491297e+00  -2.9436505e-01  -3.6665196e+00  -7.1504307e-01  -3.9972491e-01   1.9355493e-01   2.9601287e-01   1.4218056e+00   1.3180536e+00   1.5975381e+00   2.1325574e+00   7.1307533e-01   1.1114196e+00  -5.1152963e-01  -5.5488176e-01   9.6896457e-01   1.7968168e+00   1.9982812e+00   2.1253421e+00  -9.1679419e-01  -1.2969229e+00  -1.1013355e+00   1.4554740e+00   1.1495607e+00   2.8967631e+00   1.1763778e+00   3.5344248e+00   1.1997218e+00   3.1407380e+00   1.9724342e-01   6.5029382e-01  -1.2152636e+00   5.1775193e-01  -6.1304689e-01   1.3445567e+00  -1.1479979e+00   3.2452533e+00  -1.4926136e+00  -2.5575504e+00  -1.1500340e+00   3.3701315e-01  -1.1918236e+00   4.6134829e-01  -2.4207828e+00  -2.4248840e-02  -2.7991638e+00  -1.4990900e+00  -2.2641745e+00  -2.9146025e+00  -2.7030547e+00  -3.4650073e+00  -6.6343308e-01   6.4419626e-02   1.5144892e+00  -1.9784793e+00  -3.0373399e+00
  -8.1703942e-01  -6.4149915e-01  -1.4997928e-01   3.2625843e-01   1.9656875e+00   2.7925697e+00   1.7146314e+00   1.3575876e+00  -3.3429587e+00  -3.5966370e+00  -1.2679712e+00   1.9914552e+00  -1.9840794e-01   2.5459550e+00  -6.4570563e-01   6.9608052e-01  -5.4243993e-01   4.4202257e-01   1.0482742e+00  -4.6264272e-01  -3.6637685e+00  -8.5230784e-01  -5.6698786e-01   1.1669649e-01   2.2272415e-01   1.3714624e+00   1.2722695e+00   1.5676189e+00   2.1164708e+00   7.7053840e-01   1.1371157e+00  -6.5611510e-01  -7.4241667e-01   9.0824444e-01   1.7314128e+00   2.0137599e+00   2.1258898e+00  -7.6585208e-01  -1.3039125e+00  -1.1732181e+00   1.3080181e+00   1.0831361e+00   2.8655122e+00   1.0882724e+00   3.5452116e+00   1.2362937e+00   3.1934612e+00   4.1349257e-01   6.8599756e-01  -1.3345771e+00   3.3049477e-01  -6.5172689e-01   1.3508764e+00  -9.7049015e-01   3.4310723e+00  -1.2170343e+00  -2.4574780e+00  -1.1612801e+00   2.9560311e-01  -1.1810084e+00   4.7533111e-01  -2.1594011e+00   2.5609500e-01  -2.4563522e+00  -1.4028279e+00  -2.0725312e+00  -2.9371962e+00  -2.5767433e+00  -3.4743673e+00  -8.2995413e-01  -1.8914268e-02   1.4856009e+00  -1.9818473e+00  -3.0056069e+00
  -9.3907414e-01  -7.7701340e-01  -2.1859888e-01   2.0255431e-01   1.8988238e+00   2.7417862e+00   1.7641954e+00   1.3409812e+00  -3.2401167e+00  -3.6345475e+00  -1.2682083e+00   1.9220927e+00  -2.2798059e-01   2.6166903e+00  -3.1879339e-01   7.4150505e-01  -6.6462080e-01   3.9078911e-01   1.0241176e+00  -6.1439023e-01  -3.6672781e+00  -9.6233700e-01  -6.9953732e-01   6.6338445e-02   1.7690863e-01   1.3310150e+00   1.2327954e+00   1.5301390e+00   2.0820159e+00   8.1053891e-01   1.1346506e+00  -7.7707116e-01  -9.0448944e-01   8.6673584e-01   1.6797864e+00   2.0206844e+00   2.1037006e+00  -6.3155399e-01  -1.3295675e+00  -1.2193102e+00   1.1824804e+00   1.0322449e+00   2.8294293e+00   1.0049753e+00   3.5305821e+00   1.2626743e+00   3.2121631e+00   6.1511650e-01   6.9209208e-01  -1.4289122e+00   1.7398777e-01  -6.7741481e-01   1.3518118e+00  -8.0132196e-01   3.5756878e+00  -9.5674232e-01  -2.3900421e+00  -1.1585209e+00   2.6535766e-01  -1.1651920e+00   4.8052444e-01  -1.9072116e+00   5.1164641e-01  -2.1207710e+00  -1.3221919e+00  -1.8907514e+00  -2.9620400e+00  -2.4502843e+00  -3.4860681e+00  -9.7801314e-01  -7.2074269e-02   1.4443982e+00  -2.0075529e+00  -2.9744223e+00
  -1.0465920e+00  -8.8021806e-01  -2.6334843e-01   1.1265317e-01   1.8399083e+00   2.6858868e+00   1.7894580e+00   1.2991218e+00  -3.1433130e+00  -3.6772795e+00  -1.2480297e+00   1.8759895e+00  -2.6564577e-01   2.6620388e+00  -6.2407559e-03   7.5692007e-01  -7.5326893e-01   3.5504285e-01   9.8017058e-01  -7.4826005e-01  -3.6755669e+00  -1.0437370e+00  -7.9523048e-01   4.2814999e-02   1.5817878e-01   1.3010987e+00   1.2000457e+00   1.4870825e+00   2.0307738e+00   8.3499578e-01   1.1063748e+00  -8.7298480e-01  -1.0378042e+00   8.4446839e-01   1.6416952e+00   2.0202632e+00   2.0603964e+00  -5.1420936e-01  -1.3698426e+00  -1.2402951e+00   1.0821000e+00   9.9622181e-01   2.7884676e+00   9.2751810e-01   3.4913664e+00   1.2794347e+00   3.1981144e+00   7.9997411e-01   6.6987416e-01  -1.4980042e+00   5.1051944e-02  -6.9136980e-01   1.3459408e+00  -6.4498845e-01   3.6765139e+00  -7.1580157e-01  -2.3543134e+00  -1.1430564e+00   2.4624513e-01  -1.1459679e+00   4.7509369e-01  -1.6715391e+00   7.3625299e-01  -1.8006753e+00  -1.2585775e+00  -1.7231808e+00  -2.9888804e+00  -2.3269894e+00  -3.5006438e+00  -1.1048665e+00  -9.4829828e-02   1.3924637e+00  -2.0512107e+00  -2.9452498e+00
  -1.1388953e+00  -9.4969258e-01  -2.8445885e-01   5.7585984e-02   1.7897952e+00   2.6258178e+00   1.7916586e+00   1.2347554e+00  -3.0532210e+00  -3.7223170e+00  -1.2094529e+00   1.8538145e+00  -3.1105027e-01   2.6799085e+00   2.8615978e-01   7.4145678e-01  -8.0710188e-01   3.3418575e-01   9.1978338e-01  -8.6295626e-01  -3.6872620e+00  -1.0955200e+00  -8.5267034e-01   4.5671134e-02   1.6532448e-01   1.2817444e+00   1.1739655e+00   1.4401047e+00   1.9643684e+00   8.4563300e-01   1.0546322e+00  -9.4274589e-01  -1.1394999e+00   8.4099641e-01   1.6164410e+00   2.0133336e+00   1.9977484e+00  -4.1432041e-01  -1.4209723e+00  -1.2370670e+00   1.0097243e+00   9.7432825e-01   2.7429240e+00   8.5679129e-01   3.4291670e+00   1.2872163e+00   3.1532748e+00   9.6598533e-01   6.2085286e-01  -1.5420623e+00  -3.6009163e-02  -6.9476184e-01   1.3325213e+00  -5.0535449e-01   3.7323861e+00  -4.9803189e-01  -2.3490148e+00  -1.1160005e+00   2.3834230e-01  -1.1244812e+00   4.5797482e-01  -1.4585919e+00   9.2497781e-01  -1.5033648e+00  -1.2128214e+00  -1.5734936e+00  -3.0173230e+00  -2.2099066e+00  -3.5184841e+00  -1.2078538e+00  -8.7832899e-02   1.3312060e+00  -2.1085966e+00  -2.9193695e+00
  -1.2153563e+00  -9.8466709e-01  -2.8246370e-01   3.7607820e-02   1.7487665e+00   2.5622988e+00   1.7720132e+00   1.1504755e+00  -2.9706072e+00  -3.7675123e+00  -1.1544637e+00   1.8556952e+00  -3.6326674e-01   2.6693969e+00   5.5321440e-01   6.9491181e-01  -8.2555542e-01   3.2681307e-01   8.4587499e-01  -9.5719090e-01  -3.7011556e+00  -1.1171369e+00  -8.7126681e-01   7.3640854e-02   1.9633457e-01   1.2723289e+00   1.1539773e+00   1.3903947e+00   1.8843105e+00   8.4379270e-01   9.8151788e-01  -9.8556450e-01  -1.2072330e+00   8.5537407e-01   1.6028482e+00   2.0002783e+00   1.9175048e+00  -3.3264616e-01  -1.4797662e+00  -1.2107015e+00   9.6760246e-01   9.6578249e-01   2.6933816e+00   7.9352656e-01   3.3462372e+00   1.2867029e+00   3.0801521e+00   1.1111732e+00   5.4667899e-01  -1.5617115e+00  -8.5545926e-02  -6.8856791e-01   1.3115438e+00  -3.8543746e-01   3.7436178e+00  -3.0685061e-01  -2.3724932e+00  -1.0781817e+00   2.4185246e-01  -1.1012942e+00   4.2897785e-01  -1.2731083e+00   1.0743747e+00  -1.2348179e+00  -1.1849914e+00  -1.4444705e+00  -3.0466489e+00  -2.1016030e+00  -3.5396728e+00  -1.2844812e+00  -5.2617340e-02   1.2617339e+00  -2.1759543e+00  -2.8977088e+00
  -1.2753816e+00  -9.8501799e-01  -2.5819514e-01   5.2144257e-02   1.7164949e+00   2.4957277e+00   1.7316284e+00   1.0485453e+00  -2.8962827e+00  -3.8111392e+00  -1.0849290e+00   1.8811787e+00  -4.2077419e-01   2.6308166e+00   7.9056671e-01   6.1788335e-01  -8.0882529e-01   3.3074161e-01   7.6072123e-01  -1.0296677e+00  -3.7162386e+00  -1.1085064e+00  -8.5127595e-01   1.2465605e-01   2.4844935e-01   1.2715597e+00   1.1389567e+00   1.3385751e+00   1.7918689e+00   8.3030089e-01   8.8869181e-01  -1.0009862e+00  -1.2392488e+00   8.8614633e-01   1.5992592e+00   1.9809832e+00   1.8212466e+00  -2.7021820e-01  -1.5438366e+00  -1.1624419e+00   9.5719233e-01   9.6977195e-01   2.6406221e+00   7.3828724e-01   3.2453179e+00   1.2786045e+00   2.9816479e+00   1.2337251e+00   4.4908920e-01  -1.5579269e+00  -9.6705767e-02  -6.7349300e-01   1.2837209e+00  -2.8722814e-01   3.7119805e+00  -1.4511404e-01  -2.4226912e+00  -1.0300742e+00   2.5709960e-01  -1.0762966e+00   3.8883212e-01  -1.1180679e+00   1.1826865e+00  -9.9938992e-01  -1.1742296e+00  -1.3378141e+00  -3.0756672e+00  -2.0039731e+00  -3.5638435e+00  -1.3325093e+00   8.4345618e-03   1.1847627e+00  -2.2502337e+00  -2.8806923e+00
  -1.3183794e+00  -9.5125416e-01  -2.1278510e-01   9.9756321e-02   1.6920378e+00   2.4261095e+00   1.6714504e+00   9.3077549e-01  -2.8310354e+00  -3.8519123e+00  -1.0025339e+00   1.9292074e+00  -4.8147861e-01   2.5656552e+00   9.9490591e-01   5.1185986e-01  -7.5788793e-01   3.4307822e-01   6.6582104e-01  -1.0791004e+00  -3.7317126e+00  -1.0700431e+00  -7.9381904e-01   1.9588577e-01   3.1824073e-01   1.2774951e+00   1.1272397e+00   1.2846490e+00   1.6879754e+00   8.0539664e-01   7.7726635e-01  -9.8890850e-01  -1.2344464e+00   9.3135723e-01   1.6035443e+00   1.9548422e+00   1.7102778e+00  -2.2830353e-01  -1.6117410e+00  -1.0936995e+00   9.7898957e-01   9.8544636e-01   2.5855176e+00   6.9146213e-01   3.1294567e+00   1.2636480e+00   2.8608997e+00   1.3320681e+00   3.2986924e-01  -1.5319657e+00  -6.9565097e-02  -6.4992705e-01   1.2504170e+00  -2.1156320e-01   3.6406093e+00  -1.4968673e-02  -2.4971199e+00  -9.7176937e-01   2.8449639e-01  -1.0486723e+00   3.3916857e-01  -9.9449304e-01   1.2499540e+00  -7.9959652e-01  -1.1786617e+00  -1.2540151e+00  -3.1026166e+00  -1.9180846e+00  -3.5900719e+00  -1.3500438e+00   9.2156252e-02   1.1005611e+00  -2.3292463e+00  -2.8681245e+00
  -1.3437395e+00  -8.8449881e-01  -1.4767245e-01   1.7812606e-01   1.6738678e+00   2.3530240e+00   1.5922597e+00   7.9847136e-01  -2.7755513e+00  -3.8889651e+00  -9.0874741e-01   1.9981112e+00  -5.4277334e-01   2.4764645e+00   1.1641314e+00   3.7925437e-01  -6.7449990e-01   3.6032554e-01   5.6185129e-01  -1.1042680e+00  -3.7469735e+00  -1.0026833e+00  -7.0088187e-01   2.8380411e-01   4.0171727e-01   1.2876030e+00   1.1166679e+00   1.2279992e+00   1.5731769e+00   7.6873078e-01   6.4777687e-01  -9.4959912e-01  -1.1924355e+00   9.8857548e-01   1.6131324e+00   1.9208097e+00   1.5855692e+00  -2.0831648e-01  -1.6830222e+00  -1.0060651e+00   1.0323887e+00   1.0118945e+00   2.5289083e+00   6.5326371e-01   3.0018192e+00   1.2425781e+00   2.7211323e+00   1.4049566e+00   1.9084075e-01  -1.4853079e+00  -5.2298107e-03  -6.1794302e-01   1.2135220e+00  -1.5805826e-01   3.5338428e+00   8.2276782e-02  -2.5928426e+00  -9.0298972e-01   3.2448711e-01  -1.0169291e+00   2.8244057e-01  -9.0135548e-01   1.2780345e+00  -6.3599364e-01  -1.1953822e+00  -1.1922767e+00  -3.1251249e+00  -1.8440733e+00  -3.6168060e+00  -1.3356280e+00   1.9468846e-01   1.0089462e+00  -2.4117231e+00  -2.8591137e+00
  -1.3508367e+00  -7.8646984e-01  -6.4614141e-02   2.8406397e-01   1.6599352e+00   2.2756265e+00   1.4947012e+00   6.5244863e-01  -2.7303261e+00  -3.9217922e+00  -8.0482259e-01   2.0856121e+00  -6.0163596e-01   2.3666990e+00   1.2974629e+00   2.2338495e-01  -5.6117806e-01   3.7852064e-01   4.4871068e-01  -1.1041030e+00  -3.7615735e+00  -9.0790847e-01  -5.7529530e-01   3.8428468e-01   4.9444810e-01   1.2988525e+00   1.1046647e+00   1.1674365e+00   1.4476360e+00   7.1943203e-01   5.0023792e-01  -8.8371870e-01  -1.1135848e+00   1.0549392e+00   1.6250585e+00   1.8774924e+00   1.4477516e+00  -2.1168586e-01  -1.7581459e+00  -9.0132883e-01   1.1155843e+00   1.0481096e+00   2.4714809e+00   6.2372968e-01   2.8655050e+00   1.2161596e+00   2.5655301e+00   1.4515631e+00   3.3871985e-02  -1.4196066e+00   9.4111896e-02  -5.7733610e-01   1.1752835e+00  -1.2510684e-01   3.3970113e+00   1.4624918e-01  -2.7064728e+00  -8.2314768e-01   3.7746975e-01  -9.7899046e-01   2.2178926e-01  -8.3560040e-01   1.2705298e+00  -5.0716379e-01  -1.2205169e+00  -1.1505077e+00  -3.1402320e+00  -1.7810902e+00  -3.6418487e+00  -1.2883365e+00   3.1159315e-01   9.0932021e-01  -2.4972751e+00  -2.8520419e+00
  -1.3390627e+00  -6.5945927e-01   3.4303269e-02   4.1354021e-01   1.6477618e+00   2.1926901e+00   1.3793504e+00   4.9311682e-01  -2.6955765e+00  -3.9501582e+00  -6.9182686e-01   2.1888477e+00  -6.5475503e-01   2.2405161e+00   1.3954869e+00   4.8402748e-02  -4.2116079e-01   3.9339920e-01   3.2564651e-01  -1.0778015e+00  -3.7751611e+00  -7.8776518e-01  -4.2069838e-01   4.9271818e-01   5.9170058e-01   1.3078373e+00   1.0883439e+00   1.1012959e+00   1.3111770e+00   6.5623351e-01   3.3427592e-01  -7.9234544e-01  -9.9906198e-01   1.1272195e+00   1.6360331e+00   1.8232751e+00   1.2971618e+00  -2.3968888e-01  -1.8383403e+00  -7.8150312e-01   1.2255197e+00   1.0929540e+00   2.4136588e+00   6.0272881e-01   2.7233917e+00   1.1851853e+00   2.3971350e+00   1.4715651e+00  -1.3909069e-01  -1.3366547e+00   2.2519621e-01  -5.2770010e-01   1.1381126e+00  -1.0994533e-01   3.2361841e+00   1.7757065e-01  -2.8341942e+00  -7.3144225e-01   4.4370496e-01  -9.3234233e-01   1.6086219e-01  -7.9228864e-01   1.2326293e+00  -4.0980766e-01  -1.2493594e+00  -1.1253823e+00  -3.1444745e+00  -1.7273100e+00  -3.6623900e+00  -1.2078660e+00   4.3798503e-01   8.0075028e-01  -2.5862658e+00  -2.8445881e+00
  -1.3078898e+00  -5.0630996e-01   1.4665683e-01   5.6174078e-01   1.6345614e+00   2.1026817e+00   1.2468022e+00   3.2061692e-01  -2.6711601e+00  -3.9739875e+00  -5.7070128e-01   2.3044139e+00  -6.9867782e-01   2.1025554e+00   1.4601378e+00  -1.4082507e-01  -2.5835160e-01   4.0057626e-01   1.9144874e-01  -1.0249459e+00  -3.7874090e+00  -6.4487652e-01  -2.4148402e-01   6.0414853e-01   6.8858560e-01   1.3109222e+00   1.0646396e+00   1.0275708e+00   1.1633740e+00   5.7764616e-01   1.4932259e-01  -6.7700104e-01  -8.5086212e-01   1.2019025e+00   1.6425270e+00   1.7564670e+00   1.1339322e+00  -2.9326675e-01  -1.9253574e+00  -6.4884595e-01   1.3578899e+00   1.1451273e+00   2.3555151e+00   5.8997103e-01   2.5780033e+00   1.1504825e+00   2.2187754e+00   1.4652214e+00  -3.2597552e-01  -1.2383629e+00   3.8375302e-01  -4.6853129e-01   1.1043833e+00  -1.0877947e-01   3.0578977e+00   1.7787554e-01  -2.9718067e+00  -6.2698463e-01   5.2322151e-01  -8.7422071e-01   1.0359753e-01  -7.6484893e-01   1.1708740e+00  -3.3893413e-01  -1.2765732e+00  -1.1124689e+00  -3.1340279e+00  -1.6799944e+00  -3.6750859e+00  -1.0946220e+00   5.6867423e-01   6.8207928e-01  -2.6796063e+00  -2.8337966e+00
  -1.2569609e+00  -3.3038563e-01   2.6969062e-01   7.2315114e-01   1.6173805e+00   2.0038667e+00   1.0977755e+00   1.3499706e-01  -2.6565106e+00  -3.9932387e+00  -4.4234229e-01   2.4284244e+00  -7.2997034e-01   1.9577140e+00   1.4946140e+00  -3.3886898e-01  -7.7246797e-02   3.9573400e-01   4.4690687e-02  -9.4562198e-01  -3.7979360e+00  -4.8244227e-01  -4.2727363e-02   7.1342259e-01   7.8020476e-01   1.3044066e+00   1.0304539e+00   9.4407736e-01   1.0036685e+00   4.8216324e-01  -5.5153680e-02  -5.3967465e-01  -6.7182417e-01   1.2752885e+00   1.6408739e+00   1.6754603e+00   9.5811086e-01  -3.7283776e-01  -2.0211766e+00  -5.0588048e-01   1.5072055e+00   1.2031516e+00   2.2967196e+00   5.8502184e-01   2.4314251e+00   1.1129197e+00   2.0330272e+00   1.4334300e+00  -5.2453042e-01  -1.1267531e+00   5.6463300e-01  -3.9934526e-01   1.0762441e+00  -1.1696369e-01   2.8688796e+00   1.4978365e-01  -3.1147990e+00  -5.0893850e-01   6.1572914e-01  -8.0182357e-01   5.3988415e-02  -7.4542392e-01   1.0928574e+00  -2.8813590e-01  -1.2964426e+00  -1.1064184e+00  -3.1048958e+00  -1.6356130e+00  -3.6761861e+00  -9.4979353e-01   6.9831430e-01   5.5205982e-01  -2.7785020e+00  -2.8161945e+00
  -1.1861976e+00  -1.3553059e-01   4.0033260e-01   8.9166781e-01   1.5932497e+00   1.8944335e+00   9.3322006e-01  -6.3593836e-02  -2.6505910e+00  -4.0077845e+00  -3.0769595e-01   2.5565995e+00  -7.4538013e-01   1.8109321e+00   1.5032332e+00  -5.3991601e-01   1.1715138e-01   3.7480602e-01  -1.1600804e-01  -8.4052142e-01  -3.8062302e+00  -3.0422476e-01   1.6990301e-01   8.1534681e-01   8.6179313e-01   1.2846942e+00   9.8280922e-01   8.4863284e-01   8.3150521e-01   3.6847726e-01  -2.7940312e-01  -3.8284090e-01  -4.6563274e-01   1.3436043e+00   1.6273869e+00   1.5788858e+00   7.6980105e-01  -4.7812551e-01  -2.1276845e+00  -3.5540727e-01   1.6669233e+00   1.2653749e+00   2.2365235e+00   5.8732107e-01   2.2852587e+00   1.0734080e+00   1.8421993e+00   1.3777622e+00  -7.3226950e-01  -1.0039638e+00   7.6198027e-01  -3.1979299e-01   1.0554584e+00  -1.2922242e-01   2.6757843e+00   9.6831410e-02  -3.2584473e+00  -3.7666216e-01   7.2054771e-01  -7.1252713e-01   1.5842675e-02  -7.2528633e-01   1.0068721e+00  -2.4993269e-01  -1.3031562e+00  -1.1012058e+00  -3.0531298e+00  -1.5900117e+00  -3.6616937e+00  -7.7541289e-01   8.2154986e-01   4.0949759e-01  -2.8841723e+00  -2.7879463e+00
  -1.0959088e+00   7.3984428e-02   5.3522701e-01   1.0607385e+00   1.5593379e+00   1.7726306e+00   7.5441296e-01  -2.7471488e-01  -2.6518747e+00  -4.0173032e+00  -1.6785352e-01   2.6843694e+00  -7.4199109e-01   1.6669970e+00   1.4912378e+00  -7.3796396e-01   3.1943483e-01   3.3414877e-01  -2.9172080e-01  -7.1101635e-01  -3.8115813e+00  -1.1451699e-01   3.9025069e-01   9.0484400e-01   9.2885358e-01   1.2484600e+00   9.1899783e-01   7.3923827e-01   6.4647080e-01   2.3569124e-01  -5.2316325e-01  -2.0946976e-01  -2.3680278e-01   1.4031231e+00   1.5984825e+00   1.4657553e+00   5.6930060e-01  -6.0801702e-01  -2.2463567e+00  -2.0050453e-01   1.8296438e+00   1.3299951e+00   2.1737867e+00   5.9620507e-01   2.1406191e+00   1.0329006e+00   1.6483491e+00   1.3004692e+00  -9.4643061e-01  -8.7226289e-01   9.6943469e-01  -2.2976314e-01   1.0432866e+00  -1.3989841e-01   2.4849549e+00   2.3366294e-02  -3.3979351e+00  -2.2983782e-01   8.3656163e-01  -6.0408859e-01  -7.4452025e-03  -6.9529789e-01   9.2152316e-01  -2.1616109e-01  -1.2911007e+00  -1.0904092e+00  -2.9750645e+00  -1.5386217e+00  -3.6275541e+00  -5.7439320e-01   9.3315900e-01   2.5339330e-01  -2.9975731e+00  -2.7450397e+00
  -9.8688434e-01   2.9353001e-01   6.7078127e-01   1.2235291e+00   1.5130997e+00   1.6369034e+00   5.6303670e-01  -4.9746422e-01  -2.6583531e+00  -4.0211975e+00  -2.4136051e-02   2.8070043e+00  -7.1736393e-01   1.5303753e+00   1.4645588e+00  -9.2702017e-01   5.2390041e-01   2.7069195e-01  -4.8297794e-01  -5.5920051e-01  -3.8130331e+00   8.1908316e-02   6.1179395e-01   9.7710421e-01   9.7727801e-01   1.1928047e+00   8.3671989e-01   6.1425128e-01   4.4842692e-01   8.3508060e-02  -7.8546242e-01  -2.3022696e-02   9.3572444e-03   1.4502837e+00   1.5508123e+00   1.3355823e+00   3.5722988e-01  -7.6046364e-01  -2.3779738e+00  -4.4513121e-02   1.9873746e+00   1.3951016e+00   2.1070464e+00   6.1093130e-01   1.9981703e+00   9.9238505e-01   1.4533106e+00   1.2044583e+00  -1.1639508e+00  -7.3406122e-01   1.1803459e+00  -1.2945981e-01   1.0404151e+00  -1.4321510e-01   2.3022197e+00  -6.5589174e-02  -3.5284872e+00  -6.8577214e-02   9.6220328e-01  -4.7482059e-01  -1.3094201e-02  -6.4638410e-01   8.4532716e-01  -1.7838890e-01  -1.2551442e+00  -1.0675133e+00  -2.8675465e+00  -1.4766956e+00  -3.5698545e+00  -3.5053812e-01   1.0281859e+00   8.3073393e-02  -3.1191442e+00  -2.6834881e+00
  -8.6045600e-01   5.1819776e-01   8.0322467e-01   1.3731151e+00   1.4524078e+00   1.4860255e+00   3.6122944e-01  -7.3034764e-01  -2.6675709e+00  -4.0185450e+00   1.2184070e-01   2.9197547e+00  -6.6965474e-01   1.4050722e+00   1.4295519e+00  -1.1012940e+00   7.2466885e-01   1.8206202e-01  -6.8957425e-01  -3.8789404e-01  -3.8093513e+00   2.7986943e-01   8.2778357e-01   1.0277224e+00   1.0034530e+00   1.1153900e+00   7.3420309e-01   4.7253876e-01   2.3762276e-01  -8.7616360e-02  -1.0644775e+00   1.7256551e-01   2.6680787e-01   1.4818048e+00   1.4813938e+00   1.1884734e+00   1.3463505e-01  -9.3243487e-01  -2.5223942e+00   1.0899713e-01   2.1318514e+00   1.4587292e+00   2.0346200e+00   6.3070451e-01   1.8581943e+00   9.5287262e-01   1.2587387e+00   1.0932381e+00  -1.3814669e+00  -5.9192229e-01   1.3879818e+00  -1.9451214e-02   1.0469367e+00  -1.3353891e-01   2.1327297e+00  -1.6449631e-01  -3.6455093e+00   1.0650297e-01   1.0954664e+00  -3.2372660e-01   9.0517280e-04  -5.6999768e-01   7.8631996e-01  -1.2833263e-01  -1.1908905e+00  -1.0262225e+00  -2.7281414e+00  -1.3995600e+00  -3.4850295e+00  -1.0851872e-01   1.1020600e+00  -1.0169930e-01  -3.2486070e+00  -2.5995429e+00
  -7.1851854e-01   7.4288901e-01   9.2867633e-01   1.5026905e+00   1.3756629e+00   1.3192158e+00   1.5160396e-01  -9.7119508e-01  -2.6766856e+00  -4.0080851e+00   2.6812788e-01   3.0180084e+00  -5.9770791e-01   1.2945253e+00   1.3927217e+00  -1.2553750e+00   9.1581054e-01   6.6676102e-02  -9.1043274e-01  -2.0061211e-01  -3.7990192e+00   4.7386598e-01   1.0313954e+00   1.0528197e+00   1.0043482e+00   1.0145478e+00   6.1029984e-01   3.1360101e-01   1.4783077e-02  -2.7636514e-01  -1.3574547e+00   3.7292369e-01   5.2887227e-01   1.4947852e+00   1.3877386e+00   1.0251867e+00  -9.6940682e-02  -1.1199288e+00  -2.6784015e+00   2.5628137e-01   2.2549006e+00   1.5189173e+00   1.9547359e+00   6.5470322e-01   1.7206811e+00   9.1538372e-01   1.0661587e+00   9.7083737e-01  -1.5953431e+00  -4.4856004e-01   1.5857205e+00   9.9311851e-02   1.0623768e+00  -1.0562972e-01   1.9808411e+00  -2.6747478e-01  -3.7447250e+00   2.9423930e-01   1.2339495e+00  -1.5059165e-01   3.5685681e-02  -4.5854897e-01   7.5169464e-01  -5.8257617e-02  -1.0948867e+00  -9.6076582e-01  -2.5553010e+00  -1.3028690e+00  -3.3700541e+00   1.4618622e-01   1.1507028e+00  -3.0063901e-01  -3.3848193e+00  -2.4898966e+00
  -5.6350522e-01   9.6241040e-01   1.0432191e+00   1.6057879e+00   1.2818754e+00   1.1362354e+00  -6.2768743e-02  -1.2171314e+00  -2.6825510e+00  -3.9882472e+00   4.1243643e-01   3.0974442e+00  -5.0111859e-01   1.2015240e+00   1.3604415e+00  -1.3843907e+00   1.0914759e+00  -7.6194451e-02  -1.1435322e+00  -1.4986256e-03  -3.7802599e+00   6.5818829e-01   1.2158946e+00   1.0491447e+00   9.7758920e-01   8.8935990e-01   4.6455873e-01   1.3766224e-01  -2.1883338e-01  -4.8050432e-01  -1.6607021e+00   5.7330156e-01   7.8836508e-01   1.4867854e+00   1.2679690e+00   8.4715576e-01  -3.3542272e-01  -1.3180421e+00  -2.8436382e+00   3.9349470e-01   2.3488242e+00   1.5737640e+00   1.8656796e+00   6.8210478e-01   1.5854346e+00   8.8093013e-01   8.7701721e-01   8.4169502e-01  -1.8017264e+00  -3.0681854e-01   1.7672181e+00   2.2550471e-01   1.0857591e+00  -5.4869608e-02   1.8500392e+00  -3.6848607e-01  -3.8223050e+00   4.9291191e-01   1.3749225e+00   4.3972100e-02   9.1457426e-02  -3.0578422e-01   7.4748869e-01   3.8656428e-02  -9.6477835e-01  -8.6618160e-01  -2.3484870e+00  -1.1828459e+00  -3.2226194e+00   4.0738846e-01   1.1706182e+00  -5.1287751e-01  -3.5257099e+00  -2.3518761e+00
  -3.9832598e-01   1.1715748e+00   1.1429777e+00   1.6765029e+00   1.1707188e+00   9.3746000e-01  -2.7840895e-01  -1.4646023e+00  -2.6818209e+00  -3.9572127e+00   5.5215925e-01   3.1541902e+00  -3.8026589e-01   1.1281593e+00   1.3386872e+00  -1.4841390e+00   1.2460286e+00  -2.4638933e-01  -1.3859003e+00   2.0476943e-01  -3.7510808e+00   8.2704526e-01   1.3748102e+00   1.0141559e+00   9.2151159e-01   7.3970991e-01   2.9727042e-01  -5.4276198e-02  -4.6140653e-01  -6.9688076e-01  -1.9696473e+00   7.6864964e-01   1.0377592e+00   1.4558881e+00   1.1209211e+00   6.5647966e-01  -5.7820869e-01  -1.5210968e+00  -3.0146292e+00   5.1678651e-01   2.4067778e+00   1.6214738e+00   1.7659436e+00   7.1210772e-01   1.4521826e+00   8.5049570e-01   6.9272953e-01   7.1053153e-01  -1.9966297e+00  -1.6962892e-01   1.9265530e+00   3.5745901e-01   1.1156999e+00   2.2537112e-02   1.7429029e+00  -4.6152061e-01  -3.8749800e+00   7.0026320e-01   1.5154139e+00   2.5852117e-01   1.6752165e-01  -1.0709828e-01   7.7833480e-01   1.6799968e-01  -7.9940444e-01  -7.3856759e-01  -2.1082416e+00  -1.0365011e+00  -3.0412815e+00   6.6832709e-01   1.1589724e+00  -7.3693186e-01  -3.6682785e+00  -2.1836081e+00
  -2.2627742e-01   1.3653082e+00   1.2242011e+00   1.7097077e+00   1.0425505e+00   7.2392647e-01  -4.9150808e-01  -1.7094525e+00  -2.6710663e+00  -3.9130104e+00   6.8442171e-01   3.1849653e+00  -2.3631365e-01   1.0757990e+00   1.3327935e+00  -1.5511963e+00   1.3741835e+00  -4.4284923e-01  -1.6336696e+00   4.1310387e-01  -3.7093468e+00   9.7471004e-01   1.5021154e+00   9.4608497e-01   8.3520298e-01   5.6630455e-01   1.0948871e-01  -2.6041932e-01  -7.1055747e-01  -9.2147304e-01  -2.2789591e+00   9.5372372e-01   1.2693912e+00   1.4007391e+00   9.4622748e-01   4.5588385e-01  -8.2220764e-01  -1.7228163e+00  -3.1868876e+00   6.2241094e-01   2.4231200e+00   1.6603903e+00   1.6543689e+00   7.4395018e-01   1.3206840e+00   8.2501536e-01   5.1471983e-01   5.8220236e-01  -2.1760367e+00  -3.9944478e-02   2.0583503e+00   4.9320846e-01   1.1505225e+00   1.2939768e-01   1.6611032e+00  -5.4078395e-01  -3.9001420e+00   9.1353999e-01   1.6523120e+00   4.9081202e-01   2.6233904e-01   1.4022778e-01   8.4728472e-01   3.3387755e-01  -5.9883768e-01  -5.7528592e-01  -1.8362080e+00  -8.6181481e-01  -2.8255809e+00   9.2184250e-01   1.1136622e+00  -9.7069795e-01  -3.8086756e+00  -1.9841558e+00
  -5.0940114e-02   1.5387622e+00   1.2833523e+00   1.7012525e+00   8.9840321e-01   4.9735025e-01  -6.9803419e-01  -1.9470488e+00  -2.6469057e+00  -3.8536375e+00   8.0615703e-01   3.1872107e+00  -7.1180898e-02   1.0450844e+00   1.3472429e+00  -1.5829986e+00   1.4711463e+00  -6.6362711e-01  -1.8821884e+00   6.1814676e-01  -3.6528738e+00   1.0956826e+00   1.5924124e+00   8.4398524e-01   7.1853135e-01   3.7066988e-01  -9.6971470e-02  -4.7819783e-01  -9.6337809e-01  -1.1494916e+00  -2.5827177e+00   1.1232144e+00   1.4757014e+00   1.3205686e+00   7.4437712e-01   2.4865277e-01  -1.0639113e+00  -1.9165439e+00  -3.3550997e+00   7.0684890e-01   2.3937022e+00   1.6890165e+00   1.5302652e+00   7.7692113e-01   1.1908231e+00   8.0535362e-01   3.4444953e-01   4.6154163e-01  -2.3360270e+00   7.9345864e-02   2.1578938e+00   6.3054351e-01   1.1883754e+00   2.6740126e-01   1.6054279e+00  -6.0087820e-01  -3.8959249e+00   1.1295533e+00   1.7824704e+00   7.3785971e-01   3.7364219e-01   4.3686972e-01   9.5570771e-01   5.3872518e-01  -3.6437472e-01  -3.7511452e-01  -1.5351074e+00  -6.5787729e-01  -2.5761247e+00   1.1605844e+00   1.0333760e+00  -1.2114674e+00  -3.9423397e+00  -1.7536193e+00
   1.2392439e-01   1.6874294e+00   1.3172039e+00   1.6481393e+00   7.3994978e-01   2.6011463e-01  -8.9385585e-01  -2.1724423e+00  -2.6061421e+00  -3.7771962e+00   9.1420211e-01   3.1592008e+00   1.1251690e-01   1.0359483e+00   1.3854945e+00  -1.5779033e+00   1.5327571e+00  -9.0591774e-01  -2.1261802e+00   8.1442680e-01  -3.5795403e+00   1.1848668e+00   1.6411156e+00   7.0776745e-01   5.7216294e-01   1.5512427e-01  -3.1955693e-01  -7.0432023e-01  -1.2164851e+00  -1.3755229e+00  -2.8746248e+00   1.2719006e+00   1.6495038e+00   1.2151980e+00   5.1674815e-01   3.8539160e-02  -1.2994910e+00  -2.0954912e+00  -3.5133682e+00   7.6693477e-01   2.3160824e+00   1.7060238e+00   1.3935006e+00   8.1036444e-01   1.0626860e+00   7.9228057e-01   1.8343145e-01   3.5320141e-01  -2.4729117e+00   1.8551721e-01   2.2212302e+00   7.6706936e-01   1.2273496e+00   4.3702706e-01   1.5758263e+00  -6.3697569e-01  -3.8612698e+00   1.3447514e+00   1.9028186e+00   9.9601604e-01   4.9857755e-01   7.8138514e-01   1.1032631e+00   7.8319528e-01  -9.8484617e-02  -1.3833962e-01  -1.2086759e+00  -4.2498110e-01  -2.2946318e+00   1.3772493e+00   9.1765030e-01  -1.4559670e+00  -4.0641926e+00  -1.4931967e+00
   2.9446899e-01   1.8072600e+00   1.3229442e+00   1.5486649e+00   5.6944441e-01   1.5232729e-02  -1.0748781e+00  -2.3805556e+00  -2.5459050e+00  -3.6820406e+00   1.0054088e+00   3.1001278e+00   3.1155204e-01   1.0476502e+00   1.4498591e+00  -1.5352312e+00   1.5556355e+00  -1.1661016e+00  -2.3599374e+00   9.9652468e-01  -3.4874138e+00   1.2377609e+00   1.6446307e+00   5.3822451e-01   3.9757084e-01  -7.7269448e-02  -5.5501760e-01  -9.3485416e-01  -1.4660937e+00  -1.5937096e+00  -3.1482367e+00   1.3948237e+00   1.7842748e+00   1.0850364e+00   2.6561349e-01  -1.7034520e-01  -1.5249156e+00  -2.2530049e+00  -3.6554987e+00   7.9998230e-01   2.1896461e+00   1.7102531e+00   1.2445573e+00   8.4367310e-01   9.3661450e-01   7.8644632e-01   3.3228161e-02   2.6149242e-01  -2.5833778e+00   2.7611290e-01   2.2452675e+00   9.0026306e-01   1.2655832e+00   6.3749032e-01   1.5714684e+00  -6.4498098e-01  -3.7959723e+00   1.5553023e+00   2.0104657e+00   1.2610603e+00   6.3386201e-01   1.1702188e+00   1.2879411e+00   1.0661205e+00   1.9527303e-01   1.3321446e-01  -8.6157180e-01  -1.6466273e-01  -1.9839399e+00   1.5648408e+00   7.6692044e-01  -1.7004162e+00  -4.1688713e+00  -1.2052061e+00
   4.5684391e-01   1.8947726e+00   1.2982901e+00   1.4025267e+00   3.8964343e-01  -2.3371607e-01  -1.2371828e+00  -2.5663871e+00  -2.4637880e+00  -3.5669214e+00   1.0767682e+00   3.0101605e+00   5.2218824e-01   1.0788261e+00   1.5414209e+00  -1.4552907e+00   1.5373243e+00  -1.4398033e+00  -2.5775391e+00   1.1592410e+00  -3.3748793e+00   1.2506518e+00   1.6005212e+00   3.3704695e-01   1.9703406e-01  -3.2276988e-01  -7.9946524e-01  -1.1653334e+00  -1.7081091e+00  -1.7979579e+00  -3.3972077e+00   1.4874764e+00   1.8744478e+00   9.3107086e-01  -5.8819654e-03  -3.7365502e-01  -1.7360810e+00  -2.3828348e+00  -3.7753095e+00   8.0390209e-01   2.0156337e+00   1.7007144e+00   1.0845472e+00   8.7627458e-01   8.1323367e-01   7.8835291e-01  -1.0456635e-01   1.9023362e-01  -2.6646289e+00   3.4904057e-01   2.2278722e+00   1.0275269e+00   1.3013495e+00   8.6672634e-01   1.5908132e+00  -6.2167853e-01  -3.7007097e+00   1.7571837e+00   2.1027950e+00   1.5282971e+00   7.7593797e-01   1.5977844e+00   1.5061656e+00   1.3845473e+00   5.1235443e-01   4.3621677e-01  -4.9925775e-01   1.2030703e-01  -1.6479730e+00   1.7169447e+00   5.8256626e-01  -1.9406039e+00  -4.2509813e+00  -8.9306265e-01
   6.0727153e-01   1.9471530e+00   1.2416038e+00   1.2108871e+00   2.0371110e-01  -4.8267259e-01  -1.3771653e+00  -2.7252193e+00  -2.3579817e+00  -3.4311176e+00   1.1255399e+00   2.8904676e+00   7.4029747e-01   1.1275511e+00   1.6600061e+00  -1.3393899e+00   1.4764242e+00  -1.7219641e+00  -2.7730823e+00   1.2977617e+00  -3.2407708e+00   1.2208079e+00   1.5076554e+00   1.0682593e-01  -2.6373643e-02  -5.7704075e-01  -1.0484483e+00  -1.3908869e+00  -1.9382293e+00  -1.9821643e+00  -3.6155308e+00   1.5459947e+00   1.9156949e+00   7.5485209e-01  -2.9377189e-01  -5.6694820e-01  -1.9289479e+00  -2.4793976e+00  -3.8669443e+00   7.7730439e-01   1.7970755e+00   1.6765865e+00   9.1519038e-01   9.0760777e-01   6.9345412e-01   7.9832379e-01  -2.2836067e-01   1.4261539e-01  -2.7145181e+00   4.0264986e-01   2.1679473e+00   1.1462364e+00   1.3331234e+00   1.1214125e+00   1.6316829e+00  -5.6486084e-01  -3.5770498e+00   1.9462777e+00   2.1775472e+00   1.7926583e+00   9.2111800e-01   2.0566177e+00   1.7529497e+00   1.7338365e+00   8.4735415e-01   7.6592193e-01  -1.2786367e-01   4.2598102e-01  -1.2916689e+00   1.8280060e+00   3.6694727e-01  -2.1719814e+00  -4.3053627e+00  -5.6121793e-01
   7.4211516e-01   1.9623383e+00   1.1520089e+00   9.7639175e-01   1.5112654e-02  -7.2720454e-01  -1.4916643e+00  -2.8528191e+00  -2.2273906e+00  -3.2745489e+00   1.1493825e+00   2.7432064e+00   9.6148016e-01   1.1914119e+00   1.8041992e+00  -1.1898276e+00   1.3727164e+00  -2.0069319e+00  -2.9409119e+00   1.4078128e+00  -3.0844873e+00   1.1466590e+00   1.3663270e+00  -1.4895873e-01  -2.6880882e-01  -8.3525102e-01  -1.2970434e+00  -1.6063851e+00  -2.1520604e+00  -2.1404473e+00  -3.7977613e+00   1.5673472e+00   1.9051789e+00   5.5847724e-01  -5.9334586e-01  -7.4583016e-01  -2.0996767e+00  -2.5380117e+00  -3.9251679e+00   7.1958174e-01   1.5386500e+00   1.6372216e+00   7.3876091e-01   9.3709387e-01   5.7844950e-01   8.1647285e-01  -3.3661337e-01   1.2108325e-01  -2.7316619e+00   4.3578209e-01   2.0654935e+00   1.2537829e+00   1.3596290e+00   1.3970295e+00   1.6913432e+00  -4.7343211e-01  -3.4274298e+00   2.1184710e+00   2.2328852e+00   2.0488075e+00   1.0657092e+00   2.5375954e+00   2.0220984e+00   2.1078237e+00   1.1941398e+00   1.1163180e+00   2.4596514e-01   7.4734105e-01  -9.2086707e-01   1.8935968e+00   1.2342181e-01  -2.3897711e+00  -4.3273474e+00  -2.1505593e-01
   8.5794928e-01   1.9390807e+00   1.0294935e+00   7.0314297e-01  -1.7250088e-01  -9.6262977e-01  -1.5780718e+00  -2.9456220e+00  -2.0717311e+00  -3.0978572e+00   1.1464770e+00   2.5714667e+00   1.1811807e+00   1.2675888e+00   1.9714009e+00  -1.0098679e+00   1.2272556e+00  -2.2885699e+00  -3.0758421e+00   1.4858018e+00  -2.9060936e+00   1.0279486e+00   1.1783366e+00  -4.2597124e-01  -5.2570066e-01  -1.0921926e+00  -1.5399625e+00  -1.8066006e+00  -2.3452363e+00  -2.2673778e+00  -3.9392176e+00   1.5495029e+00   1.8417518e+00   3.4456786e-01  -8.9925179e-01  -9.0610120e-01  -2.2447581e+00  -2.5551009e+00  -3.9456281e+00   6.3096448e-01   1.2464758e+00   1.5821543e+00   5.5800482e-01   9.6410480e-01   4.6961191e-01   8.4267428e-01  -4.2789081e-01   1.2724672e-01  -2.7155297e+00   4.4778874e-01   1.9216340e+00   1.3476108e+00   1.3798665e+00   1.6879635e+00   1.7665899e+00  -3.4748170e-01  -3.2551133e+00   2.2697594e+00   2.2674434e+00   2.2912483e+00   1.2061190e+00   3.0302136e+00   2.3064473e+00   2.4990313e+00   1.5459986e+00   1.4803232e+00   6.1523369e-01   1.0784450e+00  -5.4215989e-01   1.9106558e+00  -1.4365873e-01  -2.5890899e+00  -4.3129928e+00   1.3924732e-01
   9.5163632e-01   1.8769899e+00   8.7499273e-01   3.9662153e-01  -3.5541307e-01  -1.1841533e+00  -1.6344269e+00  -3.0008865e+00  -1.8915988e+00  -2.9024506e+00   1.1156346e+00   2.3791772e+00   1.3947914e+00   1.3529430e+00   2.1579277e+00  -8.0369031e-01   1.0424277e+00  -2.5603875e+00  -3.1733571e+00   1.5289358e+00  -2.7063914e+00   8.6584563e-01   9.4702370e-01  -7.1907925e-01  -7.9181563e-01  -1.3424135e+00  -1.7716773e+00  -1.9863771e+00  -2.5135449e+00  -2.3581942e+00  -4.0361455e+00   1.4915698e+00   1.7260841e+00   1.1624106e-01  -1.2056229e+00  -1.0439008e+00  -2.3611318e+00  -2.5283492e+00  -3.9250699e+00   5.1254589e-01   9.2785860e-01   1.5111140e+00   3.7603725e-01   9.8793424e-01   3.6848981e-01   8.7653745e-01  -5.0093096e-01   1.6181845e-01  -2.6664995e+00   4.3851793e-01   1.7385986e+00   1.4252519e+00   1.3931220e+00   1.9876489e+00   1.8538407e+00  -1.8832060e-01  -3.0641135e+00   2.3963515e+00   2.2803558e+00   2.5144376e+00   1.3389401e+00   3.5229227e+00   2.5981304e+00   2.8989259e+00   1.8957929e+00   1.8500257e+00   9.7277463e-01   1.4126102e+00  -1.6270899e-01   1.8776859e+00  -4.2898857e-01  -2.7650846e+00  -4.2592853e+00   4.9489999e-01
   1.0204114e+00   1.7765551e+00   6.9043881e-01   6.3559541e-02  -5.2996426e-01  -1.3870143e+00  -1.6594823e+00  -3.0168152e+00  -1.6885035e+00  -2.6905060e+00   1.0563801e+00   2.1709671e+00   1.5977392e+00   1.4441101e+00   2.3591475e+00  -5.7631200e-01   8.2195825e-01  -2.8156953e+00  -3.2297821e+00   1.5353179e+00  -2.4869569e+00   6.6300172e-01   6.7724270e-01  -1.0224452e+00  -1.0613490e+00  -1.5803674e+00  -1.9865616e+00  -2.1408029e+00  -2.6530540e+00  -2.4089921e+00  -4.0858446e+00   1.3938893e+00   1.5607086e+00  -1.2293011e-01  -1.5062272e+00  -1.1558443e+00  -2.4462889e+00  -2.4568022e+00  -3.8614905e+00   3.6627302e-01   5.9100748e-01   1.4240391e+00   1.9622571e-01   1.0077753e+00   2.7671236e-01   9.1738892e-01  -5.5470919e-01   2.2458664e-01  -2.5858789e+00   4.0827483e-01   1.5196615e+00   1.4843560e+00   1.3989626e+00   2.2887542e+00   1.9492347e+00   1.5243823e-03  -2.8590870e+00   2.4947776e+00   2.2712669e+00   2.7129058e+00   1.4610236e+00   4.0035095e+00   2.8888664e+00   3.2982087e+00   2.2361276e+00   2.2169566e+00   1.3114340e+00   1.7426307e+00   2.0996708e-01   1.7948911e+00  -7.2638708e-01  -2.9130781e+00  -4.1642967e+00   8.4469945e-01
   1.0619748e+00   1.6391480e+00   4.7877006e-01  -2.8823771e-01  -6.9267149e-01  -1.5666393e+00  -1.6527433e+00  -2.9926336e+00  -1.4648610e+00  -2.4649262e+00   9.6900241e-01   1.9519905e+00   1.7855555e+00   1.5375960e+00   2.5696518e+00  -3.3348067e-01   5.7086442e-01  -3.0477831e+00  -3.2424212e+00   1.5040160e+00  -2.2501392e+00   4.2354478e-01   3.7527267e-01  -1.3296532e+00  -1.3280454e+00  -1.8005743e+00  -2.1790469e+00  -2.2653825e+00  -2.7602356e+00  -2.4168811e+00  -4.0867517e+00   1.2580784e+00   1.3499694e+00  -3.6896940e-01  -1.7946371e+00  -1.2391434e+00  -2.4983547e+00  -2.3409052e+00  -3.7542300e+00   1.9490196e-01   2.4473360e-01   1.3210901e+00   2.2065919e-02   1.0227094e+00   1.9590531e-01   9.6426634e-01  -5.8850129e-01   3.1442277e-01  -2.4758835e+00   3.5776596e-01   1.2690328e+00   1.5227241e+00   1.3972193e+00   2.5834074e+00   2.0487385e+00   2.1836316e-01  -2.6451976e+00   2.5619900e+00   2.2403254e+00   2.8813870e+00   1.5695419e+00   4.4595210e+00   3.1702540e+00   3.6871340e+00   2.5595279e+00   2.5723870e+00   1.6242645e+00   2.0610201e+00   5.6822781e-01   1.6642393e+00  -1.0289254e+00  -3.0287182e+00  -4.0272925e+00   1.1812619e+00
   1.0745859e+00   1.4670054e+00   2.4389457e-01  -6.5011794e-01  -8.4034301e-01  -1.7187965e+00  -1.6144804e+00  -2.9286252e+00  -1.2239431e+00  -2.2292548e+00   8.5456430e-01   1.7277207e+00   1.9539315e+00   1.6298753e+00   2.7834517e+00  -8.1534394e-02   2.9534500e-01  -3.2501172e+00  -3.2096528e+00   1.4351052e+00  -1.9990163e+00   1.5300051e-01   4.8660329e-02  -1.6338705e+00  -1.5853497e+00  -1.9977900e+00  -2.3437940e+00  -2.3561994e+00  -2.8320829e+00  -2.3801004e+00  -4.0384754e+00   1.0870141e+00   1.0998761e+00  -6.1756540e-01  -2.0644163e+00  -1.2917087e+00  -2.5161494e+00  -2.1824831e+00  -3.6039940e+00   1.9169960e-03  -1.0185850e-01   1.2026599e+00  -1.4294565e-01   1.0317105e+00   1.2760263e-01   1.0159252e+00  -6.0193980e-01   4.2932402e-01  -2.3395725e+00   2.8803336e-01   9.9170970e-01   1.5383421e+00   1.3879608e+00   2.8634554e+00   2.1482581e+00   4.5744284e-01  -2.4279548e+00   2.5954610e+00   2.1881601e+00   3.0149559e+00   1.6620454e+00   4.8787118e+00   3.4340650e+00   4.0558463e+00   2.8586258e+00   2.9076363e+00   1.9047200e+00   2.3602721e+00   9.0455901e-01   1.4894436e+00  -1.3290993e+00  -3.1081301e+00  -3.8487791e+00   1.4972673e+00
   1.0571518e+00   1.2631938e+00  -9.3933369e-03  -1.0128508e+00  -9.7018140e-01  -1.8397467e+00  -1.5457125e+00  -2.8261219e+00  -9.6978354e-01  -1.9875513e+00   7.1486730e-01   1.5037213e+00   2.0987641e+00   1.7174893e+00   2.9942011e+00   1.7276949e-01   2.6105618e-03  -3.4165545e+00  -3.1309849e+00   1.3296795e+00  -1.7373106e+00  -1.4185572e-01  -2.9400134e-01  -1.9280437e+00  -1.8265856e+00  -2.1671761e+00  -2.4758726e+00  -2.4100650e+00  -2.8662203e+00  -2.2980891e+00  -3.9417957e+00   8.8475722e-01   8.1786943e-01  -8.6415434e-01  -2.3093191e+00  -1.3122258e+00  -2.4992259e+00  -1.9846570e+00  -3.4128118e+00  -2.0858216e-01  -4.3967742e-01   1.0693795e+00  -2.9543680e-01   1.0336646e+00   7.3160050e-02   1.0708607e+00  -5.9505910e-01   5.6648910e-01  -2.1807495e+00   2.0039052e-01   6.9329536e-01   1.5294190e+00   1.3714580e+00   3.1207496e+00   2.2437536e+00   7.1309525e-01  -2.2130299e+00   2.5932683e+00   2.1158406e+00   3.1091720e+00   1.7365147e+00   5.2495012e+00   3.6725201e+00   4.3947219e+00   3.1263525e+00   3.2143816e+00   2.1468462e+00   2.6331291e+00   1.2118241e+00   1.2758571e+00  -1.6190468e+00  -3.1480621e+00  -3.6304937e+00   1.7857082e+00
   1.0092983e+00   1.0315528e+00  -2.7553966e-01  -1.3669308e+00  -1.0798724e+00  -1.9263841e+00  -1.4481650e+00  -2.6874488e+00  -7.0704200e-01  -1.7442341e+00   5.5237029e-01   1.2854091e+00   2.2162018e+00   1.7971443e+00   3.1954348e+00   4.2245481e-01  -2.9934086e-01  -3.5415619e+00  -3.0070648e+00   1.1898377e+00  -1.4692660e+00  -4.5321252e-01  -6.4335128e-01  -2.2051170e+00  -2.0451548e+00  -2.3044639e+00  -2.5709405e+00  -2.4246455e+00  -2.8609972e+00  -2.1715083e+00  -3.7986117e+00   6.5642391e-01   5.1251547e-01  -1.1040169e+00  -2.5234945e+00  -1.3002016e+00  -2.4478824e+00  -1.7517053e+00  -3.1839326e+00  -4.3202223e-01  -7.5994339e-01   9.2212162e-01  -4.3227961e-01   1.0274074e+00   3.3673440e-02   1.1273449e+00  -5.6832667e-01   7.2242234e-01  -2.0038243e+00   9.6363996e-02   3.7979887e-01   1.4944322e+00   1.3481441e+00   3.3474471e+00   2.3313532e+00   9.7892598e-01  -2.0060585e+00   2.5541651e+00   2.0248277e+00   3.1602270e+00   1.7914066e+00   5.5614178e+00   3.8785426e+00   4.6947052e+00   3.3561320e+00   3.4849517e+00   2.3454625e+00   2.8728492e+00   1.4835074e+00   1.0302891e+00  -1.8908003e+00  -3.1460188e+00  -3.3753393e+00   2.0401370e+00
   9.3141376e-01   7.7661197e-01  -5.4839511e-01  -1.7029028e+00  -1.1676550e+00  -1.9763614e+00  -1.3242037e+00  -2.5158293e+00  -4.4083418e-01  -1.5039010e+00   3.7006663e-01   1.0778200e+00   2.3026962e+00   1.8658055e+00   3.3808069e+00   6.6054987e-01  -6.0199220e-01  -3.6204309e+00  -2.8396480e+00   1.0186352e+00  -1.1994930e+00  -7.7249039e-01  -9.8958225e-01  -2.4582677e+00  -2.2347505e+00  -2.4061034e+00  -2.6254203e+00  -2.3985627e+00  -2.8155644e+00  -2.0022151e+00  -3.6118586e+00   4.0800833e-01   1.9314580e-01  -1.3323853e+00  -2.7016907e+00  -1.2559801e+00  -2.3631492e+00  -1.4888804e+00  -2.9216695e+00  -6.6352011e-01  -1.0544717e+00   7.6200103e-01  -5.5070163e-01   1.0117744e+00   9.9081897e-03   1.1834771e+00  -5.2265687e-01   8.9306204e-01  -1.8136462e+00  -2.2356281e-02   5.7424178e-02   1.4321765e+00   1.3185694e+00   3.5363126e+00   2.4074612e+00   1.2480383e+00  -1.8124359e+00   2.4776335e+00   1.9169099e+00   3.1650877e+00   1.8256861e+00   5.8055048e+00   4.0459709e+00   4.9476266e+00   3.5420687e+00   3.7125955e+00   2.4963226e+00   3.0734587e+00   1.7139392e+00   7.6074837e-01  -2.1365633e+00  -3.1003764e+00  -3.0872645e+00   2.2548933e+00
   8.2465816e-01   5.0348366e-01  -8.2140797e-01  -2.0116968e+00  -1.2323696e+00  -1.9881917e+00  -1.1767509e+00  -2.3152546e+00  -1.7653369e-01  -1.2711342e+00   1.7132688e-01   8.8539077e-01   2.3550699e+00   1.9207858e+00   3.5443290e+00   8.8032819e-01  -8.9660614e-01  -3.6494805e+00  -2.6315267e+00   8.2000548e-01  -9.3278968e-01  -1.0906496e+00  -1.3227913e+00  -2.6811435e+00  -2.3895733e+00  -2.4693920e+00  -2.6366589e+00  -2.3314623e+00  -2.7299284e+00  -1.7931916e+00  -3.3853886e+00   1.4617071e-01  -1.3053045e-01  -1.5445582e+00  -2.8394463e+00  -1.1807253e+00  -2.2467522e+00  -1.2021868e+00  -2.6312010e+00  -8.9806091e-01  -1.3159351e+00   5.9037340e-01  -6.4838588e-01   9.8566336e-01   2.2418600e-03   1.2372452e+00  -4.5940521e-01   1.0739264e+00  -1.6153180e+00  -1.5395974e-01  -2.6763903e-01   1.3418184e+00   1.2833529e+00   3.6810072e+00   2.4688588e+00   1.5132814e+00  -1.6371135e+00   2.3639145e+00   1.7941297e+00   3.1216290e+00   1.8388403e+00   5.9746650e+00   4.1697281e+00   5.1464851e+00   3.6791234e+00   3.8917096e+00   2.5962551e+00   3.2299765e+00   1.8984914e+00   4.7613282e-01  -2.3489978e+00  -3.0104718e+00  -2.7710959e+00   2.4253090e+00
   6.9093276e-01   2.1772478e-01  -1.0878379e+00  -2.2849558e+00  -1.2734833e+00  -1.9613246e+00  -1.0091827e+00  -2.0903225e+00   8.0443860e-02  -1.0503013e+00  -4.0279387e-02   7.1177054e-01   2.3705993e+00   1.9598235e+00   3.6805897e+00   1.0755567e+00  -1.1745408e+00  -3.6262307e+00  -2.3864238e+00   5.9864808e-01  -6.7394399e-01  -1.3985232e+00  -1.6333423e+00  -2.8680928e+00  -2.5045424e+00  -2.4925738e+00  -2.6030636e+00  -2.2240462e+00  -2.6049814e+00  -1.5484313e+00  -3.1238234e+00  -1.2200041e-01  -4.4882225e-01  -1.7360218e+00  -2.9332652e+00  -1.0763718e+00  -2.1010528e+00  -8.9813488e-01  -2.3183375e+00  -1.1306824e+00  -1.5380976e+00   4.0883342e-01  -7.2355723e-01   9.4810260e-01   1.0624291e-02   1.2865980e+00  -3.8034191e-01   1.2602706e+00  -1.4139930e+00  -2.9655241e-01  -5.8941400e-01   1.2229514e+00   1.2431333e+00   3.7763514e+00   2.5127888e+00   1.7675133e+00  -1.4844014e+00   2.2140179e+00   1.6587031e+00   3.0287471e+00   1.8308658e+00   6.0639253e+00   4.2459431e+00   5.2856817e+00   3.7632692e+00   4.0180178e+00   2.6432714e+00   3.3386021e+00   2.0337381e+00   1.8588010e-01  -2.5215058e+00  -2.8766627e+00  -2.4323349e+00   2.5478773e+00
   5.3281329e-01  -7.4825100e-02  -1.3409831e+00  -2.5153453e+00  -1.2910903e+00  -1.8961888e+00  -8.2521756e-01  -1.8460539e+00   3.2486544e-01  -8.4535755e-01  -2.6116921e-01   5.5966912e-01   2.3471201e+00   1.9811458e+00   3.7849496e+00   1.2407422e+00  -1.4275672e+00  -3.5495436e+00  -2.1088550e+00   3.5988293e-01  -4.2752959e-01  -1.6871598e+00  -1.9122219e+00  -3.0143747e+00  -2.5754916e+00  -2.4749076e+00  -2.5242073e+00  -2.0780678e+00  -2.4425015e+00  -1.2727890e+00  -2.8323855e+00  -3.8924013e-01  -7.5243934e-01  -1.9025719e+00  -2.9807646e+00  -9.4554617e-01  -1.9289651e+00  -5.8347954e-01  -1.9892673e+00  -1.3566555e+00  -1.7160146e+00   2.1921125e-01  -7.7505423e-01   8.9832060e-01   3.4556010e-02   1.3295224e+00  -2.8760447e-01   1.4472511e+00  -1.2146674e+00  -4.4819333e-01  -9.0231539e-01   1.0756516e+00   1.1985202e+00   3.8185475e+00   2.5370264e+00   2.0038672e+00  -1.3577845e+00   2.0297022e+00   1.5129333e+00   2.8864455e+00   1.8022273e+00   6.0706065e+00   4.2720196e+00   5.3611944e+00   3.7916284e+00   4.0886939e+00   2.6366437e+00   3.3968551e+00   2.1175759e+00  -1.0040346e-01  -2.6484949e+00  -2.7003510e+00  -2.0769219e+00   2.6203816e+00
   3.5345261e-01  -3.6822570e-01  -1.5744131e+00  -2.6968296e+00  -1.2858926e+00  -1.7942018e+00  -6.2879432e-01  -1.5876947e+00   5.5190390e-01  -6.5965969e-01  -4.8792250e-01   4.3075352e-01   2.2831444e+00   1.9835097e+00   3.8537025e+00   1.3713607e+00  -1.6481774e+00  -3.4197193e+00  -1.8039670e+00   1.0947650e-01  -1.9770057e-01  -1.9481614e+00  -2.1513784e+00  -3.1163423e+00  -2.5993438e+00  -2.4167023e+00  -2.4008952e+00  -1.8962889e+00  -2.2451265e+00  -9.7180200e-01  -2.5167125e+00  -6.4836479e-01  -1.0328467e+00  -2.0404406e+00  -2.9807921e+00  -7.9146213e-01  -1.7338591e+00  -2.6495562e-01  -1.6502923e+00  -1.5716536e+00  -1.8461936e+00   2.3563531e-02  -8.0238468e-01   8.3581107e-01   7.3085841e-02   1.3641244e+00  -1.8363040e-01   1.6300885e+00  -1.0219775e+00  -6.0693104e-01  -1.2013023e+00   9.0052753e-01   1.1500465e+00   3.8053498e+00   2.5399294e+00   2.2160084e+00  -1.2597608e+00   1.8134350e+00   1.3591169e+00   2.6958871e+00   1.7537833e+00   5.9943895e+00   4.2466583e+00   5.3706855e+00   3.7625777e+00   4.1024270e+00   2.5769496e+00   3.4036636e+00   2.1492991e+00  -3.7331931e-01  -2.7256146e+00  -2.4839714e+00  -1.7109857e+00   2.6419797e+00
   1.5646351e-01  -6.5662896e-01  -1.7822043e+00  -2.8249041e+00  -1.2591586e+00  -1.6577432e+00  -4.2394589e-01  -1.3205114e+00   7.5735057e-01  -4.9579393e-01  -7.1743261e-01   3.2559539e-01   2.1779887e+00   1.9662181e+00   3.8841998e+00   1.4640624e+00  -1.8298701e+00  -3.2385419e+00  -1.4773556e+00  -1.4655637e-01   1.2006172e-02  -2.1740049e+00  -2.3440267e+00  -3.1715892e+00  -2.5742565e+00  -2.3193160e+00  -2.2351862e+00  -1.6824007e+00  -2.0162962e+00  -6.5148657e-01  -2.1826619e+00  -8.9252727e-01  -1.2825794e+00  -2.1464208e+00  -2.9335030e+00  -6.1779379e-01  -1.5194458e+00   5.0980219e-02  -1.3075614e+00  -1.7719010e+00  -1.9267100e+00  -1.7584409e-01  -8.0576431e-01   7.6038874e-01   1.2482734e-01   1.3887114e+00  -7.1073583e-02   1.8042275e+00  -8.4000706e-01  -7.7084123e-01  -1.4819985e+00   6.9876433e-01   1.0981242e+00   3.7361771e+00   2.5204686e+00   2.3983764e+00  -1.1917029e+00   1.5683247e+00   1.1994521e+00   2.4594027e+00   1.6866898e+00   5.8372814e+00   4.1698324e+00   5.3135430e+00   3.6758265e+00   4.0594288e+00   2.4660837e+00   3.3593961e+00   2.1296329e+00  -6.2404453e-01  -2.7499522e+00  -2.2309412e+00  -1.3405814e+00   2.6132413e+00
  -5.4208659e-02  -9.3447234e-01  -1.9591676e+00  -2.8967768e+00  -1.2126671e+00  -1.4900954e+00  -2.1467396e-01  -1.0495898e+00   9.3780837e-01  -3.5542836e-01  -9.4701972e-01   2.4367211e-01   2.0318962e+00   1.9291066e+00   3.8749321e+00   1.5168310e+00  -1.9674043e+00  -3.0092727e+00  -1.1348718e+00  -4.0216591e-01   1.9885073e-01  -2.3583347e+00  -2.4849087e+00  -3.1790542e+00  -2.4997341e+00  -2.1851238e+00  -2.0303702e+00  -1.4409099e+00  -1.7601682e+00  -3.1812199e-01  -1.8361152e+00  -1.1154628e+00  -1.4955081e+00  -2.2179915e+00  -2.8403994e+00  -4.2853322e-01  -1.2896587e+00   3.5839126e-01  -9.6681919e-01  -1.9542927e+00  -1.9572760e+00  -3.7656828e-01  -7.8613653e-01   6.7223058e-01   1.8799255e-01   1.4018696e+00   4.7291550e-02   1.9654860e+00  -6.7212024e-01  -9.3805828e-01  -1.7407774e+00   4.7215328e-01   1.0430044e+00   3.6121553e+00   2.4782372e+00   2.5463975e+00  -1.1537544e+00   1.2980321e+00   1.0359488e+00   2.1804581e+00   1.6022856e+00   5.6034878e+00   4.0427283e+00   5.1908530e+00   3.5324598e+00   3.9613865e+00   2.3072346e+00   3.2658399e+00   2.0607212e+00  -8.4467830e-01  -2.7201826e+00  -1.9455735e+00  -9.7143533e-01   2.5361389e+00
  -2.7441422e-01  -1.1966629e+00  -2.1010674e+00  -2.9114898e+00  -1.1486384e+00  -1.2953498e+00  -4.8264889e-03  -7.7964756e-01   1.0908564e+00  -2.3919502e-01  -1.1744980e+00   1.8341943e-01   1.8461406e+00   1.8725010e+00   3.8255678e+00   1.5290922e+00  -2.0570115e+00  -2.7365838e+00  -7.8242484e-01  -6.5148607e-01   3.6104521e-01  -2.4962157e+00  -2.5705019e+00  -3.1390804e+00  -2.3767012e+00  -2.0174531e+00  -1.7908949e+00  -1.1769966e+00  -1.4815067e+00   2.1971378e-02  -1.4827859e+00  -1.3117172e+00  -1.6670496e+00  -2.2534350e+00  -2.7043213e+00  -2.2783998e-01  -1.0485307e+00   6.5207657e-01  -6.3317731e-01  -2.1164812e+00  -1.9392594e+00  -5.7603661e-01  -7.4517170e-01   5.7189950e-01   2.6044139e-01   1.4025358e+00   1.6867207e-01   2.1101915e+00  -5.2082375e-01  -1.1067992e+00  -1.9748126e+00   2.2310570e-01   9.8474672e-01   3.4360896e+00   2.4134375e+00   2.6566650e+00  -1.1447653e+00   1.0066625e+00   8.7034586e-01   1.8635739e+00   1.5019776e+00   5.2992035e+00   3.8676549e+00   5.0053202e+00   3.3349508e+00   3.8113686e+00   2.1048299e+00   3.1261278e+00   1.9460741e+00  -1.0285548e+00  -2.6366619e+00  -1.6329569e+00  -6.0870698e-01   2.4139901e+00
  -4.9992244e-01  -1.4387446e+00  -2.2048151e+00  -2.8699772e+00  -1.0696554e+00  -1.0782849e+00   2.0201510e-01  -5.1486890e-01   1.2151769e+00  -1.4661114e-01  -1.3981912e+00   1.4233108e-01   1.6230929e+00   1.7971533e+00   3.7369483e+00   1.5017546e+00  -2.0965557e+00  -2.4264383e+00  -4.2578901e-01  -8.8904755e-01   4.9787219e-01  -2.5843362e+00  -2.5991651e+00  -3.0534245e+00  -2.2075319e+00  -1.8204896e+00  -1.5222480e+00  -8.9634745e-01  -1.1855502e+00   3.6264925e-01  -1.1280448e+00  -1.4768489e+00  -1.7943156e+00  -2.2519452e+00  -2.5293934e+00  -1.9888561e-02  -8.0007444e-01   9.2775138e-01  -3.1092201e-01  -2.2569241e+00  -1.8756504e+00  -7.7161543e-01  -6.8524317e-01   4.6034761e-01   3.3974530e-01   1.3900544e+00   2.9035853e-01   2.2352982e+00  -3.8767271e-01  -1.2753701e+00  -2.1820983e+00  -4.5357641e-02   9.2319681e-01   3.2123643e+00   2.3268476e+00   2.7270763e+00  -1.1622762e+00   6.9864197e-01   7.0404066e-01   1.5142023e+00   1.3871368e+00   4.9323419e+00   3.6479309e+00   4.7611425e+00   3.0871344e+00   3.6136926e+00   1.8644450e+00   2.9446195e+00   1.7904711e+00  -1.1705100e+00  -2.5014617e+00  -1.2988061e+00  -2.5678156e-01   2.2513598e+00
  -7.2653692e-01  -1.6570429e+00  -2.2686323e+00  -2.7750513e+00  -9.7857838e-01  -8.4421759e-01   4.0263592e-01  -2.5877209e-01   1.3106376e+00  -7.6047106e-02  -1.6169037e+00   1.1709614e-01   1.3662401e+00   1.7041602e+00   3.6110445e+00   1.4371809e+00  -2.0856318e+00  -2.0859126e+00  -7.0423259e-02  -1.1099741e+00   6.0975773e-01  -2.6211490e+00  -2.5712141e+00  -2.9252121e+00  -1.9960274e+00  -1.5991565e+00  -1.2307922e+00  -6.0497056e-01  -8.7786006e-01   6.9814642e-01  -7.7676420e-01  -1.6075968e+00  -1.8761935e+00  -2.2137131e+00  -2.3209228e+00   1.9127749e-01  -5.4817282e-01   1.1821835e+00  -3.3698516e-03  -2.3748933e+00  -1.7709726e+00  -9.6069519e-01  -6.0937624e-01   3.3889933e-01   4.2326407e-01   1.3642225e+00   4.0982096e-01   2.3384829e+00  -2.7322345e-01  -1.4421546e+00  -2.3614446e+00  -3.2964556e-01   8.5798074e-01   2.9467743e+00   2.2197703e+00   2.7569257e+00  -1.2025562e+00   3.7858520e-01   5.3803868e-01   1.1385678e+00   1.2590223e+00   4.5122190e+00   3.3877574e+00   4.4638549e+00   2.7941445e+00   3.3737627e+00   1.5926753e+00   2.7267471e+00   1.5998274e+00  -1.2670903e+00  -2.3183357e+00  -9.4928794e-01   8.0893831e-02   2.0539180e+00
  -9.5020476e-01  -1.8487841e+00  -2.2921702e+00  -2.6313184e+00  -8.7845531e-01  -5.9883526e-01   5.9426966e-01  -1.4116258e-02   1.3783215e+00  -2.4750144e-02  -1.8298551e+00   1.0376594e-01   1.0801412e+00   1.5948783e+00   3.4508757e+00   1.3390848e+00  -2.0255974e+00  -1.7229746e+00   2.7868653e-01  -1.3101536e+00   6.9829068e-01  -2.6069440e+00  -2.4889213e+00  -2.7588416e+00  -1.7473422e+00  -1.3589696e+00  -9.2356446e-01  -3.0900034e-01  -5.6415692e-01   1.0232564e+00  -4.3319526e-01  -1.7020029e+00  -1.9133588e+00  -2.1399890e+00  -2.0852471e+00   4.0187815e-01  -2.9648140e-01   1.4132779e+00   2.8721997e-01  -2.4704481e+00  -1.6311382e+00  -1.1407894e+00  -5.2116647e-01   2.0921537e-01   5.0823412e-01   1.3253135e+00   5.2479336e-01   2.4182152e+00  -1.7704037e-01  -1.6055883e+00  -2.5124599e+00  -6.2566832e-01   7.8851709e-01   2.6462983e+00   2.0939654e+00   2.7469429e+00  -1.2607022e+00   5.1158398e-02   3.7292499e-01   7.4347553e-01   1.1187393e+00   4.0492104e+00   3.0920819e+00   4.1201505e+00   2.4623119e+00   3.0978841e+00   1.2969703e+00   2.4788278e+00   1.3810197e+00  -1.3166923e+00  -2.0926210e+00  -5.9083095e-01   4.0191910e-01   1.8282616e+00
  -1.1671204e+00  -2.0121857e+00  -2.2765683e+00  -2.4450204e+00  -7.7242888e-01  -3.4801234e-01   7.7465968e-01   2.1714597e-01   1.4204999e+00   1.1070835e-02  -2.0365891e+00   9.7938883e-02   7.7032035e-01   1.4708462e+00   3.2603999e+00   1.2123621e+00  -1.9195310e+00  -1.3462190e+00   6.1715673e-01  -1.4863781e+00   7.6618039e-01  -2.5438444e+00  -2.3564374e+00  -2.5598377e+00  -1.4678530e+00  -1.1058709e+00  -6.0804201e-01  -1.4498902e-02  -2.5015099e-01   1.3334789e+00  -1.0087884e-01  -1.7594837e+00  -1.9082135e+00  -2.0331034e+00  -1.8295327e+00   6.0850995e-01  -4.8348775e-02   1.6201043e+00   5.5966925e-01  -2.5443770e+00  -1.4632416e+00  -1.3096391e+00  -4.2466701e-01   7.3241340e-02   5.9186720e-01   1.2740830e+00   6.3334297e-01   2.4738012e+00  -9.7756637e-02  -1.7641260e+00  -2.6355254e+00  -9.2894197e-01   7.1405082e-01   2.3188258e+00   1.9515739e+00   2.6992799e+00  -1.3307999e+00  -2.7905435e-01   2.0886349e-01   3.3610081e-01   9.6723776e-01   3.5544000e+00   2.7664591e+00   3.7376905e+00   2.0990227e+00   2.7930637e+00   9.8543083e-01   2.2078529e+00   1.1416779e+00  -1.3196214e+00  -1.8310730e+00  -2.2992636e-01   7.0498656e-01   1.5817019e+00
  -1.3738250e+00  -2.1465155e+00  -2.2244502e+00  -2.2238048e+00  -6.6364308e-01  -9.7619853e-02   9.4209669e-01   4.3386904e-01   1.4405452e+00   3.6096968e-02  -2.2368742e+00   9.4956078e-02   4.4309835e-01   1.3337253e+00   3.0443801e+00   1.0628632e+00  -1.7721161e+00  -9.6457394e-01   9.4129948e-01  -1.6364445e+00   8.1715170e-01  -2.4357234e+00  -2.1796323e+00  -2.3346571e+00  -1.1649724e+00  -8.4604706e-01  -2.9188832e-01   2.7273712e-01   5.8626272e-02   1.6251292e+00   2.1740285e-01  -1.7808430e+00  -1.8647540e+00  -1.8964452e+00  -1.5615349e+00   8.0823437e-01   1.9324397e-01   1.8028653e+00   8.1383864e-01  -2.5981168e+00  -1.2752954e+00  -1.4653150e+00  -3.2424339e-01  -6.6854320e-02   6.7145733e-01   1.2117554e+00   7.3392234e-01   2.5053958e+00  -3.3185087e-02  -1.9162148e+00  -2.7317695e+00  -1.2347213e+00   6.3371078e-01   1.9728572e+00   1.7950381e+00   2.6174406e+00  -1.4061436e+00  -6.0767456e-01   4.5626708e-02  -7.6232083e-02   8.0534772e-01   3.0392312e+00   2.4169119e+00   3.3249057e+00   1.7125360e+00   2.4668020e+00   6.6656987e-01   1.9212621e+00   8.8994423e-01  -1.2780650e+00  -1.5416376e+00   1.2707053e-01   9.8985819e-01   1.3220277e+00
  -1.5673020e+00  -2.2521169e+00  -2.1398461e+00  -1.9764318e+00  -5.5515042e-01   1.4666494e-01   1.0954313e+00   6.3566777e-01   1.4427865e+00   5.5691207e-02  -2.4306085e+00   9.0099061e-02   1.0537514e-01   1.1852624e+00   2.8082321e+00   8.9712259e-01  -1.5894563e+00  -5.8699492e-01   1.2481759e+00  -1.7592173e+00   8.5577652e-01  -2.2880452e+00  -1.9658647e+00  -2.0904605e+00  -8.4691385e-01  -5.8573851e-01   1.7309869e-02   5.4735574e-01   3.5698122e-01   1.8954039e+00   5.1963350e-01  -1.7682246e+00  -1.7883717e+00  -1.7343914e+00  -1.2893211e+00   9.9863824e-01   4.2572272e-01   1.9628044e+00   1.0505211e+00  -2.6336555e+00  -1.0759134e+00  -1.6063073e+00  -2.2440198e-01  -2.0874861e-01   7.4449166e-01   1.1399913e+00   8.2540318e-01   2.5139864e+00   1.9527162e-02  -2.0602860e+00  -2.8030436e+00  -1.5381530e+00   5.4658910e-01   1.6171931e+00   1.6270244e+00   2.5061557e+00  -1.4795093e+00  -9.3063620e-01  -1.1734480e-01  -4.8626921e-01   6.3384309e-01   2.5151746e+00   2.0497949e+00   2.8907907e+00   1.3117642e+00   2.1268828e+00   3.4904524e-01   1.6267061e+00   6.3420817e-01  -1.1959791e+00  -1.2331707e+00   4.7412967e-01   1.2572733e+00   1.0572456e+00
  -1.7450666e+00  -2.3303961e+00  -2.0280423e+00  -1.7124280e+00  -4.4982431e-01   3.7953961e-01   1.2340610e+00   8.2282915e-01   1.4323099e+00   7.5638802e-02  -2.6177349e+00   7.8786881e-02  -2.3562131e-01   1.0272801e+00   2.5578619e+00   7.2206596e-01  -1.3788294e+00  -2.2215638e-01   1.5356082e+00  -1.8546464e+00   8.8725069e-01  -2.1076352e+00  -1.7236857e+00  -1.8348574e+00  -5.2241478e-01  -3.3104578e-01   3.1230256e-01   8.0460641e-01   6.4019958e-01   2.1423996e+00   8.0452935e-01  -1.7250053e+00  -1.6855970e+00  -1.5521881e+00  -1.0209738e+00   1.1778639e+00   6.4693890e-01   2.1020604e+00   1.2712787e+00  -2.6534264e+00  -8.7395320e-01  -1.7315961e+00  -1.2959895e-01  -3.5003350e-01   8.0876150e-01   1.0608383e+00   9.0709266e-01   2.5013452e+00   6.3712151e-02  -2.1947772e+00  -2.8518919e+00  -1.8344390e+00   4.5183923e-01   1.2606321e+00   1.4503561e+00   2.3712042e+00  -1.5434664e+00  -1.2442696e+00  -2.8085414e-01  -8.8703462e-01   4.5352396e-01   1.9934240e+00   1.6716602e+00   2.4446874e+00   9.0601853e-01   1.7811641e+00   4.1374476e-02   1.3318084e+00   3.8282492e-01  -1.0788905e+00  -9.1511986e-01   8.0571684e-01   1.5087930e+00   7.9531184e-01
  -1.9052402e+00  -2.3837663e+00  -1.8953636e+00  -1.4417059e+00  -3.5027841e-01   5.9623989e-01   1.3578936e+00   9.9618861e-01   1.4147166e+00   1.0184821e-01  -2.7981698e+00   5.6768142e-02  -5.7260040e-01   8.6168894e-01   2.2994989e+00   5.4471191e-01  -1.1483928e+00   1.2183961e-01   1.8021507e+00  -1.9237391e+00   9.1712531e-01  -1.9023913e+00  -1.4624948e+00  -1.5756373e+00  -2.0043126e-01  -8.7744034e-02   5.8641848e-01   1.0404666e+00   9.0416339e-01   2.3650874e+00   1.0714683e+00  -1.6556318e+00  -1.5637948e+00  -1.3557824e+00  -7.6428727e-01   1.3446091e+00   8.5516765e-01   2.2234748e+00   1.4782329e+00  -2.6601948e+00  -6.7813507e-01  -1.8406952e+00  -4.4041551e-02  -4.8828355e-01   8.6246547e-01   9.7666719e-01   9.7873333e-01   2.4699496e+00   1.0297498e-01  -2.3181838e+00  -2.8815052e+00  -2.1189930e+00   3.4878572e-01   9.1169223e-01   1.2679602e+00   2.2191864e+00  -1.5907102e+00  -1.5453580e+00  -4.4583592e-01  -1.2720166e+00   2.6530385e-01   1.4846238e+00   1.2891329e+00   1.9960696e+00   5.0472983e-01   1.4373781e+00  -2.4835530e-01   1.0439320e+00   1.4382860e-01  -9.3362508e-01  -5.9717766e-01   1.1169369e+00   1.7465891e+00   5.4386374e-01
  -2.0466064e+00  -2.4155427e+00  -1.7489002e+00  -1.1741689e+00  -2.5879927e-01   7.9267667e-01   1.4672843e+00   1.1569806e+00   1.3958455e+00   1.4003222e-01  -2.9717473e+00   2.0306694e-02  -8.9846893e-01   6.9051187e-01   2.0395194e+00   3.7188785e-01  -9.0685798e-01   4.3772487e-01   2.0470213e+00  -1.9684848e+00   9.5100944e-01  -1.6809527e+00  -1.1921631e+00  -1.3205020e+00   1.1018006e-01   1.3888787e-01   8.3377819e-01   1.2517310e+00   1.1454364e+00   2.5632399e+00   1.3203877e+00  -1.5654099e+00  -1.4308294e+00  -1.1516169e+00  -5.2647515e-01   1.4980960e+00   1.0490879e+00   2.3303605e+00   1.6738271e+00  -2.6569427e+00  -4.9666633e-01  -1.9336662e+00   2.8503942e-02  -6.2112005e-01   9.0429841e-01   8.9009277e-01   1.0404878e+00   2.4228712e+00   1.4098267e-01  -2.4291393e+00  -2.8956455e+00  -2.3875841e+00   2.3703627e-01   5.7836632e-01   1.0828304e+00   2.0572566e+00  -1.6143994e+00  -1.8311641e+00  -6.1322613e-01  -1.6353242e+00   7.0290940e-02   9.9863718e-01   9.0879004e-01   1.5543139e+00   1.1715214e-01   1.1029420e+00  -5.1276501e-01   7.6996033e-01  -7.5344635e-02  -7.6797940e-01  -2.8893180e-01   1.4036433e+00   1.9731917e+00   3.0996136e-01
  -2.1686358e+00  -2.4297843e+00  -1.5961932e+00  -9.1932528e-01  -1.7729418e-01   9.6553977e-01   1.5629549e+00   1.3066750e+00   1.3814800e+00   1.9538881e-01  -3.1381736e+00  -3.3644964e-02  -1.2065693e+00   5.1591481e-01   1.7842738e+00   2.0997454e-01  -6.6314940e-01   7.1928449e-01   2.2700010e+00  -1.9917288e+00   9.9426032e-01  -1.4523402e+00  -9.2264907e-01  -1.0768105e+00   4.0097643e-01   3.4421296e-01   1.0494657e+00   1.4360588e+00   1.3613158e+00   2.7373219e+00   1.5516572e+00  -1.4602571e+00  -1.2947162e+00  -9.4639234e-01  -3.1390833e-01   1.6380146e+00   1.2277458e+00   2.4262524e+00   1.8605728e+00  -2.6467504e+00  -3.3689527e-01  -2.0111012e+00   8.4883581e-02  -7.4627088e-01   9.3351735e-01   8.0388059e-01   1.0929096e+00   2.3636413e+00   1.8126119e-01  -2.5265085e+00  -2.8985238e+00  -2.6364522e+00   1.1658598e-01   2.6791765e-01   8.9800502e-01   1.8928232e+00  -1.6084752e+00  -2.0994262e+00  -7.8382306e-01  -1.9718094e+00  -1.3014524e-01   5.4435475e-01   5.3705169e-01   1.1284725e+00  -2.4793433e-01   7.8478803e-01  -7.4543344e-01   5.1610018e-01  -2.6811265e-01  -5.9035312e-01   4.7589401e-04   1.6625087e+00   2.1912151e+00   9.9853883e-02
  -2.2714731e+00  -2.4310798e+00  -1.4448993e+00  -6.8593250e-01  -1.0725913e-01   1.1123627e+00   1.6458924e+00   1.4468086e+00   1.3770507e+00   2.7230342e-01  -3.2969882e+00  -1.0728965e-01  -1.4908827e+00   3.4022947e-01   1.5399086e+00   6.4690437e-02  -4.2606805e-01   9.6152409e-01   2.4713081e+00  -1.9970009e+00   1.0516804e+00  -1.2255918e+00  -6.6362117e-01  -8.5134760e-01   6.6422357e-01   5.2435156e-01   1.2296522e+00   1.5919774e+00   1.5498458e+00   2.8883446e+00   1.7659355e+00  -1.3464321e+00  -1.1632763e+00  -7.4681262e-01  -1.3189653e-01   1.7644410e+00   1.3905070e+00   2.5146430e+00   2.0408047e+00  -2.6326756e+00  -2.0502356e-01  -2.0740730e+00   1.2269159e-01  -8.6162654e-01   9.4997951e-01   7.2084191e-01   1.1369012e+00   2.2960828e+00   2.2701200e-01  -2.6094808e+00  -2.8946225e+00  -2.8623916e+00  -1.2097154e-02  -1.3280962e-02   7.1655651e-01   1.7332307e+00  -1.5679455e+00  -2.3483273e+00  -9.5814929e-01  -2.2771496e+00  -3.3432720e-01   1.2954482e-01   1.8008193e-01   7.2704752e-01  -5.8250801e-01   4.8921426e-01  -9.4110183e-01   2.8771528e-01  -4.2896716e-01  -4.0936432e-01   2.6266404e-01   1.8910546e+00   2.4030784e+00  -8.1219945e-02
  -2.3558810e+00  -2.4242809e+00  -1.3024512e+00  -4.8169269e-01  -4.9766922e-02   1.2315478e+00   1.7172379e+00   1.5788276e+00   1.3873536e+00   3.7409226e-01  -3.4475301e+00  -2.0185788e-01  -1.7461878e+00   1.6596154e-01   1.3121918e+00  -5.9076393e-02  -2.0397260e-01   1.1607803e+00   2.6514577e+00  -1.9882992e+00   1.1272411e+00  -1.0094052e+00  -4.2411055e-01  -6.5012522e-01   8.9315538e-01   6.7626087e-01   1.3716675e+00   1.7188443e+00   1.7097983e+00   3.0177018e+00   1.9640226e+00  -1.2302540e+00  -1.0438114e+00  -5.5932434e-01   1.5471971e-02   1.8777409e+00   1.5370004e+00   2.5987312e+00   2.2164569e+00  -2.6176308e+00  -1.0589774e-01  -2.1240580e+00   1.4036135e-01  -9.6529182e-01   9.5414601e-01   6.4371840e-01   1.1736606e+00   2.2241323e+00   2.8095834e-01  -2.6776405e+00  -2.8884566e+00  -3.0628021e+00  -1.4801474e-01  -2.5986584e-01   5.4158870e-01   1.5854385e+00  -1.4891173e+00  -2.5764392e+00  -1.1363256e+00  -2.5478921e+00  -5.4024519e-01  -2.3925729e-01  -1.5630146e-01   3.5777686e-01  -8.7956174e-01   2.2176043e-01  -1.0958220e+00   8.9196122e-02  -5.5364629e-01  -2.3346882e-01   4.9028496e-01   2.0876410e+00   2.6107437e+00  -2.2918649e-01
  -2.4231381e+00  -2.4141965e+00  -1.1757376e+00  -3.1301291e-01  -5.4763085e-03   1.3223494e+00   1.7781687e+00   1.7039449e+00   1.4162970e+00   5.0280379e-01  -3.5889111e+00  -3.1752045e-01  -1.9681755e+00  -4.2226441e-03   1.1063408e+00  -1.5738739e-01  -4.4930703e-03   1.3147719e+00   2.8111162e+00  -1.9698441e+00   1.2238464e+00  -8.1180860e-01  -2.1220697e-01  -4.7822155e-01   1.0821863e+00   7.9777663e-01   1.4740154e+00   1.8167700e+00   1.8406217e+00   3.1269910e+00   2.1467156e+00  -1.1178305e+00  -9.4281716e-01  -3.8986517e-01   1.2542664e-01   1.9784616e+00   1.6670580e+00   2.6811929e+00   2.3888779e+00  -2.6042631e+00  -4.2891962e-02  -2.1628375e+00   1.3720523e-01  -1.0556314e+00   9.4705056e-01   5.7506143e-01   1.2046162e+00   2.1516438e+00   3.4522616e-01  -2.7310045e+00  -2.8842874e+00  -3.2357049e+00  -2.8961612e-01  -4.6756316e-01   3.7623059e-01   1.4557114e+00  -1.3697659e+00  -2.7826533e+00  -1.3179681e+00  -2.7814615e+00  -7.4555589e-01  -5.5682338e-01  -4.6670843e-01   2.7438270e-02  -1.1333165e+00  -1.2889994e-02  -1.2070405e+00  -7.6130165e-02  -6.3925208e-01  -7.0604308e-02   6.7724763e-01   2.2514193e+00   2.8154941e+00  -3.4124113e-01
  -2.4748962e+00  -2.4052682e+00  -1.0708143e+00  -1.8483745e-01   2.5340448e-02   1.3848237e+00   1.8297851e+00   1.8230286e+00   1.4666939e+00   6.5909059e-01  -3.7199976e+00  -4.5335220e-01  -2.1535151e+00  -1.6753226e-01   9.2685945e-01  -2.2732287e-01   1.6571445e-01   1.4225958e+00   2.9509645e+00  -1.9458146e+00   1.3431545e+00  -6.3987010e-01  -3.4807732e-02  -3.3966225e-01   1.2270697e+00   8.8761849e-01   1.5363428e+00   1.8865129e+00   1.9423681e+00   3.2178400e+00   2.3146813e+00  -1.0148046e+00  -8.6574112e-01  -2.4363359e-01   1.9654501e-01   2.0672233e+00   1.7806580e+00   2.7639869e+00   2.5586982e+00  -2.5948388e+00  -1.7882367e-02  -2.1923773e+00   1.1340244e-01  -1.1313111e+00   9.3023379e-01   5.1711054e-01   1.2313533e+00   2.0821960e+00   4.2126472e-01  -2.7700157e+00  -2.8858068e+00  -3.3797314e+00  -4.3481582e-01  -6.3323455e-01   2.2362144e-01   1.3493431e+00  -1.2092319e+00  -2.9661042e+00  -1.5021183e+00  -2.9761338e+00  -9.4760351e-01  -8.1927328e-01  -7.4625354e-01  -2.5831794e-01  -1.3393807e+00  -2.1098309e-01  -1.2736152e+00  -2.0604914e-01  -6.8430751e-01   7.2125653e-02   8.1888331e-01   2.3822587e+00   3.0177634e+00  -4.1589730e-01
  -2.5130108e+00  -2.4012573e+00  -9.9266393e-01  -1.0055197e-01   4.2755409e-02   1.4197463e+00   1.8730111e+00   1.9365222e+00   1.5401089e+00   8.4215920e-01  -3.8394101e+00  -6.0735608e-01  -2.2998813e+00  -3.2111127e-01   7.7738981e-01  -2.6700706e-01   3.0116590e-01   1.4846709e+00   3.0715803e+00  -1.9200888e+00   1.4854626e+00  -4.9945803e-01   1.0257484e-01  -2.3734350e-01   1.3249962e+00   9.4536256e-01   1.5593631e+00   1.9293539e+00   2.0156032e+00   3.2917466e+00   2.4683523e+00  -9.2613573e-01  -8.1679870e-01  -1.2489275e-01   2.2872137e-01   2.1446187e+00   1.8778736e+00   2.8482177e+00   2.7257566e+00  -2.5911427e+00  -3.1303541e-02  -2.2147024e+00   6.9938465e-02  -1.1913286e+00   9.0564673e-01   4.7167988e-01   1.2555328e+00   2.0189092e+00   5.0980585e-01  -2.7954927e+00  -2.8958295e+00  -3.4940894e+00  -5.8104999e-01  -7.5489266e-01   8.6878641e-02   1.2704243e+00  -1.0084437e+00  -3.1260951e+00  -1.6872135e+00  -3.1309863e+00  -1.1434628e+00  -1.0240864e+00  -9.9063106e-01  -4.9510149e-01  -1.4948487e+00  -3.6974318e-01  -1.2957692e+00  -2.9946883e-01  -6.8875308e-01   1.8871410e-01   9.1205143e-01   2.4806492e+00   3.2170398e+00  -4.5298083e-01
  -2.5393609e+00  -2.4049765e+00  -9.4501159e-01  -6.1954291e-02   4.7133296e-02   1.4285096e+00   1.9085141e+00   2.0444048e+00   1.6367682e+00   1.0498009e+00  -3.9455432e+00  -7.7655003e-01  -2.4059428e+00  -4.6211657e-01   6.6058424e-01  -2.7559337e-01   3.9769801e-01   1.5026419e+00   3.1733499e+00  -1.8960087e+00   1.6496654e+00  -3.9505729e-01   1.9594633e-01  -1.7299483e-01   1.3746361e+00   9.7138664e-01   1.5447470e+00   1.9469623e+00   2.0613135e+00   3.3499478e+00   2.6078575e+00  -8.5592142e-01  -7.9884699e-01  -3.6816926e-02   2.2308203e-01   2.2111235e+00   1.9588321e+00   2.9340554e+00   2.8890901e+00  -2.5943960e+00  -8.2269521e-02  -2.2317709e+00   8.5050156e-03  -1.2350358e+00   8.7553093e-01   4.4005894e-01   1.2788043e+00   1.9642835e+00   6.1086192e-01  -2.8085462e+00  -2.9160289e+00  -3.5785183e+00  -7.2537038e-01  -8.3169028e-01  -3.0957312e-02   1.2216721e+00  -7.6986525e-01  -3.2620362e+00  -1.8711034e+00  -3.2458305e+00  -1.3300045e+00  -1.1700865e+00  -1.1961908e+00  -6.7987427e-01  -1.5983359e+00  -4.8739919e-01  -1.2749894e+00  -3.5639236e-01  -6.5388593e-01   2.7445194e-01   9.5518794e-01   2.5475949e+00   3.4118448e+00  -4.5357177e-01
  -2.5556804e+00  -2.4180950e+00  -9.3020133e-01  -6.9282210e-02   3.9075399e-02   1.4130071e+00   1.9366585e+00   2.1461927e+00   1.7555407e+00   1.2784964e+00  -4.0366160e+00  -9.5711384e-01  -2.4713250e+00  -5.8781121e-01   5.7800677e-01  -2.5321624e-01   4.5256701e-01   1.4792486e+00   3.2564160e+00  -1.8761896e+00   1.8332862e+00  -3.2964597e-01   2.4290651e-01  -1.4717910e-01   1.3761253e+00   9.6679535e-01   1.4949905e+00   1.9412669e+00   2.0808140e+00   3.3933271e+00   2.7329916e+00  -8.0726287e-01  -8.1331846e-01   1.8611545e-02   1.8185821e-01   2.2670354e+00   2.0236887e+00   3.0207242e+00   3.0469879e+00  -2.6052035e+00  -1.6873753e-01  -2.2453557e+00  -6.8629479e-02  -1.2621504e+00   8.4228184e-01   4.2293563e-01   1.3027178e+00   1.9200768e+00   7.2375789e-01  -2.8104719e+00  -2.9467570e+00  -3.6332332e+00  -8.6456928e-01  -8.6388573e-01  -1.2700436e-01   1.2043296e+00  -4.9737630e-01  -3.3734013e+00  -2.0511113e+00  -3.3211340e+00  -1.5039822e+00  -1.2574034e+00  -1.3600165e+00  -8.1099973e-01  -1.6499516e+00  -5.6319073e-01  -1.2138808e+00  -3.7785945e-01  -5.8224759e-01   3.2606366e-01   9.4829991e-01   2.5845088e+00   3.5997986e+00  -4.1990003e-01
  -2.5634196e+00  -2.4410412e+00  -9.4913539e-01  -1.2128713e-01   1.9364513e-02   1.3755155e+00   1.9574921e+00   2.2409797e+00   1.8939886e+00   1.5235911e+00  -4.1107452e+00  -1.1445870e+00  -2.4965484e+00  -6.9566735e-01   5.3006939e-01  -2.0091828e-01   4.6449864e-01   1.4181761e+00   3.3206673e+00  -1.8623915e+00   2.0325825e+00  -3.0463227e-01   2.4267269e-01  -1.5932485e-01   1.3310059e+00   9.3333254e-01   1.4132726e+00   1.9143404e+00   2.0756710e+00   3.4223673e+00   2.8432241e+00  -7.8217908e-01  -8.6021217e-01   4.0651165e-02   1.0822908e-01   2.3124306e+00   2.0726144e+00   3.1065591e+00   3.1971033e+00  -2.6235316e+00  -2.8769317e-01  -2.2569415e+00  -1.5876778e-01  -1.2727532e+00   8.0830470e-01   4.2034820e-01   1.3286375e+00   1.8872206e+00   8.4719232e-01  -2.8026385e+00  -2.9869759e+00  -3.6588757e+00  -9.9532791e-01  -8.5278782e-01  -1.9864627e-01   1.2181411e+00  -1.9609186e-01  -3.4597099e+00  -2.2241390e+00  -3.3579399e+00  -1.6621410e+00  -1.2874124e+00  -1.4800038e+00  -8.8825008e-01  -1.6512149e+00  -5.9735503e-01  -1.1159896e+00  -3.6586078e-01  -4.7746881e-01   3.4177635e-01   8.9291135e-01   2.5931137e+00   3.7777612e+00  -3.5520181e-01
  -2.5636571e+00  -2.4730173e+00  -1.0012757e+00  -2.1534372e-01  -1.1085213e-02   1.3185782e+00   1.9707693e+00   2.3275119e+00   2.0484873e+00   1.7795242e+00  -4.1660474e+00  -1.3341028e+00  -2.4829524e+00  -7.8347558e-01   5.1600939e-01  -1.2055845e-01   4.3369078e-01   1.3238886e+00   3.3657679e+00  -1.8554648e+00   2.2427184e+00  -3.1985063e-01   1.9605523e-01  -2.0778692e-01   1.2421232e+00   8.7328702e-01   1.3033097e+00   1.8683037e+00   2.0476345e+00   3.4371513e+00   2.9377500e+00  -7.8156597e-01  -9.3813944e-01   2.9794632e-02   6.1468475e-03   2.3471576e+00   2.1057996e+00   3.1891271e+00   3.3366119e+00  -2.6487237e+00  -4.3533874e-01  -2.2676533e+00  -2.5893873e-01  -1.2672790e+00   7.7587181e-01   4.3167042e-01   1.3576593e+00   1.8657897e+00   9.7932261e-01  -2.7863847e+00  -3.0343226e+00  -3.6564644e+00  -1.1143797e+00  -8.0068154e-01  -2.4366212e-01   1.2614028e+00   1.2786596e-01  -3.5205320e+00  -2.3868075e+00  -3.3577917e+00  -1.8013451e+00  -1.2626553e+00  -1.5549348e+00  -9.1277200e-01  -1.6049252e+00  -5.9109539e-01  -9.8561067e-01  -3.2322938e-01  -3.4408194e-01   3.2132440e-01   7.9196780e-01   2.5753581e+00   3.9420454e+00  -2.6354486e-01
  -2.5570668e+00  -2.5121218e+00  -1.0847028e+00  -3.4758647e-01  -5.1270793e-02   1.2449004e+00   1.9760112e+00   2.4042918e+00   2.2144086e+00   2.0401005e+00  -4.2007512e+00  -1.5206412e+00  -2.4326094e+00  -8.4945323e-01   5.3391252e-01  -1.4708768e-02   3.6177032e-01   1.2014602e+00   3.3912253e+00  -1.8553697e+00   2.4579965e+00  -3.7361462e-01   1.0538860e-01  -2.8993161e-01   1.1134923e+00   7.8939752e-01   1.1692151e+00   1.8052575e+00   1.9985937e+00   3.4374124e+00   3.0155734e+00  -8.0519940e-01  -1.0444194e+00  -1.2291941e-02  -1.1984553e-01   2.3708502e+00   2.1234695e+00   3.2654072e+00   3.4624087e+00  -2.6795486e+00  -6.0727246e-01  -2.2782119e+00  -3.6604907e-01  -1.2464963e+00   7.4698918e-01   4.5563196e-01   1.3905391e+00   1.8550241e+00   1.1178662e+00  -2.7629352e+00  -3.0853036e+00  -3.6273526e+00  -1.2186767e+00  -7.1073677e-01  -2.6036973e-01   1.3310866e+00   4.6762834e-01  -3.5555213e+00  -2.5356255e+00  -3.3226632e+00  -1.9187195e+00  -1.1867424e+00  -1.5845414e+00  -8.8701560e-01  -1.5149936e+00  -5.4653169e-01  -8.2758965e-01  -2.5351442e-01  -1.8731083e-01   2.6589326e-01   6.4970450e-01   2.5333516e+00   4.0886828e+00  -1.4963247e-01
  -2.5439419e+00  -2.5555689e+00  -1.1962302e+00  -5.1307001e-01  -1.0013422e-01   1.1572568e+00   1.9725936e+00   2.4697002e+00   2.3863571e+00   2.2987850e+00  -4.2133164e+00  -1.6992843e+00  -2.3482336e+00  -8.9234957e-01   5.8078424e-01   1.1345676e-01   2.5170446e-01   1.0564040e+00   3.3964854e+00  -1.8612704e+00   2.6721354e+00  -4.6282360e-01  -2.5578820e-02  -4.0224358e-01   9.5013622e-01   6.8476019e-01   1.0153709e+00   1.7272389e+00   1.9305459e+00   3.4226244e+00   3.0756183e+00  -8.5177913e-01  -1.1752217e+00  -8.2879961e-02  -2.6479658e-01   2.3829728e+00   2.1259103e+00   3.3320113e+00   3.5713225e+00  -2.7142817e+00  -7.9865285e-01  -2.2889270e+00  -4.7702452e-01  -1.2114829e+00   7.2328106e-01   4.9037353e-01   1.4276347e+00   1.8534031e+00   1.2602122e+00  -2.7333404e+00  -3.1356081e+00  -3.5731911e+00  -1.3055493e+00  -5.8690175e-01  -2.4777171e-01   1.4230280e+00   8.1586031e-01  -3.5644636e+00  -2.6671714e+00  -3.2548992e+00  -2.0117974e+00  -1.0642363e+00  -1.5695489e+00  -8.1462863e-01  -1.3862510e+00  -4.6663245e-01  -6.4713117e-01  -1.6084024e-01  -1.2849413e-02   1.7800734e-01   4.7148362e-01   2.4693173e+00   4.2137237e+00  -1.8594944e-02
  -2.5242668e+00  -2.5999773e+00  -1.3315672e+00  -7.0594950e-01  -1.5658780e-01   1.0584150e+00   1.9598584e+00   2.5221302e+00   2.5584504e+00   2.5490081e+00  -4.2025471e+00  -1.8654519e+00  -2.2330842e+00  -9.1153897e-01   6.5266918e-01   2.6027630e-01   1.0766853e-01   8.9450525e-01   3.3810491e+00  -1.8716865e+00   2.8785820e+00  -5.8311971e-01  -1.9183464e-01  -5.4045214e-01   7.5790404e-01   5.6273936e-01   8.4631179e-01   1.6362040e+00   1.8455808e+00   3.3921270e+00   3.1168565e+00  -9.1901280e-01  -1.3257499e+00  -1.7833296e-01  -4.2352237e-01   2.3828806e+00   2.1135025e+00   3.3854351e+00   3.6603379e+00  -2.7508121e+00  -1.0043477e+00  -2.2997251e+00  -5.8893468e-01  -1.1635969e+00   7.0589761e-01   5.3353457e-01   1.4688663e+00   1.8587667e+00   1.4035394e+00  -2.6984399e+00  -3.1805058e+00  -3.4958911e+00  -1.3728495e+00  -4.3378134e-01  -2.0568927e-01   1.5321710e+00   1.1650452e+00  -3.5473419e+00  -2.7782774e+00  -3.1571661e+00  -2.0786624e+00  -9.0051820e-01  -1.5116935e+00  -7.0031966e-01  -1.2242403e+00  -3.5512854e-01  -4.4962265e-01  -4.9754875e-02   1.7336152e-01   6.1368657e-02   2.6360462e-01   2.3855636e+00   4.3135461e+00   1.2422214e-01
  -2.4978195e+00  -2.6416948e+00  -1.4855257e+00  -9.1968167e-01  -2.1953261e-01   9.5107317e-01   1.9372332e+00   2.5601191e+00   2.7246229e+00   2.7844593e+00  -4.1676898e+00  -2.0151079e+00  -2.0908690e+00  -9.0709728e-01   7.4481625e-01   4.2171759e-01  -6.5129578e-02   7.2165680e-01   3.3445949e+00  -1.8846877e+00   3.0708365e+00  -7.2909122e-01  -3.8729089e-01  -6.9967645e-01   5.4327041e-01   4.2688239e-01   6.6662062e-01   1.5340272e+00   1.7458744e+00   3.3452682e+00   3.1384394e+00  -1.0037383e+00  -1.4904616e+00  -2.9429665e-01  -5.9077316e-01   2.3698976e+00   2.0867538e+00   3.4223198e+00   3.7268052e+00  -2.7867725e+00  -1.2190724e+00  -2.3102074e+00  -6.9909686e-01  -1.1044465e+00   6.9545287e-01   5.8236796e-01   1.5137000e+00   1.8684754e+00   1.5449328e+00  -2.6588457e+00  -3.2152868e+00  -3.3975854e+00  -1.4190648e+00  -2.5650185e-01  -1.3486987e-01   1.6528477e+00   1.5077610e+00  -3.5044079e+00  -2.8662050e+00  -3.0324104e+00  -2.1180740e+00  -7.0163560e-01  -1.4137049e+00  -5.4969316e-01  -1.0350060e+00  -2.1640771e-01  -2.4047666e-01   7.4928940e-02   3.6535067e-01  -7.9347014e-02   3.3090890e-02   2.2844703e+00   4.3851504e+00   2.7346522e-01
  -2.4642902e+00  -2.6771250e+00  -1.6522625e+00  -1.1472474e+00  -2.8787148e-01   8.3781153e-01   1.9043500e+00   2.5824692e+00   2.8789403e+00   2.9993593e+00  -4.1085082e+00  -2.1449192e+00  -1.9256481e+00  -8.7985080e-01   8.5188455e-01   5.9349579e-01  -2.6066410e-01   5.4370123e-01   3.2870953e+00  -1.8981097e+00   3.2427763e+00  -8.9451676e-01  -6.0500896e-01  -8.7458700e-01   3.1312293e-01   2.8083748e-01   4.8083526e-01   1.4225155e+00   1.6336863e+00   3.2815535e+00   3.1398229e+00  -1.1020825e+00  -1.6633176e+00  -4.2591396e-01  -7.6138872e-01   2.3433976e+00   2.0463314e+00   3.4397010e+00   3.7686243e+00  -2.8196831e+00  -1.4375233e+00  -2.3197332e+00  -8.0515867e-01  -1.0358587e+00   6.9199521e-01   6.3387639e-01   1.5611566e+00   1.8795968e+00   1.6814980e+00  -2.6149428e+00  -3.2356959e+00  -3.2805892e+00  -1.4434002e+00  -6.0561657e-02  -3.7052929e-02   1.7790875e+00   1.8369379e+00  -3.4362507e+00  -2.9287978e+00  -2.8838249e+00  -2.1295615e+00  -4.7413411e-01  -1.2792523e+00  -3.6905902e-01  -8.2488733e-01  -5.5390775e-02  -2.4996340e-02   2.0829767e-01   5.5731887e-01  -2.3872801e-01  -2.1254307e-01   2.1684803e+00   4.4264135e+00   4.2396790e-01
  -2.4233981e+00  -2.7030194e+00  -1.8255465e+00  -1.3813925e+00  -3.6051861e-01   7.2105517e-01   1.8611516e+00   2.5883533e+00   3.0159060e+00   3.1886971e+00  -4.0253339e+00  -2.2523640e+00  -1.7417359e+00  -8.3139077e-01   9.6818086e-01   7.7119585e-01  -4.7233985e-01   3.6627676e-01   3.2089176e+00  -1.9097670e+00   3.3889589e+00  -1.0726426e+00  -8.3745692e-01  -1.0595819e+00   7.4538437e-02   1.2827250e-01   2.9336282e-01   1.3034274e+00   1.5113558e+00   3.2007861e+00   3.1208746e+00  -1.2096537e+00  -1.8380490e+00  -5.6805352e-01  -9.3044177e-01   2.3028874e+00   1.9930872e+00   3.4352321e+00   3.7843947e+00  -2.8471003e+00  -1.6545119e+00  -2.3275152e+00  -9.0515689e-01  -9.5984582e-01   6.9501265e-01   6.8496247e-01   1.6098496e+00   1.8891067e+00   1.8104677e+00  -2.5669005e+00  -3.2383113e+00  -3.1473570e+00  -1.4458180e+00   1.4833006e-01   8.5017291e-02   1.9049267e+00   2.1460900e+00  -3.3438583e+00  -2.9646025e+00  -2.7148142e+00  -2.1134811e+00  -2.2487131e-01  -1.1128498e+00  -1.6522220e-01  -6.0032419e-01   1.2260994e-01   1.9173762e-01   3.4550186e-01   7.4382182e-01  -4.1088969e-01  -4.6554009e-01   2.0400967e+00   4.4362854e+00   5.7092675e-01
  -2.3749905e+00  -2.7167128e+00  -1.9990408e+00  -1.6148842e+00  -4.3640709e-01   6.0304499e-01   1.8079719e+00   2.5773925e+00   3.1307399e+00   3.3484194e+00  -3.9190970e+00  -2.3357845e+00  -1.5436055e+00  -7.6404440e-01   1.0879188e+00   9.5039559e-01  -6.9326502e-01   1.9466889e-01   3.1108963e+00  -1.9176445e+00   3.5048866e+00  -1.2564828e+00  -1.0767930e+00  -1.2489748e+00  -1.6544532e-01  -2.7205645e-02   1.0839844e-01   1.1784919e+00   1.3812911e+00   3.1031844e+00   3.0819540e+00  -1.3217597e+00  -2.0084315e+00  -7.1553880e-01  -1.0933692e+00   2.2480814e+00   1.9280741e+00   3.4073634e+00   3.7735199e+00  -2.8667636e+00  -1.8651021e+00  -2.3327179e+00  -9.9755501e-01  -8.7856722e-01   7.0347387e-01   7.3258502e-01   1.6580503e+00   1.8940893e+00   1.9292995e+00  -2.5146983e+00  -3.2208357e+00  -3.0004435e+00  -1.4270351e+00   3.6442578e-01   2.2763938e-01   2.0247070e+00   2.4295144e+00  -3.2286625e+00  -2.9729522e+00  -2.5289598e+00  -2.0710178e+00   3.9181650e-02  -9.1972649e-01   5.4744006e-02  -3.6767888e-01   3.1204760e-01   4.0496016e-01   4.8191715e-01   9.1992879e-01  -5.8975076e-01  -7.1815753e-01   1.9018747e+00   4.4149127e+00   7.1005452e-01
  -2.3191184e+00  -2.7162859e+00  -2.1665830e+00  -1.8407723e+00  -5.1449557e-01   4.8581411e-01   1.7455843e+00   2.5497058e+00   3.2196143e+00   3.4755691e+00  -3.7913284e+00  -2.3943879e+00  -1.3357952e+00  -6.8079956e-01   1.2054860e+00   1.1267911e+00  -9.1653694e-01   3.3669637e-02   2.9943724e+00  -1.9200510e+00   3.5872202e+00  -1.4391277e+00  -1.3151638e+00  -1.4371879e+00  -4.0005870e-01  -1.8213101e-01  -7.0153310e-02   1.0494214e+00   1.2459477e+00   2.9894662e+00   3.0239590e+00  -1.4336460e+00  -2.1685531e+00  -8.6336590e-01  -1.2460883e+00   2.1789637e+00   1.8525487e+00   3.3554650e+00   3.7362614e+00  -2.8767273e+00  -2.0647513e+00  -2.3345475e+00  -1.0812602e+00  -7.9428645e-01   7.1589975e-01   7.7391283e-01   1.7037776e+00   1.8919238e+00   2.0357626e+00  -2.4581639e+00  -3.1822695e+00  -2.8424620e+00  -1.3884801e+00   5.8211921e-01   3.8626473e-01   2.1333433e+00   2.6824532e+00  -3.0925602e+00  -2.9540040e+00  -2.3299753e+00  -2.0041437e+00   3.1114708e-01  -7.0566769e-01   2.8373210e-01  -1.3307877e-01   5.0730912e-01   6.1029749e-01   6.1329894e-01   1.0813554e+00  -7.6931103e-01  -9.6292634e-01   1.7564064e+00   4.3636771e+00   8.3770482e-01
  -2.2560800e+00  -2.7006546e+00  -2.3224524e+00  -2.0526484e+00  -5.9377395e-01   3.7116639e-01   1.6752113e+00   2.5059258e+00   3.2798328e+00   3.5683674e+00  -3.6441420e+00  -2.4281989e+00  -1.1228127e+00  -5.8518194e-01   1.3157029e+00   1.2963201e+00  -1.1355255e+00  -1.1255322e-01   2.8611940e+00  -1.9157229e+00   3.6339280e+00  -1.6140474e+00  -1.5450078e+00  -1.6189438e+00  -6.2302123e-01  -3.3325748e-01  -2.3875545e-01   9.1791542e-01   1.1077950e+00   2.8608920e+00   2.9483341e+00  -1.5407362e+00  -2.3130577e+00  -1.0068979e+00  -1.3851003e+00   2.0958311e+00   1.7679607e+00   3.2798874e+00   3.6737424e+00  -2.8754705e+00  -2.2494505e+00  -2.3323220e+00  -1.1556223e+00  -7.0931970e-01   7.3046245e-01   8.0646802e-01   1.7449085e+00   1.8804456e+00   2.1280083e+00  -2.3970252e+00  -3.1229595e+00  -2.6760543e+00  -1.3322121e+00   7.9612674e-01   5.5566575e-01   2.2265445e+00   2.9012167e+00  -2.9379114e+00  -2.9087332e+00  -2.1216534e+00  -1.9155206e+00   5.8444937e-01  -4.7683106e-01   5.1483412e-01   9.7720521e-02   7.0288970e-01   8.0382957e-01   7.3592223e-01   1.2245666e+00  -9.4391577e-01  -1.1929022e+00   1.6062945e+00   4.2851507e+00   9.5096566e-01
  -2.1864312e+00  -2.6695895e+00  -2.4616053e+00  -2.2448833e+00  -6.7326915e-01   2.6065553e-01   1.5984955e+00   2.4471829e+00   3.3099437e+00   3.6262379e+00  -3.4801910e+00  -2.4379763e+00  -9.0903723e-01  -4.8109090e-01   1.4140610e+00   1.4552798e+00  -1.3441393e+00  -2.4057209e-01   2.7136805e+00  -1.9038763e+00   3.6443637e+00  -1.7753694e+00  -1.7593436e+00  -1.7894480e+00  -8.2874798e-01  -4.7763448e-01  -3.9431440e-01   7.8565395e-01   9.6927000e-01   2.7192643e+00   2.8570416e+00  -1.6388618e+00  -2.4373555e+00  -1.1420271e+00  -1.5075739e+00   1.9993190e+00   1.6759279e+00   3.1819556e+00   3.5879004e+00  -2.8619742e+00  -2.4158547e+00  -2.3255217e+00  -1.2204175e+00  -6.2597799e-01   7.4510241e-01   8.2825012e-01   1.7792992e+00   1.8580721e+00   2.2046251e+00  -2.3309760e+00  -3.0445235e+00  -2.5038559e+00  -1.2608087e+00   1.0016627e+00   7.3015178e-01   2.3009799e+00   3.0832665e+00  -2.7675044e+00  -2.8388808e+00  -1.9077972e+00  -1.8083647e+00   8.5301620e-01  -2.3954927e-01   7.4156571e-01   3.1945134e-01   8.9356530e-01   9.8214126e-01   8.4670044e-01   1.3468497e+00  -1.1084943e+00  -1.4018993e+00   1.4541146e+00   4.1829713e+00   1.0477194e+00
  -2.1109678e+00  -2.6236807e+00  -2.5798692e+00  -2.4128331e+00  -7.5205003e-01   1.5556313e-01   1.5174309e+00   2.3750564e+00   3.3097793e+00   3.6497771e+00  -3.3025996e+00  -2.4251012e+00  -6.9861887e-01  -3.7260245e-01   1.4969213e+00   1.6004327e+00  -1.5370582e+00  -3.4779654e-01   2.5545505e+00  -1.8842083e+00   3.6192688e+00  -1.9181200e+00  -1.9520348e+00  -1.9445523e+00  -1.0125326e+00  -6.1267702e-01  -5.3425215e-01   6.5427978e-01   8.3271851e-01   2.5668827e+00   2.7524947e+00  -1.7244653e+00  -2.5377859e+00  -1.2652986e+00  -1.6114104e+00   1.8904031e+00   1.5781935e+00   3.0639037e+00   3.4813937e+00  -2.8357621e+00  -2.5613951e+00  -2.3138081e+00  -1.2758175e+00  -5.4650031e-01   7.5765719e-01   8.3783461e-01   1.8049098e+00   1.8238871e+00   2.2646741e+00  -2.2597479e+00  -2.9496704e+00  -2.3284699e+00  -1.1772331e+00   1.1945997e+00   9.0381934e-01   2.3543814e+00   3.2272543e+00  -2.5844919e+00  -2.7468613e+00  -1.6921412e+00  -1.6862805e+00   1.1114637e+00  -1.2479546e-04   9.5807161e-01   5.2743282e-01   1.0745568e+00   1.1423663e+00   9.4327749e-01   1.4463571e+00  -1.2587571e+00  -1.5846957e+00   1.3023630e+00   4.0616473e+00   1.1266673e+00
  -2.0306787e+00  -2.5642580e+00  -2.6740865e+00  -2.5529987e+00  -8.2923361e-01   5.6876096e-02   1.4342633e+00   2.2914978e+00   3.2804230e+00   3.6406701e+00  -3.1148647e+00  -2.3914475e+00  -4.9537524e-01  -2.6375457e-01   1.5616636e+00   1.7290958e+00  -1.7099215e+00  -4.3254574e-01   2.3868206e+00  -1.8568551e+00   3.5607034e+00  -2.0384111e+00  -2.1180124e+00  -2.0808915e+00  -1.1706983e+00  -7.3622825e-01  -6.5657254e-01   5.2537099e-01   7.0032839e-01   2.4064601e+00   2.6374596e+00  -1.7947593e+00  -2.6117300e+00  -1.3739925e+00  -1.6952858e+00   1.7703816e+00   1.4765714e+00   2.9287492e+00   3.3574706e+00  -2.7969004e+00  -2.6843621e+00  -2.2970256e+00  -1.3223483e+00  -4.7298356e-01   7.6599059e-01   8.3443949e-01   1.8199225e+00   1.7776802e+00   2.3077026e+00  -2.1831834e+00  -2.8419384e+00  -2.1524357e+00  -1.0846860e+00   1.3716042e+00   1.0708192e+00   2.3855832e+00   3.3330208e+00  -2.3922967e+00  -2.6356353e+00  -1.4782612e+00  -1.5530764e+00   1.3552543e+00   2.3537568e-01   1.1593039e+00   7.1765403e-01   1.2416768e+00   1.2822228e+00   1.0240854e+00   1.5221167e+00  -1.3913432e+00  -1.7372033e+00   1.1533966e+00   3.9263092e+00   1.1873200e+00
  -1.9466770e+00  -2.4932809e+00  -2.7422026e+00  -2.6631268e+00  -9.0399319e-01  -3.4735146e-02   1.3513643e+00   2.1987311e+00   3.2241082e+00   3.6015648e+00  -2.9207290e+00  -2.3392490e+00  -3.0268806e-01  -1.5833003e-01   1.6067722e+00   1.8392064e+00  -1.8594604e+00  -4.9409133e-01   2.2136812e+00  -1.8223189e+00   3.4719045e+00  -2.1335667e+00  -2.2534450e+00  -2.1959863e+00  -1.3007100e+00  -8.4661138e-01  -7.5991816e-01   4.0040567e-01   5.7405740e-01   2.2410054e+00   2.5149316e+00  -1.8478331e+00  -2.6576701e+00  -1.4661672e+00  -1.7586665e+00   1.6408356e+00   1.3728792e+00   2.7801253e+00   3.2198064e+00  -2.7459608e+00  -2.7839456e+00  -2.2751821e+00  -1.3608375e+00  -4.0730983e-01   7.6811600e-01   8.1795549e-01   1.8228431e+00   1.7199394e+00   2.3337368e+00  -2.1012951e+00  -2.7253855e+00  -1.9781926e+00  -9.8645312e-01   1.5302342e+00   1.2256232e+00   2.3944978e+00   3.4015514e+00  -2.1944979e+00  -2.5085567e+00  -1.2694809e+00  -1.4125796e+00   1.5808188e+00   4.6132058e-01   1.3411662e+00   8.8684386e-01   1.3914495e+00   1.4000437e+00   1.0883641e+00   1.5740122e+00  -1.5039074e+00  -1.8565934e+00   1.0093635e+00   3.7824227e+00   1.2299531e+00
  -1.8601157e+00  -2.4132051e+00  -2.7832958e+00  -2.7422468e+00  -9.7556967e-01  -1.1893427e-01   1.2710929e+00   2.0991397e+00   3.1440549e+00   3.5359092e+00  -2.7240259e+00  -2.2709653e+00  -1.2340731e-01  -5.9653461e-02   1.6318566e+00   1.9293657e+00  -1.9835705e+00  -5.3266758e-01   2.0383604e+00  -1.7813747e+00   3.3570917e+00  -2.2021811e+00  -2.3558485e+00  -2.2883067e+00  -1.4012405e+00  -9.4266987e-01  -8.4361178e-01   2.8072190e-01   4.5556283e-01   2.0736843e+00   2.3879970e+00  -1.8826966e+00  -2.6751976e+00  -1.5406655e+00  -1.8017951e+00   1.5035727e+00   1.2688666e+00   2.6220835e+00   3.0723246e+00  -2.6839501e+00  -2.8602252e+00  -2.2484219e+00  -1.3923518e+00  -3.5107774e-01   7.6230645e-01   7.8893757e-01   1.8125837e+00   1.6518010e+00   2.3432546e+00  -2.0143013e+00  -2.6042606e+00  -1.8080390e+00  -8.8575405e-01   1.6689947e+00   1.3632741e+00   2.3820372e+00   3.4348939e+00  -1.9946965e+00  -2.3692028e+00  -1.0687791e+00  -1.2684577e+00   1.7856322e+00   6.7270023e-01   1.5006193e+00   1.0325287e+00   1.5212015e+00   1.4947985e+00   1.1361416e+00   1.6027356e+00  -1.5951464e+00  -1.9413733e+00   8.7213343e-01   3.6354897e+00   1.2555331e+00
  -1.7720947e+00  -2.3268335e+00  -2.7975593e+00  -2.7906427e+00  -1.0432868e+00  -1.9572881e-01   1.1956538e+00   1.9951446e+00   3.0442617e+00   3.4477637e+00  -2.5285044e+00  -2.1891623e+00   4.0231558e-02   2.9581876e-02   1.6375996e+00   1.9988527e+00  -2.0813239e+00  -5.4944506e-01   1.8639845e+00  -1.7349725e+00   3.2212276e+00  -2.2441118e+00  -2.4241331e+00  -2.3572934e+00  -1.4721885e+00  -1.0237937e+00  -9.0767840e-01   1.6747653e-01   3.4613743e-01   1.9076679e+00   2.2596900e+00  -1.8992652e+00  -2.6649749e+00  -1.5970920e+00  -1.8256487e+00   1.3605566e+00   1.1661427e+00   2.4588742e+00   2.9190106e+00  -2.6122179e+00  -2.9141054e+00  -2.2169981e+00  -1.4181247e+00  -3.0554345e-01   7.4718639e-01   7.4855807e-01   1.7885176e+00   1.5749609e+00   2.3371406e+00  -1.9226301e+00  -2.4826906e+00  -1.6440830e+00  -7.8560117e-01   1.7873403e+00   1.4796045e+00   2.3499835e+00   3.4360385e+00  -1.7963735e+00  -2.2212012e+00  -8.7870744e-01  -1.1240624e+00   1.9682379e+00   8.6529443e-01   1.6357416e+00   1.1530766e+00   1.6291138e+00   1.5661077e+00   1.1681750e+00   1.6097138e+00  -1.6647644e+00  -1.9914117e+00   7.4323019e-01   3.4907551e+00   1.2656163e+00
  -1.6835741e+00  -2.2371589e+00  -2.7862309e+00  -2.8097614e+00  -1.1065711e+00  -2.6546765e-01   1.1269651e+00   1.8890875e+00   2.9292625e+00   3.3416031e+00  -2.3376450e+00  -2.0964040e+00   1.8666863e-01   1.0744440e-01   1.6256420e+00   2.0476173e+00  -2.1529240e+00  -5.4646731e-01   1.6934469e+00  -1.6841463e+00   3.0697504e+00  -2.2604112e+00  -2.4585854e+00  -2.4033386e+00  -1.5146452e+00  -1.0899290e+00  -9.5284296e-01   6.1606767e-02   2.4665918e-01   1.7459812e+00   2.1328572e+00  -1.8982890e+00  -2.6286549e+00  -1.6357672e+00  -1.8318665e+00   1.2138264e+00   1.0661090e+00   2.2947284e+00   2.7637335e+00  -2.5323497e+00  -2.9471988e+00  -2.1812509e+00  -1.4394771e+00  -2.7157534e-01   7.2180115e-01   6.9852459e-01   1.7505073e+00   1.4915547e+00   2.3166293e+00  -1.8268887e+00  -2.3644048e+00  -1.4881890e+00  -6.8867291e-01   1.8856240e+00   1.5714127e+00   2.3008226e+00   3.4087692e+00  -1.6027558e+00  -2.0680629e+00  -7.0132453e-01  -9.8229934e-01   2.1282154e+00   1.0358125e+00   1.7457430e+00   1.2477244e+00   1.7142362e+00   1.6142450e+00   1.1858583e+00   1.5970138e+00  -1.7133861e+00  -2.0079123e+00   6.2377476e-01   3.3529402e+00   1.2622299e+00
  -1.5953005e+00  -2.1472030e+00  -2.7514890e+00  -2.8020687e+00  -1.1649740e+00  -3.2882272e-01   1.0665481e+00   1.7831273e+00   2.8038716e+00   3.2221174e+00  -2.1544788e+00  -1.9951647e+00   3.1505157e-01   1.7284263e-01   1.5984135e+00   2.0762491e+00  -2.1996107e+00  -5.2655147e-01   1.5292936e+00  -1.6299382e+00   2.9082987e+00  -2.2532032e+00  -2.4607911e+00  -2.4277244e+00  -1.5308111e+00  -1.1415706e+00  -9.8049854e-01  -3.6201081e-02   1.5756018e-01   1.5913626e+00   2.0100391e+00  -1.8812364e+00  -2.5687614e+00  -1.6576624e+00  -1.8226518e+00   1.0654139e+00   9.6990896e-01   2.1336510e+00   2.6100871e+00  -2.4460588e+00  -2.9616609e+00  -2.1415966e+00  -1.4577325e+00  -2.4962806e-01   6.8566347e-01   6.4096792e-01   1.6989078e+00   1.4040179e+00   2.2832412e+00  -1.7278047e+00  -2.2525149e+00  -1.3419226e+00  -5.9720873e-01   1.9649975e+00   1.6365897e+00   2.2375526e+00   3.3574907e+00  -1.4166916e+00  -1.9130335e+00  -5.3815215e-01  -8.4553038e-01   2.2660915e+00   1.1820004e+00   1.8309313e+00   1.3165855e+00   1.7764617e+00   1.6401274e+00   1.1911020e+00   1.5672323e+00  -1.7424264e+00  -1.9933355e+00   5.1444526e-01   3.2260248e+00   1.2477411e+00
  -1.5077625e+00  -2.0598613e+00  -2.6963108e+00  -2.7708660e+00  -1.2181949e+00  -3.8675197e-01   1.0154448e+00   1.6791569e+00   2.6729299e+00   3.0940243e+00  -1.9814325e+00  -1.8877574e+00   4.2523412e-01   2.2554652e-01   1.5589214e+00   2.0859310e+00  -2.2235263e+00  -4.9315579e-01   1.3736365e+00  -1.5733443e+00   2.7424463e+00  -2.2255185e+00  -2.4335078e+00  -2.4325260e+00  -1.5238653e+00  -1.1797345e+00  -9.9264486e-01  -1.2553157e-01   7.8819289e-02   1.4461444e+00   1.8933794e+00  -1.8501461e+00  -2.4885398e+00  -1.6643225e+00  -1.8006527e+00   9.1726403e-01   8.7839357e-01   1.9792374e+00   2.4612624e+00  -2.3550840e+00  -2.9599980e+00  -2.0985280e+00  -1.4741324e+00  -2.3973759e-01   6.3877468e-01   5.7830821e-01   1.6345442e+00   1.3149357e+00   2.2387182e+00  -1.6261504e+00  -2.1493614e+00  -1.2065012e+00  -5.1292904e-01   2.0272650e+00   1.6741914e+00   2.1634793e+00   3.2870402e+00  -1.2405531e+00  -1.7589715e+00  -3.9015813e-01  -7.1551235e-01   2.3831979e+00   1.3027040e+00   1.8926285e+00   1.3606331e+00   1.8164633e+00   1.6452879e+00   1.1861929e+00   1.5233735e+00  -1.7539326e+00  -1.9512742e+00   4.1545860e-01   3.1130871e+00   1.2247212e+00
  -1.4211811e+00  -1.9777611e+00  -2.6243111e+00  -2.7200807e+00  -1.2661006e+00  -4.4044297e-01   9.7417493e-01   1.5787481e+00   2.5410689e+00   2.9619044e+00  -1.8202108e+00  -1.7762800e+00   5.1773889e-01   2.6615162e-01   1.5105178e+00   2.0783776e+00  -2.2275516e+00  -4.5021908e-01   1.2280961e+00  -1.5152856e+00   2.5774614e+00  -2.1810981e+00  -2.3804940e+00  -2.4204830e+00  -1.4977943e+00  -1.2059094e+00  -9.9179523e-01  -2.0624553e-01   9.9815610e-03   1.3121632e+00   1.7845677e+00  -1.8074635e+00  -2.3917812e+00  -1.6577772e+00  -1.7688286e+00   7.7116366e-01   7.9211165e-01   1.8345270e+00   2.3199552e+00  -2.2611021e+00  -2.9448611e+00  -2.0526217e+00  -1.4897572e+00  -2.4153893e-01   5.8162202e-01   5.1310892e-01   1.5586698e+00   1.2268943e+00   2.1849603e+00  -1.5226670e+00  -2.0564321e+00  -1.0827569e+00  -4.3698566e-01   2.0747060e+00   1.6844527e+00   2.0820135e+00   3.2024933e+00  -1.0761710e+00  -1.6082641e+00  -2.5776740e-01  -5.9337251e-01   2.4814824e+00   1.3978845e+00   1.9330413e+00   1.3816537e+00   1.8355980e+00   1.6318327e+00   1.1736444e+00   1.4687215e+00  -1.7504126e+00  -1.8862871e+00   3.2657887e-01   3.0162121e+00   1.1958146e+00
  -1.3355351e+00  -1.9031418e+00  -2.5395615e+00  -2.6540492e+00  -1.3087369e+00  -4.9123874e-01   9.4273141e-01   1.4831266e+00   2.4125094e+00   2.8300638e+00  -1.6717317e+00  -1.6625765e+00   5.9368429e-01   2.9599080e-01   1.4566654e+00   2.0557628e+00  -2.2151246e+00  -4.0197816e-01   1.0937824e+00  -1.4565981e+00   2.4181015e+00  -2.1241768e+00  -2.3063088e+00  -2.3948460e+00  -1.4571872e+00  -1.2219858e+00  -9.8085549e-01  -2.7846840e-01  -4.9794490e-02   1.1907052e+00   1.6848187e+00  -1.7558723e+00  -2.2826300e+00  -1.6404439e+00  -1.7303082e+00   6.2868789e-01   7.1132377e-01   1.7019018e+00   2.1883182e+00  -2.1656559e+00  -2.9188483e+00  -2.0045521e+00  -1.5054584e+00  -2.5430491e-01   5.1515314e-01   4.4792888e-01   1.4729084e+00   1.1423451e+00   2.1239707e+00  -1.4180055e+00  -1.9743469e+00  -9.7111782e-01  -3.6994507e-01   2.1098788e+00   1.6687467e+00   1.9964852e+00   3.1089718e+00  -9.2480662e-01  -1.4627803e+00  -1.4090000e-01  -4.7962340e-01   2.5632892e+00   1.4685793e+00   1.9550906e+00   1.3821707e+00   1.8357848e+00   1.6023762e+00   1.1560449e+00   1.4067132e+00  -1.7346652e+00  -1.8036952e+00   2.4715463e-01   2.9364736e+00   1.1636160e+00
  -1.2506210e+00  -1.8377608e+00  -2.4464020e+00  -2.5773005e+00  -1.3463283e+00  -5.4054763e-01   9.2061630e-01   1.3931781e+00   2.2909001e+00   2.7024299e+00  -1.5361244e+00  -1.5482130e+00   6.5467939e-01   3.1700132e-01   1.4007158e+00   2.0206388e+00  -2.1900505e+00  -3.5277143e-01   9.7131131e-01  -1.3980395e+00   2.2684606e+00  -2.0592603e+00  -2.2160892e+00  -2.3592037e+00  -1.4070052e+00  -1.2301652e+00  -9.6297779e-01  -3.4256061e-01  -1.0166290e-01   1.0824889e+00   1.5948890e+00  -1.6981364e+00  -2.1653835e+00  -1.6150205e+00  -1.6882458e+00   4.9116540e-01   6.3603971e-01   1.5830304e+00   2.0679522e+00  -2.0701028e+00  -2.8843338e+00  -1.9550989e+00  -1.5218066e+00  -2.7700033e-01   4.4072897e-01   3.8518242e-01   1.3791830e+00   1.0634910e+00   2.0578082e+00  -1.3126968e+00  -1.9029078e+00  -8.7161555e-01  -3.1180539e-01   2.1354211e+00   1.6294895e+00   1.9099835e+00   3.0114578e+00  -7.8716316e-01  -1.3238699e+00  -3.9033492e-02  -3.7421575e-01   2.6311215e+00   1.5168093e+00   1.9622047e+00   1.3653346e+00   1.8193619e+00   1.5599583e+00   1.1359139e+00   1.3408152e+00  -1.7096228e+00  -1.7093512e+00   1.7618472e-01   2.8739832e+00   1.1305635e+00
  -1.1661367e+00  -1.7828352e+00  -2.3492476e+00  -2.4943568e+00  -1.3792630e+00  -5.8974230e-01   9.0691323e-01   1.3094810e+00   2.1792059e+00   2.5824783e+00  -1.4127912e+00  -1.4344732e+00   7.0269275e-01   3.3155847e-01   1.3457181e+00   1.9758459e+00  -2.1563115e+00  -3.0683553e-01   8.6085463e-01  -1.3403050e+00   2.1318622e+00  -1.9909043e+00  -2.1153180e+00  -2.3173005e+00  -1.3523378e+00  -1.2328481e+00  -9.4139587e-01  -3.9907044e-01  -1.4699286e-01   9.8768610e-01   1.5151263e+00  -1.6369614e+00  -2.0442972e+00  -1.5843712e+00  -1.6456838e+00   3.5966653e-01   5.6607551e-01   1.4788625e+00   1.9599374e+00  -1.9755842e+00  -2.8433353e+00  -1.9051493e+00  -1.5390601e+00  -3.0834913e-01   3.6005912e-01   3.2701684e-01   1.2796368e+00   9.9220116e-01   1.9885452e+00  -1.2071616e+00  -1.8412034e+00  -7.8392153e-01  -2.6204526e-01   2.1538592e+00   1.5699940e+00   1.8252316e+00   2.9146252e+00  -6.6343664e-01  -1.1924014e+00   4.8714878e-02  -2.7662902e-01   2.6874059e+00   1.5454312e+00   1.9580881e+00   1.3347805e+00   1.7889346e+00   1.5079403e+00   1.1155713e+00   1.2744062e+00  -1.6782176e+00  -1.6093857e+00   1.1241061e-01   2.8279977e+00   1.0988466e+00
  -1.0817774e+00  -1.7390178e+00  -2.2524031e+00  -2.4095527e+00  -1.4080624e+00  -6.4005445e-01   9.0038963e-01   1.2323619e+00   2.0796467e+00   2.4731897e+00  -1.3005346e+00  -1.3223711e+00   7.3990377e-01   3.4228744e-01   1.2942655e+00   1.9244100e+00  -2.1178833e+00  -2.6810442e-01   7.6221945e-01  -1.2840441e+00   2.0108091e+00  -1.9235047e+00  -2.0095886e+00  -2.2728487e+00  -1.2981530e+00  -1.2325078e+00  -9.1925047e-01  -4.4867156e-01  -1.8725334e-01   9.0597762e-01   1.4455449e+00  -1.5748805e+00  -1.9234044e+00  -1.5514046e+00  -1.6054239e+00   2.3501505e-01   5.0112523e-01   1.3896675e+00   1.8648931e+00  -1.8830172e+00  -2.7974301e+00  -1.8556859e+00  -1.5571547e+00  -3.4690533e-01   2.7512141e-01   2.7521397e-01   1.1765466e+00   9.2995639e-01   1.9182300e+00  -1.1017562e+00  -1.7877565e+00  -7.0741354e-01  -2.1970354e-01   2.1674418e+00   1.4942793e+00   1.7445034e+00   2.8226882e+00  -5.5339955e-01  -1.0688399e+00   1.2349114e-01  -1.8599556e-01   2.7342767e+00   1.5579397e+00   1.9464779e+00   1.2944593e+00   1.7472196e+00   1.4498850e+00   1.0970267e+00   1.2106704e+00  -1.6432755e+00  -1.5099429e+00   5.4429667e-02   2.7970759e+00   1.0703342e+00
  -9.9733182e-01  -1.7064089e+00  -2.1598852e+00  -2.3268771e+00  -1.4333328e+00  -6.9247135e-01   8.9962057e-01   1.1619654e+00   1.9936826e+00   2.3770309e+00  -1.1977360e+00  -1.2126868e+00   7.6854644e-01   3.5186712e-01   1.2483865e+00   1.8694336e+00  -2.0785618e+00  -2.4001797e-01   6.7494956e-01  -1.2298720e+00   1.9069803e+00  -1.8611061e+00  -1.9043724e+00  -2.2293427e+00  -1.2490551e+00  -1.2315526e+00  -8.9941343e-01  -4.9208900e-01  -2.2388603e-01   8.3663819e-01   1.3859208e+00  -1.5141671e+00  -1.8063642e+00  -1.5189463e+00  -1.5699104e+00   1.1782176e-01   4.4084028e-01   1.3151158e+00   1.7830606e+00  -1.7931080e+00  -2.7477176e+00  -1.8077601e+00  -1.5757158e+00  -3.9112302e-01   1.8807093e-01   2.3112116e-01   1.0722359e+00   8.7782834e-01   1.8488524e+00  -9.9684711e-01  -1.7406993e+00  -6.4126833e-01  -1.8348368e-01   2.1780078e+00   1.4068468e+00   1.6695814e+00   2.7392724e+00  -4.5651152e-01  -9.5335367e-01   1.8659867e-01  -1.0125153e-01   2.7733996e+00   1.5582337e+00   1.9309017e+00   1.2484474e+00   1.6968974e+00   1.3894208e+00   1.0818923e+00   1.1525002e+00  -1.6074353e+00  -1.4169121e+00   8.2287584e-04   2.7792614e+00   1.0465194e+00
  -9.1276796e-01  -1.6846011e+00  -2.0752633e+00  -2.2498403e+00  -1.4557039e+00  -7.4764235e-01   9.0312319e-01   1.0983283e+00   1.9220440e+00   2.2959544e+00  -1.1025753e+00  -1.1060252e+00   7.9075639e-01   3.6283784e-01   1.2094794e+00   1.8139755e+00  -2.0418051e+00  -2.2534974e-01   5.9843915e-01  -1.1783750e+00   1.8212695e+00  -1.8072360e+00  -1.8048001e+00  -2.1898847e+00  -1.2090593e+00  -1.2321825e+00  -8.8432069e-01  -5.3001858e-01  -2.5817580e-01   7.7864312e-01   1.3358941e+00  -1.4567763e+00  -1.6963388e+00  -1.4896102e+00  -1.5411312e+00   8.5352848e-03   3.8491001e-01   1.2543869e+00   1.7143955e+00  -1.7063883e+00  -2.6948297e+00  -1.7624507e+00  -1.5940895e+00  -4.3942029e-01   1.0114156e-01   1.9561313e-01   9.6898638e-01   8.3648609e-01   1.7823076e+00  -8.9289458e-01  -1.6979630e+00  -5.8457531e-01  -1.5187807e-01   2.1868906e+00   1.3124301e+00   1.6017515e+00   2.6673102e+00  -3.7204744e-01  -8.4594489e-01   2.3938831e-01  -2.1304559e-02   2.8058438e+00   1.5503547e+00   1.9144514e+00   1.2007458e+00   1.6404770e+00   1.3300957e+00   1.0713200e+00   1.1024115e+00  -1.5730945e+00  -1.3356662e+00  -4.9712073e-02   2.7722840e+00   1.0284825e+00
  -8.2829994e-01  -1.6727543e+00  -2.0015239e+00  -2.1813638e+00  -1.4757598e+00  -8.0580300e-01   9.0949130e-01   1.0414530e+00   1.8647948e+00   2.2314094e+00  -1.0132663e+00  -1.0028971e+00   8.0843222e-01   3.7742347e-01   1.1782886e+00   1.7609258e+00  -2.0105941e+00  -2.2606057e-01   5.3204912e-01  -1.1301080e+00   1.7538579e+00  -1.7647678e+00  -1.7154564e+00  -2.1570269e+00  -1.1813947e+00  -1.2362539e+00  -8.7582487e-01  -5.6304663e-01  -2.9112750e-01   7.3078769e-01   1.2950704e+00  -1.4043098e+00  -1.5959127e+00  -1.4656735e+00  -1.5205381e+00  -9.2496095e-02   3.3313537e-01   1.2062990e+00   1.6586593e+00  -1.6232673e+00  -2.6389803e+00  -1.7208112e+00  -1.6113917e+00  -4.9023289e-01   1.6545238e-02   1.6908479e-01   8.6895341e-01   8.0622649e-01   1.7203572e+00  -7.9052895e-01  -1.6574685e+00  -5.3645831e-01  -1.2330443e-01   2.1948627e+00   1.2157350e+00   1.5418306e+00   2.6089659e+00  -2.9923177e-01  -7.4658704e-01   2.8315026e-01   5.4795386e-02   2.8320122e+00   1.5382171e+00   1.8995888e+00   1.1550768e+00   1.5801808e+00   1.2752279e+00   1.0659652e+00   1.0624717e+00  -1.5423728e+00  -1.2708191e+00  -9.8231791e-02   2.7737518e+00   1.0168695e+00
  -7.4443179e-01  -1.6696904e+00  -1.9409627e+00  -2.1236931e+00  -1.4939658e+00  -8.6672264e-01   9.1751897e-01   9.9136943e-01   1.8214237e+00   2.1843600e+00  -9.2828542e-01  -9.0381128e-01   8.2311946e-01   3.9737862e-01   1.1549168e+00   1.7128834e+00  -1.9873133e+00  -2.4318701e-01   4.7521582e-01  -1.0855842e+00   1.7043106e+00  -1.7358163e+00  -1.6402007e+00  -2.1326383e+00  -1.1683453e+00  -1.2451525e+00  -8.7507588e-01  -5.9157628e-01  -3.2335877e-01   6.9180906e-01   1.2631122e+00  -1.3580003e+00  -1.5070461e+00  -1.4489612e+00  -1.5089886e+00  -1.8495965e-01   2.8549030e-01   1.1694453e+00   1.6155023e+00  -1.5440964e+00  -2.5800439e+00  -1.6838080e+00  -1.6265689e+00  -5.4205638e-01  -6.3626704e-02   1.5147191e-01   7.7408886e-01   7.8701973e-01   1.6645884e+00  -6.9060141e-01  -1.6173013e+00  -4.9619615e-01  -9.6246895e-02   2.2021229e+00   1.1211842e+00   1.4902152e+00   2.5655910e+00  -2.3736948e-01  -6.5535939e-01   3.1901261e-01   1.2769704e-01   2.8516301e+00   1.5253517e+00   1.8879946e+00   1.1146952e+00   1.5178538e+00   1.2277612e+00   1.0659773e+00   1.0342426e+00  -1.5170872e+00  -1.2260111e+00  -1.4543241e-01   2.7813308e+00   1.0118874e+00
  -6.6197437e-01  -1.6740018e+00  -1.8951088e+00  -2.0783348e+00  -1.5106011e+00  -9.2968136e-01   9.2630327e-01   9.4818252e-01   1.7909499e+00   2.1553054e+00  -8.4657425e-01  -8.0937248e-01   8.3592421e-01   4.2386800e-01   1.1388655e+00   1.6720388e+00  -1.9736581e+00  -2.7677053e-01   4.2754308e-01  -1.0452642e+00   1.6716864e+00  -1.7216696e+00  -1.5820141e+00  -2.1178021e+00  -1.1711383e+00  -1.2596924e+00  -8.8243931e-01  -6.1576778e-01  -3.5501784e-01   6.6050100e-01   1.2398111e+00  -1.3187124e+00  -1.4310640e+00  -1.4407507e+00  -1.5067118e+00  -2.6851904e-01   2.4216503e-01   1.1423248e+00   1.5845280e+00  -1.4692371e+00  -2.5176561e+00  -1.6522618e+00  -1.6384678e+00  -5.9347719e-01  -1.3749462e-01   1.4229554e-01   6.8607438e-01   7.7856249e-01   1.6163712e+00  -5.9419626e-01  -1.5758660e+00  -4.6332633e-01  -6.9392385e-02   2.2083152e+00   1.0326816e+00   1.4469433e+00   2.5377114e+00  -1.8596130e-01  -5.7256359e-01   3.4785190e-01   1.9761661e-01   2.8637863e+00   1.5146773e+00   1.8804721e+00   1.0822227e+00   1.4548999e+00   1.1901315e+00   1.0710123e+00   1.0187388e+00  -1.4987344e+00  -1.2037353e+00  -1.9155806e-01   2.7928918e+00   1.0133149e+00
  -5.8203537e-01  -1.6841627e+00  -1.8646856e+00  -2.0460168e+00  -1.5257039e+00  -9.9347848e-01   9.3531799e-01   9.1209906e-01   1.7720350e+00   2.1443001e+00  -7.6768810e-01  -7.2036714e-01   8.4745984e-01   4.5738607e-01   1.1290983e+00   1.6400744e+00  -1.9705688e+00  -3.2583279e-01   3.8886853e-01  -1.0095466e+00   1.6546518e+00  -1.7227582e+00  -1.5428833e+00  -2.1127523e+00  -1.1898852e+00  -1.2800439e+00  -8.9745850e-01  -6.3549835e-01  -3.8573391e-01   6.3581269e-01   1.2251349e+00  -1.2869526e+00  -1.3686733e+00  -1.4417008e+00  -1.5133026e+00  -3.4276927e-01   2.0358769e-01   1.1234577e+00   1.5653354e+00  -1.3991219e+00  -2.4513239e+00  -1.6267952e+00  -1.6459085e+00  -6.4319450e-01  -2.0346911e-01   1.4072388e-01   6.0626899e-01   7.8033071e-01   1.5768176e+00  -5.0260336e-01  -1.5320076e+00  -4.3772084e-01  -4.1753359e-02   2.2125791e+00   9.5341390e-01   1.4117571e+00   2.5250481e+00  -1.4479471e-01  -4.9880982e-01   3.7022053e-01   2.6424807e-01   2.8670188e+00   1.5083226e+00   1.8769109e+00   1.0595187e+00   1.3922477e+00   1.1641554e+00   1.0802711e+00   1.0164038e+00  -1.4884730e+00  -1.2052132e+00  -2.3634101e-01   2.8066205e+00   1.0205298e+00
  -5.0598641e-01  -1.6986350e+00  -1.8496093e+00  -2.0266768e+00  -1.5390353e+00  -1.0564728e+00   9.4445298e-01   8.8343398e-01   1.7630950e+00   2.1509732e+00  -6.9188066e-01  -6.3782485e-01   8.5782777e-01   4.9772195e-01   1.1241221e+00   1.6180895e+00  -1.9781977e+00  -3.8840015e-01   3.5929961e-01  -9.7876354e-01   1.6515909e+00  -1.7386610e+00  -1.5237254e+00  -2.1168510e+00  -1.2235810e+00  -1.3056985e+00  -9.1886337e-01  -6.5034671e-01  -4.1460557e-01   6.1692391e-01   1.2192477e+00  -1.2628891e+00  -1.3199992e+00  -1.4518142e+00  -1.5277412e+00  -4.0721216e-01   1.7042248e-01   1.1114762e+00   1.5575374e+00  -1.3342990e+00  -2.3805365e+00  -1.6077969e+00  -1.6477565e+00  -6.9003530e-01  -2.6031204e-01   1.4564578e-01   5.3567467e-01   7.9162614e-01   1.5467452e+00  -4.1725584e-01  -1.4850997e+00  -4.1962429e-01  -1.2766196e-02   2.2136260e+00   8.8570086e-01   1.3841611e+00   2.5265709e+00  -1.1400263e-01  -4.3506338e-01   3.8629623e-01   3.2672523e-01   2.8594352e+00   1.5075084e+00   1.8763125e+00   1.0475970e+00   1.3303449e+00   1.1509474e+00   1.0925573e+00   1.0271059e+00  -1.4871049e+00  -1.2303280e+00  -2.7897860e-01   2.8210860e+00   1.0325513e+00
  -4.3540819e-01  -1.7159608e+00  -1.8490236e+00  -2.0194800e+00  -1.5500690e+00  -1.1166531e+00   9.5401601e-01   8.6259536e-01   1.7624018e+00   2.1745467e+00  -6.2011631e-01  -5.6304331e-01   8.6663090e-01   5.4397456e-01   1.1220804e+00   1.6065568e+00  -1.9959109e+00  -4.6157856e-01   3.3921529e-01  -9.5318397e-01   1.6607058e+00  -1.7681489e+00  -1.5243578e+00  -2.1286116e+00  -1.2701602e+00  -1.3354757e+00  -9.4462796e-01  -6.5960445e-01  -4.4023021e-01   6.0329191e-01   1.2224987e+00  -1.2463756e+00  -1.2846348e+00  -1.4704379e+00  -1.5484430e+00  -4.6125712e-01   1.4354394e-01   1.1051855e+00   1.5607550e+00  -1.2754527e+00  -2.3048683e+00  -1.5954080e+00  -1.6429885e+00  -7.3296745e-01  -3.0717571e-01   1.5574990e-01   4.7492166e-01   8.1161140e-01   1.5266478e+00  -3.3964427e-01  -1.4350925e+00  -4.0964894e-01   1.7642904e-02   2.2098298e+00   8.3090620e-01   1.3634698e+00   2.5405819e+00  -9.4084930e-02  -3.8264449e-01   3.9585753e-01   3.8364030e-01   2.8388531e+00   1.5124995e+00   1.8768743e+00   1.0465929e+00   1.2691797e+00   1.1508727e+00   1.1063497e+00   1.0501527e+00  -1.4950566e+00  -1.2776211e+00  -3.1815113e-01   2.8352696e+00   1.0480965e+00
  -3.7201805e-01  -1.7348382e+00  -1.8613713e+00  -2.0228671e+00  -1.5580071e+00  -1.1717339e+00   9.6469758e-01   8.5005109e-01   1.7681737e+00   2.2138572e+00  -5.5400844e-01  -4.9757011e-01   8.7301724e-01   5.9461872e-01   1.1208566e+00   1.6053169e+00  -2.0223257e+00  -5.4167636e-01   3.2923366e-01  -9.3302293e-01   1.6801029e+00  -1.8092625e+00  -1.5435173e+00  -2.1457664e+00  -1.3266105e+00  -1.3675723e+00  -9.7207446e-01  -6.6231497e-01  -4.6077366e-01   5.9466700e-01   1.2353846e+00  -1.2369816e+00  -1.2616949e+00  -1.4963026e+00  -1.5733336e+00  -5.0424834e-01   1.2398911e-01   1.1035933e+00   1.5745934e+00  -1.2233922e+00  -2.2240641e+00  -1.5895296e+00  -1.6307477e+00  -7.7111025e-01  -3.4361751e-01   1.6960321e-01   4.2427476e-01   8.3933328e-01   1.5166810e+00  -2.7122517e-01  -1.3825178e+00  -4.0872683e-01   4.9033324e-02   2.1993366e+00   7.8941350e-01   1.3488422e+00   2.5648244e+00  -8.5890730e-02  -3.4318174e-01   3.9828874e-01   4.3311833e-01   2.8029559e+00   1.5226291e+00   1.8761269e+00   1.0557886e+00   1.2083287e+00   1.1635383e+00   1.1198905e+00   1.0843282e+00  -1.5123619e+00  -1.3443534e+00  -3.5208000e-01   2.8485511e+00   1.0656523e+00
  -3.1758674e-01  -1.7541781e+00  -1.8844982e+00  -2.0346359e+00  -1.5618250e+00  -1.2192719e+00   9.7750161e-01   8.4628121e-01   1.7786476e+00   2.2673794e+00  -4.9569162e-01  -4.4314148e-01   8.7575052e-01   6.4762119e-01   1.1181832e+00   1.6136114e+00  -2.0553866e+00  -6.2437126e-01   3.3014828e-01  -9.1845568e-01   1.7078621e+00  -1.8594204e+00  -1.5789307e+00  -2.1653787e+00  -1.3891359e+00  -1.3996530e+00  -9.9801835e-01  -6.5733823e-01  -4.7407707e-01   5.9107760e-01   1.2584869e+00  -1.2340275e+00  -1.2498748e+00  -1.5276013e+00  -1.5999486e+00  -5.3551682e-01   1.1289087e-01   1.1059088e+00   1.5986039e+00  -1.1790119e+00  -2.1381050e+00  -1.5898546e+00  -1.6103869e+00  -8.0374607e-01  -3.6958894e-01   1.8572537e-01   3.8365967e-01   8.7373451e-01   1.5166594e+00  -2.1333250e-01  -1.3284524e+00  -4.1802349e-01   8.0469525e-02   2.1801767e+00   7.6066796e-01   1.3393063e+00   2.5966090e+00  -9.0562963e-02  -3.1852200e-01   3.9261568e-01   4.7294000e-01   2.7494525e+00   1.5363869e+00   1.8711121e+00   1.0736903e+00   1.1470251e+00   1.1878277e+00   1.1312801e+00   1.1279487e+00  -1.5386546e+00  -1.4266327e+00  -3.7862476e-01   2.8606643e+00   1.0835562e+00
  -2.7384635e-01  -1.7731449e+00  -1.9157840e+00  -2.0520530e+00  -1.5603424e+00  -1.2567946e+00   9.9364773e-01   8.5172037e-01   1.7921367e+00   2.3332579e+00  -4.4764062e-01  -4.0158453e-01   8.7330512e-01   7.0059953e-01   1.1117554e+00   1.6301537e+00  -2.0924752e+00  -7.0491430e-01   3.4283889e-01  -9.0963241e-01   1.7420900e+00  -1.9155555e+00  -1.6274352e+00  -2.1839936e+00  -1.4533636e+00  -1.4289799e+00  -1.0189478e+00  -6.4343735e-01  -4.7779372e-01   5.9278706e-01   1.2923922e+00  -1.2366264e+00  -1.2475092e+00  -1.5621041e+00  -1.6255542e+00  -5.5445262e-01   1.1139692e-01   1.1115167e+00   1.6322401e+00  -1.1432251e+00  -2.0472483e+00  -1.5959157e+00  -1.5814955e+00  -8.3033272e-01  -3.8540050e-01   2.0265452e-01   3.5270730e-01   9.1365794e-01   1.5260718e+00  -1.6710397e-01  -1.2744381e+00  -4.3882420e-01   1.1058608e-01   2.1503835e+00   7.4327973e-01   1.3337777e+00   2.6329546e+00  -1.0944998e-01  -3.1060537e-01   3.7757150e-01   5.0070152e-01   2.6762359e+00   1.5515669e+00   1.8585907e+00   1.0981584e+00   1.0842458e+00   1.2219746e+00   1.1385775e+00   1.1789398e+00  -1.5731723e+00  -1.5196013e+00  -3.9541265e-01   2.8716307e+00   1.1000856e+00
  -2.4239596e-01  -1.7911781e+00  -1.9522965e+00  -2.0719944e+00  -1.5523148e+00  -1.2819357e+00   1.0144528e+00   8.6669616e-01   1.8070728e+00   2.4093479e+00  -4.1245421e-01  -3.7469497e-01   8.6398182e-01   7.5101177e-01   1.0993440e+00   1.6532356e+00  -2.1305524e+00  -7.7836212e-01   3.6816455e-01  -9.0668925e-01   1.7809590e+00  -1.9742702e+00  -1.6851438e+00  -2.1978225e+00  -1.5145823e+00  -1.4525703e+00  -1.0312282e+00  -6.1938181e-01  -4.6954783e-01   6.0022781e-01   1.3376023e+00  -1.2437341e+00  -1.2526352e+00  -1.5972991e+00  -1.6472814e+00  -5.6059011e-01   1.2058021e-01   1.1199334e+00   1.6748148e+00  -1.1168810e+00  -1.9520410e+00  -1.6071438e+00  -1.5439132e+00  -8.5051354e-01  -3.9166673e-01   2.1900312e-01   3.3081175e-01   9.5784745e-01   1.5441123e+00  -1.3342150e-01  -1.2223626e+00  -4.7240465e-01   1.3769213e-01   2.1081082e+00   7.3517910e-01   1.3310775e+00   2.6707326e+00  -1.4399108e-01  -3.2131686e-01   3.5168932e-01   5.1399711e-01   2.5815355e+00   1.5654577e+00   1.8352678e+00   1.1265789e+00   1.0188107e+00   1.2636751e+00   1.1399008e+00   1.2349325e+00  -1.6147808e+00  -1.6176754e+00  -3.9999386e-01   2.8816725e+00   1.1135521e+00
  -2.2460812e-01  -1.8080012e+00  -1.9909598e+00  -2.0911087e+00  -1.5365384e+00  -1.2925671e+00   1.0412014e+00   8.9137036e-01   1.8220373e+00   2.4932690e+00  -3.9262121e-01  -3.6410486e-01   8.4604091e-01   7.9636229e-01   1.0789046e+00   1.6808582e+00  -2.1663250e+00  -8.3982604e-01   4.0684906e-01  -9.0975278e-01   1.8227342e+00  -2.0320071e+00  -1.7476501e+00  -2.2029494e+00  -1.5679993e+00  -1.4673788e+00  -1.0313176e+00  -5.8406018e-01  -4.4710272e-01   6.1391921e-01   1.3944443e+00  -1.2542047e+00  -1.2630631e+00  -1.6305548e+00  -1.6622703e+00  -5.5369764e-01   1.4134755e-01   1.1307540e+00   1.7254675e+00  -1.1006782e+00  -1.8533103e+00  -1.6229283e+00  -1.4977283e+00  -8.6412614e-01  -3.8923734e-01   2.3350234e-01   3.1719724e-01   1.0049516e+00   1.5697277e+00  -1.1286681e-01  -1.1743128e+00  -5.1990103e-01   1.5990765e-01   2.0517314e+00   7.3381049e-01   1.3299547e+00   2.7068151e+00  -1.9558518e-01  -3.5232823e-01   3.1341625e-01   5.1060773e-01   2.4640547e+00   1.5750624e+00   1.7980215e+00   1.1560689e+00   9.4949097e-01   1.3102334e+00   1.1335245e+00   1.2933737e+00  -1.6620198e+00  -1.7148272e+00  -3.9001148e-01   2.8911241e+00   1.1223945e+00
  -2.2154119e-01  -1.8236154e+00  -2.0287297e+00  -2.1059926e+00  -1.5119643e+00  -1.2869217e+00   1.0750129e+00   9.2568789e-01   1.8357825e+00   2.5824715e+00  -3.9029147e-01  -3.7115618e-01   8.1784705e-01   8.3440314e-01   1.0486770e+00   1.7108826e+00  -2.1964291e+00  -8.8472488e-01   4.5936871e-01  -9.1893532e-01   1.8657922e+00  -2.0852259e+00  -1.8102608e+00  -2.1955538e+00  -1.6090038e+00  -1.4704879e+00  -1.0159848e+00  -5.3659441e-01  -4.0852710e-01   6.3437776e-01   1.4629874e+00  -1.2668534e+00  -1.2764588e+00  -1.6592916e+00  -1.6678152e+00  -5.3386213e-01   1.7435313e-01   1.1435987e+00   1.7831437e+00  -1.0950863e+00  -1.7521313e+00  -1.6426737e+00  -1.4432665e+00  -8.7120559e-01  -3.7912025e-01   2.4503515e-01   3.1098882e-01   1.0535337e+00   1.6016776e+00  -1.0568597e-01  -1.1324127e+00  -5.8219232e-01   1.7531703e-01   1.9799594e+00   7.3634944e-01   1.3291184e+00   2.7382168e+00  -2.6545258e-01  -4.0494402e-01   2.6124118e-01   4.8868022e-01   2.3230905e+00   1.5773308e+00   1.7441242e+00   1.1836981e+00   8.7511835e-01   1.3587312e+00   1.1179702e+00   1.3516492e+00  -1.7131709e+00  -1.8048938e+00  -3.6337568e-01   2.9003476e+00   1.1252671e+00
  -2.3386228e-01  -1.8382774e+00  -2.0627657e+00  -2.1133710e+00  -1.4778054e+00  -1.2636986e+00   1.1167183e+00   9.6933973e-01   1.8472480e+00   2.6743173e+00  -4.0707099e-01  -3.9679289e-01   7.7801859e-01   8.6331308e-01   1.0072735e+00   1.7411872e+00  -2.2176193e+00  -9.0902841e-01   5.2585292e-01  -9.3432033e-01   1.9086377e+00  -2.1305769e+00  -1.8682443e+00  -2.1721307e+00  -1.6334199e+00  -1.4592987e+00  -9.8251045e-01  -4.7644722e-01  -3.5234606e-01   6.6202742e-01   1.5429763e+00  -1.2805222e+00  -1.2904391e+00  -1.6811501e+00  -1.6615011e+00  -5.0155902e-01   2.1992418e-01   1.1580678e+00   1.8465969e+00  -1.1002853e+00  -1.6497774e+00  -1.6658439e+00  -1.3810700e+00  -8.7198126e-01  -3.6240506e-01   2.5265938e-01   3.1128141e-01   1.1020953e+00   1.6386055e+00  -1.1176097e-01  -1.0986625e+00  -6.5980518e-01   1.8212736e-01   1.8919091e+00   7.3992610e-01   1.3272799e+00   2.7622320e+00  -3.5449994e-01  -4.7996372e-01   1.9382791e-01   4.4688404e-01   2.1586267e+00   1.5693914e+00   1.6714449e+00   1.2067150e+00   7.9469252e-01   1.4062120e+00   1.0920869e+00   1.4072131e+00  -1.7663452e+00  -1.8818956e+00  -3.1842935e-01   2.9096567e+00   1.1211181e+00
  -2.6178643e-01  -1.8524647e+00  -2.0905905e+00  -2.1102698e+00  -1.4336349e+00  -1.2221462e+00   1.1667540e+00   1.0217422e+00   1.8555722e+00   2.7661700e+00  -4.4385621e-01  -4.4148186e-01   7.2557172e-01   8.8183513e-01   9.5374802e-01   1.7698195e+00  -2.2269542e+00  -9.0947625e-01   6.0600641e-01  -9.5593974e-01   1.9499156e+00  -2.1650670e+00  -1.9170797e+00  -2.1297026e+00  -1.6377349e+00  -1.4317081e+00  -9.2886445e-01  -4.0351400e-01  -2.7766618e-01   6.9711831e-01   1.6337850e+00  -1.2941468e+00  -1.3026814e+00  -1.6941489e+00  -1.6413301e+00  -4.5769939e-01   2.7800474e-01   1.1737077e+00   1.9144077e+00  -1.1161325e+00  -1.5476599e+00  -1.6919948e+00  -1.3118730e+00  -8.6686703e-01  -3.4019265e-01   2.5562200e-01   3.1720248e-01   1.1491094e+00   1.6791158e+00  -1.3058945e-01  -1.0747952e+00  -7.5284848e-01   1.7881480e-01   1.7871706e+00   7.4183837e-01   1.3232062e+00   2.7765577e+00  -4.6319809e-01  -5.7757142e-01   1.1014459e-01   3.8453302e-01   1.9713941e+00   1.5487654e+00   1.5786215e+00   1.2227564e+00   7.0747677e-01   1.4498665e+00   1.0551150e+00   1.4577141e+00  -1.8195863e+00  -1.9403489e+00  -2.5409344e-01   2.9192593e+00   1.1092521e+00
  -3.0503615e-01  -1.8668237e+00  -2.1102248e+00  -2.0941689e+00  -1.3794624e+00  -1.1621148e+00   1.2250800e+00   1.0820371e+00   1.8601017e+00   2.8554933e+00  -5.0072082e-01  -5.0516720e-01   6.6004829e-01   8.8935946e-01   8.8764886e-01   1.7951336e+00  -2.2219632e+00  -8.8376029e-01   6.9905989e-01  -9.8374661e-01   1.9884266e+00  -2.1862023e+00  -1.9526923e+00  -2.0660048e+00  -1.6192899e+00  -1.3862584e+00  -8.5384377e-01  -3.1819107e-01  -1.8426474e-01   7.3966024e-01   1.7343979e+00  -1.3068178e+00  -1.3110401e+00  -1.6968170e+00  -1.6058225e+00  -4.0364744e-01   3.4812228e-01   1.1899964e+00   1.9850256e+00  -1.1421553e+00  -1.4472604e+00  -1.7207879e+00  -1.2365733e+00  -8.5644181e-01  -3.1353648e-01   2.5336693e-01   3.2796399e-01   1.1930699e+00   1.7218518e+00  -1.6127618e-01  -1.0621648e+00  -8.6097892e-01   1.6424624e-01   1.6658511e+00   7.3973958e-01   1.3157820e+00   2.7794051e+00  -5.9148135e-01  -6.9726004e-01   9.5802682e-03   3.0166499e-01   1.7628946e+00   1.5135533e+00   1.4651953e+00   1.2300255e+00   6.1307744e-01   1.4872088e+00   1.0067322e+00   1.5011134e+00  -1.8709785e+00  -1.9755478e+00  -1.6998108e-01   2.9292197e+00   1.0893730e+00
  -3.6282534e-01  -1.8821065e+00  -2.1202888e+00  -2.0631291e+00  -1.3157831e+00  -1.0840802e+00   1.2911313e+00   1.1491087e+00   1.8603955e+00   2.9399474e+00  -5.7685990e-01  -5.8725817e-01   5.8161538e-01   8.8594400e-01   8.0904859e-01   1.8158997e+00  -2.2007875e+00  -8.3065600e-01   8.0375224e-01  -1.0175866e+00   2.0231386e+00  -2.1921071e+00  -1.9716603e+00  -1.9796357e+00  -1.5764214e+00  -1.3222522e+00  -7.5716359e-01  -2.2141356e-01  -7.2637059e-02   7.8937673e-01   1.8434153e+00  -1.3178348e+00  -1.3136644e+00  -1.6882938e+00  -1.5540946e+00  -3.4120400e-01   4.2938050e-01   1.2063447e+00   2.0568231e+00  -1.1775718e+00  -1.3500649e+00  -1.7519924e+00  -1.1562070e+00  -8.4142298e-01  -2.8339929e-01   2.4553906e-01   3.4290089e-01   1.2325488e+00   1.7655671e+00  -2.0254321e-01  -1.0616721e+00  -9.8339475e-01   1.3776653e-01   1.5285946e+00   7.3178869e-01   1.3040732e+00   2.7695876e+00  -7.3867471e-01  -8.3779431e-01  -1.0795905e-01   1.9907459e-01   1.5353845e+00   1.4625791e+00   1.3316965e+00   1.2274240e+00   5.1150017e-01   1.5162254e+00   9.4707637e-01   1.5357834e+00  -1.9187553e+00  -1.9838063e+00  -6.6470988e-02   2.9394394e+00   1.0616016e+00
  -4.3386920e-01  -1.8990942e+00  -2.1200622e+00  -2.0158821e+00  -1.2435932e+00  -9.8913284e-01   1.3638049e+00   1.2216211e+00   1.8562268e+00   3.0174770e+00  -6.7059238e-01  -6.8664719e-01   4.9112515e-01   8.7227247e-01   7.1855394e-01   1.8313791e+00  -2.1622821e+00  -7.5009664e-01   9.1834561e-01  -1.0571731e+00   2.0531975e+00  -2.1816052e+00  -1.9713796e+00  -1.8701576e+00  -1.5085445e+00  -1.2398206e+00  -6.3949414e-01  -1.1465873e-01   5.6000934e-02   8.4568153e-01   1.9590866e+00  -1.3267434e+00  -1.3091045e+00  -1.6683876e+00  -1.4859051e+00  -2.7255495e-01   5.2047847e-01   1.2221133e+00   2.1281628e+00  -1.2213299e+00  -1.2575022e+00  -1.7854701e+00  -1.0719238e+00  -8.2263263e-01  -2.5062700e-01   2.3198567e-01   3.6149306e-01   1.2662602e+00   1.8091871e+00  -2.5276359e-01  -1.0737310e+00  -1.1188536e+00   9.9244998e-02   1.3765814e+00   7.1675257e-01   1.2873887e+00   2.7465836e+00  -9.0345414e-01  -9.9721433e-01  -2.4198212e-01   7.8298942e-02   1.2918202e+00   1.3954877e+00   1.1796762e+00   1.2146248e+00   4.0317957e-01   1.5354926e+00   8.7674419e-01   1.5605795e+00  -1.9613936e+00  -1.9626382e+00   5.5264877e-02   2.9496571e+00   1.0264669e+00
  -5.1641915e-01  -1.9185128e+00  -2.1094978e+00  -1.9518833e+00  -1.1643715e+00  -8.7893806e-01   1.4414833e+00   1.2980657e+00   1.8475750e+00   3.0863838e+00  -7.7941678e-01  -8.0175082e-01   3.9012673e-01   8.4955635e-01   6.1729314e-01   1.8413568e+00  -2.1060741e+00  -6.4318142e-01   1.0406715e+00  -1.1020686e+00   2.0779345e+00  -2.1542616e+00  -1.9501765e+00  -1.7381449e+00  -1.4161758e+00  -1.1399412e+00  -5.0244198e-01   8.7523565e-05   1.9975381e-01   9.0767881e-01   2.0793624e+00  -1.3333568e+00  -1.2963956e+00  -1.6375899e+00  -1.4016701e+00  -2.0018682e-01   6.1975493e-01   1.2366417e+00   2.1974659e+00  -1.2721629e+00  -1.1708928e+00  -1.8211516e+00  -9.8496554e-01  -8.0095813e-01  -2.1593997e-01   2.1275696e-01   3.8337021e-01   1.2931237e+00   1.8518520e+00  -3.1002162e-01  -1.0982690e+00  -1.2657068e+00   4.9080038e-02   1.2115048e+00   6.9405618e-01   1.2653303e+00   2.7105639e+00  -1.0838423e+00  -1.1728780e+00  -3.9137611e-01  -5.8441198e-02   1.0357661e+00   1.3127840e+00   1.0116775e+00   1.1920796e+00   2.8897860e-01   1.5442436e+00   7.9676416e-01   1.5748811e+00  -1.9976886e+00  -1.9108681e+00   1.9328218e-01   2.9594615e+00   9.8486986e-01
  -6.0831846e-01  -1.9409445e+00  -2.0891877e+00  -1.8713225e+00  -1.0800273e+00  -7.5566687e-01   1.5220949e+00   1.3768193e+00   1.8346103e+00   3.1453749e+00  -9.0010966e-01  -9.3056537e-01   2.8082453e-01   8.1939392e-01   5.0688170e-01   1.8461276e+00  -2.0325714e+00  -5.1211967e-01   1.1682020e+00  -1.1516765e+00   2.0968636e+00  -2.1103817e+00  -1.9073626e+00  -1.5851723e+00  -1.3008927e+00  -1.0244054e+00  -3.4847607e-01   1.2039918e-01   3.5612698e-01   9.7418468e-01   2.2019640e+00  -1.3377536e+00  -1.2751083e+00  -1.5970422e+00  -1.3024468e+00  -1.2677462e-01   7.2525380e-01   1.2492814e+00   2.2632767e+00  -1.3286524e+00  -1.0914100e+00  -1.8590057e+00  -8.9664806e-01  -7.7730884e-01  -1.7993952e-01   1.8810539e-01   4.0829922e-01   1.3123200e+00   1.8929395e+00  -3.7219633e-01  -1.1347548e+00  -1.4219407e+00  -1.1833798e-02   1.0355302e+00   6.6377889e-01   1.2378258e+00   2.6623792e+00  -1.2772397e+00  -1.3615390e+00  -5.5440517e-01  -2.0833899e-01   7.7127187e-01   1.2158150e+00   8.3114479e-01   1.1609608e+00   1.7015813e-01   1.5423902e+00   7.0854579e-01   1.5785965e+00  -2.0268029e+00  -1.8286647e+00   3.4493194e-01   2.9683126e+00   9.3802212e-01
  -7.0707515e-01  -1.9667421e+00  -2.0602851e+00  -1.7750962e+00  -9.9281720e-01  -6.2190500e-01   1.6032040e+00   1.4562039e+00   1.8176670e+00   3.1935809e+00  -1.0288570e+00  -1.0707306e+00   1.6598448e-01   7.8360399e-01   3.8936588e-01   1.8464389e+00  -1.9429221e+00  -3.6011127e-01   1.2981413e+00  -1.2052410e+00   2.1096730e+00  -2.0509665e+00  -1.8432307e+00  -1.4137452e+00  -1.1652348e+00  -8.9573476e-01  -1.8080429e-01   2.4350985e-01   5.2213916e-01   1.0437668e+00   2.3244629e+00  -1.3402549e+00  -1.2453604e+00  -1.5484594e+00  -1.1898872e+00  -5.5050710e-02   8.3480593e-01   1.2594292e+00   2.3243162e+00  -1.3892924e+00  -1.0200514e+00  -1.8990070e+00  -8.0834511e-01  -7.5257281e-01  -1.4312718e-01   1.5848359e-01   4.3615579e-01   1.3233327e+00   1.9320638e+00  -4.3706134e-01  -1.1822419e+00  -1.5852242e+00  -8.2170406e-02   8.5123512e-01   6.2659975e-01   1.2051380e+00   2.6035080e+00  -1.4804896e+00  -1.5594549e+00  -7.2874347e-01  -3.6812976e-01   5.0272741e-01   1.1066935e+00   6.4227458e-01   1.1230438e+00   4.8319301e-02   1.5304913e+00   6.1380812e-01   1.5721326e+00  -2.0482834e+00  -1.7174971e+00   5.0697025e-01   2.9755702e+00   8.8736352e-01
  -8.0994459e-01  -1.9959501e+00  -2.0243911e+00  -1.6647450e+00  -9.0523788e-01  -4.8054501e-01   1.6821266e+00   1.5345465e+00   1.7972036e+00   3.2305463e+00  -1.1614069e+00  -1.2195958e+00   4.8793115e-02   7.4405280e-01   2.6714555e-01   1.8433915e+00  -1.8389277e+00  -1.9117304e-01   1.4275293e+00  -1.2618546e+00   2.1162034e+00  -1.9776279e+00  -1.7589928e+00  -1.2271757e+00  -1.0125543e+00  -7.5705555e-01  -3.2089577e-03   3.6643649e-01   6.9445792e-01   1.1147974e+00   2.4443642e+00  -1.3413785e+00  -1.2077883e+00  -1.4940149e+00  -1.0661652e+00   1.2335725e-02   9.4612048e-01   1.2665525e+00   2.3795200e+00  -1.4525485e+00  -9.5762154e-01  -1.9411049e+00  -7.2147223e-01  -7.2757479e-01  -1.0593292e-01   1.2453881e-01   4.6688292e-01   1.3259707e+00   1.9690514e+00  -5.0238868e-01  -1.2394199e+00  -1.7529539e+00  -1.6025838e-01   6.6153572e-01   5.8369890e-01   1.1678496e+00   2.5359622e+00  -1.6899712e+00  -1.7625186e+00  -9.1154053e-01  -5.3424075e-01   2.3470304e-01   9.8817114e-01   4.4981435e-01   1.0805384e+00  -7.4677907e-02   1.5096765e+00   5.1449159e-01   1.5563329e+00  -2.0620488e+00  -1.5800192e+00   6.7570213e-01   2.9805199e+00   8.3446494e-01
  -9.1401401e-01  -2.0282442e+00  -1.9834125e+00  -1.5423624e+00  -8.1990340e-01  -3.3466842e-01   1.7560609e+00   1.6102305e+00   1.7737528e+00   3.2561901e+00  -1.2932343e+00  -1.3742874e+00  -6.7316794e-02   7.0249323e-01   1.4287845e-01   1.8383113e+00  -1.7229189e+00  -9.9218133e-03   1.5533511e+00  -1.3204714e+00   2.1164151e+00  -1.8924705e+00  -1.6566681e+00  -1.0294143e+00  -8.4682646e-01  -6.1193725e-01   1.8014756e-01   4.8611889e-01   8.6954842e-01   1.1855144e+00   2.5591880e+00  -1.3417760e+00  -1.1634826e+00  -1.4361955e+00  -9.3388321e-01   7.2957522e-02   1.0568801e+00   1.2702040e+00   2.4280580e+00  -1.5169083e+00  -9.0472260e-01  -1.9851988e+00  -6.3746848e-01  -7.0303812e-01  -6.8747664e-02   8.7103224e-02   5.0044051e-01   1.3203689e+00   2.0038961e+00  -5.6604638e-01  -1.3046645e+00  -1.9222999e+00  -2.4417951e-01   4.6960155e-01   5.3662524e-01   1.1268197e+00   2.4621554e+00  -1.9017158e+00  -1.9664063e+00  -1.0995138e+00  -7.0295265e-01  -2.8215551e-02   8.6346779e-01   2.5882134e-01   1.0358883e+00  -1.9681253e-01   1.4815298e+00   4.1265950e-01   1.5323902e+00  -2.0683502e+00  -1.4198898e+00   8.4714935e-01   2.9823986e+00   7.8092406e-01
  -1.0162889e+00  -2.0628897e+00  -1.9394036e+00  -1.4104823e+00  -7.3941325e-01  -1.8742607e-01   1.8222273e+00   1.6817404e+00   1.7478627e+00   3.2707399e+00  -1.4197106e+00  -1.5317775e+00  -1.7885826e-01   6.6043021e-01   1.9369796e-02   1.8325997e+00  -1.5976025e+00   1.7867114e-01   1.6726460e+00  -1.3799211e+00   2.1103502e+00  -1.7979473e+00  -1.5389322e+00  -8.2484530e-01  -6.7243300e-01  -4.6420936e-01   3.6493345e-01   5.9956528e-01   1.0438244e+00   1.2540862e+00   2.6665464e+00  -1.3421568e+00  -1.1138955e+00  -1.3776366e+00  -7.9595981e-01   1.2473656e-01   1.1648320e+00   1.2700220e+00   2.4693344e+00  -1.5809156e+00  -8.6175214e-01  -2.0311159e+00  -5.5777620e-01  -6.7955218e-01  -3.1956836e-02   4.7177568e-02   5.3675075e-01   1.3069640e+00   2.0366994e+00  -6.2607871e-01  -1.3760838e+00  -2.0902511e+00  -3.3187042e-01   2.7876063e-01   4.8714222e-01   1.0831185e+00   2.3847452e+00  -2.1115374e+00  -2.1667329e+00  -1.2890628e+00  -8.7056385e-01  -2.8158884e-01   7.3607077e-01   7.4396685e-02   9.9155463e-01  -3.1601106e-01   1.4479476e+00   3.1039514e-01   1.5017408e+00  -2.0677070e+00  -1.2415463e+00   1.0172308e+00   2.9804159e+00   7.2826196e-01
  -1.1137727e+00  -2.0987285e+00  -1.8944037e+00  -1.2719558e+00  -6.6622077e-01  -4.1922490e-02   1.8780064e+00   1.7476937e+00   1.7200322e+00   3.2746496e+00  -1.5362762e+00  -1.6889585e+00  -2.8248010e-01   6.1902322e-01  -1.0054694e-01   1.8275778e+00  -1.4658921e+00   3.6953725e-01   1.7826102e+00  -1.4389213e+00   2.0980856e+00  -1.6967013e+00  -1.4089392e+00  -6.1806415e-01  -4.9393378e-01  -3.1776671e-01   5.4685940e-01   7.0399423e-01   1.2137936e+00   1.3186762e+00   2.7642095e+00  -1.3432050e+00  -1.0607321e+00  -1.3209477e+00  -6.5550886e-01   1.6604959e-01   1.2678718e+00   1.2657172e+00   2.5029709e+00  -1.6431897e+00  -8.2890807e-01  -2.0785950e+00  -4.8381637e-01  -6.5754638e-01   4.0288764e-03   5.9080321e-03   5.7564421e-01   1.2864516e+00   2.0676000e+00  -6.8076335e-01  -1.4515546e+00  -2.2536676e+00  -4.2122041e-01   9.2399617e-02   4.3706514e-01   1.0379409e+00   2.3064568e+00  -2.3151706e+00  -2.3592079e+00  -1.4763963e+00  -1.0335484e+00  -5.2127419e-01   6.0952081e-01  -9.8585764e-02   9.4980444e-01  -4.3025719e-01   1.4109823e+00   2.0970048e-01   1.4659521e+00  -2.0608318e+00  -1.0499447e+00   1.1819449e+00   2.9737703e+00   6.7782928e-01
  -1.2035454e+00  -2.1341942e+00  -1.8502828e+00  -1.1298230e+00  -6.0250804e-01   9.8888905e-02   1.9210667e+00   1.8068628e+00   1.6906485e+00   3.2685093e+00  -1.6386111e+00  -1.8427256e+00  -3.7513683e-01   5.7902899e-01  -2.1413163e-01   1.8243360e+00  -1.3307374e+00   5.5776235e-01   1.8806890e+00  -1.4960888e+00   2.0796887e+00  -1.5914034e+00  -1.2701328e+00  -4.1364786e-01  -3.1584165e-01  -1.7637596e-01   7.2187867e-01   7.9696431e-01   1.3761863e+00   1.3775032e+00   2.8501596e+00  -1.3454986e+00  -1.0058365e+00  -1.2685419e+00  -5.1571450e-01   1.9580614e-01   1.3641107e+00   1.2570493e+00   2.5287742e+00  -1.7024265e+00  -8.0620227e-01  -2.1272686e+00  -4.1695997e-01  -6.3726983e-01   3.8747461e-02  -3.5444586e-02   6.1681190e-01   1.2597241e+00   2.0967006e+00  -7.2864113e-01  -1.5287526e+00  -2.4093416e+00  -5.1016173e-01  -8.6138217e-02   3.8810363e-01   9.9251166e-01   2.2299015e+00  -2.5084088e+00  -2.5397826e+00  -1.6576666e+00  -1.1887005e+00  -7.4355880e-01   4.8719731e-01  -2.5573585e-01   9.1252222e-01  -5.3769580e-01   1.3726861e+00   1.1240521e-01   1.4266121e+00  -2.0485447e+00  -8.5028968e-01   1.3375403e+00   2.9616620e+00   6.3072994e-01
  -1.2828370e+00  -2.1673587e+00  -1.8086029e+00  -9.8719016e-01  -5.5007598e-01   2.3229417e-01   1.9494788e+00   1.8581860e+00   1.6599330e+00   3.2529563e+00  -1.7227996e+00  -1.9900680e+00  -4.5422313e-01   5.4078367e-01  -3.1885347e-01   1.8236041e+00  -1.1949609e+00   7.3881617e-01   1.9646562e+00  -1.5499461e+00   2.0551793e+00  -1.4845967e+00  -1.1260565e+00  -2.1593538e-01  -1.4241454e-01  -4.3496704e-02   8.8636055e-01   8.7648245e-01   1.5280647e+00   1.4288989e+00   2.9226350e+00  -1.3494342e+00  -9.5108161e-01  -1.2224765e+00  -3.7970910e-01   2.1349331e-01   1.4519288e+00   1.2437988e+00   2.5466959e+00  -1.7573834e+00  -7.9348442e-01  -2.1766432e+00  -3.5849795e-01  -6.1877832e-01   7.1665788e-02  -7.5543558e-02   6.5976670e-01   1.2278000e+00   2.1239995e+00  -7.6852188e-01  -1.6051739e+00  -2.5540698e+00  -5.9674821e-01  -2.5365386e-01   3.4172073e-01   9.4798776e-01   2.1574041e+00  -2.6872318e+00  -2.7047813e+00  -1.8290996e+00  -1.3332569e+00  -9.4526890e-01   3.7212100e-01  -3.9336905e-01   8.8106170e-01  -6.3672170e-01   1.3349673e+00   2.0090962e-02   1.3852305e+00  -2.0316904e+00  -6.4776883e-01   1.4806673e+00   2.9433076e+00   5.8776882e-01
  -1.3490986e+00  -2.1960079e+00  -1.7705092e+00  -8.4711594e-01  -5.1025415e-01   3.5588792e-01   1.9618042e+00   1.9007677e+00   1.6279016e+00   3.2285937e+00  -1.7854857e+00  -2.1281718e+00  -5.1766396e-01   5.0421941e-01  -4.1249448e-01   1.8256479e+00  -1.0611192e+00   9.0874481e-01   2.0326794e+00  -1.5989293e+00   2.0245019e+00  -1.3785622e+00  -9.8017902e-01  -2.8831958e-02   2.2522093e-02   7.7873350e-02   1.0372277e+00   9.4108551e-01   1.6669038e+00   1.4713574e+00   2.9801598e+00  -1.3551686e+00  -8.9826984e-01  -1.1843208e+00  -2.5046182e-01   2.1918535e-01   1.5300058e+00   1.2257393e+00   2.5567859e+00  -1.8068587e+00  -7.9047442e-01  -2.2260813e+00  -3.0960906e-01  -6.0192860e-01   1.0216736e-01  -1.1302251e-01   7.0381796e-01   1.1917473e+00   2.1493309e+00  -7.9946912e-01  -1.6781589e+00  -2.6847405e+00  -6.7922390e-01  -4.0718878e-01   2.9901957e-01   9.0536749e-01   2.0908481e+00  -2.8479189e+00  -2.8510117e+00  -1.9871158e+00  -1.4649918e+00  -1.1238500e+00   2.6678669e-01  -5.0867516e-01   8.5614621e-01  -7.2604663e-01   1.2994722e+00  -6.5961241e-02   1.3431595e+00  -2.0110582e+00  -4.4731236e-01   1.6084999e+00   2.9179555e+00   5.4942727e-01
  -1.4000692e+00  -2.2177440e+00  -1.7366556e+00  -7.1251140e-01  -4.8383669e-01   4.6762057e-01   1.9571620e+00   1.9338740e+00   1.5943495e+00   3.1959289e+00  -1.8240098e+00  -2.2545241e+00  -5.6395964e-01   4.6890850e-01  -4.9323432e-01   1.8302041e+00  -9.3139444e-01   1.0643148e+00   2.0833677e+00  -1.6413976e+00   1.9875184e+00  -1.2752112e+00  -8.3574353e-01   1.4435043e-01   1.7571433e-01   1.8531956e-01   1.1720504e+00   9.8989035e-01   1.7906459e+00   1.5035810e+00   3.0215631e+00  -1.3625783e+00  -8.4904896e-01  -1.1550564e+00  -1.3068132e-01   2.1351798e-01   1.5973354e+00   1.2026188e+00   2.5591479e+00  -1.8496689e+00  -7.9680101e-01  -2.2747773e+00  -2.7132873e-01  -5.8638136e-01   1.2954767e-01  -1.4653848e-01   7.4806155e-01   1.1526121e+00   2.1723216e+00  -8.2077043e-01  -1.7449245e+00  -2.7984356e+00  -7.5607841e-01  -5.4411416e-01   2.6066466e-01   8.6541630e-01   2.0315510e+00  -2.9871434e+00  -2.9758464e+00  -2.1284350e+00  -1.5822773e+00  -1.2774148e+00   1.7303713e-01  -5.9982072e-01   8.3782895e-01  -8.0473809e-01   1.2674948e+00  -1.4479725e-01   1.3015381e+00  -1.9873181e+00  -2.5339059e-01   1.7188226e+00   2.8849073e+00   5.1586981e-01
  -1.4338383e+00  -2.2301094e+00  -1.7071754e+00  -5.8605471e-01  -4.7104856e-01   5.6582490e-01   1.9352613e+00   1.9569224e+00   1.5588616e+00   3.1553353e+00  -1.8365215e+00  -2.3670200e+00  -5.9218868e-01   4.3412641e-01  -5.5971214e-01   1.8364530e+00  -8.0752113e-01   1.2031018e+00   2.1158045e+00  -1.6756519e+00   1.9440180e+00  -1.1760136e+00  -6.9564524e-01   3.0100665e-01   3.1457404e-01   2.7709094e-01   1.2890929e+00   1.0226097e+00   1.8977273e+00   1.5245181e+00   3.0459894e+00  -1.3712440e+00  -8.0484142e-01  -1.1350221e+00  -2.2737941e-02   1.9762970e-01   1.6532210e+00   1.1741523e+00   2.5538989e+00  -1.8846382e+00  -8.1203946e-01  -2.3217482e+00  -2.4451884e-01  -5.7161590e-01   1.5301863e-01  -1.7483147e-01   7.9138664e-01   1.1113522e+00   2.1923660e+00  -8.3190128e-01  -1.8026182e+00  -2.8925375e+00  -8.2609030e-01  -6.6221103e-01   2.2684262e-01   8.2861558e-01   1.9801789e+00  -3.1020464e+00  -3.0772769e+00  -2.2501632e+00  -1.6841069e+00  -1.4047572e+00   9.1985742e-02  -6.6597768e-01   8.2551006e-01  -8.7222781e-01   1.2399255e+00  -2.1578714e-01   1.2612632e+00  -1.9609681e+00  -6.9860300e-02   1.8100797e+00   2.8435446e+00   4.8698035e-01
  -1.4489007e+00  -2.2307220e+00  -1.6816942e+00  -4.7011955e-01  -4.7154500e-01   6.4922421e-01   1.8964085e+00   1.9694717e+00   1.5208533e+00   3.1070387e+00  -1.8220549e+00  -2.4640532e+00  -6.0198106e-01   3.9892839e-01  -6.1106385e-01   1.8430376e+00  -6.9075496e-01   1.3235216e+00   2.1295652e+00  -1.6999662e+00   1.8937502e+00  -1.0819662e+00  -5.6234343e-01   4.3930064e-01   4.3722682e-01   3.5213716e-01   1.3873145e+00   1.0395343e+00   1.9870787e+00   1.5333972e+00   3.0529029e+00  -1.3804597e+00  -7.6678736e-01  -1.1239066e+00   7.1395024e-02   1.7307468e-01   1.6972561e+00   1.1400328e+00   2.5411405e+00  -1.9106078e+00  -8.3573975e-01  -2.3658290e+00  -2.2983839e-01  -5.5695726e-01   1.7172311e-01  -1.9678755e-01   8.3249997e-01   1.0687871e+00   2.2086241e+00  -8.3248974e-01  -1.8484011e+00  -2.9648442e+00  -8.8835479e-01  -7.5973941e-01   1.9726382e-01   7.9514013e-01   1.9367084e+00  -3.1902900e+00  -3.1539357e+00  -2.3498576e+00  -1.7700781e+00  -1.5053346e+00   2.3990377e-02  -7.0727850e-01   8.1801127e-01  -9.2829014e-01   1.2172329e+00  -2.7859510e-01   1.2229879e+00  -1.9323020e+00   1.0013424e-01   1.8813853e+00   2.7933674e+00   4.6242295e-01
  -1.4442006e+00  -2.2174162e+00  -1.6593921e+00  -3.6671546e-01  -4.8444458e-01   7.1692560e-01   1.8414840e+00   1.9712151e+00   1.4796373e+00   3.0511328e+00  -1.7805592e+00  -2.5445894e+00  -5.9347292e-01   3.6223403e-01  -6.4693412e-01   1.8481230e+00  -5.8187904e-01   1.4248068e+00   2.1247200e+00  -1.7126347e+00   1.8364767e+00  -9.9360141e-01  -4.3780711e-01   5.5817482e-01   5.4251579e-01   4.1010178e-01   1.4663309e+00   1.0414850e+00   2.0581073e+00   1.5297550e+00   3.0420886e+00  -1.3892683e+00  -7.3569986e-01  -1.1207920e+00   1.5017942e-01   1.4171374e-01   1.7292987e+00   1.0999590e+00   2.5209419e+00  -1.9264706e+00  -8.6743757e-01  -2.4056979e+00  -2.2771510e-01  -5.4161700e-01   1.8476061e-01  -2.1150323e-01   8.6996761e-01   1.0255622e+00   2.2200445e+00  -8.2228454e-01  -1.8795651e+00  -3.0136758e+00  -9.4229635e-01  -8.3549556e-01   1.7120305e-01   7.6486621e-01   1.9004411e+00  -3.2500931e+00  -3.2050935e+00  -2.4255739e+00  -1.8403380e+00  -1.5792215e+00  -3.1322800e-02  -7.2470507e-01   8.1369535e-01  -9.7299525e-01   1.1994795e+00  -3.3312818e-01   1.1871413e+00  -1.9013947e+00   2.5420574e-01   1.9324991e+00   2.7340363e+00   4.4172052e-01
  -1.4191630e+00  -2.1883790e+00  -1.6391061e+00  -2.7743911e-01  -5.0839418e-01   7.6840491e-01   1.7718928e+00   1.9619787e+00   1.4345134e+00   2.9876166e+00  -1.7128851e+00  -2.6082074e+00  -5.6725508e-01   3.2291598e-01  -6.6746640e-01   1.8494957e+00  -4.8124599e-01   1.5069356e+00   2.1018226e+00  -1.7120373e+00   1.7720361e+00  -9.1103440e-01  -3.2349306e-01   6.5731013e-01   6.2996626e-01   4.5127494e-01   1.5263419e+00   1.0297375e+00   2.1106620e+00   1.5134579e+00   3.0136509e+00  -1.3965206e+00  -7.1203261e-01  -1.1242443e+00   2.1253401e-01   1.0559115e-01   1.7494362e+00   1.0536789e+00   2.4933386e+00  -1.9312339e+00  -9.0664178e-01  -2.4399187e+00  -2.3831755e-01  -5.2474945e-01   1.9122452e-01  -2.1834665e-01   9.0227253e-01   9.8213125e-01   2.2254091e+00  -8.0113452e-01  -1.8936841e+00  -3.0379703e+00  -9.8766249e-01  -8.8885527e-01   1.4757413e-01   7.3740906e-01   1.8700683e+00  -3.2802555e+00  -3.2306306e+00  -2.4759001e+00  -1.8954960e+00  -1.6270436e+00  -7.4989021e-02  -7.1992808e-01   8.1062085e-01  -1.0066449e+00   1.1863623e+00  -3.7947017e-01   1.1539655e+00  -1.8681088e+00   3.9071745e-01   1.9637709e+00   2.6654232e+00   4.2434186e-01
  -1.3737052e+00  -2.1422721e+00  -1.6194658e+00  -2.0343552e-01  -5.4166178e-01   8.0348637e-01   1.6894976e+00   1.9417268e+00   1.3848705e+00   2.9164538e+00  -1.6207212e+00  -2.6551050e+00  -5.2432314e-01   2.7988967e-01  -6.7327312e-01   1.8446962e+00  -3.8884780e-01   1.5705233e+00   2.0618896e+00  -1.6967195e+00   1.7004163e+00  -8.3404104e-01  -2.2035340e-01   7.3704311e-01   6.9971909e-01   4.7651204e-01   1.5680379e+00   1.0059290e+00   2.1449908e+00   1.4847165e+00   2.9680127e+00  -1.4009548e+00  -6.9586155e-01  -1.1324470e+00   2.5784072e-01   6.6806134e-02   1.7579526e+00   1.0010431e+00   2.4583468e+00  -1.9241029e+00  -9.5279983e-01  -2.4670189e+00  -2.6152877e-01  -5.0551943e-01   1.9025072e-01  -2.1701125e-01   9.2788532e-01   9.3875428e-01   2.2234012e+00  -7.6898102e-01  -1.8887866e+00  -3.0373562e+00  -1.0245012e+00  -9.1980199e-01   1.2503108e-01   7.1218582e-01   1.8437883e+00  -3.2801731e+00  -3.2309912e+00  -2.4999779e+00  -1.9365124e+00  -1.6499010e+00  -1.0859612e-01  -6.9511513e-01   8.0671712e-01  -1.0297015e+00   1.1772739e+00  -4.1781238e-01   1.1235625e+00  -1.8321206e+00   5.0873467e-01   1.9760644e+00   2.5876590e+00   4.0978655e-01
  -1.3082301e+00  -2.0783309e+00  -1.5990491e+00  -1.4536996e-01  -5.8224906e-01   8.2232295e-01   1.5965331e+00   1.9105771e+00   1.3302909e+00   2.8376439e+00  -1.5064902e+00  -2.6860673e+00  -4.6603395e-01   2.3220049e-01  -6.6539110e-01   1.8311783e+00  -3.0440606e-01   1.6166907e+00   2.0063663e+00  -1.6654815e+00   1.6218255e+00  -7.6215793e-01  -1.2886764e-01   7.9825245e-01   7.5244127e-01   4.8712764e-01   1.5924965e+00   9.7195284e-01   2.1616927e+00   1.4440926e+00   2.9059165e+00  -1.4012904e+00  -6.8688341e-01  -1.1433615e+00   2.8594009e-01   2.7388703e-02   1.7552970e+00   9.4206486e-01   2.4159904e+00  -1.9045748e+00  -1.0052459e+00  -2.4855856e+00  -2.9692294e-01  -4.8317851e-01   1.8107520e-01  -2.0755615e-01   9.4534467e-01   8.9551215e-01   2.2126918e+00  -7.2586026e-01  -1.8635341e+00  -3.0121931e+00  -1.0531210e+00  -9.2893817e-01   1.0208671e-01   6.8849598e-01   1.8194643e+00  -3.2498478e+00  -3.2071270e+00  -2.4975182e+00  -1.9645739e+00  -1.6492905e+00  -1.3414730e-01  -6.5273155e-01   7.9996286e-01  -1.0427203e+00   1.1713746e+00  -4.4839145e-01   1.0959433e+00  -1.7929651e+00   6.0794501e-01   1.9706660e+00   2.5011802e+00   3.9765666e-01
  -1.2235980e+00  -1.9964371e+00  -1.5765427e+00  -1.0341292e-01  -6.2801468e-01   8.2537967e-01   1.4955124e+00   1.8688202e+00   1.2706437e+00   2.7512982e+00  -1.3732114e+00  -2.7024010e+00  -3.9406931e-01   1.7910445e-01  -6.4522624e-01   1.8064801e+00  -2.2747099e-01   1.6469218e+00   1.9370859e+00  -1.6174689e+00   1.5367534e+00  -6.9479239e-01  -4.9094382e-02   8.4222687e-01   7.8922403e-01   4.8477555e-01   1.6010776e+00   9.2985088e-01   2.1616740e+00   1.3924968e+00   2.8284232e+00  -1.3963288e+00  -6.8443376e-01  -1.1549031e+00   2.9711831e-01  -1.0811272e-02   1.7420587e+00   8.7697506e-01   2.3663413e+00  -1.8725281e+00  -1.0631439e+00  -2.4943819e+00  -3.4374797e-01  -4.5714521e-01   1.6309732e-01  -1.9042843e-01   9.5334155e-01   8.5233146e-01   2.1920364e+00  -6.7191434e-01  -1.8173802e+00  -2.9635773e+00  -1.0740395e+00  -9.1747880e-01   7.7238020e-02   6.6560972e-01   1.7948131e+00  -3.1898961e+00  -3.1604355e+00  -2.4688135e+00  -1.9809696e+00  -1.6270346e+00  -1.5390599e-01  -5.9535563e-01   7.8855181e-01  -1.0462959e+00   1.1676671e+00  -4.7144305e-01   1.0710723e+00  -1.7500964e+00   6.8856120e-01   1.9491900e+00   2.4067669e+00   3.8770855e-01
  -1.1210815e+00  -1.8971569e+00  -1.5508872e+00  -7.7240642e-02  -6.7679691e-01   8.1342119e-01   1.3891314e+00   1.8169445e+00   1.2061571e+00   2.6577107e+00  -1.2243439e+00  -2.7058431e+00  -3.1040311e-01   1.2013781e-01  -6.1449098e-01   1.7684008e+00  -1.5751886e-01   1.6629262e+00   1.8562188e+00  -1.5522534e+00   1.4460112e+00  -6.3132906e-01   1.9263570e-02   8.7052977e-01   8.1147736e-01   4.7132686e-01   1.5953319e+00   8.8171208e-01   2.1461059e+00   1.3311755e+00   2.7369116e+00  -1.3850534e+00  -6.8752581e-01  -1.1651114e+00   2.9208797e-01  -4.6213384e-02   1.7189470e+00   8.0626714e-01   2.3095635e+00  -1.8282904e+00  -1.1254422e+00  -2.4924637e+00  -4.0091777e-01  -4.2708027e-01   1.3594306e-01  -1.6646415e-01   9.5080185e-01   8.0901778e-01   2.1603759e+00  -6.0740554e-01  -1.7506885e+00  -2.8933035e+00  -1.0879241e+00  -8.8722551e-01   4.9088482e-02   6.4285416e-01   1.7676061e+00  -3.1015541e+00  -3.0926987e+00  -2.4147457e+00  -1.9869800e+00  -1.5852262e+00  -1.7023599e-01  -5.2552599e-01   7.7103293e-01  -1.0410303e+00   1.1650673e+00  -4.8717856e-01   1.0489002e+00  -1.7029584e+00   7.5121802e-01   1.9134863e+00   2.3055605e+00   3.7987566e-01
  -1.0023055e+00  -1.7817445e+00  -1.5213947e+00  -6.6053435e-02  -7.2652481e-01   7.8750297e-01   1.2801706e+00   1.7556596e+00   1.1374574e+00   2.5574183e+00  -1.0636227e+00  -2.6984527e+00  -2.1726892e-01   5.5169598e-02  -5.7513920e-01   1.7151644e+00  -9.4037875e-02   1.6665163e+00   1.7662140e+00  -1.4698985e+00   1.3507490e+00  -5.7122181e-01   7.6786772e-02   8.8487401e-01   8.2082935e-01   4.4875731e-01   1.5769228e+00   8.2958390e-01   2.1163917e+00   1.2616869e+00   2.6330714e+00  -1.3667164e+00  -6.9490890e-01  -1.1723003e+00   2.7196391e-01  -7.7568217e-02   1.6867776e+00   7.3072328e-01   2.2459593e+00  -1.7726738e+00  -1.1908520e+00  -2.4792860e+00  -4.6701835e-01  -3.9294861e-01   9.9522308e-02  -1.3686446e-01   9.3696096e-01   7.6529255e-01   2.1169350e+00  -5.3272865e-01  -1.6647851e+00  -2.8037927e+00  -1.0955343e+00  -8.4052215e-01   1.6458110e-02   6.1968615e-01   1.7358658e+00  -2.9866774e+00  -3.0060275e+00  -2.3367913e+00  -1.9837888e+00  -1.5261884e+00  -1.8544803e-01  -4.4563446e-01   7.4641134e-01  -1.0275254e+00   1.1624660e+00  -4.9578796e-01   1.0293825e+00  -1.6510599e+00   7.9687621e-01   1.8655601e+00   2.1990631e+00   3.7426271e-01
  -8.6918363e-01  -1.6521104e+00  -1.4878197e+00  -6.8613554e-02  -7.7530798e-01   7.4896404e-01   1.1714045e+00   1.6859156e+00   1.0655705e+00   2.4512395e+00  -8.9489970e-01  -2.6824969e+00  -1.1712345e-01  -1.5569056e-02  -5.2930102e-01   1.6455635e+00  -3.6594237e-02   1.6595103e+00   1.6697355e+00  -1.3709985e+00   1.2524413e+00  -5.1405981e-01   1.2426585e-01   8.8701823e-01   8.1903651e-01   4.1905284e-01   1.5475723e+00   7.7540258e-01   2.0741388e+00   1.1858642e+00   2.5188910e+00  -1.3409070e+00  -7.0514360e-01  -1.1751705e+00   2.3823372e-01  -1.0398695e-01   1.6464633e+00   6.5141657e-01   2.1760086e+00  -1.7069686e+00  -1.2578646e+00  -2.4547800e+00  -5.4033062e-01  -3.5506067e-01   5.4073607e-02  -1.0314748e-01   9.1142443e-01   7.2082993e-01   2.0613049e+00  -4.4841656e-01  -1.5619343e+00  -2.6979884e+00  -1.0976690e+00  -7.8019115e-01  -2.1526421e-02   5.9574327e-01   1.6980392e+00  -2.8477338e+00  -2.9028116e+00  -2.2370175e+00  -1.9724281e+00  -1.4524506e+00  -2.0166406e-01  -3.5786945e-01   7.1420375e-01  -1.0064009e+00   1.1587786e+00  -4.9746820e-01   1.0124797e+00  -1.5940463e+00   8.2674125e-01   1.8075050e+00   2.0891100e+00   3.7111071e-01
  -7.2385662e-01  -1.5107548e+00  -1.4503808e+00  -8.3301301e-02  -8.2149725e-01   6.9941724e-01   1.0655167e+00   1.6089127e+00   9.9188192e-01   2.3402861e+00  -7.2200172e-01  -2.6603412e+00  -1.2601669e-02  -9.1482695e-02  -4.7921832e-01   1.5590687e+00   1.5127902e-02   1.6436642e+00   1.5695898e+00  -1.2566902e+00   1.1528404e+00  -4.5960217e-01   1.6263304e-01   8.7869246e-01   8.0791003e-01   3.8414020e-01   1.5090273e+00   7.2094555e-01   2.0211380e+00   1.1057679e+00   2.3966332e+00  -1.3075904e+00  -7.1668666e-01  -1.1728743e+00   1.9272316e-01  -1.2493824e-01   1.5990093e+00   5.6968660e-01   2.1003983e+00  -1.6328919e+00  -1.3248063e+00  -2.4193925e+00  -6.1887245e-01  -3.1408518e-01   1.9002421e-04  -6.7076857e-02   8.7420977e-01   6.7529077e-01   1.9935084e+00  -3.5513561e-01  -1.4452312e+00  -2.5792307e+00  -1.0951273e+00  -7.0945220e-01  -6.5367396e-02   5.7086773e-01   1.6531315e+00  -2.6877808e+00  -2.7856776e+00  -2.1180672e+00  -1.9537562e+00  -1.3667371e+00  -2.2070651e-01  -2.6420846e-01   6.7444522e-01  -9.7833233e-01   1.1529777e+00  -4.9247258e-01   9.9814255e-01  -1.5317608e+00   8.4220291e-01   1.7414555e+00   1.9778160e+00   3.7073798e-01
  -5.6864000e-01  -1.3606712e+00  -1.4097282e+00  -1.0818679e-01  -8.6371411e-01   6.4073323e-01   9.6502541e-01   1.5260975e+00   9.1805838e-01   2.2259490e+00  -5.4861046e-01  -2.6343465e+00   9.3537438e-02  -1.7163945e-01  -4.2718325e-01   1.4558977e+00   6.1314154e-02   1.6206374e+00   1.4686502e+00  -1.1286336e+00   1.0539030e+00  -4.0777875e-01   1.9290324e-01   8.6155616e-01   7.8925948e-01   3.4584465e-01   1.4630467e+00   6.6780655e-01   1.9593443e+00   1.0236251e+00   2.2687990e+00  -1.2671158e+00  -7.2797919e-01  -1.1650280e+00   1.3755499e-01  -1.4021505e-01   1.5455057e+00   4.8708855e-01   2.0200338e+00  -1.5524961e+00  -1.3899314e+00  -2.3740731e+00  -7.0045937e-01  -2.7103020e-01  -6.1177921e-02  -3.0571532e-02   8.2576572e-01   6.2835275e-01   1.9140365e+00  -2.5367380e-01  -1.3184243e+00  -2.4511233e+00  -1.0886849e+00  -6.3182546e-01  -1.1516119e-01   5.4510098e-01   1.6007909e+00  -2.5104285e+00  -2.6574515e+00  -1.9831250e+00  -1.9284732e+00  -1.2719618e+00  -2.4401988e-01  -1.6645152e-01   6.2765001e-01  -9.4410152e-01   1.1441159e+00  -4.8117353e-01   9.8628281e-01  -1.4642887e+00   8.4479647e-01   1.6695550e+00   1.8674942e+00   3.7346350e-01
  -4.0598423e-01  -1.2052286e+00  -1.3668628e+00  -1.4111234e-01  -9.0084858e-01   5.7501404e-01   8.7221830e-01   1.4391426e+00   8.4593813e-01   2.1098530e+00  -3.7816746e-01  -2.6067844e+00   1.9847636e-01  -2.5482936e-01  -3.7547670e-01   1.3370392e+00   1.0203453e-01   1.5919852e+00   1.3697764e+00  -9.8896248e-01   9.5769112e-01  -3.5865987e-01   2.1612807e-01   8.3718758e-01   7.6485418e-01   3.0587398e-01   1.4114036e+00   6.1739140e-01   1.8908586e+00   9.4176041e-01   2.1380765e+00  -1.2201901e+00  -7.3752953e-01  -1.1516741e+00   7.5100585e-02  -1.4987595e-01   1.4871220e+00   4.0531938e-01   1.9360320e+00  -1.4680477e+00  -1.4515355e+00  -2.3202129e+00  -7.8278215e-01  -2.2719176e-01  -1.2874491e-01   4.3988071e-03   7.6696663e-01   5.7973568e-01   1.8238575e+00  -1.4492423e-01  -1.1856850e+00  -2.3173977e+00  -1.0790861e+00  -5.5102057e-01  -1.7059423e-01   5.1865302e-01   1.5413346e+00  -2.3197799e+00  -2.5211232e+00  -1.8358598e+00  -1.8971648e+00  -1.1712196e+00  -2.7262576e-01  -6.6282109e-02   5.7473247e-01  -9.0465118e-01   1.1313338e+00  -4.6412904e-01   9.7673600e-01  -1.3919817e+00   8.3618360e-01   1.5939402e+00   1.7605544e+00   3.7952309e-01
  -2.3844658e-01  -1.0480368e+00  -1.3230181e+00  -1.7977886e-01  -9.3203066e-01   5.0455340e-01   7.8910078e-01   1.3499092e+00   7.7740063e-01   1.9937860e+00  -2.1380458e-01  -2.5797644e+00   2.9941477e-01  -3.3964632e-01  -3.2630752e-01   1.2042283e+00   1.3728045e-01   1.5591759e+00   1.2757326e+00  -8.4021316e-01   8.6625637e-01  -3.1240169e-01   2.3336403e-01   8.0709853e-01   7.3640038e-01   2.6582365e-01   1.3558947e+00   5.7093044e-01   1.8179032e+00   8.6251773e-01   2.0072741e+00  -1.1678241e+00  -7.4398468e-01  -1.1331999e+00   7.9236172e-03  -1.5416930e-01   1.4250926e+00   3.2612767e-01   1.8496932e+00  -1.3818854e+00  -1.5080746e+00  -2.2595406e+00  -8.6349593e-01  -1.8407295e-01  -2.0093904e-01   3.5925045e-02   6.9908150e-01   5.2922471e-01   1.7243926e+00  -2.9869423e-02  -1.0513499e+00  -2.1817933e+00  -1.0670512e+00  -4.7081373e-01  -2.3096983e-01   4.9185248e-01   1.4757161e+00  -2.1203457e+00  -2.3798109e+00  -1.6803412e+00  -1.8603687e+00  -1.0677698e+00  -3.0711065e-01   3.4659638e-02   5.1689686e-01  -8.6113070e-01   1.1138615e+00  -4.4214259e-01   9.6922078e-01  -1.3154603e+00   8.1814684e-01   1.5167342e+00   1.6593845e+00   3.8898565e-01
  -6.8668964e-02  -8.9280498e-01  -1.2795183e+00  -2.2183031e-01  -9.5658374e-01   4.3178102e-01   7.1735614e-01   1.2603913e+00   7.1422779e-01   1.8796073e+00  -5.8293703e-02  -2.5551831e+00   3.9365351e-01  -4.2458773e-01  -2.8174991e-01   1.0598772e+00   1.6701710e-01   1.5236214e+00   1.1891049e+00  -6.8523157e-01   7.8151834e-01  -2.6917654e-01   2.4565437e-01   7.7276575e-01   7.0553070e-01   2.2719592e-01   1.2983526e+00   5.2950156e-01   1.7427903e+00   7.8817820e-01   1.8792413e+00  -1.1112541e+00  -7.4618542e-01  -1.1102273e+00  -6.1283591e-02  -1.5344882e-01   1.3607009e+00   2.5121528e-01   1.7624522e+00  -1.2962765e+00  -1.5582675e+00  -2.1939794e+00  -9.4031418e-01  -1.4327955e-01  -2.7597201e-01   6.2270042e-02   6.2371886e-01   4.7669148e-01   1.6174625e+00   9.0428230e-02  -9.1966593e-01  -2.0479471e+00  -1.0532898e+00  -3.9491630e-01  -2.9526326e-01   4.6508723e-01   1.4054373e+00  -1.9169367e+00  -2.2367195e+00  -1.5209269e+00  -1.8186536e+00  -9.6499878e-01  -3.4764433e-01   1.3470715e-01   4.5550930e-01  -8.1492573e-01   1.0910121e+00  -4.1630566e-01   9.6330201e-01  -1.2355941e+00   7.9259062e-01   1.4400450e+00   1.5662257e+00   4.0168118e-01
   1.0064521e-01  -7.4320182e-01  -1.2376311e+00  -2.6492945e-01  -9.7396800e-01   3.5919291e-01   6.5831819e-01   1.1726436e+00   6.5797129e-01   1.7691404e+00   8.5988903e-02  -2.5346831e+00   4.7868410e-01  -5.0815866e-01  -2.4367902e-01   9.0696302e-01   1.9124299e-01   1.4867129e+00   1.1122231e+00  -5.2706978e-01   7.0514574e-01  -2.2909978e-01   2.5402251e-01   7.3566869e-01   6.7380157e-01   1.9142446e-01   1.2406513e+00   4.9405804e-01   1.6678786e+00   7.2087714e-01   1.7567753e+00  -1.0518506e+00  -7.4320325e-01  -1.0834875e+00  -1.2977013e-01  -1.4809016e-01   1.2952515e+00   1.8214014e-01   1.6758129e+00  -1.2132817e+00  -1.6011671e+00  -2.1254869e+00  -1.0110996e+00  -1.0640034e-01  -3.5192678e-01   8.1973100e-02   5.4275039e-01   4.2211640e-01   1.5052049e+00   2.1482530e-01  -7.9455862e-01  -1.9193017e+00  -1.0385159e+00  -3.2683721e-01  -3.6220032e-01   4.3874577e-01   1.3324127e+00  -1.7145309e+00  -2.0950921e+00  -1.3621257e+00  -1.7726991e+00  -8.6636302e-01  -3.9402244e-01   2.3211500e-01   3.9196196e-01  -7.6766256e-01   1.0621728e+00  -3.8801548e-01   9.5836297e-01  -1.1534632e+00   7.6154020e-01   1.3659622e+00   1.4830490e+00   4.1714695e-01
   2.6676245e-01  -6.0272197e-01  -1.1984313e+00  -3.0682133e-01  -9.8372607e-01   2.8926762e-01   6.1295708e-01   1.0886952e+00   6.0983701e-01   1.6640584e+00   2.1708890e-01  -2.5196357e+00   5.5228050e-01  -5.8896868e-01  -2.1370630e-01   7.4888035e-01   2.1004810e-01   1.4498504e+00   1.0470855e+00  -3.6887721e-01   6.3845082e-01  -1.9216369e-01   2.5947284e-01   6.9732227e-01   6.4269419e-01   1.5989508e-01   1.1846988e+00   4.6545370e-01   1.5955159e+00   6.6252400e-01   1.6425187e+00  -9.9102287e-01  -7.3436002e-01  -1.0536985e+00  -1.9480197e-01  -1.3841800e-01   1.2300372e+00   1.2022736e-01   1.5912682e+00  -1.1346424e+00  -1.6361887e+00  -2.0558959e+00  -1.0739449e+00  -7.4882670e-02  -4.2685477e-01   9.3940990e-02   4.5821767e-01   3.6561169e-01   1.3899681e+00   3.4208818e-01  -6.7944650e-01  -1.7990261e+00  -1.0234578e+00  -2.6974372e-01  -4.3035350e-01   4.1316779e-01   1.2587957e+00  -1.5181188e+00  -1.9581526e+00  -1.2084413e+00  -1.7233667e+00  -7.7530776e-01  -4.4572763e-01   3.2503285e-01   3.2754441e-01  -7.2118334e-01   1.0267925e+00  -3.5896222e-01   9.5359131e-01  -1.0703059e+00   7.2713127e-01   1.2965440e+00   1.4114416e+00   4.3459781e-01
   4.2696767e-01  -4.7456546e-01  -1.1626868e+00  -3.4538187e-01  -9.8543818e-01   2.2437410e-01   5.8187561e-01   1.0104558e+00   5.7059841e-01   1.5657728e+00   3.3349781e-01  -2.5111327e+00   6.1258965e-01  -6.6580827e-01  -1.9311685e-01   5.8926778e-01   2.2366275e-01   1.4144593e+00   9.9529271e-01  -2.1378977e-01   5.8230643e-01  -1.5818767e-01   2.6299502e-01   6.5929614e-01   6.1361431e-01   1.3395523e-01   1.1324138e+00   4.4445925e-01   1.5279706e+00   6.1472892e-01   1.5388544e+00  -9.3012680e-01  -7.1923275e-01  -1.0214591e+00  -2.5373955e-01  -1.2465067e-01   1.1662963e+00   6.6496835e-02   1.5102144e+00  -1.0616945e+00  -1.6630909e+00  -1.9867664e+00  -1.1272349e+00  -4.9912645e-02  -4.9887473e-01   9.7519801e-02   3.7222799e-01   3.0744483e-01   1.2741895e+00   4.7087793e-01  -5.7710750e-01  -1.6899466e+00  -1.0088555e+00  -2.2632505e-01  -4.9824707e-01   3.8861131e-01   1.1867829e+00  -1.3325352e+00  -1.8290352e+00  -1.0642025e+00  -1.6717487e+00  -6.9516308e-01  -5.0200219e-01   4.1151236e-01   2.6333075e-01  -6.7749096e-01   9.8437171e-01  -3.3108206e-01   9.4798403e-01  -9.8745472e-01   6.9158416e-01   1.2337940e+00   1.3525144e+00   4.5292513e-01
   5.7863230e-01  -3.6153197e-01  -1.1307825e+00  -3.7865329e-01  -9.7869521e-01   1.6667491e-01   5.6531447e-01   9.3961638e-01   5.4054469e-01   1.4753336e+00   4.3417662e-01  -2.5099908e+00   6.5821558e-01  -7.3769706e-01  -1.8281394e-01   4.3181747e-01   2.3249057e-01   1.3819852e+00   9.5799011e-01  -6.4824162e-02   5.3709048e-01  -1.2679210e-01   2.6556641e-01   6.2321228e-01   5.8788675e-01   1.1490607e-01   1.0856830e+00   4.3176526e-01   1.4673504e+00   5.7873893e-01   1.4477998e+00  -8.7038672e-01  -6.9764811e-01  -9.8717213e-01  -3.0411679e-01  -1.0686904e-01   1.1051668e+00   2.1610799e-02   1.4338633e+00  -9.9531537e-01  -1.6819191e+00  -1.9192710e+00  -1.1696905e+00  -3.2309709e-02  -5.6626481e-01   9.2542650e-02   2.8684625e-01   2.4805969e-01   1.1602620e+00   5.9973806e-01  -4.8959953e-01  -1.5944831e+00  -9.9544245e-01  -1.9866568e-01  -5.6446260e-01   3.6523885e-01   1.1184060e+00  -1.1622838e+00  -1.7107054e+00  -9.3339336e-01  -1.6191890e+00  -6.2902391e-01  -5.6192464e-01   4.8954713e-01   2.0009321e-01  -6.3866603e-01   9.3445581e-01  -3.0647820e-01   9.4037169e-01  -9.0626830e-01   6.5715921e-01   1.1796185e+00   1.3068321e+00   4.7072607e-01
   7.1930311e-01  -2.6593103e-01  -1.1026837e+00  -4.0486880e-01  -9.6309401e-01   1.1803154e-01   5.6316308e-01   8.7755523e-01   5.1946698e-01   1.3933474e+00   5.1857863e-01  -2.5167657e+00   6.8829272e-01  -8.0389764e-01  -1.8327530e-01   2.8007994e-01   2.3712124e-01   1.3538656e+00   9.3582163e-01   7.5223187e-02   5.0266276e-01  -9.7398957e-02   2.6814867e-01   5.9071831e-01   5.6674151e-01   1.0397438e-01   1.0462994e+00   4.2796848e-01   1.4155148e+00   5.5538629e-01   1.3709086e+00  -8.1283434e-01  -6.6966929e-01  -9.5100285e-01  -3.4371795e-01  -8.5012457e-02   1.0476361e+00  -1.4156303e-02   1.3631626e+00  -9.3590238e-01  -1.6929205e+00  -1.8541172e+00  -1.2003869e+00  -2.2443434e-02  -6.2754144e-01   7.9350153e-02   2.0399017e-01   1.8809180e-01   1.0504015e+00   7.2709308e-01  -4.1823115e-01  -1.5145860e+00  -9.8390951e-01  -1.8813546e-01  -6.2773557e-01   3.4312380e-01   1.0553340e+00  -1.0113622e+00  -1.6058678e+00  -8.1949003e-01  -1.5672672e+00  -5.7961943e-01  -6.2448396e-01   5.5714403e-01   1.3824974e-01  -6.0676171e-01   8.7663494e-01  -2.8731348e-01   9.2946444e-01  -8.2806237e-01   6.2609283e-01   1.1357688e+00   1.2743730e+00   4.8636172e-01
   8.4680538e-01  -1.8950738e-01  -1.0779436e+00  -4.2247154e-01  -9.3825598e-01   7.9917772e-02   5.7497339e-01   8.2525210e-01   5.0668268e-01   1.3199235e+00   5.8666949e-01  -2.5317661e+00   7.0254259e-01  -8.6389669e-01  -1.9452639e-01   1.3727717e-01   2.3832105e-01   1.3314759e+00   9.2889659e-01   2.0386974e-01   4.7837595e-01  -6.9259362e-02   2.7167554e-01   5.6343530e-01   5.5129002e-01   1.0226439e-01   1.0158848e+00   4.3354116e-01   1.3739839e+00   5.4505054e-01   1.3091852e+00  -7.5827022e-01  -6.3557877e-01  -9.1287716e-01  -3.7065192e-01  -5.8902399e-02   9.9449174e-01  -4.0925102e-02   1.2987276e+00  -8.8338085e-01  -1.6964517e+00  -1.7915184e+00  -1.2187535e+00  -2.0179825e-02  -6.8151875e-01   5.8780952e-02   1.2533636e-01   1.2837368e-01   9.4652132e-01   8.5126786e-01  -3.6357065e-01  -1.4516751e+00  -9.7485514e-01  -1.9530525e-01  -6.8703373e-01   3.2227410e-01   9.9869589e-01  -8.8310118e-01  -1.5168697e+00  -7.2531487e-01  -1.5177446e+00  -5.4917999e-01  -6.8864556e-01   6.1241965e-01   7.7847285e-02  -5.8368452e-01   8.1055335e-01  -2.7568241e-01   9.1391782e-01  -7.5404527e-01   6.0051612e-01   1.1037653e+00   1.2545189e+00   4.9804179e-01
   9.5935109e-01  -1.3337932e-01  -1.0557500e+00  -4.3013219e-01  -9.0386710e-01   5.3346718e-02   5.9997478e-01   7.8322055e-01   5.0109365e-01   1.2546535e+00   6.3893726e-01  -2.5550606e+00   7.0130720e-01  -9.1735778e-01  -2.1613411e-01   6.1369187e-03   2.3700168e-01   1.3160557e+00   9.3677070e-01   3.1903293e-01   4.6311762e-01  -4.1505640e-02   2.7702999e-01   5.4288455e-01   5.4249104e-01   1.1069252e-01   9.9580117e-01   4.4878476e-01   1.3438530e+00   5.4763594e-01   1.2630191e+00  -7.0724795e-01  -5.9585855e-01  -8.7251560e-01  -3.8342032e-01  -2.8290843e-02   9.4627782e-01  -5.9198236e-02   1.2407925e+00  -8.3724043e-01  -1.6928955e+00  -1.7312112e+00  -1.2245548e+00  -2.4861073e-02  -7.2734616e-01   3.2131875e-02   5.2244170e-02   6.9926093e-02   8.5012462e-01   9.7053030e-01  -3.2548211e-01  -1.4065805e+00  -9.6872470e-01  -2.1989540e-01  -7.4161122e-01   3.0266821e-01   9.4894006e-01  -7.8002355e-01  -1.4455991e+00  -6.5291492e-01  -1.4724728e+00  -5.3931049e-01  -7.5340543e-01   6.5371444e-01   1.8584991e-02  -5.7107160e-01   7.3593047e-01  -2.7347276e-01   8.9241531e-01  -6.8526135e-01   5.8236089e-01   1.0848122e+00   1.2460753e+00   5.0393167e-01
   1.0556382e+00  -9.7987599e-02  -1.0350037e+00  -4.2677024e-01  -8.5973391e-01   3.8817727e-02   6.3708868e-01   7.5146272e-01   5.0127151e-01   1.1966243e+00   6.7638662e-01  -2.5864763e+00   6.8555560e-01  -9.6405706e-01  -2.4722395e-01  -1.1124120e-01   2.3416972e-01   1.3086198e+00   9.5844367e-01   4.1910710e-01   4.5538070e-01  -1.3222522e-02   2.8501117e-01   5.3039899e-01   5.4110828e-01   1.2991175e-01   9.8705855e-01   4.7377380e-01   1.3257172e+00   5.6256458e-01   1.2321442e+00  -6.6008208e-01  -5.5116770e-01  -8.2949803e-01  -3.8097784e-01   7.0722929e-03   9.0325978e-01  -6.9829023e-02   1.1891863e+00  -7.9659650e-01  -1.6826012e+00  -1.6725152e+00  -1.2178598e+00  -3.5321332e-02  -7.6452265e-01   1.0891191e-03  -1.4297400e-02   1.3932639e-02   7.6222434e-01   1.0831601e+00  -3.0317554e-01  -1.3794911e+00  -9.6574709e-01  -2.6076481e-01  -7.9103271e-01   2.8429740e-01   9.0574458e-01  -7.0373521e-01  -1.3933849e+00  -6.0347137e-01  -1.4332723e+00  -5.5087862e-01  -8.1782970e-01   6.7971363e-01  -4.0129400e-02  -5.7017497e-01   6.5259268e-01  -2.8222773e-01   8.6376264e-01  -6.2254695e-01   5.7325997e-01   1.0797052e+00   1.2473193e+00   5.0227227e-01
   1.1349285e+00  -8.3054426e-02  -1.0144234e+00  -4.1158071e-01  -8.0584845e-01   3.6287394e-02   6.8494311e-01   7.2945264e-01   5.0556066e-01   1.1444674e+00   7.0051101e-01  -2.6255774e+00   6.5685895e-01  -1.0038121e+00  -2.8652028e-01  -2.1347758e-01   2.3086235e-01   1.3098648e+00   9.9237445e-01   5.0302937e-01   4.5335558e-01   1.6469714e-02   2.9629364e-01   5.2702829e-01   5.4766360e-01   1.6023364e-01   9.9022838e-01   5.0829592e-01   1.3196155e+00   5.8878681e-01   1.2156281e+00  -6.1687526e-01  -5.0231639e-01  -7.8334961e-01  -3.6278042e-01   4.7360686e-02   8.6540356e-01  -7.3975179e-02   1.1433332e+00  -7.6027355e-01  -1.6658591e+00  -1.6144279e+00  -1.1990044e+00  -4.9937460e-02  -7.9288838e-01  -3.2365474e-02  -7.3695625e-02  -3.8303080e-02   6.8329540e-01   1.1875396e+00  -2.9526338e-01  -1.3699171e+00  -9.6587631e-01  -3.1594453e-01  -8.3516774e-01   2.6720693e-01   8.6798551e-01  -6.5485308e-01  -1.3609068e+00  -5.7724437e-01  -1.4017908e+00  -5.8392760e-01  -8.8107989e-01   6.8956354e-01  -9.9093887e-02  -5.8176396e-01   5.6051495e-01  -3.0302331e-01   8.2698491e-01  -5.6650004e-01   5.7445052e-01   1.0887449e+00   1.2560724e+00   4.9150338e-01
   1.1970931e+00  -8.7554692e-02  -9.9266300e-01  -3.8406566e-01  -7.4245224e-01   4.5168491e-02   7.4189070e-01   7.1615043e-01   5.1218870e-01   1.0964398e+00   7.1323851e-01  -2.6716328e+00   6.1733404e-01  -1.0364171e+00  -3.3240888e-01  -2.9995629e-01   2.2807512e-01   1.3200814e+00   1.0365164e+00   5.7032958e-01   4.5503643e-01   4.8327775e-02   3.1138313e-01   5.3344890e-01   5.6239185e-01   2.0155814e-01   1.0053716e+00   5.5179694e-01   1.3249996e+00   6.2480911e-01   1.2118929e+00  -5.7756189e-01  -4.5023483e-01  -7.3363707e-01  -3.2881913e-01   9.2591943e-02   8.3237138e-01  -7.3042004e-02   1.1022799e+00  -7.2690603e-01  -1.6429082e+00  -1.5557446e+00  -1.1685512e+00  -6.6712229e-02  -8.1259629e-01  -6.6067664e-02  -1.2575178e-01  -8.5416554e-02   6.1326447e-01   1.2822573e+00  -2.9981658e-01  -1.3766768e+00  -9.6874473e-01  -3.8271687e-01  -8.7415639e-01   2.5152901e-01   8.3377173e-01  -6.3297686e-01  -1.3481219e+00  -5.7355645e-01  -1.3793552e+00  -6.3762245e-01  -9.4242427e-01   6.8297043e-01  -1.5920708e-01  -6.0605517e-01   4.5986488e-01  -3.3637127e-01   7.8141859e-01  -5.1746670e-01   5.8668908e-01   1.1116626e+00   1.2697934e+00   4.7038093e-01
   1.2426215e+00  -1.0970520e-01  -9.6843334e-01  -3.4406652e-01  -6.7009087e-01   6.4358631e-02   8.0603055e-01   7.1004800e-01   5.1937417e-01   1.0505293e+00   7.1685437e-01  -2.7235672e+00   5.6955723e-01  -1.0615922e+00  -3.8301824e-01  -3.7081977e-01   2.2668950e-01   1.3390853e+00   1.0883735e+00   6.2116037e-01   4.5833162e-01   8.2902366e-02   3.3057446e-01   5.4988740e-01   5.8520327e-01   2.5332044e-01   1.0319910e+00   6.0334025e-01   1.3407331e+00   6.6873966e-01   1.2187716e+00  -5.4196223e-01  -3.9593529e-01  -6.8006398e-01  -2.7963408e-01   1.4255647e-01   8.0353681e-01  -6.8618020e-02   1.0647481e+00  -6.9505091e-01  -1.6139715e+00  -1.4951898e+00  -1.1272504e+00  -8.3383044e-02  -8.2406767e-01  -9.7795328e-02  -1.7063152e-01  -1.2605443e-01   5.5153851e-01   1.3662196e+00  -3.1442078e-01  -1.3979110e+00  -9.7363563e-01  -4.5773794e-01  -9.0835365e-01   2.3750080e-01   8.0054168e-01  -6.3670548e-01  -1.3542146e+00  -5.9081628e-01  -1.3668309e+00  -7.1023716e-01  -1.0012380e+00   6.6027025e-01  -2.2135588e-01  -6.4267816e-01   3.5104279e-01  -3.8216122e-01   7.2678570e-01  -4.7554262e-01   6.1018775e-01   1.1475733e+00   1.2856867e+00   4.3807546e-01
   1.2725908e+00  -1.4698041e-01  -9.4061960e-01  -2.9179264e-01  -5.8964986e-01   9.2299099e-02   8.7523966e-01   7.0924311e-01   5.2542072e-01   1.0045760e+00   7.1390276e-01  -2.7799148e+00   5.1645475e-01  -1.0789553e+00  -4.3631489e-01  -4.2691643e-01   2.2740795e-01   1.3661762e+00   1.1450758e+00   6.5630083e-01   4.6117049e-01   1.2046780e-01   3.5391807e-01   5.7606905e-01   6.1566066e-01   3.1446417e-01   1.0690141e+00   6.6158687e-01   1.3651243e+00   7.1835136e-01   1.2335950e+00  -5.0983889e-01  -3.4046713e-01  -6.2255431e-01  -2.1630580e-01   1.9676446e-01   7.7801948e-01  -6.2407022e-02   1.0292063e+00  -6.6330297e-01  -1.5793070e+00  -1.4315487e+00  -1.0760023e+00  -9.7549741e-02  -8.2793517e-01  -1.2539584e-01  -2.0881154e-01  -1.5895439e-01   4.9706774e-01   1.4387532e+00  -3.3623559e-01  -1.4311367e+00  -9.7947974e-01  -5.3719766e-01  -9.3825860e-01   2.2546340e-01   7.6521616e-01  -6.6369874e-01  -1.3775832e+00  -6.2658311e-01  -1.3645057e+00  -7.9918952e-01  -1.0569957e+00   6.2245827e-01  -2.8630585e-01  -6.9068051e-01   2.3471146e-01  -4.3964655e-01   6.6324335e-01  -4.4058878e-01   6.4457952e-01   1.1949580e+00   1.3008191e+00   3.9424007e-01
   1.2886038e+00  -1.9616490e-01  -9.0838432e-01  -2.2783863e-01  -5.0236541e-01   1.2706203e-01   9.4721514e-01   7.1153826e-01   5.2879054e-01   9.5639831e-01   7.0707733e-01  -2.8387791e+00   4.6117562e-01  -1.0880161e+00  -4.9020737e-01  -4.6970945e-01   2.3070363e-01   1.4001325e+00   1.2034771e+00   6.7712886e-01   4.6159703e-01   1.6097214e-01   3.8120097e-01   6.1119753e-01   6.5297699e-01   3.8344673e-01   1.1148150e+00   7.2480435e-01   1.3959931e+00   7.7116138e-01   1.2533071e+00  -4.8095005e-01  -2.8486567e-01  -5.6131494e-01  -1.4042073e-01   2.5441805e-01   7.5473804e-01  -5.6159373e-02   9.9395758e-01  -6.3040238e-01  -1.5392591e+00  -1.3637845e+00  -1.0158226e+00  -1.0681158e-01  -8.2497745e-01  -1.4690685e-01  -2.4100786e-01  -1.8302667e-01   4.4843823e-01   1.4996921e+00  -3.6206156e-01  -1.4733366e+00  -9.8487824e-01  -6.1700767e-01  -9.6443945e-01   2.1583911e-01   7.2439677e-01  -7.1078103e-01  -1.4158601e+00  -6.7767024e-01  -1.3720080e+00  -9.0112495e-01  -1.1092580e+00   5.7117254e-01  -3.5460943e-01  -7.4857431e-01   1.1180574e-01  -5.0748080e-01   5.9139759e-01  -4.1225689e-01   6.8891847e-01   1.2516893e+00   1.3122415e+00   3.3904237e-01
   1.2927008e+00  -2.5345064e-01  -8.7124962e-01  -1.5318478e-01  -4.0980620e-01   1.6646128e-01   1.0195289e+00   7.1455651e-01   5.2815228e-01   9.0391188e-01   6.9910889e-01  -2.8978240e+00   4.0695744e-01  -1.0881918e+00  -5.4265267e-01  -5.0115616e-01   2.3679050e-01   1.4392480e+00   1.2602666e+00   6.8555873e-01   4.5784384e-01   2.0401388e-01   4.1194665e-01   6.5397202e-01   6.9603681e-01   4.5828080e-01   1.1672721e+00   7.9090571e-01   1.4307707e+00   8.2452416e-01   1.2746009e+00  -4.5509187e-01  -2.3009806e-01  -4.9687046e-01  -5.4010699e-02   3.1441307e-01   7.3247838e-01  -5.1605234e-02   9.5723420e-01  -5.9532422e-01  -1.4942977e+00  -1.2911342e+00  -9.4780988e-01  -1.0890276e-01  -8.1605095e-01  -1.6066248e-01  -2.6809273e-01  -1.9743053e-01   4.0398377e-01   1.5494336e+00  -3.8842172e-01  -1.5210888e+00  -9.8815126e-01  -6.9300706e-01  -9.8746211e-01   2.0908892e-01   6.7458969e-01  -7.7408177e-01  -1.4659764e+00  -7.4028463e-01  -1.3882702e+00  -1.0120487e+00  -1.1576592e+00   5.0862878e-01  -4.2653817e-01  -8.1442094e-01  -1.6480873e-02  -5.8380205e-01   5.1227885e-01  -3.9002115e-01   7.4171835e-01   1.3150966e+00   1.3171069e+00   2.7315253e-01
   1.2872602e+00  -3.1458377e-01  -8.2915133e-01  -6.9175895e-02  -3.1382447e-01   2.0818109e-01   1.0896967e+00   7.1586681e-01   5.2240039e-01   8.4523345e-01   6.9266058e-01  -2.9542994e+00   3.5699368e-01  -1.0788385e+00  -5.9175819e-01  -5.2356982e-01   2.4561757e-01   1.4814091e+00   1.3120954e+00   6.8394441e-01   4.4838310e-01   2.4884934e-01   4.4543607e-01   7.0264203e-01   7.4344314e-01   5.3661180e-01   1.2238653e+00   8.5751999e-01   1.4666264e+00   8.7573547e-01   1.2940701e+00  -4.3212520e-01  -1.7701075e-01  -4.3006571e-01   4.0533428e-02   3.7537170e-01   7.0997227e-01  -5.0390954e-02   9.1729427e-01  -5.5734062e-01  -1.4450334e+00  -1.2131719e+00  -8.7311315e-01  -1.0181832e-01  -8.0202114e-01  -1.6537719e-01  -2.9100748e-01  -2.0163890e-01   3.6190785e-01   1.5889585e+00  -4.1166353e-01  -1.5707267e+00  -9.8741054e-01  -7.6117253e-01  -1.0078304e+00   2.0565452e-01   6.1243821e-01  -8.4920525e-01  -1.5242688e+00  -8.1019699e-01  -1.4115410e+00  -1.1274990e+00  -1.2018967e+00   4.3750996e-01  -5.0204944e-01  -8.8594817e-01  -1.4873576e-01  -6.6636001e-01   4.2727733e-01  -3.7321144e-01   8.0102903e-01   1.3820733e+00   1.3127817e+00   1.9768847e-01
   1.2748929e+00  -3.7505913e-01  -7.8246159e-01   2.2522331e-02  -2.1647948e-01   2.4991369e-01   1.1552562e+00   7.1311027e-01   5.1065081e-01   7.7876085e-01   6.9023722e-01  -3.0051160e+00   3.1430882e-01  -1.0592922e+00  -6.3587260e-01  -5.3947586e-01   2.5688752e-01   1.5242084e+00   1.3557093e+00   6.7495250e-01   4.3195146e-01   2.9443156e-01   4.8074960e-01   7.5509792e-01   7.9358726e-01   6.1582744e-01   1.2818032e+00   9.2209023e-01   1.5006125e+00   9.2214256e-01   1.3083641e+00  -4.1198546e-01  -1.2628512e-01  -3.6203593e-01   1.4056903e-01   4.3570396e-01   6.8598091e-01  -5.4019987e-02   8.7251299e-01  -5.1605028e-01  -1.3922050e+00  -1.1298392e+00  -7.9289967e-01  -8.3920538e-02  -7.8369886e-01  -1.6020316e-01  -3.1067869e-01  -1.9548550e-01   3.2040494e-01   1.6198059e+00  -4.2808432e-01  -1.6185223e+00  -9.8065096e-01  -8.1782002e-01  -1.0259428e+00   2.0589216e-01   5.3494590e-01  -9.3142158e-01  -1.5866237e+00  -8.8293588e-01  -1.4394483e+00  -1.2427539e+00  -1.2417240e+00   3.6081767e-01  -5.8078772e-01  -9.6069032e-01  -2.8339035e-01  -7.5267524e-01   3.3804339e-01  -3.6104608e-01   8.6454707e-01   1.4492212e+00   1.2969447e+00   1.1412388e-01
   1.2583431e+00  -4.3035398e-01  -7.3197697e-01   1.1998780e-01  -1.1993907e-01   2.8949662e-01   1.2138562e+00   7.0412000e-01   4.9221690e-01   7.0322712e-01   6.9411262e-01  -3.0469708e+00   2.8164740e-01  -1.0289157e+00  -6.7366068e-01  -5.5147163e-01   2.7009775e-01   1.5650891e+00   1.3880823e+00   6.6141446e-01   4.0755351e-01   3.3947815e-01   5.1682510e-01   8.0899074e-01   8.4473719e-01   6.9319137e-01   1.3381738e+00   9.8199286e-01   1.5298217e+00   9.6125563e-01   1.3143403e+00  -3.9467536e-01  -7.8406838e-02  -2.9414703e-01   2.4332436e-01   4.9369218e-01   6.5937730e-01  -6.3799006e-02   8.2146414e-01  -4.7137384e-01  -1.3366386e+00  -1.0414404e+00  -7.0832173e-01  -5.4021997e-02  -7.6178483e-01  -1.4475821e-01  -3.2794396e-01  -1.7919038e-01   2.7777262e-01   1.6440047e+00  -4.3408219e-01  -1.6608780e+00  -9.6585528e-01  -8.5978500e-01  -1.0420694e+00   2.1000709e-01   4.3967159e-01  -1.0158683e+00  -1.6486539e+00  -9.5399587e-01  -1.4691092e+00  -1.3530568e+00  -1.2769517e+00   2.8169717e-01  -6.6212003e-01  -1.0361400e+00  -4.1880171e-01  -8.4021632e-01   2.4636253e-01  -3.5266225e-01   9.2975255e-01   1.5130206e+00   1.2676718e+00   2.4166661e-02
   1.2403952e+00  -4.7618580e-01  -6.7887306e-01   2.2112268e-01  -2.6366834e-02   3.2503968e-01   1.2633455e+00   6.8702811e-01   4.6657485e-01   6.1772865e-01   7.0627683e-01  -3.0765174e+00   2.6137906e-01  -9.8714417e-01  -7.0415658e-01  -5.6209701e-01   2.8459874e-01   1.6015044e+00   1.4065462e+00   6.4616978e-01   3.7444705e-01   3.8256198e-01   5.5252767e-01   8.6187154e-01   8.9513725e-01   7.6599252e-01   1.3901088e+00   1.0346701e+00   1.5515425e+00   9.9085486e-01   1.3092056e+00  -3.8024420e-01  -3.3654209e-02  -2.2791192e-01   3.4602874e-01   5.4759151e-01   6.2922126e-01  -8.0788676e-02   7.6298803e-01  -4.2351794e-01  -1.2791863e+00  -9.4860929e-01  -6.2048441e-01  -1.1438672e-02  -7.3682541e-01  -1.1912447e-01  -3.4349227e-01  -1.5336120e-01   2.3250836e-01   1.6639641e+00  -4.2632693e-01  -1.6945124e+00  -9.4110590e-01  -8.8457066e-01  -1.0563443e+00   2.1799794e-01   3.2488626e-01  -1.0977537e+00  -1.7058983e+00  -1.0190483e+00  -1.4972793e+00  -1.4538491e+00  -1.3074520e+00   2.0325071e-01  -7.4519998e-01  -1.1098990e+00  -5.5334574e-01  -9.2657870e-01   1.5401620e-01  -3.4714541e-01   9.9406236e-01   1.5700170e+00   1.2235041e+00  -7.0376340e-02
   1.2237894e+00  -5.0877422e-01  -6.2462908e-01   3.2374376e-01   6.2195356e-02   3.5503244e-01   1.3018616e+00   6.6035438e-01   4.3332553e-01   5.2173018e-01   7.2840023e-01  -3.0905711e+00   2.5542057e-01  -9.3353164e-01  -7.2679305e-01  -5.7372117e-01   2.9966262e-01   1.6310821e+00   1.4089059e+00   6.3191497e-01   3.3211780e-01   4.2221665e-01   5.8672231e-01   9.1133875e-01   9.4311053e-01   8.3169687e-01   1.4349460e+00   1.0777656e+00   1.5634056e+00   1.0090874e+00   1.2906391e+00  -3.6875889e-01   7.8914416e-03  -1.6489129e-01   4.4604117e-01   5.9573668e-01   5.9482217e-01  -1.0576057e-01   6.9624591e-01  -3.7291610e-01  -1.2206542e+00  -8.5225296e-01  -5.3041387e-01   4.3986316e-02  -7.0918262e-01  -8.3819692e-02  -3.5782212e-01  -1.1897031e-01   1.8338561e-01   1.6823335e+00  -4.0194368e-01  -1.7166258e+00  -9.0469456e-01  -8.9045453e-01  -1.0687775e+00   2.2961858e-01   1.8968391e-01  -1.1725503e+00  -1.7540307e+00  -1.0741425e+00  -1.5205341e+00  -1.5409953e+00  -1.3331692e+00   1.2835455e-01  -8.2905257e-01  -1.1798153e+00  -6.8551099e-01  -1.0096482e+00   6.2645669e-02  -3.4355965e-01   1.0549879e+00   1.6170085e+00   1.1634978e+00  -1.6773629e-01
   1.2111406e+00  -5.2508442e-01  -5.7092963e-01   4.2567440e-01   1.4393904e-01   3.7842413e-01   1.3279083e+00   6.2307372e-01   3.9216425e-01   4.1505386e-01   7.6181104e-01  -3.0863297e+00   2.6517477e-01  -8.6779509e-01  -7.4140642e-01  -5.8844743e-01   3.1455417e-01   1.6517793e+00   1.3935380e+00   6.2107124e-01   2.8025081e-01   4.5704572e-01   6.1834290e-01   9.5518138e-01   9.8715605e-01   8.8809075e-01   1.4703830e+00   1.1092532e+00   1.5635078e+00   1.0145486e+00   1.2568925e+00  -3.6027236e-01   4.6313858e-02  -1.0658879e-01   5.4096880e-01   6.3664569e-01   5.5578502e-01  -1.3916055e-01   6.2075605e-01  -3.2015566e-01  -1.1617311e+00  -7.5348220e-01  -4.3903063e-01   1.1188831e-01  -6.7902170e-01  -3.9745489e-02  -3.7121917e-01  -7.7309499e-02   1.2950816e-01   1.7018453e+00  -3.5869465e-01  -1.7250304e+00  -8.5522531e-01  -8.7654922e-01  -1.0792753e+00   2.4436325e-01   3.4041187e-02  -1.2361707e+00  -1.7890677e+00  -1.1158856e+00  -1.5354685e+00  -1.6109848e+00  -1.3541334e+00   5.9495172e-02  -9.1266714e-01  -1.2440956e+00  -8.1398473e-01  -1.0877348e+00  -2.6369909e-02  -3.4098206e-01   1.1102847e+00   1.6512225e+00   1.0872561e+00  -2.6630352e-01
   1.2048619e+00  -5.2302926e-01  -5.1955222e-01   5.2483190e-01   2.1738593e-01   3.9467103e-01   1.3404220e+00   5.7465948e-01   3.4286166e-01   2.9785658e-01   8.0748011e-01  -3.0615871e+00   2.9148687e-01  -7.8985583e-01  -7.4821865e-01  -6.0803806e-01   3.2859693e-01   1.6620154e+00   1.3594658e+00   6.1568178e-01   2.1870447e-01   4.8582549e-01   6.4645107e-01   9.9150599e-01   1.0260326e+00   9.3340422e-01   1.4946061e+00   1.1275485e+00   1.5505114e+00   1.0063440e+00   1.2068632e+00  -3.5479437e-01   8.1811701e-02  -5.4350826e-02   6.2876780e-01   6.6911198e-01   5.1203723e-01  -1.8108051e-01   5.3641618e-01  -2.6590257e-01  -1.1029300e+00  -6.5353768e-01  -3.4712922e-01   1.9141437e-01  -6.4631592e-01   1.1881833e-02  -3.8375335e-01  -2.9926445e-02   7.0341472e-02   1.7251553e+00  -2.9514300e-01  -1.7182386e+00  -7.9170512e-01  -8.4281610e-01  -1.0876692e+00   2.6147772e-01  -1.4117073e-01  -1.2851169e+00  -1.8075604e+00  -1.1415881e+00  -1.5389024e+00  -1.6611013e+00  -1.3704748e+00  -1.3621101e-03  -9.9509059e-01  -1.3013858e+00  -9.3772160e-01  -1.1596652e+00  -1.1200558e-01  -3.3854180e-01   1.1580838e+00   1.6704665e+00   9.9494375e-01  -3.6472165e-01
   1.2070873e+00  -5.0161009e-01  -4.7225066e-01   6.1930425e-01   2.8146229e-01   4.0374846e-01   1.3388160e+00   5.1510210e-01   2.8526087e-01   1.7060275e-01   8.6600918e-01  -3.0149229e+00   3.3461911e-01  -6.9987934e-01  -7.4779885e-01  -6.3385992e-01   3.4122852e-01   1.6607720e+00   1.3064052e+00   6.1734498e-01   1.4749212e-01   5.0759263e-01   6.7028053e-01   1.0188393e+00   1.0588234e+00   9.6640629e-01   1.5063886e+00   1.1315961e+00   1.5237052e+00   9.8412622e-01   1.1401377e+00  -3.5226857e-01   1.1463707e-01  -9.2802296e-03   7.0782072e-01   6.9227714e-01   4.6383465e-01  -2.3124056e-01   4.4350786e-01  -2.1083402e-01  -1.0445517e+00  -5.5371969e-01  -2.5536638e-01   2.8127963e-01  -6.1086910e-01   6.9612098e-02  -3.9529418e-01   2.1452260e-02   5.7223564e-03   1.7546938e+00  -2.1078246e-01  -1.6955033e+00  -7.1361475e-01  -7.9003363e-01  -1.0937478e+00   2.7999599e-01  -3.3422213e-01  -1.3165978e+00  -1.8067594e+00  -1.1493701e+00  -1.5280783e+00  -1.6895486e+00  -1.3824397e+00  -5.2862483e-02  -1.0755109e+00  -1.3508134e+00  -1.0559892e+00  -1.2248281e+00  -1.9364660e-01  -3.3546441e-01   1.1969946e+00   1.6732437e+00   8.8728184e-01  -4.6194606e-01
   1.2195963e+00  -4.6098169e-01  -4.3064468e-01   7.0741401e-01   3.3554507e-01   4.0612785e-01   1.3230060e+00   4.4490216e-01   2.1929047e-01   3.4033871e-02   9.3762002e-01  -2.9458374e+00   3.9424429e-01  -5.9831049e-01  -7.4101116e-01  -6.6685178e-01   3.5204182e-01   1.6476556e+00   1.2347823e+00   6.2718431e-01   6.6771842e-02   5.2170972e-01   6.8926654e-01   1.0361991e+00   1.0849796e+00   9.8646448e-01   1.5051521e+00   1.1209279e+00   1.4830321e+00   9.4810657e-01   1.0570046e+00  -3.5255697e-01   1.4503119e-01   2.7828909e-02   7.7698741e-01   7.0568047e-01   4.1174755e-01  -2.8898468e-01   3.4268520e-01  -1.5558620e-01  -9.8667373e-01  -4.5532717e-01  -1.6425898e-01   3.7984298e-01  -5.7235386e-01   1.3184676e-01  -4.0554144e-01   7.5005642e-02  -6.4152026e-02   1.7925393e+00  -1.0611822e-01  -1.6568112e+00  -6.2095704e-01  -7.1972670e-01  -1.0972878e+00   2.9879961e-01  -5.4260244e-01  -1.3286115e+00  -1.7847430e+00  -1.1382211e+00  -1.5008369e+00  -1.6955249e+00  -1.3904056e+00  -9.4304168e-02  -1.1533236e+00  -1.3919928e+00  -1.1683871e+00  -1.2831706e+00  -2.7110352e-01  -3.3111729e-01   1.2261755e+00   1.6588269e+00   7.6552496e-01  -5.5726363e-01
   1.2437432e+00  -4.0243321e-01  -3.9612340e-01   7.8776772e-01   3.7947748e-01   4.0272225e-01   1.2934104e+00   3.6503918e-01   1.4498992e-01  -1.1086064e-01   1.0221449e+00  -2.8548274e+00   4.6945829e-01  -4.8589986e-01  -7.2895157e-01  -7.0751374e-01   3.6081017e-01   1.6229174e+00   1.1457168e+00   6.4585061e-01  -2.3153593e-02   5.2790523e-01   7.0306105e-01   1.0431306e+00   1.1043395e+00   9.9356664e-01   1.4909857e+00   1.0956852e+00   1.4290788e+00   8.9903969e-01   9.5843632e-01  -3.5543262e-01   1.7316655e-01   5.6530710e-02   8.3562816e-01   7.0928157e-01   3.5662726e-01  -3.5329219e-01   2.3494763e-01  -1.0072111e-01  -9.2916756e-01  -3.5960960e-01  -7.4192096e-02   4.8519570e-01  -5.3036206e-01   1.9692350e-01  -4.1406830e-01   1.2890460e-01  -1.3875323e-01   1.8403197e+00   1.7310570e-02  -1.6028345e+00  -5.1427823e-01  -6.3406449e-01  -1.0980839e+00   3.1669313e-01  -7.6313429e-01  -1.3199917e+00  -1.7405024e+00  -1.1080139e+00  -1.4557593e+00  -1.6792464e+00  -1.3948939e+00  -1.2563398e-01  -1.2281757e+00  -1.4249959e+00  -1.2748386e+00  -1.3351510e+00  -3.4458809e-01  -3.2505184e-01   1.2453668e+00   1.6272849e+00   6.3141853e-01  -6.5027552e-01
   1.2803949e+00  -3.2828570e-01  -3.6976913e-01   8.5929131e-01   4.1355431e-01   3.9480596e-01   1.2509288e+00   2.7691757e-01   6.2543031e-02  -2.6287389e-01   1.1190193e+00  -2.7433891e+00   5.5881166e-01  -3.6371744e-01  -7.1288056e-01  -7.5591803e-01   3.6749732e-01   1.5874313e+00   1.0409753e+00   6.7354864e-01  -1.2183214e-01   5.2628696e-01   7.1153652e-01   1.0397098e+00   1.1171239e+00   9.8830497e-01   1.4646267e+00   1.0566096e+00   1.3630297e+00   8.3818245e-01   8.4604120e-01  -3.6057818e-01   1.9910344e-01   7.6739799e-02   8.8360101e-01   7.0345729e-01   2.9955706e-01  -4.2280719e-01   1.2159729e-01  -4.6711419e-02  -8.7173593e-01  -2.6773224e-01   1.4564868e-02   5.9525787e-01  -4.8446286e-01   2.6319468e-01  -4.2037243e-01   1.8139490e-01  -2.1726668e-01   1.8991441e+00   1.5697050e-01  -1.5348490e+00  -3.9466000e-01  -5.3573472e-01  -1.0959738e+00   3.3248835e-01  -9.9211836e-01  -1.2904169e+00  -1.6739790e+00  -1.0594756e+00  -1.3922648e+00  -1.6419158e+00  -1.3965792e+00  -1.4740041e-01  -1.2999869e+00  -1.4502947e+00  -1.3755576e+00  -1.3816535e+00  -4.1465533e-01  -3.1703425e-01   1.2548886e+00   1.5794630e+00   4.8713886e-01  -7.4084950e-01
   1.3298842e+00  -2.4171464e-01  -3.5230471e-01   9.2125274e-01   4.3847920e-01   3.8391508e-01   1.1968995e+00   1.8229313e-01  -2.7687174e-02  -4.2061280e-01   1.2272829e+00  -2.6139488e+00   6.6035952e-01  -2.3314844e-01  -6.9415484e-01  -8.1174074e-01   3.7225379e-01   1.5426348e+00   9.2289568e-01   7.1007760e-01  -2.2865389e-01   5.1733090e-01   7.1478130e-01   1.0265135e+00   1.1239117e+00   9.7182359e-01   1.4274010e+00   1.0050005e+00   1.2865904e+00   7.6722969e-01   7.2198845e-01  -3.6758970e-01   2.2276576e-01   8.8717776e-02   9.2123432e-01   6.8897457e-01   2.4179016e-01  -4.9588691e-01   4.1824756e-03   6.0589490e-03  -8.1396733e-01  -1.8075328e-01   1.0183586e-01   7.0787634e-01  -4.3426310e-01   3.2909600e-01  -4.2393105e-01   2.3087232e-01  -2.9864870e-01   1.9695635e+00   3.0943485e-01  -1.4546275e+00  -2.6368235e-01  -4.2780422e-01  -1.0908609e+00   3.4508921e-01  -1.2255004e+00  -1.2403875e+00  -1.5860531e+00  -9.9411891e-01  -1.3106585e+00  -1.5856428e+00  -1.3962902e+00  -1.6067196e-01  -1.3689463e+00  -1.4686812e+00  -1.4709939e+00  -1.4238762e+00  -4.8211919e-01  -3.0705978e-01   1.2556031e+00   1.5169218e+00   3.3521606e-01  -8.2905041e-01
   1.3919797e+00  -1.4651340e-01  -3.4406554e-01   9.7327221e-01   4.5529938e-01   3.7173710e-01   1.1330378e+00   8.3184182e-02  -1.2512731e-01  -5.8253061e-01   1.3455901e+00  -2.4697316e+00   7.7172715e-01  -9.5868946e-02  -6.7416179e-01  -8.7431121e-01   3.7540049e-01   1.4904344e+00   7.9428459e-01   7.5487596e-01  -3.4284293e-01   5.0184787e-01   7.1308863e-01   1.0045638e+00   1.1255958e+00   9.4573611e-01   1.3811327e+00   9.4264329e-01   1.2018866e+00   6.8823117e-01   5.8890796e-01  -3.7598437e-01   2.4393800e-01   9.3037575e-02   9.4927872e-01   6.6694308e-01   1.8467911e-01  -5.7066786e-01  -1.1556995e-01   5.7283520e-02  -7.5539815e-01  -9.9608810e-02   1.8751145e-01   8.2091850e-01  -3.7946486e-01   3.9320290e-01  -4.2425525e-01   2.7594683e-01  -3.8169133e-01   2.0515566e+00   4.7054148e-01  -1.3643204e+00  -1.2335753e-01  -3.1357270e-01  -1.0827304e+00   3.5356912e-01  -1.4590522e+00  -1.1711720e+00  -1.4784865e+00  -9.1414129e-01  -1.2121255e+00  -1.5133188e+00  -1.3950028e+00  -1.6692966e-01  -1.4354857e+00  -1.4811770e+00  -1.5617635e+00  -1.4632037e+00  -5.4795134e-01  -2.9534498e-01   1.2488474e+00   1.4418359e+00   1.7844260e-01  -9.1505986e-01
   1.4658802e+00  -4.6818513e-02  -3.4499513e-01   1.0153195e+00   4.6532334e-01   3.5999713e-01   1.0613608e+00  -1.8227804e-02  -2.2897153e-01  -7.4696176e-01   1.4722342e+00  -2.3145765e+00   8.9019002e-01   4.6201181e-02  -6.5425794e-01  -9.4267469e-01   3.7740226e-01   1.4330875e+00   6.5829570e-01   8.0706419e-01  -4.6345203e-01   4.8093213e-01   7.0694001e-01   9.7525008e-01   1.1233218e+00   9.1201885e-01   1.3280271e+00   8.7171609e-01   1.1113440e+00   6.0349454e-01   4.4977148e-01  -3.8521247e-01   2.6228164e-01   9.0531003e-02   9.6884127e-01   6.3875176e-01   1.2960095e-01  -6.4514719e-01  -2.3582928e-01   1.0671560e-01  -6.9557630e-01  -2.5102232e-02   2.7152128e-01   9.3235708e-01  -3.1991558e-01   4.5427347e-01  -4.2093943e-01   3.1549374e-01  -4.6509116e-01   2.1445355e+00   6.3559796e-01  -1.2663341e+00   2.3958277e-02  -1.9642763e-01  -1.0716613e+00   3.5723449e-01  -1.6885576e+00  -1.0847259e+00  -1.3538223e+00  -8.2229881e-01  -1.0986720e+00  -1.4284538e+00  -1.3938184e+00  -1.6794275e-01  -1.5002351e+00  -1.4889363e+00  -1.6485691e+00  -1.5010738e+00  -6.1317329e-01  -2.8229748e-01   1.2363388e+00   1.3568663e+00   1.9771289e-02  -9.9909376e-01
   1.5502348e+00   5.3178723e-02  -3.5466266e-01   1.0476978e+00   4.7002846e-01   3.5034814e-01   9.8409909e-01  -1.1970145e-01  -3.3817196e-01  -9.1215849e-01   1.6051872e+00  -2.1527223e+00   1.0127677e+00   1.9096470e-01  -6.3571298e-01  -1.0156636e+00   3.7883156e-01   1.3730643e+00   5.1829362e-01   8.6548328e-01  -5.8936238e-01   4.5589530e-01   6.9698310e-01   9.4023478e-01   1.1184144e+00   8.7288725e-01   1.2705346e+00   7.9467791e-01   1.0175568e+00   5.1548004e-01   3.0775940e-01  -3.9467472e-01   2.7736634e-01   8.2225050e-02   9.8130476e-01   6.0599482e-01   7.7882494e-02  -7.1727502e-01  -3.5473895e-01   1.5414697e-01  -6.3412106e-01   4.2105804e-02   3.5380644e-01   1.0403415e+00  -2.5564694e-01   5.1127827e-01  -4.1370228e-01   3.4868964e-01  -5.4751659e-01   2.2473713e+00   7.9962420e-01  -1.1632133e+00   1.7567170e-01  -7.9705422e-02  -1.0578314e+00   3.5566956e-01  -1.9099918e+00  -9.8358738e-01  -1.2152480e+00  -7.2175986e-01  -9.7301769e-01  -1.3349823e+00  -1.3939284e+00  -1.6563630e-01  -1.5639613e+00  -1.4931516e+00  -1.7321175e+00  -1.5388512e+00  -6.7874992e-01  -2.6846597e-01   1.2200607e+00   1.2650092e+00  -1.3779312e-01  -1.0813278e+00
   1.6431909e+00   1.4950923e-01  -3.7230030e-01   1.0710122e+00   4.7096529e-01   3.4427112e-01   9.0360400e-01  -2.1903751e-01  -4.5144424e-01  -1.0763291e+00   1.7421554e+00  -1.9885723e+00   1.1363285e+00   3.3622923e-01  -6.1965999e-01  -1.0919711e+00   3.8032427e-01   1.3129020e+00   3.7771028e-01   9.2873135e-01  -7.1928868e-01   4.2818910e-01   6.8400135e-01   9.0134909e-01   1.1122931e+00   8.3066472e-01   1.2112067e+00   7.1414682e-01   9.2315462e-01   4.2669230e-01   1.6612020e-01  -4.0374601e-01   2.8871089e-01   6.9272680e-02   9.8823735e-01   5.7039025e-01   3.0729668e-02  -7.8505245e-01  -4.7049234e-01   1.9938527e-01  -5.7077721e-01   1.0150882e-01   4.3429413e-01   1.1432529e+00  -1.8690083e-01   5.6341716e-01  -4.0241635e-01   3.7503287e-01  -6.2767062e-01   2.3584340e+00   9.5761981e-01  -1.0575346e+00   3.2906893e-01   3.3436177e-02  -1.0415165e+00   3.4875977e-01  -2.1196856e+00  -8.7075374e-01  -1.0664300e+00  -6.1594639e-01  -8.3844707e-01  -1.2370483e+00  -1.3965635e+00  -1.6195777e-01  -1.6274956e+00  -1.4949667e+00  -1.8130424e+00  -1.5777130e+00  -7.4549315e-01  -2.5447688e-01   1.2021324e+00   1.1694358e+00  -2.9130379e-01  -1.1618362e+00
   1.7424723e+00   2.3866889e-01  -3.9685722e-01   1.0861242e+00   4.6966486e-01   3.4299059e-01   8.2225017e-01  -3.1417398e-01  -5.6728871e-01  -1.2376769e+00   1.8806506e+00  -1.8264648e+00   1.2577066e+00   4.7979824e-01  -6.0705198e-01  -1.1702224e+00   3.8252948e-01   1.2550589e+00   2.3990120e-01   9.9520342e-01  -8.5179193e-01   3.9932127e-01   6.6887622e-01   8.6048453e-01   1.1063818e+00   7.8765069e-01   1.1525509e+00   6.3277356e-01   8.3067296e-01   3.3957420e-01   2.8028773e-02  -4.1180654e-01   2.9582871e-01   5.2882733e-02   9.9129395e-01   5.3369574e-01  -1.0834904e-02  -8.4662880e-01  -5.8140285e-01   2.4223176e-01  -5.0545986e-01   1.5276757e-01   5.1287512e-01   1.2397412e+00  -1.1414011e-01   6.1012505e-01  -3.8712503e-01   3.9434741e-01  -7.0434554e-01   2.4756531e+00   1.1048418e+00  -9.5181407e-01   4.8143522e-01   1.4013149e-01  -1.0230811e+00   3.3669274e-01  -2.3144661e+00  -7.4954219e-01  -9.1132928e-01  -5.0836815e-01  -6.9862790e-01  -1.1387800e+00  -1.4029294e+00  -1.5874894e-01  -1.6916568e+00  -1.4954023e+00  -1.8918341e+00  -1.6185564e+00  -8.1398119e-01  -2.4096608e-01   1.1846741e+00   1.0733289e+00  -4.3797852e-01  -1.2405480e+00
   1.8454871e+00   3.1780778e-01  -4.2706777e-01   1.0940917e+00   4.6755422e-01   3.4740902e-01   7.4234001e-01  -4.0326979e-01  -6.8402775e-01  -1.3944399e+00   2.0180777e+00  -1.6704563e+00   1.3738254e+00   6.1956255e-01  -5.9862645e-01  -1.2490398e+00   3.8605575e-01   1.2017772e+00   1.0800798e-01   1.0631414e+00  -9.8529955e-01   3.7076883e-01   6.5254043e-01   8.1948541e-01   1.1020187e+00   7.4599717e-01   1.0968944e+00   5.5311803e-01   7.4243460e-01   2.5640730e-01  -1.0354932e-01  -4.1827967e-01   2.9827450e-01   3.4253131e-02   9.9211733e-01   4.9762527e-01  -4.6022919e-02  -9.0039279e-01  -6.8596454e-01   2.8246115e-01  -4.3828877e-01   1.9572322e-01   5.8938597e-01   1.3287459e+00  -3.8044949e-02   6.5106778e-01  -3.6804600e-01   4.0677054e-01  -7.7646812e-01   2.5965980e+00   1.2370765e+00  -8.4842618e-01   6.3016824e-01   2.3790396e-01  -1.0029638e+00   3.1993811e-01  -2.4917678e+00  -6.2344094e-01  -7.5400605e-01  -4.0245681e-01  -5.5741062e-01  -1.0440657e+00  -1.4141324e+00  -1.5762948e-01  -1.7571720e+00  -1.4952959e+00  -1.9687893e+00  -1.6619298e+00  -8.8450004e-01  -2.2851527e-01   1.1696723e+00   9.7972695e-01  -5.7529952e-01  -1.3172249e+00
   1.9494579e+00   3.8485324e-01  -4.6152958e-01   1.0960981e+00   4.6588528e-01   3.5806319e-01   6.6601264e-01  -4.8477402e-01  -7.9985887e-01  -1.5449322e+00   2.1518346e+00  -1.5241380e+00   1.4818257e+00   7.5358522e-01  -5.9487760e-01  -1.3270994e+00   3.9141849e-01   1.1549633e+00  -1.5166877e-02   1.1306986e+00  -1.1181356e+00   3.4389335e-01   6.3592565e-01   7.8005022e-01   1.1003688e+00   7.0760041e-01   1.0462638e+00   4.7753340e-01   6.6044968e-01   1.7922236e-01  -2.2598138e-01  -4.2267406e-01   2.9568973e-01   1.4510649e-02   9.9224216e-01   4.6376938e-01  -7.4317081e-02  -9.4505173e-01  -7.8290147e-01   3.1980684e-01  -3.6960989e-01   2.3040795e-01   6.6359681e-01   1.4095003e+00   4.0505173e-02   6.8613076e-01  -3.4556198e-01   4.1272545e-01  -8.4313476e-01   2.7185801e+00   1.3508848e+00  -7.4953848e-01   7.7287966e-01   3.2474563e-01  -9.8165768e-01   2.9920891e-01  -2.6497112e+00  -4.9595517e-01  -5.9842747e-01  -3.0140647e-01  -4.1861963e-01  -9.5634836e-01  -1.4311024e+00  -1.5989810e-01  -1.8246046e+00  -1.4952636e+00  -2.0439783e+00  -1.7079973e+00  -9.5701033e-01  -2.1760079e-01   1.1588541e+00   8.9138317e-01  -7.0110172e-01  -1.3914605e+00
   2.0515748e+00   4.3856101e-01  -4.9878706e-01   1.0933786e+00   4.6568002e-01   3.7510409e-01   5.9516175e-01  -5.5747847e-01  -9.1292177e-01  -1.6875855e+00   2.2794250e+00  -1.3904878e+00   1.5791947e+00   8.8017346e-01  -5.9603898e-01  -1.4031766e+00   3.9899253e-01   1.1160941e+00  -1.2726743e-01   1.1960212e+00  -1.2485607e+00   3.1986411e-01   6.1990692e-01   7.4364479e-01   1.1023511e+00   6.7401387e-01   1.0022896e+00   4.0806504e-01   5.8633729e-01   1.0972291e-01  -3.3707331e-01  -4.2462538e-01   2.8784560e-01  -5.3402827e-03   9.9300911e-01   4.3352269e-01  -9.5491786e-02  -9.7969453e-01  -8.7120495e-01   3.5395520e-01  -3.0000089e-01   2.5704973e-01   7.3520620e-01   1.4815260e+00   1.2046249e-01   7.1540065e-01  -3.2020063e-01   4.1287990e-01  -9.0363709e-01   2.8387829e+00   1.4438043e+00  -6.5705506e-01   9.0747936e-01   3.9917736e-01  -9.5968567e-01   2.7540796e-01  -2.7871465e+00  -3.7045453e-01  -4.4828723e-01  -2.0802806e-01  -2.8585086e-01  -8.7844966e-01  -1.4545163e+00  -1.6645820e-01  -1.8942906e+00  -1.4956801e+00  -2.1172368e+00  -1.7565321e+00  -1.0311426e+00  -2.0856110e-01   1.1535840e+00   8.1064602e-01  -8.1364773e-01  -1.4627001e+00
   2.1491528e+00   4.7849774e-01  -5.3741420e-01   1.0871451e+00   4.6769434e-01   3.9830103e-01   5.3136491e-01  -6.2055231e-01  -1.0213767e+00  -1.8209941e+00   2.3985765e+00  -1.2717715e+00   1.6638845e+00   9.9793338e-01  -6.0207701e-01  -1.4761839e+00   4.0897560e-01   1.0861517e+00  -2.2646913e-01   1.2573439e+00  -1.3748252e+00   2.9959446e-01   6.0524988e-01   7.1143502e-01   1.1085800e+00   6.4638686e-01   9.6613866e-01   3.4636765e-01   5.2127331e-01   4.9224781e-02  -4.3515194e-01  -4.2393187e-01   2.7468195e-01  -2.4456786e-02   9.9549490e-01   4.0802228e-01  -1.0961619e-01  -1.0038344e+00  -9.5015806e-01   3.8455325e-01  -2.3025793e-01   2.7606910e-01   8.0384457e-01   1.5446159e+00   2.0065355e-01   7.3914361e-01  -2.9260529e-01   4.0809455e-01  -9.5747817e-01   2.9544087e+00   1.5144836e+00  -5.7256931e-01   1.0322390e+00   4.6028885e-01  -9.3757588e-01   2.4956438e-01  -2.9036648e+00  -2.5002850e-01  -3.0684644e-01  -1.2462479e-01  -1.6228739e-01  -8.1243992e-01  -1.4847346e+00  -1.7777360e-01  -1.9662936e+00  -1.4966866e+00  -2.1881819e+00  -1.8069469e+00  -1.1062207e+00  -2.0158454e-01   1.1547830e+00   7.3936760e-01  -9.1168577e-01  -1.5302806e+00
   2.2397882e+00   5.0496469e-01  -5.7609059e-01   1.0785216e+00   4.7240166e-01   4.2706917e-01   4.7582744e-01  -6.7355801e-01  -1.1234906e+00  -1.9439598e+00   2.5073571e+00  -1.1694870e+00   1.7344170e+00   1.1058056e+00  -6.1269798e-01  -1.5451971e+00   4.2136644e-01   1.0655939e+00  -3.1153752e-01   1.3130935e+00  -1.4952311e+00   2.8369690e-01   5.9256481e-01   6.8424110e-01   1.1193306e+00   6.2543146e-01   9.3847941e-01   2.9364593e-01   4.6596531e-01  -1.3865737e-03  -5.1912035e-01  -4.2057784e-01   2.5633915e-01  -4.2183549e-02   1.0004630e+00   3.8809912e-01  -1.1704019e-01  -1.0174293e+00  -1.0193480e+00   4.1123263e-01  -1.6136201e-01   2.8806649e-01   8.6908661e-01   1.5988141e+00   2.7983110e-01   7.5777857e-01  -2.6349943e-01   3.9936273e-01  -1.0043809e+00   3.0628411e+00   1.5627343e+00  -4.9732609e-01   1.1458340e+00   5.0775568e-01  -9.1583689e-01   2.2276464e-01  -2.9995740e+00  -1.3735779e-01  -1.7680533e-01  -5.2896553e-02  -5.0544517e-02  -7.5956191e-01  -1.5217507e+00  -1.9385950e-01  -2.0403767e+00  -1.4982173e+00  -2.2562514e+00  -1.8583527e+00  -1.1813119e+00  -1.9671711e-01   1.1628854e+00   6.7884223e-01  -9.9448837e-01  -1.5934852e+00
   2.3214964e+00   5.1887904e-01  -6.1366447e-01   1.0684914e+00   4.7999517e-01   4.6051828e-01   4.2934455e-01  -7.1644970e-01  -1.2177248e+00  -2.0555359e+00   2.6042789e+00  -1.0843550e+00   1.7899636e+00   1.2030815e+00  -6.2736841e-01  -1.6094733e+00   4.3596117e-01   1.0543571e+00  -3.8185744e-01   1.3619897e+00  -1.6082030e+00   2.7246065e-01   5.8227376e-01   6.6251735e-01   1.1345294e+00   6.1141835e-01   9.1947983e-01   2.5061999e-01   4.2065449e-01  -4.1678507e-02  -5.8848282e-01  -4.1474082e-01   2.3317931e-01  -5.8064126e-02   1.0083387e+00   3.7424628e-01  -1.1836392e-01  -1.0208789e+00  -1.0786663e+00   4.3364887e-01  -9.4424710e-02   2.9379980e-01   9.3047343e-01   1.6443895e+00   3.5673283e-01   7.7184765e-01  -2.3364735e-01   3.8774700e-01  -1.0442870e+00   3.1618058e+00   1.5894950e+00  -4.3219154e-01   1.2473664e+00   5.4183106e-01  -8.9493479e-01   1.9608308e-01  -3.0758437e+00  -3.4608767e-02  -6.0210601e-02   6.1204710e-03   4.7446027e-02  -7.2021582e-01  -1.5651666e+00  -2.1431022e-01  -2.1160010e+00  -1.5000480e+00  -2.3207606e+00  -1.9096469e+00  -1.2552988e+00  -1.9388555e-01   1.1778274e+00   6.2977855e-01  -1.0618694e+00  -1.6516083e+00
   2.3928211e+00   5.2163108e-01  -6.4919809e-01   1.0578629e+00   4.9040722e-01   4.9751951e-01   3.9228191e-01  -7.4955205e-01  -1.3028180e+00  -2.1550667e+00   2.6883774e+00  -1.0163514e+00   1.8303908e+00   1.2894040e+00  -6.4535157e-01  -1.6684592e+00   4.5236822e-01   1.0518935e+00  -4.3743140e-01   1.4031312e+00  -1.7123634e+00   2.6585384e-01   5.7459249e-01   6.4635684e-01   1.1537721e+00   6.0419991e-01   9.0883668e-01   2.1751842e-01   3.8514390e-01  -7.1671997e-02  -6.4333812e-01  -4.0677915e-01   2.0579227e-01  -7.1837780e-02   1.0192101e+00   3.6660584e-01  -1.1439341e-01  -1.0149965e+00  -1.1282974e+00   4.5153295e-01  -3.0616087e-02   2.9415377e-01   9.8754187e-01   1.6818084e+00   4.3014373e-01   7.8198250e-01  -2.0381368e-01   3.7431475e-01  -1.0773488e+00   3.2495144e+00   1.5967041e+00  -3.7763340e-01   1.3363666e+00   5.6330957e-01  -8.7527339e-01   1.7051612e-01  -3.1340181e+00   5.6641358e-02   4.1596997e-02   5.2073940e-02   1.3050634e-01  -6.9400464e-01  -1.6141928e+00  -2.3836191e-01  -2.1923453e+00  -1.5018577e+00  -2.3809723e+00  -1.9596178e+00  -1.3269662e+00  -1.9292970e-01   1.1990746e+00   5.9230485e-01  -1.1141769e+00  -1.7040234e+00
   2.4529043e+00   5.1493630e-01  -6.8199280e-01   1.0472543e+00   5.0334301e-01   5.3678498e-01   3.6457783e-01  -7.7352300e-01  -1.3778567e+00  -2.2422167e+00   2.7592579e+00  -9.6477303e-01   1.8562645e+00   1.3647499e+00  -6.6575691e-01  -1.7217908e+00   4.7004118e-01   1.0572380e+00  -4.7884590e-01   1.4360565e+00  -1.8066020e+00   2.6354977e-01   5.6953052e-01   6.3552090e-01   1.1763656e+00   6.0325733e-01   9.0583321e-01   1.9409793e-01   3.5884851e-01  -9.1819800e-02  -6.8434110e-01  -3.9720124e-01   1.7498237e-01  -8.3423040e-02   1.0328539e+00   3.6497551e-01  -1.0608554e-01  -1.0009587e+00  -1.1686943e+00   4.6474597e-01   2.8920115e-02   2.9010147e-01   1.0398599e+00   1.7117017e+00   4.9895763e-01   7.8886780e-01  -1.7472455e-01   3.6007747e-01  -1.1039115e+00   3.3247775e+00   1.5871006e+00  -3.3371437e-01   1.4127800e+00   5.7346210e-01  -8.5717932e-01   1.4692429e-01  -3.1761042e+00   1.3544354e-01   1.2799370e-01   8.5272924e-02   1.9823274e-01  -6.7983529e-01  -1.6676805e+00  -2.6498428e-01  -2.2683512e+00  -1.5032956e+00  -2.4361731e+00  -2.0070580e+00  -1.3950943e+00  -1.9363731e-01   1.2256828e+00   5.6600615e-01  -1.1522613e+00  -1.7502458e+00
   2.5015091e+00   5.0069571e-01  -7.1159243e-01   1.0370962e+00   5.1832462e-01   5.7695509e-01   3.4576715e-01  -7.8930032e-01  -1.4423246e+00  -2.3169871e+00   2.8170954e+00  -9.2833423e-01   1.8688052e+00   1.4294008e+00  -6.8760216e-01  -1.7692852e+00   4.8832650e-01   1.0690969e+00  -5.0720733e-01   1.4607687e+00  -1.8901368e+00   2.6497544e-01   5.6690819e-01   6.2948973e-01   1.2013926e+00   6.0776753e-01   9.0941913e-01   1.7968861e-01   3.4086401e-01  -1.0296205e-01  -7.1263468e-01  -3.8661870e-01   1.4173455e-01  -9.2890318e-02   1.0487846e+00   3.6883605e-01  -9.4486232e-02  -9.8023319e-01  -1.2005449e+00   4.7332747e-01   8.3156113e-02   2.8266106e-01   1.0870637e+00   1.7348305e+00   5.6223363e-01   7.9320223e-01  -1.4703270e-01   3.4593738e-01  -1.1244878e+00   3.3870675e+00   1.5639726e+00  -3.0010100e-01   1.4769370e+00   5.7394267e-01  -8.4089153e-01   1.2598567e-01  -3.2044350e+00   2.0147654e-01   1.9904321e-01   1.0662392e-01   2.5096516e-01  -6.7606460e-01  -1.7241810e+00  -2.9299086e-01  -2.3427881e+00  -1.5040451e+00  -2.4857450e+00  -2.0508727e+00  -1.4585513e+00  -1.9577473e-01   1.2563861e+00   5.4998971e-01  -1.1774165e+00  -1.7899850e+00
   2.5389957e+00   4.8087394e-01  -7.3776812e-01   1.0276521e+00   5.3474259e-01   6.1668640e-01   3.3502665e-01  -7.9803503e-01  -1.4961265e+00  -2.3797131e+00   2.8625943e+00  -9.0528346e-01   1.8697941e+00   1.4839010e+00  -7.0988220e-01  -1.8109249e+00   5.0652128e-01   1.0859549e+00  -5.2405024e-01   1.4777203e+00  -1.9625550e+00   2.6937714e-01   5.6638980e-01   6.2752974e-01   1.2277920e+00   6.1668455e-01   9.1830694e-01   1.7326165e-01   3.3004844e-01  -1.0626068e-01  -7.2975630e-01  -3.7568841e-01   1.0716076e-01  -1.0042669e-01   1.0663193e+00   3.7739759e-01  -8.0666600e-02  -9.5448995e-01  -1.2247261e+00   4.7752630e-01   1.3126546e-01   2.7284920e-01   1.1288920e+00   1.7520470e+00   6.1924272e-01   7.9565882e-01  -1.2128898e-01   3.3264413e-01  -1.1397242e+00   3.4365301e+00   1.5308847e+00  -2.7609152e-01   1.5295085e+00   5.6667101e-01  -8.2655722e-01   1.0816399e-01  -3.2215210e+00   2.5500732e-01   2.5543016e-01   1.1752956e-01   2.8970852e-01  -6.8067569e-01  -1.7820319e+00  -3.2115627e-01  -2.4143339e+00  -1.5038764e+00  -2.5292304e+00  -2.0901723e+00  -1.5163743e+00  -1.9910808e-01   1.2897074e+00   5.4297494e-01  -1.1912990e+00  -1.8231781e+00
   2.5662470e+00   4.5739707e-01  -7.6048670e-01   1.0190500e+00   5.5191048e-01   6.5473487e-01   3.3124074e-01  -8.0101535e-01  -1.5395811e+00  -2.4310422e+00   2.8969018e+00  -8.9353678e-01   1.8614323e+00   1.5290054e+00  -7.3164014e-01  -1.8468375e+00   5.2393564e-01   1.1061890e+00  -5.3122321e-01   1.4877554e+00  -2.0238297e+00   2.7589759e-01   5.6752905e-01   6.2877151e-01   1.2544485e+00   6.2882944e-01   9.3107667e-01   1.7351576e-01   3.2511153e-01  -1.0311600e-01  -7.3752490e-01  -3.6504996e-01   7.2431233e-02  -1.0629661e-01   1.0846561e+00   3.8966342e-01  -6.5661433e-02  -9.2549918e-01  -1.2422503e+00   4.7780618e-01   1.7269387e-01   2.6163449e-01   1.1652148e+00   1.7642543e+00   6.6950055e-01   7.9684868e-01  -9.7921792e-02   3.2076510e-01  -1.1503616e+00   3.4739349e+00   1.4914102e+00  -2.6066396e-01   1.5714494e+00   5.5369988e-01  -8.1423304e-01   9.3693559e-02  -3.2298966e+00   2.9681590e-01   2.9836183e-01   1.1975764e-01   3.1601190e-01  -6.9146821e-01  -1.8394642e+00  -3.4832669e-01  -2.4816678e+00  -1.5026803e+00  -2.5663781e+00  -2.1243405e+00  -1.5678338e+00  -2.0341313e-01   1.3240794e+00   5.4340127e-01  -1.1958244e+00  -1.8500005e+00
   2.5845588e+00   4.3206843e-01  -7.7986858e-01   1.0113219e+00   5.6912055e-01   6.9002798e-01   3.3308434e-01  -7.9958609e-01  -1.5733842e+00  -2.4718922e+00   2.9214939e+00  -8.9081941e-01   1.8461661e+00   1.5656219e+00  -7.5203369e-01  -1.8772711e+00   5.3995385e-01   1.1281850e+00  -5.3075967e-01   1.4920180e+00  -2.0743114e+00   2.8365701e-01   5.6982239e-01   6.3229194e-01   1.2802839e+00   6.4298197e-01   9.4628205e-01   1.7897635e-01   3.2470509e-01  -9.5070226e-02  -7.3791609e-01  -3.5526556e-01   3.8697252e-02  -1.1080213e-01   1.1029570e+00   4.0450647e-01  -5.0414456e-02  -8.9502434e-01  -1.2542070e+00   4.7482240e-01   2.0720663e-01   2.4989384e-01   1.1960514e+00   1.7723646e+00   7.1278360e-01   7.9729017e-01  -7.7225765e-02   3.1067061e-01  -1.1571926e+00   3.5005733e+00   1.4488980e+00  -2.5254453e-01   1.6039299e+00   5.3707548e-01  -8.0389205e-01   8.2582125e-02  -3.2319738e+00   3.2809132e-01   3.2944494e-01   1.1529058e-01   3.3181539e-01  -7.0624385e-01  -1.8947219e+00  -3.7351356e-01  -2.5435663e+00  -1.5004812e+00  -2.5971719e+00  -2.1530698e+00  -1.6124771e+00  -2.0847394e-01   1.3579688e+00   5.4954650e-01  -1.1930515e+00  -1.8708564e+00
   2.5954974e+00   4.0649871e-01  -7.9614045e-01   1.0044439e+00   5.8569698e-01   7.2172110e-01   3.3911787e-01  -7.9506852e-01  -1.5985440e+00  -2.5033953e+00   2.9380381e+00  -8.9480861e-01   1.8264938e+00   1.5947500e+00  -7.7039017e-01  -1.9025701e+00   5.5408685e-01   1.1504439e+00  -5.2474226e-01   1.4918324e+00  -2.1146917e+00   2.9183052e-01   5.7276450e-01   6.3719354e-01   1.3043412e+00   6.5796904e-01   9.6255033e-01   1.8810163e-01   3.2750909e-01  -8.3704275e-02  -7.3293401e-01  -3.4676950e-01   7.0137107e-03  -1.1424621e-01   1.1204275e+00   4.2075457e-01  -3.5733470e-02  -8.6471684e-01  -1.2617018e+00   4.6937160e-01   2.3490564e-01   2.3837584e-01   1.2215765e+00   1.7772600e+00   7.4912785e-01   7.9738752e-01  -5.9359481e-02   3.0253513e-01  -1.1610178e+00   3.5181151e+00   1.4062841e+00  -2.5029265e-01   1.6282596e+00   5.1870482e-01  -7.9543521e-01   7.4631597e-02  -3.2299170e+00   3.5030831e-01   3.5054703e-01   1.0616804e-01   3.3927785e-01  -7.2297187e-01  -1.9461869e+00  -3.9596094e-01  -2.5989971e+00  -1.4974288e+00  -2.6218369e+00  -2.1763656e+00  -1.6501471e+00  -2.1407381e-01   1.3899911e+00   5.5964874e-01  -1.1850589e+00  -1.8863466e+00
   2.6007489e+00   3.8204923e-01  -8.0958966e-01   9.9837186e-01   6.0104384e-01   7.4923512e-01   3.4788855e-01  -7.8868631e-01  -1.6162943e+00  -2.5268284e+00   2.9482571e+00  -9.0327022e-01   1.8047755e+00   1.6174235e+00  -7.8624467e-01  -1.9231516e+00   5.6601163e-01   1.1716750e+00  -5.1517133e-01   1.4885736e+00  -2.1459430e+00   2.9971465e-01   5.7589933e-01   6.4267328e-01   1.3258549e+00   6.7274293e-01   9.7866883e-01   1.9938842e-01   3.3230802e-01  -7.0535199e-02  -7.2448907e-01  -3.3983351e-01  -2.1730760e-02  -1.1690234e-01   1.1363873e+00   4.3727722e-01  -2.2258216e-02  -8.3601985e-01  -1.2658003e+00   4.6232166e-01   2.5621279e-01   2.2767409e-01   1.2421135e+00   1.7797579e+00   7.7881011e-01   7.9742219e-01  -4.4351713e-02   2.9635378e-01  -1.1626044e+00   3.5284356e+00   1.3659636e+00  -2.5239784e-01   1.6458079e+00   5.0024118e-01  -7.8870652e-01   6.9474301e-02  -3.2255476e+00   3.6509579e-01   3.6365189e-01   9.4335666e-02   3.4060048e-01  -7.3991964e-01  -1.9924966e+00  -4.1518284e-01  -2.6472009e+00  -1.4937706e+00  -2.6408232e+00  -2.1945170e+00  -1.6809780e+00  -2.1998406e-01   1.4190082e+00   5.7202312e-01  -1.1738247e+00  -1.8972191e+00
   2.6019708e+00   3.5978808e-01  -8.2052497e-01   9.9306621e-01   6.1468592e-01   7.7227261e-01   3.5802975e-01  -7.8150395e-01  -1.6279954e+00  -2.5435386e+00   2.9538013e+00  -9.1418157e-01   1.7830682e+00   1.6346591e+00  -7.9935703e-01  -1.9394843e+00   5.7559129e-01   1.1908653e+00  -5.0384632e-01   1.4835412e+00  -2.1692425e+00   3.0677544e-01   5.7886054e-01   6.4807578e-01   1.3443000e+00   6.8644436e-01   9.9365237e-01   2.1147009e-01   3.3805212e-01  -5.6922189e-02  -7.1429089e-01  -3.3455298e-01  -4.6869430e-02  -1.1899333e-01   1.1503253e+00   4.5306744e-01  -1.0442197e-02  -8.1008992e-01  -1.2674769e+00   4.5453232e-01   2.7182015e-01   2.1821279e-01   1.2581156e+00   1.7805834e+00   8.0231526e-01   7.9755612e-01  -3.2114643e-02   2.9197206e-01  -1.1626505e+00   3.5334377e+00   1.3297189e+00  -2.5738067e-01   1.6579273e+00   4.8299935e-01  -7.8350953e-01   6.6621628e-02  -3.2202855e+00   3.7410846e-01   3.7072017e-01   8.1513208e-02   3.3786248e-01  -7.5574080e-01  -2.0326424e+00  -4.3096993e-01  -2.6877564e+00  -1.4898125e+00  -2.6547702e+00  -2.2080441e+00  -1.7053685e+00  -2.2595734e-01   1.4441991e+00   5.8516570e-01  -1.1611177e+00  -1.9043109e+00
   2.6006640e+00   3.4046353e-01  -8.2924874e-01   9.8850499e-01   6.2629811e-01   7.9081230e-01   3.6835052e-01  -7.7438046e-01  -1.6350303e+00  -2.5548701e+00   2.9561465e+00  -9.2583110e-01   1.7629998e+00   1.6474161e+00  -8.0970623e-01  -1.9520720e+00   5.8287380e-01   1.2073227e+00  -4.9227070e-01   1.4778524e+00  -2.1858842e+00   3.1267406e-01   5.8139668e-01   6.5292553e-01   1.3594156e+00   6.9844566e-01   1.0067875e+00   2.2319911e-01   3.4390060e-01  -4.3988703e-02  -7.0376320e-01  -3.3085604e-01  -6.7994228e-02  -1.2068073e-01   1.1619322e+00   4.6731125e-01  -5.4900422e-04  -7.8774245e-01  -1.2675769e+00   4.4677828e-01   2.8261332e-01   2.1024547e-01   1.2701357e+00   1.7803497e+00   8.2029174e-01   7.9784845e-01  -2.2462331e-02   2.8912611e-01  -1.1617579e+00   3.5348859e+00   1.2987019e+00  -2.6388873e-01   1.6658832e+00   4.6790625e-01  -7.7962472e-01   6.5520012e-02  -3.2151348e+00   3.7891195e-01   3.7356551e-01   6.9093303e-02   3.3288358e-01  -7.6951523e-01  -2.0660419e+00  -4.4336860e-01  -2.7206156e+00  -1.4858734e+00  -2.6644537e+00  -2.2176277e+00  -1.7239372e+00  -2.3173093e-01   1.4650984e+00   5.9783695e-01  -1.1484097e+00  -1.9084826e+00
   2.5980774e+00   3.2449688e-01  -8.3604257e-01   9.8468204e-01   6.3572211e-01   8.0508263e-01   3.7790696e-01  -7.6794349e-01  -1.6387075e+00  -2.5620941e+00   2.9565237e+00  -9.3688993e-01   1.7456982e+00   1.6565698e+00  -8.1746356e-01  -1.9614378e+00   5.8806885e-01   1.2206888e+00  -4.8158674e-01   1.4723682e+00  -2.1971900e+00   3.1726731e-01   5.8337779e-01   6.5693636e-01   1.3712019e+00   7.0837064e-01   1.0176496e+00   2.3370726e-01   3.4924407e-01  -3.2567366e-02  -6.9398736e-01  -3.2853426e-01  -8.4970697e-02  -1.2206564e-01   1.1711107e+00   4.7943787e-01   7.3376251e-03  -7.6942532e-01  -1.2667893e+00   4.3968509e-01   2.8957732e-01   2.0386627e-01   1.2787905e+00   1.7795472e+00   8.3350022e-01   7.9828115e-01  -1.5132426e-02   2.8748835e-01  -1.1604121e+00   3.5342780e+00   1.2734646e+00  -2.7077930e-01   1.6707998e+00   4.5549203e-01  -7.7682548e-01   6.5608994e-02  -3.2107074e+00   3.8089050e-01   3.7375588e-01   5.8079452e-02   3.2712586e-01  -7.8074400e-01  -2.0925686e+00  -4.5263781e-01  -2.7461056e+00  -1.4822400e+00  -2.6707222e+00  -2.2240288e+00  -1.7374633e+00  -2.3704286e-01   1.4815995e+00   6.0911824e-01  -1.1368135e+00  -1.9105567e+00
   2.5951508e+00   3.1199775e-01  -8.4116544e-01   9.8159550e-01   6.4296709e-01   8.1551771e-01   3.8604803e-01  -7.6258345e-01  -1.6401795e+00  -2.5663530e+00   2.9558809e+00  -9.4644763e-01   1.7317747e+00   1.6628956e+00  -8.2294818e-01  -1.9681123e+00   5.9150587e-01   1.2309204e+00  -4.7254609e-01   1.4676581e+00  -2.2044269e+00   3.2058461e-01   5.8478425e-01   6.5999852e-01   1.3798891e+00   7.1609066e-01   1.0260940e+00   2.4243791e-01   3.5370560e-01  -2.3172560e-02  -6.8567838e-01  -3.2728984e-01  -9.7929939e-02  -1.2319944e-01   1.1779603e+00   4.8914538e-01   1.3291724e-02  -7.5522401e-01  -1.2656359e+00   4.3368618e-01   2.9369853e-01   1.9903183e-01   1.2847196e+00   1.7785415e+00   8.4275923e-01   7.9878978e-01  -9.8092062e-03   2.8671433e-01  -1.1589760e+00   3.5327604e+00   1.2540237e+00  -2.7717977e-01   1.6736216e+00   4.4591863e-01  -7.7489199e-01   6.6375391e-02  -3.2072815e+00   3.8118283e-01   3.7254764e-01   4.9067908e-02   3.2164262e-01  -7.8930350e-01  -2.1125388e+00  -4.5919140e-01  -2.7648959e+00  -1.4791313e+00  -2.6744274e+00  -2.2280139e+00  -1.7468198e+00  -2.4165981e-01   1.4939209e+00   6.1843715e-01  -1.1270567e+00  -1.9112644e+00
   2.5925015e+00   3.0280028e-01  -8.4486123e-01   9.7923009e-01   6.4819477e-01   8.2269863e-01   3.9243038e-01  -7.5846865e-01  -1.6403844e+00  -2.5686161e+00   2.9548820e+00  -9.5401050e-01   1.7213632e+00   1.6670658e+00  -8.2657124e-01  -1.9726192e+00   5.9357957e-01   1.2382435e+00  -4.6551733e-01   1.4640062e+00  -2.2087359e+00   3.2278593e-01   5.8568112e-01   6.6214727e-01   1.3858858e+00   7.2169666e-01   1.0322214e+00   2.4914683e-01   3.5712181e-01  -1.6003924e-02  -6.7919435e-01  -3.2679145e-01  -1.0723787e-01  -1.2410126e-01   1.1827407e+00   4.9639798e-01   1.7513014e-02  -7.4489804e-01  -1.2644740e+00   4.2900504e-01   2.9587613e-01   1.9559088e-01   1.2885458e+00   1.7775788e+00   8.4889231e-01   7.9929517e-01  -6.1469087e-03   2.8648461e-01  -1.1576900e+00   3.5311061e+00   1.2399557e+00  -2.8252007e-01   1.6750961e+00   4.3904046e-01  -7.7362188e-01   6.7397484e-02  -3.2048814e+00   3.8064991e-01   3.7085603e-01   4.2272819e-02   3.1707568e-01  -7.9536964e-01  -2.1266522e+00  -4.6353327e-01  -2.7779276e+00  -1.4766746e+00  -2.6763589e+00  -2.2302896e+00  -1.7529036e+00  -2.4541086e-01   1.5025441e+00   6.2556015e-01  -1.1194869e+00  -1.9112040e+00
   2.5904492e+00   2.9651716e-01  -8.4737001e-01   9.7754028e-01   6.5168818e-01   8.2728728e-01   3.9699953e-01  -7.5557808e-01  -1.6400145e+00  -2.5696527e+00   2.9539304e+00  -9.5946226e-01   1.7142020e+00   1.6696518e+00  -8.2877801e-01  -1.9754608e+00   5.9469237e-01   1.2430838e+00  -4.6053020e-01   1.4614535e+00  -2.2110800e+00   3.2410847e-01   5.8618369e-01   6.6351875e-01   1.3897118e+00   7.2545161e-01   1.0363222e+00   2.5387087e-01   3.5950636e-01  -1.0980771e-02  -6.7457745e-01  -3.2672850e-01  -1.1344323e-01  -1.2477826e-01   1.1858209e+00   5.0139417e-01   2.0287984e-02  -7.3794655e-01  -1.2635104e+00   4.2566433e-01   2.9685574e-01   1.9331845e-01   1.2908402e+00   1.7767984e+00   8.5267963e-01   7.9972889e-01  -3.7921599e-03   2.8653710e-01  -1.1566829e+00   3.5297394e+00   1.2305104e+00  -2.8653253e-01   1.6757759e+00   4.3448742e-01  -7.7283792e-01   6.8373860e-02  -3.2033665e+00   3.7987413e-01   3.6926290e-01   3.7589611e-02   3.1369775e-01  -7.9932384e-01  -2.1358888e+00  -4.6619354e-01  -2.7863132e+00  -1.4748995e+00  -2.6771867e+00  -2.2314526e+00  -1.7565705e+00  -2.4821826e-01   1.5081273e+00   6.3055130e-01  -1.1141136e+00  -1.9108197e+00
   2.5890713e+00   2.9260825e-01  -8.4893540e-01   9.7644117e-01   6.5380838e-01   8.2995757e-01   3.9993899e-01  -7.5374935e-01  -1.6395163e+00  -2.5700254e+00   2.9532169e+00  -9.6299044e-01   1.7097490e+00   1.6711293e+00  -8.2999364e-01  -1.9770989e+00   5.9520277e-01   1.2459832e+00  -4.5735032e-01   1.4598638e+00  -2.2122161e+00   3.2481226e-01   5.8642187e-01   6.6430100e-01   1.3919253e+00   7.2772904e-01   1.0388073e+00   2.5686776e-01   3.6100119e-01  -7.8045283e-03  -6.7162333e-01  -3.2685370e-01  -1.1720768e-01  -1.2524290e-01   1.1876186e+00   5.0450881e-01   2.1947471e-02  -7.3369614e-01  -1.2628275e+00   4.2352020e-01   2.9719355e-01   1.9195180e-01   1.2920937e+00   1.7762515e+00   8.5481783e-01   8.0005052e-01  -2.4050588e-03   2.8668558e-01  -1.1559905e+00   3.5288106e+00   1.2247376e+00  -2.8921760e-01   1.6760376e+00   4.3175971e-01  -7.7239136e-01   6.9133121e-02  -3.2025182e+00   3.7918752e-01   3.6805763e-01   3.4686703e-02   3.1149008e-01  -8.0165336e-01  -2.1413779e+00  -4.6767233e-01  -2.7912220e+00  -1.4737464e+00  -2.6774260e+00  -2.2319650e+00  -1.7585787e+00  -2.5011385e-01   1.5114080e+00   6.3370355e-01  -1.1106799e+00  -1.9103968e+00
   2.5882807e+00   2.9045860e-01  -8.4980367e-01   9.7581143e-01   6.5494300e-01   8.3133180e-01   4.0159221e-01  -7.5273548e-01  -1.6391194e+00  -2.5701026e+00   2.9527782e+00  -9.6498637e-01   1.7073154e+00   1.6718833e+00  -8.3058225e-01  -1.9779364e+00   5.9538938e-01   1.2475126e+00  -4.5557691e-01   1.4590033e+00  -2.2126889e+00   3.2513319e-01   5.8651091e-01   6.6468872e-01   1.3930531e+00   7.2894431e-01   1.0401325e+00   2.5853334e-01   3.6182068e-01  -6.0427929e-03  -6.6996990e-01  -3.2700624e-01  -1.1922452e-01  -1.2552351e-01   1.1885418e+00   5.0621558e-01   2.2824237e-02  -7.3140435e-01  -1.2624162e+00   4.2231653e-01   2.9725332e-01   1.9122472e-01   1.2926998e+00   1.7759236e+00   8.5588951e-01   8.0025305e-01  -1.6787018e-03   2.8682263e-01  -1.1555802e+00   3.5282863e+00   1.2216193e+00  -2.9077863e-01   1.6761120e+00   4.3032176e-01  -7.7216338e-01   6.9622405e-02  -3.2021069e+00   3.7872223e-01   3.6730431e-01   3.3111665e-02   3.1024192e-01  -8.0285995e-01  -2.1442541e+00  -4.6839707e-01  -2.7937600e+00  -1.4730917e+00  -2.6774222e+00  -2.2321472e+00  -1.7595491e+00  -2.5123348e-01   1.5131078e+00   6.3544847e-01  -1.1087583e+00  -1.9100779e+00
   2.5879069e+00   2.8946211e-01  -8.5021065e-01   9.7550895e-01   6.5545400e-01   8.3192905e-01   4.0236907e-01  -7.5226472e-01  -1.6388890e+00  -2.5700886e+00   2.9525607e+00  -9.6592978e-01   1.7061988e+00   1.6722108e+00  -8.3082191e-01  -1.9782986e+00   5.9543618e-01   1.2481912e+00  -4.5474998e-01   1.4586152e+00  -2.2128484e+00   3.2525249e-01   5.8653333e-01   6.6484859e-01   1.3935369e+00   7.2948929e-01   1.0407264e+00   2.5930815e-01   3.6219650e-01  -5.2241397e-03  -6.6919611e-01  -3.2711158e-01  -1.2013502e-01  -1.2566496e-01   1.1889406e+00   5.0700053e-01   2.3214957e-02  -7.3036418e-01  -1.2622129e+00   4.2175191e-01   2.9723307e-01   1.9089808e-01   1.2929477e+00   1.7757617e+00   8.5634496e-01   8.0035707e-01  -1.3562348e-03   2.8690784e-01  -1.1553790e+00   3.5280474e+00   1.2201989e+00  -2.9153306e-01   1.6761217e+00   4.2968427e-01  -7.7206383e-01   6.9876967e-02  -3.2019419e+00   3.7847569e-01   3.6692383e-01   3.2396341e-02   3.0965628e-01  -8.0338536e-01  -2.1455228e+00  -4.6869645e-01  -2.7948667e+00  -1.4727814e+00  -2.6773657e+00  -2.2321927e+00  -1.7599445e+00  -2.5178469e-01   1.5138497e+00   6.3625725e-01  -1.1078585e+00  -1.9098967e+00
   2.5877715e+00   2.8910212e-01  -8.5035937e-01   9.7539647e-01   6.5563340e-01   8.3213223e-01   4.0265162e-01  -7.5209509e-01  -1.6387925e+00  -2.5700685e+00   2.9524792e+00  -9.6627502e-01   1.7058002e+00   1.6723227e+00  -8.3089809e-01  -1.9784214e+00   5.9544058e-01   1.2484260e+00  -4.5445119e-01   1.4584797e+00  -2.2128882e+00   3.2528589e-01   5.8653517e-01   6.6489954e-01   1.3936990e+00   7.2967966e-01   1.0409337e+00   2.5958763e-01   3.6233021e-01  -4.9289597e-03  -6.6891556e-01  -3.2716032e-01  -1.2045565e-01  -1.2571982e-01   1.1890751e+00   5.0728102e-01   2.3350963e-02  -7.2999631e-01  -1.2621360e+00   4.2154683e-01   2.9721199e-01   1.9078335e-01   1.2930272e+00   1.7757004e+00   8.5649700e-01   8.0039759e-01  -1.2439844e-03   2.8694500e-01  -1.1553031e+00   3.5279649e+00   1.2196942e+00  -2.9181408e-01   1.6761184e+00   4.2946390e-01  -7.7202945e-01   6.9976983e-02  -3.2018906e+00   3.7837837e-01   3.6677827e-01   3.2144082e-02   3.0944435e-01  -8.0356388e-01  -2.1459596e+00  -4.6879329e-01  -2.7952439e+00  -1.4726676e+00  -2.6773288e+00  -2.2321977e+00  -1.7600706e+00  -2.5199382e-01   1.5141025e+00   6.3654811e-01  -1.1075318e+00  -1.9098214e+00
   2.5877386e+00   2.8901388e-01  -8.5039613e-01   9.7536828e-01   6.5567621e-01   8.3217945e-01   4.0272104e-01  -7.5205372e-01  -1.6387663e+00  -2.5700609e+00   2.9524587e+00  -9.6636025e-01   1.7057038e+00   1.6723489e+00  -8.3091471e-01  -1.9784498e+00   5.9543910e-01   1.2484813e+00  -4.5437820e-01   1.4584478e+00  -2.2128946e+00   3.2529207e-01   5.8653434e-01   6.6491058e-01   1.3937359e+00   7.2972485e-01   1.0409829e+00   2.5965583e-01   3.6236244e-01  -4.8569345e-03  -6.6884682e-01  -3.2717440e-01  -1.2053240e-01  -1.2573405e-01   1.1891059e+00   5.0734898e-01   2.3383220e-02  -7.2990791e-01  -1.2621166e+00   4.2149656e-01   2.9720425e-01   1.9075593e-01   1.2930449e+00   1.7756849e+00   8.5653182e-01   8.0040815e-01  -1.2172950e-03   2.8695532e-01  -1.1552839e+00   3.5279458e+00   1.2195722e+00  -2.9188443e-01   1.6761164e+00   4.2941203e-01  -7.7202127e-01   7.0003030e-02  -3.2018799e+00   3.7835311e-01   3.6674123e-01   3.2083784e-02   3.0939265e-01  -8.0360524e-01  -2.1460621e+00  -4.6881471e-01  -2.7953317e+00  -1.4726395e+00  -2.6773164e+00  -2.2321967e+00  -1.7600983e+00  -2.5204704e-01   1.5141613e+00   6.3661893e-01  -1.1074517e+00  -1.9098011e+00
   2.5877345e+00   2.8900316e-01  -8.5040066e-01   9.7536477e-01   6.5568127e-01   8.3218493e-01   4.0272947e-01  -7.5204871e-01  -1.6387629e+00  -2.5700597e+00   2.9524563e+00  -9.6637068e-01   1.7056922e+00   1.6723520e+00  -8.3091650e-01  -1.9784531e+00   5.9543868e-01   1.2484878e+00  -4.5436937e-01   1.4584439e+00  -2.2128951e+00   3.2529261e-01   5.8653410e-01   6.6491177e-01   1.3937402e+00   7.2973021e-01   1.0409887e+00   2.5966408e-01   3.6236628e-01  -4.8482239e-03  -6.6883848e-01  -3.2717631e-01  -1.2054155e-01  -1.2573586e-01   1.1891095e+00   5.0735714e-01   2.3387032e-02  -7.2989736e-01  -1.2621142e+00   4.2149045e-01   2.9720309e-01   1.9075265e-01   1.2930468e+00   1.7756830e+00   8.5653581e-01   8.0040946e-01  -1.2141287e-03   2.8695669e-01  -1.1552815e+00   3.5279437e+00   1.2195576e+00  -2.9189310e-01   1.6761161e+00   4.2940595e-01  -7.7202032e-01   7.0006329e-02  -3.2018787e+00   3.7834992e-01   3.6673661e-01   3.2076615e-02   3.0938639e-01  -8.0361001e-01  -2.1460740e+00  -4.6881709e-01  -2.7953419e+00  -1.4726360e+00  -2.6773145e+00  -2.2321965e+00  -1.7601013e+00  -2.5205372e-01   1.5141681e+00   6.3662746e-01  -1.1074420e+00  -1.9097984e+00
